# Supplementary material for: Metabolic Exchange with Non-Alkane-Consuming Pseudomonas stutzeri SLG510A3-8 Improves n-Alkane Biodegradation by the Alkane Degrader Dietzia sp. Strain DQ12-45-1b
Source: Appl Environ Microbiol. 2020 Apr 1;86(8):e02931-19. doi: 10.1128/AEM.02931-19 (PMC7117941; doi:10.1128/AEM.02931-19)
Supplement: Supplemental file 2 [file AEM.02931-19-sd002.xlsx]

## Sheet: reactions
Rxn name	Rxn description	Formula	Gene-reaction association	Genes	protein	Subsystem	Reversible	LB	UB	Objective	Confidence Score	EC Number	Notes	References
Rxn1	Long-chain carboxylate:CoA ligase (AMP-forming)	arach[c] + atp[c] + coa[c] -> amp[c] + arachcoa[c] + ppi[c] + h[c]	(Contig46-orf00253) or (Contig46-orf00475) or (Contig46-orf00363) or (Contig46-orf02032) or (Contig46-orf01049) or (Contig46-orf04341) or (Contig46-orf03038) or (Contig46-orf03090) or (Contig46-orf05006)	Contig46-orf00253 Contig46-orf00475 Contig46-orf00363 Contig46-orf02032 Contig46-orf01049 Contig46-orf03038 Contig46-orf04341 Contig46-orf03090 Contig46-orf05006		General reaction	0	0	1000	0		6.2.1.3	iNJ661v		R00390
Rxn2	acylCoA synthases	hdcea[c] + coa[c] + atp[c] -> hdcoa[c] + amp[c] + ppi[c] + h[c]	(Contig46-orf00253) or (Contig46-orf00475) or (Contig46-orf00363) or (Contig46-orf02032) or (Contig46-orf01049) or (Contig46-orf04341) or (Contig46-orf03038) or (Contig46-orf03090) or (Contig46-orf05006)	Contig46-orf00253 Contig46-orf00475 Contig46-orf00363 Contig46-orf02032 Contig46-orf01049 Contig46-orf03038 Contig46-orf04341 Contig46-orf03090 Contig46-orf05006		General reaction	0	0	1000	0		6.2.1.3	Bing		R00390
Rxn3	acylCoA synthases	hpt[c] + coa[c] + atp[c] -> hptcoa[c] + amp[c] + ppi[c] + h[c]	(Contig46-orf00253) or (Contig46-orf00475) or (Contig46-orf00363) or (Contig46-orf02032) or (Contig46-orf01049) or (Contig46-orf04341) or (Contig46-orf03038) or (Contig46-orf03090) or (Contig46-orf05006)	Contig46-orf00253 Contig46-orf00475 Contig46-orf00363 Contig46-orf02032 Contig46-orf01049 Contig46-orf03038 Contig46-orf04341 Contig46-orf03090 Contig46-orf05006		General reaction	0	0	1000	0		6.2.1.3	Bing		R00390
Rxn4	acylCoA synthases	nnn[c] + coa[c] + atp[c] -> nnncoa[c] + amp[c] + ppi[c] + h[c]	(Contig46-orf00253) or (Contig46-orf00475) or (Contig46-orf00363) or (Contig46-orf02032) or (Contig46-orf01049) or (Contig46-orf04341) or (Contig46-orf03038) or (Contig46-orf03090) or (Contig46-orf05006)	Contig46-orf00253 Contig46-orf00475 Contig46-orf00363 Contig46-orf02032 Contig46-orf01049 Contig46-orf03038 Contig46-orf04341 Contig46-orf03090 Contig46-orf05006		General reaction	0	0	1000	0		6.2.1.3	Bing		R00390
Rxn5	acylCoA synthases	hdc[c] + coa[c] + atp[c] -> hdccoa[c] + amp[c] + ppi[c] + h[c]	(Contig46-orf00253) or (Contig46-orf00475) or (Contig46-orf00363) or (Contig46-orf02032) or (Contig46-orf01049) or (Contig46-orf04341) or (Contig46-orf03038) or (Contig46-orf03090) or (Contig46-orf05006)	Contig46-orf00253 Contig46-orf00475 Contig46-orf00363 Contig46-orf02032 Contig46-orf01049 Contig46-orf03038 Contig46-orf04341 Contig46-orf03090 Contig46-orf05006		General reaction	0	0	1000	0		6.2.1.3	Bing		R00390
Rxn6	acylCoA synthases	tdca[c] + coa[c] + atp[c] -> tdccoa[c] + amp[c] + ppi[c] + h[c]	(Contig46-orf00253) or (Contig46-orf00475) or (Contig46-orf00363) or (Contig46-orf02032) or (Contig46-orf01049) or (Contig46-orf04341) or (Contig46-orf03038) or (Contig46-orf03090) or (Contig46-orf05006)	Contig46-orf00253 Contig46-orf00475 Contig46-orf00363 Contig46-orf02032 Contig46-orf01049 Contig46-orf03038 Contig46-orf04341 Contig46-orf03090 Contig46-orf05006		General reaction	0	0	1000	0		6.2.1.3	Bing		R00390
Rxn7	acylCoA synthases	ptdca[c] + coa[c] + atp[c] -> ptdcoa[c] + amp[c] + ppi[c] + h[c]	(Contig46-orf00253) or (Contig46-orf00475) or (Contig46-orf00363) or (Contig46-orf02032) or (Contig46-orf01049) or (Contig46-orf04341) or (Contig46-orf03038) or (Contig46-orf03090) or (Contig46-orf05006)	Contig46-orf00253 Contig46-orf00475 Contig46-orf00363 Contig46-orf02032 Contig46-orf01049 Contig46-orf03038 Contig46-orf04341 Contig46-orf03090 Contig46-orf05006		General reaction	0	0	1000	0		6.2.1.3	A3(2)		R00390
Rxn8	acylCoA synthases	hept[c] + coa[c] + atp[c] -> hpdcoa[c] + amp[c] + ppi[c] + h[c]	(Contig46-orf00253) or (Contig46-orf00475) or (Contig46-orf00363) or (Contig46-orf02032) or (Contig46-orf01049) or (Contig46-orf04341) or (Contig46-orf03038) or (Contig46-orf03090) or (Contig46-orf05006)	Contig46-orf00253 Contig46-orf00475 Contig46-orf00363 Contig46-orf02032 Contig46-orf01049 Contig46-orf03038 Contig46-orf04341 Contig46-orf03090 Contig46-orf05006		General reaction	0	0	1000	0		6.2.1.3	Bing		R00390
Rxn9	acylCoA synthases	tric[c] + coa[c] + atp[c] -> triccoa[c] + amp[c] + ppi[c] + h[c]	(Contig46-orf00253) or (Contig46-orf00475) or (Contig46-orf00363) or (Contig46-orf02032) or (Contig46-orf01049) or (Contig46-orf04341) or (Contig46-orf03038) or (Contig46-orf03090) or (Contig46-orf05006)	Contig46-orf00253 Contig46-orf00475 Contig46-orf00363 Contig46-orf02032 Contig46-orf01049 Contig46-orf03038 Contig46-orf04341 Contig46-orf03090 Contig46-orf05006		General reaction	0	0	1000	0		6.2.1.3	Bing		R00390
Rxn13	fumarate reductase	fum[c] + mql8[c] <=> mqn8[c] + succ[c]	(Contig46-orf01420 and Contig46-orf01419 and Contig46-orf01423 and Contig46-orf01422) or (Contig46-orf01420 and Contig46-orf02937 and Contig46-orf01423 and Contig46-orf01422) or (Contig46-orf02935 and Contig46-orf01419 and Contig46-orf01423 and Contig46-orf01422) or (Contig46-orf02935 and Contig46-orf02937 and Contig46-orf01423 and Contig46-orf01422) or (Contig46-orf01420 and Contig46-orf01419 an…	Contig46-orf01420 Contig46-orf02935 Contig46-orf01419 Contig46-orf02937 Contig46-orf01423 Contig46-orf02933 Contig46-orf01422		Carbon metabolism	1	-1000	1000	0		1.3.99.1	ATCC13032&iNJ661v		R00412
Rxn15	Phosphoric-monoester hydrolases	s17bp[c] + h2o[c] -> s7p[c] + pi[c]	(Contig46-orf03017)	Contig46-orf03017		Carbon metabolism	0	0	1000	0		3.1.3.37	A3(2)		R01845
Rxn16	sedoheptulose 1,7-bisphosphate D-glyceraldehyde-3-phosphate-lyase	dhap[c] + e4p[c] <=> s17bp[c]	(Contig46-orf04537)	Contig46-orf04537		Carbon metabolism	1	-1000	1000	0		4.1.2.13	Bing		R01829
Rxn17	(2R,3S)-3-isopropylmalate:nad+ oxidoreductase	3c2hmp[c] + nad[c] -> 4mop[c] + nadh[c] + co2[c] + h[c]	(Contig46-orf02993)	Contig46-orf02993		2-oxocarboxylic acid metabolism	0	0	1000	0		1.1.1.85	ATCC13032		R10052
Rxn19	L lactate dehydrogenase	lac-L[c] + nad[c] <=> 2 h[c] + nadh[c] + pyr[c]	(Contig46-orf01362)	Contig46-orf01362		Glycolysis	0	0	1000	0		1.1.1.27	ATCC13032&iNJ661v		R00703
Rxn20	glyceraldehyde 3 phosphate dehydrogenase	g3p[c] + nad[c] + pi[c] <=> 13dpg[c] + 2 h[c] + nadh[c]	(Contig46-orf02637)	Contig46-orf02637		Glycolysis	1	-1000	1000	0		1.2.1.12 1.2.1.59	ATCC13032&iNJ661v		R01061
Rxn21		lpame[c] + 2hetpp[c] -> adhlame[c] + thmpp[c] + h[c]	(Contig46-orf00273) or (Contig46-orf01924)	Contig46-orf00273 Contig46-orf01924		Glycolysis	0	0	1000	0		1.2.4.1	Bing		R03270
Rxn22	enzyme N6-(dihydrolipoyl)lysine:NAD+ oxidoreductase	dhlame[c] + nad[c] -> lpame[c] + nadh[c] + 2 h[c]	(Contig46-orf01441) or (Contig46-orf04407)	Contig46-orf01441 Contig46-orf04407		Glycolysis	0	0	1000	0		1.8.1.4	KAAS		R07618
Rxn23	pyruvate kinase	adp[c] + h[c] + pep[c] -> atp[c] + pyr[c]	(Contig46-orf00428) or (Contig46-orf02222)	Contig46-orf00428 Contig46-orf02222		Glycolysis	0	0	1000	0		2.7.1.40	ATCC13032&iNJ661v		R00200
Rxn24	Polyphosphate:D-glucose 6-phosphotransferase	glc-D[c] + pi[c] -> g6p[c] + h2o[c]	(Contig46-orf02426)	Contig46-orf02426		Glycolysis	0	0	1000	0		2.7.1.63;3.1.3.9 3.1.3.58	Bing&KEGG		R02189
Rxn25	phosphoglycerate kinase	3pg[c] + atp[c] <=> 13dpg[c] + adp[c]	(Contig46-orf02635)	Contig46-orf02635		Glycolysis	1	-1000	1000	0		2.7.2.3	ATCC13032&iNJ661v		R01512
Rxn27	phosphoenolpyruvate carboxykinase GTP	gtp[c] + oaa[c] -> co2[c] + gdp[c] + pep[c]	(Contig46-orf04726)	Contig46-orf04726		Glycolysis	0	0	1000	0		4.1.1.32	ATCC13032&iNJ661v		R00431
Rxn28	enolase	2pg[c] <=> h2o[c] + pep[c]	(Contig46-orf03448)	Contig46-orf03448		Glycolysis	1	-1000	1000	0		4.2.1.11	ATCC13032&iNJ661v		R00658
Rxn29	triose phosphate isomerase	dhap[c] <=> g3p[c]	(Contig46-orf02634)	Contig46-orf02634		Glycolysis	1	-1000	1000	0		5.3.1.1	ATCC13032&iNJ661v		R01015
Rxn30	glucose 6 phosphate isomerase	g6p[c] <=> f6p[c]	(Contig46-orf03664)	Contig46-orf03664		Glycolysis	1	-1000	1000	0		5.3.1.9	ATCC13032&iNJ661v		R00771
Rxn31	phosphoglycerate mutase	2pg[c] <=> 3pg[c]	(Contig46-orf01819) or (Contig46-orf04340) or (Contig46-orf00445)	Contig46-orf01819 Contig46-orf04340 Contig46-orf00445		Glycolysis	1	-1000	1000	0		5.4.2.11 5.4.2.12	ATCC13032&iNJ661v		R01518
Rxn32	acetyl CoA synthetase	ac[c] + atp[c] + coa[c] -> accoa[c] + amp[c] + ppi[c] + h[c]	(Contig46-orf00805) or (Contig46-orf01303) or (Contig46-orf03822)	Contig46-orf00805 Contig46-orf01303 Contig46-orf03822		Glycolysis	0	0	1000	0		6.2.1.1	iNJ661v&A3(2)		R00235
Rxn33	glycolyl-CoA synthetase	glyclt[c] + atp[c] + coa[c] -> gccoa[c] + amp[c] + ppi[c] + h[c]	(Contig46-orf00805) or (Contig46-orf01303) or (Contig46-orf03822)	Contig46-orf00805 Contig46-orf01303 Contig46-orf03822		Glycolysis	0	0	1000	0		6.2.1.1	iNJ661v&A3(2)		R00235
Rxn35	D-Glucose 1-phosphate 1,6-phosphomutase	g1p[c] <=> g6p[c]				Glycolysis	1	-1000	1000	0		5.4.2.2 5.4.2.5	Bing		R00959
add237	Acetaldehyde:NAD+ oxidoreductase	acal[c] + nad[c] + h2o[c] <=> ac[c] + nadh[c] + 2 h[c]	(Contig46-orf00375) or (Contig46-orf01553) or (Contig46-orf02254) or (Contig46-orf03836) or (Contig46-orf04002)	Contig46-orf00375 Contig46-orf01553 Contig46-orf02254 Contig46-orf03836 Contig46-orf04002		Glycolysis	1	-1000	1000	0		1.2.1.3 1.2.1.5	Bing		R00710
Rxn36	Propanoyl CoA succinate CoA transferase	ppcoa[c] + succ[c] -> ppa[c] + succoa[c]	(Contig46-orf01068) or (Contig46-orf03888)	Contig46-orf01068 Contig46-orf03888		TCA Cycle	0	0	1000	0		2.8.3.-	iNJ661v
Rxn40	(S)-malate:nad+ oxidoreductase	mal-L[c] + nad[c] <=> oaa[c] + nadh[c] + 2 h[c]	(Contig46-orf01772)	Contig46-orf01772		TCA cycle	1	-1000	1000	0		1.1.1.37	ATCC13032		R00342
Rxn45	citrate synthase	accoa[c] + h2o[c] + oaa[c] -> cit[c] + coa[c] + h[c]	(Contig46-orf01300)	Contig46-orf01300		TCA cycle	0	0	1000	0		2.3.3.1 2.3.3.3	iNJ661v		R00351
Rxn46	2 oxoglutarate decarboxylase	akg[c] + h[c] -> co2[c] + sucsal[c]	(Contig46-orf03119)	Contig46-orf03119		TCA cycle	0	0	1000	0		4.1.1.71	iNJ661v		R00272
Rxn47	fumarase	fum[c] + h2o[c] <=> mal-L[c]	(Contig46-orf03243) or (Contig46-orf04927) or (Contig46-orf03186)	Contig46-orf03243 Contig46-orf04927 Contig46-orf03186		TCA cycle	1	-1000	1000	0		4.2.1.2	ATCC13032&iNJ661v		R01082
Rxn48	aconitase	cit[c] <=> icit[c]	(Contig46-orf02583)	Contig46-orf02583		TCA cycle	1	-1000	1000	0		4.2.1.3	iNJ661v		R01324
Rxn49	Succinate:CoA ligase (adp-forming)	succoa[c] + adp[c] + pi[c] <=> succ[c] + coa[c] + atp[c]	(Contig46-orf03652) or (Contig46-orf03655) or (Contig46-orf04455)	Contig46-orf03652 Contig46-orf03655 Contig46-orf04455		TCA cycle	1	-1000	1000	0		6.2.1.5	ATCC13032		R00405
Rxn50	Pyruvate:carbon-dioxide ligase (ADP-forming)	atp[c] + hco3[c] + pyr[c] -> adp[c] + pi[c] + oaa[c]	(Contig46-orf00611)	Contig46-orf00611		TCA cycle	0	0	1000	0		6.4.1.1	Bing&KEGG		R00344
Rxn51	phosphogluconate dehydrogenase	6pgc[c] + nadp[c] -> co2[c] + nadph[c] + ru5p-D[c] + h[c]	(Contig46-orf02452)	Contig46-orf02452		Pentose phosphate pathway	0	0	1000	0		1.1.1.44 1.1.1.351	iNJ661v		R01528
Rxn52	glucose 6 phosphate dehydrogenase	g6p[c] + nadp[c] -> 6pgl[c] + 2 h[c] + nadph[c]	(Contig46-orf02628) or (Contig46-orf04493)	Contig46-orf02628		Pentose phosphate pathway	0	0	1000	0		1.1.1.49 1.1.1.363	iNJ661v		R00835
Rxn53	transketolase	r5p[c] + xu5p-D[c] <=> g3p[c] + s7p[c]	(Contig46-orf02626)	Contig46-orf02626		Pentose phosphate pathway	1	-1000	1000	0		2.2.1.1	ATCC13032&iNJ661v		R01641
Rxn54	sedoheptulose-7-phosphate:D-glyceraldehyde-3-phosphate glyceronetransferase	g3p[c] + s7p[c] <=> f6p[c] + e4p[c]	(Contig46-orf02627)	Contig46-orf02627		Pentose phosphate pathway	1	-1000	1000	0		2.2.1.2	ATCC13032		R08575
Rxn55	ATP:D-Gluconate 6-phosphotransferase	atp[c] + glcn[c] -> adp[c] + 6pgc[c] + h[c]	(Contig46-orf01634)	Contig46-orf01634		Pentose phosphate pathway	0	0	1000	0		2.7.1.12	Bing		R01737
Rxn56		2dr[c] + atp[c] <=> 2dr5p[c] + adp[c] + h[c]	(Contig46-orf04011)	Contig46-orf04011		Pentose phosphate pathway	1	-1000	1000	0		2.7.1.15	Bing		R02750
Rxn57	phosphoribosylpyrophosphate synthetase	atp[c] + r5p[c] -> amp[c] + h[c] + prpp[c]	(Contig46-orf03527)	Contig46-orf03527		Pentose phosphate pathway	0	0	1000	0		2.7.6.1	ATCC13032&iNJ661v		R01049
Rxn58	6 phosphogluconolactonase	6pgl[c] + h2o[c] -> 6pgc[c] + h[c]	(Contig46-orf02631)	Contig46-orf02631		Pentose phosphate pathway	0	0	1000	0		3.1.1.31	ATCC13032&iNJ661v		R02035
Rxn59	deoxyribose phosphate aldolase	2dr5p[c] <=> acal[c] + g3p[c]	(Contig46-orf04380)	Contig46-orf04380		Pentose phosphate pathway	1	-1000	1000	0		4.1.2.4	iNJ661v&A3(2)		R01066
Rxn60	ribulose 5 phosphate 3 epimerase	ru5p-D[c] <=> xu5p-D[c]	(Contig46-orf02656)	Contig46-orf02656		Pentose phosphate pathway	1	-1000	1000	0		5.1.3.1	ATCC13032&iNJ661v		R01529
Rxn61	ribose 5 phosphate isomerase	r5p[c] <=> ru5p-D[c]	(Contig46-orf01758)	Contig46-orf01758		Pentose phosphate pathway	1	-1000	1000	0		5.3.1.6	ATCC13032&iNJ661v		R01056
Rxn62	transketolase	e4p[c] + xu5p-D[c] <=> f6p[c] + g3p[c]	(Contig46-orf02626)	Contig46-orf02626		Pentose phosphate pathway	1	-1000	1000	0		2.2.1.1	ATCC13032&iNJ661v		R01067
Rxn63	ATP:D-ribose 5-phosphotransferase	atp[c] + rib-D[c] -> adp[c] + r5p[c] + h[c]	(Contig46-orf02004) or (Contig46-orf04011)	Contig46-orf02004 Contig46-orf04011		Pentose phosphate pathway	0	0	1000	0		2.7.1.15	Bing&KEGG		R01051
Rxn64	atp:D-fructose-6-phosphate 1-phosphotransferase	atp[c] + f6p[c] -> fdp[c] + adp[c] + h[c]	(Contig46-orf03017)	Contig46-orf03017		Pentose phosphate pathway	0	0	1000	0		2.7.1.11	ATCC13032		R00756
Rxn65	fructose bisphosphate aldolase	fdp[c] <=> dhap[c] + g3p[c]	(Contig46-orf04537)	Contig46-orf04537		Pentose phosphate pathway	1	-1000	1000	0		4.1.2.13	iNJ661v		R01068
Rxn66	UDPglucose 6 dehydrogenase	h2o[c] + 2 nad[c] + udpg[c] -> 5 h[c] + 2 nadh[c] + udpglcur[c]	(Contig46-orf04617)	Contig46-orf04617		Pentose and glucuronate interconversions	0	0	1000	0		1.1.1.22	iNJ661v&A3(2)		R00286
Rxn67	D ribulokinase reversible	atp[c] + rbl-D[c] <=> adp[c] + h[c] + ru5p-D[c]	(Contig46-orf02964)	Contig46-orf02964		Pentose and glucuronate interconversions	1	-1000	1000	0		2.7.1.16 2.7.1.47	iNJ661v		R01526
Rxn68	UTP glucose 1 phosphate uridylyltransferase irreversible	g1p[c] + utp[c] <=> ppi[c] + udpg[c]	(Contig46-orf03596) or (Contig46-orf00391)	Contig46-orf03596 Contig46-orf00391		Pentose and glucuronate interconversions	1	-1000	1000	0		2.7.7.9	ATCC13032&iNJ661v		R00289
Rxn69	protein-N(pi)-phosphohistidine:D-fructose 1-phosphotransferase	pi[c] + fru[c] -> f1p[c] + h2o[c]				Fructose and mannose metabolism	0	0	1000	0		2.7.1.69	Bing&KEGG		R03232
Rxn70	1-phosphofructokinase	atp[c] + f1p[c] -> adp[c] + fdp[c] + h[c]	(Contig46-orf05099) or (Contig46-orf05142)	Contig46-orf05099 Contig46-orf05142		Fructose and mannose metabolism	0	0	1000	0		2.7.1.56	ATCC13032&A3(2)		R02071
Rxn71	mannose 1 phosphate guanylyltransferase	gtp[c] + man1p[c] -> gdpmann[c] + ppi[c]	(Contig46-orf01468)	Contig46-orf01468		Fructose and mannose metabolism	0	0	1000	0		2.7.7.13	iNJ661v&A3(2)		R00885
Rxn72	mannose 1 phosphate guanylyltransferase GDP	gdp[c] + man1p[c] -> gdpmann[c] + pi[c]	(Contig46-orf01468)	Contig46-orf01468 Contig46-orf04493		Fructose and mannose metabolism	0	0	1000	0		2.7.7.22	ATCC13032&iNJ661v		R00883
Rxn73	D-fructose 1-phosphate D-glyceraldehyde-3-phosphate-lyase	f1p[c] -> dhap[c] + gald[c]	(Contig46-orf04537)	Contig46-orf04537		Fructose and mannose metabolism	0	0	1000	0		4.1.2.13	ATCC13032		R02568
Rxn74	L fuculose 1 phosphate aldolase	fc1p[c] <=> dhap[c] + lald-L[c]	(Contig46-orf04012)	Contig46-orf04012		Fructose and mannose Metabolism	1	-1000	1000	0		4.1.2.17	iNJ661v		R02262
Rxn75	D-mannose 6-phosphate 1,6-phosphomutase	man1p[c] <=> man6p[c]	(Contig46-orf01436) or (Contig46-orf01476)	Contig46-orf01436 Contig46-orf01476		Fructose and mannose metabolism	1	-1000	1000	0		5.4.2.8	Bing		R01818
Rxn76	D-mannose-6-phosphate aldose-ketose-isomerase	man6p[c] <=> f6p[c]	(Contig46-orf01479)	Contig46-orf01479		Fructose and mannose metabolism	1	-1000	1000	0		5.3.1.8	Bing		R01819
Rxn78	b galactosidase	h2o[c] + lcts[c] -> gal[c] + glc-D[c]	(Contig46-orf01589) or (Contig46-orf01660)	Contig46-orf01589 Contig46-orf01660		Galactose metabolism	0	0	1000	0		3.2.1.23 3.2.1.108	iNJ661v		R01100
Rxn79	UDPglucose 4 epimerase	udpg[c] <=> udpgal[c]	(Contig46-orf02410) or (Contig46-orf04329) or (Contig46-orf00851) or (Contig46-orf03980)	Contig46-orf02410 Contig46-orf04329 Contig46-orf00851 Contig46-orf03980		Galactose metabolism	1	-1000	1000	0		5.1.3.2	ATCC13032&iNJ661v		R00291
Rxn80	UDPgalactopyranose mutase	udpgal[c] <=> udpgalfur[c]	(Contig46-orf00457)	Contig46-orf00457		Galactose metabolism	1	-1000	1000	0		5.4.99.9	ATCC13032&iNJ661v		R00505
Rxn81	UDP-alpha-D-galactose:D-glucose 4-beta-D-galactosyltransferase	udpgal[c] + glc-D[c] -> udp[c] + lcts[c]				Galactose metabolism	0	0	1000	0		2.4.1.22	Bing		R00503
Rxn82	alpha alpha trehalose phosphate synthase UDP forming	g6p[c] + udpg[c] -> tre6p[c] + udp[c]	(Contig46-orf01130)	Contig46-orf01130		Starch and sucrose metabolism	0	0	1000	0		2.4.1.15	ATCC13032&iNJ661v		R02737
Rxn83	glucose 1 phosphate adenylyltransferase	atp[c] + g1p[c] -> adpglc[c] + ppi[c] + h[c]	(Contig46-orf03139)	Contig46-orf03139		Starch and sucrose metabolism	0	0	1000	0		2.7.7.27	ATCC13032&iNJ661v		R00948
Rxn84	trehalose phosphatase	h2o[c] + tre6p[c] -> pi[c] + tre[c]	(Contig46-orf00548 and Contig46-orf00968 and Contig46-orf04403)	Contig46-orf00548 Contig46-orf00968 Contig46-orf04403		Starch and sucrose metabolism	0	0	1000	0		3.1.3.12	ATCC13032&iNJ661v		R02778
Rxn85	alpha glucosidase	h2o[c] + malt[c] -> 2 glc-D[c]	(Contig46-orf02122)	Contig46-orf02122		Starch and sucrose metabolism	0	0	1000	0		3.2.1.20	iNJ661v&A3(2)		R00028
Rxn86	beta-glucosidase	celb[c] + h2o[c] -> 2 glc-D[c]	(Contig46-orf03543) or (Contig46-orf05179)	Contig46-orf03543 Contig46-orf05179		Starch and sucrose metabolism	0	0	1000	0		3.2.1.21 3.2.1.74	A3(2)		R00306
Rxn87	alpha,alpha-trehalase	tre[c] + h2o[c] -> 2 glc-D[c]	(Contig46-orf00548)	Contig46-orf00548		Starch and sucrose metabolism	0	0	1000	0		3.2.1.28	A3(2)		R00010
Rxn88	maltose trehalose isomerase	malt[c] -> tre[c]	(Contig46-orf01006)	Contig46-orf01006		Starch and sucrose metabolism	0	0	1000	0		5.4.99.16	iNJ661v&A3(2)		R01557
Rxn91	UDP N acetylenolpyruvoylglucosamine reductase	2 h[c] + nadph[c] + uaccg[c] -> nadp[c] + uamr[c]	(Contig46-orf04374)	Contig46-orf04374		Amino sugar and nucleotide sugar metabolism	0	0	1000	0		1.3.1.98	iNJ661v		R03192
Rxn92	glucosamine 1 phosphate N acetyltransferase	accoa[c] + gam1p[c] -> acgam1p[c] + coa[c] + h[c]	(Contig46-orf03526)	Contig46-orf03526		Amino sugar and nucleotide sugar metabolism	0	0	1000	0		2.3.1.157	ATCC13032&iNJ661v		R05332
Rxn95	UDP N acetylglucosamine 1 carboxyvinyltransferase	pep[c] + uacgam[c] -> pi[c] + uaccg[c]	(Contig46-orf01233)	Contig46-orf01233		Amino sugar and nucleotide sugar metabolism	0	0	1000	0		2.5.1.7	iNJ661v		R00660
Rxn96	UDP N acetylglucosamine diphosphorylase	acgam1p[c] + utp[c] -> ppi[c] + uacgam[c]	(Contig46-orf03526)	Contig46-orf03526		Amino sugar and nucleotide sugar metabolism	0	0	1000	0		2.7.7.23	ATCC13032&iNJ661v		R00416
Rxn97	chitobiose N-acetylglucosaminohydrolase	chit[c] + h2o[c] -> 2 acgam[c]	(Contig46-orf04759)	Contig46-orf04759		Amino sugar and nucleotide sugar metabolism	0	0	1000	0		3.2.1.52	Bing		R00022
Rxn98	udp-N-acetyl-D-glucosamine 4-epimerase	uacgam[c] <=> uacglm[c]	(Contig46-orf02667) or (Contig46-orf02410) or (Contig46-orf00851) or (Contig46-orf04329)	Contig46-orf02667 Contig46-orf02410 Contig46-orf00851 Contig46-orf04329		Amino sugar and nucleotide sugar metabolism	1	-1000	1000	0		5.1.3.2 5.1.3.7	ATCC13032		R00418
Rxn99	phosphoglucosamine mutase	gam1p[c] <=> gam6p[c]	(Contig46-orf01320)	Contig46-orf01320		Amino sugar and nucleotide sugar metabolism	1	-1000	1000	0		5.4.2.10	ATCC13032&iNJ661v		R02060
Rxn102	NADH:ferricytochrome-b5 oxidoreductase	ficytb[c] + nadh[c] -> focytb[c] + nad[c]				Amino sugar and nucleotide sugar metabolism	0	0	1000	0		1.6.2.2	Bing		R00100
Rxn106	Phosphoenolpyruvate:UDP-N-glycolyl-D-glucosamine 1-carboxyvinyl-transferase	ugcgam[c] + pep[c] -> pi[c] + ugccg[c]	(Contig46-orf01233)	Contig46-orf01233		Amino sugar and nucleotide sugar metabolism	0	0	1000	0		2.5.1.7	Bing		R00660
Rxn107	UDP-N-glycolylmuramate:NADP+ oxidoreductase	ugccg[c] + nadph[c] + 2 h[c] -> ugmr[c] + nadp[c]	(Contig46-orf04374)	Contig46-orf04374		Amino sugar and nucleotide sugar metabolism	0	0	1000	0		1.3.1.98	Bing		R03192
Rxn115	formate dehydrogenase	for[c] + nad[c] -> co2[c] + nadh[c] + h[c]	(Contig46-orf00357 and Contig46-orf00354)	Contig46-orf00357 Contig46-orf00354		Glyoxylate and dicarboxylate metabolism	0	0	1000	0		1.2.1.2	iNJ661v		R00519
Rxn116	formyl coa hydrolase	forcoa[c] + h2o[c] -> coa[c] + for[c] + h[c]	(Contig46-orf02733)	Contig46-orf02733		Glyoxylate and dicarboxylate metabolism	0	0	1000	0		3.1.2.10	iNJ661v		R00521
Rxn117	formyltetrahydrofolate deformylase	10fthf[c] + h2o[c] -> for[c] + h[c] + thf[c]	(Contig46-orf04382)	Contig46-orf04382		Glyoxylate and dicarboxylate metabolism	0	0	1000	0		3.5.1.10	ATCC13032&iNJ661v		R00944
Rxn118	Isocitrate lyase	icit[c] -> glx[c] + succ[c]	(Contig46-orf02242) or (Contig46-orf04397)	Contig46-orf02242 Contig46-orf04397		Glyoxylate and dicarboxylate metabolism	0	0	1000	0		4.1.3.1	iNJ661v		R00479
Rxn120	unknown enzyme	hpcoa[c] + nadp[c] -> opcoa[c] + nadph[c] + 2 h[c]	(Contig46-orf04561)	Contig46-orf04561		Propanoate metabolism	0	0	1000	0		1.1.1.-	A3(2)		R04919
Rxn121	methylmalonate semialdehyde dehydrogenase propanol	coa[c] + nad[c] + ppal[c] <=> 2 h[c] + nadh[c] + ppcoa[c]	(Contig46-orf03821)	Contig46-orf03821		Propanoate metabolism	1	-1000	1000	0		1.2.1.87	iNJ661v		R09097
Rxn122	phosphate acetyltransferase	2obut[c] + pi[c] + o2[c] + 3 h[c] -> propp[c] + co2[c] + 2 h2o[c]				Propanoate metabolism	0	0	1000	0		1.2.3._	A3(2)		R00993
Rxn123	propanoyl-CoA:phosphate propanoyltransferase	propp[c] + coa[c] <=> pi[c] + ppcoa[c]	(Contig46-orf04483)	Contig46-orf04483		Propanoate metabolism	1	-1000	1000	0		2.3.1.8 2.3.1.222	Bing		R00921
Rxn124	ATP:propanoate phosphotransferase	atp[c] + ppa[c] <=> adp[c] + propp[c]	(Contig46-orf04482)	Contig46-orf04482		Propanoate metabolism	1	-1000	1000	0		2.7.2.1 2.7.2.15	Bing		R01353
Rxn125	(S)-methylmalonyl-CoA carboxy-lyase (propanoyl-CoA-forming)	mmcoa-S[c] + h[c] -> ppcoa[c] + co2[c]	(Contig46-orf01456 and Contig46-orf01451) or (Contig46-orf01456 and Contig46-orf03803) or (Contig46-orf01456 and Contig46-orf03636) or (Contig46-orf00482 and Contig46-orf01451) or (Contig46-orf00482 and Contig46-orf03803) or (Contig46-orf00482 and Contig46-orf03636) or (Contig46-orf01916 and Contig46-orf01451) or (Contig46-orf01916 and Contig46-orf03803) or (Contig46-orf01916 and Contig46-orf0363…	Contig46-orf01456 Contig46-orf00482 Contig46-orf01916 Contig46-orf01451 Contig46-orf03803 Contig46-orf03636		Propanoate metabolism	0	0	1000	0		4.1.1.41	Bing&TCDB		R00923
Rxn126	2-methylisocitrate lyase	micit[c] <=> pyr[c] + succ[c]	(Contig46-orf02242) or (Contig46-orf04397)	Contig46-orf02242 Contig46-orf04397		Propanoate metabolism	1	-1000	1000	0		4.1.3.30	iNJ661v		R00409
Rxn127	acetyl-CoA synthetase	atp[c] + ppa[c] -> ppi[c] + padnlt[c]	(Contig46-orf00805) or (Contig46-orf01303) or (Contig46-orf03822)	Contig46-orf00805 Contig46-orf01303 Contig46-orf03822		Propanoate metabolism	0	0	1000	0		6.2.1.1	A3(2)		R01354
Rxn128	acetyl-CoA synthetase	padnlt[c] + coa[c] -> amp[c] + ppcoa[c] + h[c]	(Contig46-orf00805) or (Contig46-orf01303) or (Contig46-orf03822)	Contig46-orf00805 Contig46-orf01303 Contig46-orf03822		Propanoate metabolism	0	0	1000	0		6.2.1.1	A3(2)		R00926
Rxn129	unknown enzyme	opcoa[c] + o2[c] + nadph[c] + h[c] -> malcoa[c] + nadp[c] + h2o[c]				Propanoate metabolism	0	0	1000	0		add5	A3(2)
Rxn130	R-3-Hydroxybutanoate NAD oxidoreductase	bhb[c] + nad[c] <=> acac[c] + 2 h[c] + nadh[c]	(Contig46-orf03284)	Contig46-orf03284		Butanoate metabolism	1	-1000	1000	0		1.1.1.30	iNJ661v&A3(2)		R01361
Rxn140	myo inositol 4 phosphatase	h2o[c] + mi4p-D[c] -> inost[c] + pi[c]	(Contig46-orf02209)	Contig46-orf02209		Inositol phosphate metabolism	0	0	1000	0		3.1.3.25	iNJ661v		R01186
Rxn141	myo inositol 1 phosphatase	h2o[c] + mi1p-D[c] -> inost[c] + pi[c]	(Contig46-orf02428) or (Contig46-orf02209)	Contig46-orf02209 Contig46-orf02428		Inositol phosphate metabolism	0	0	1000	0		3.1.3.25	iNJ661v		R01185
Rxn142	Glycerophosphodiester glycerophosphohydrolase	g3pi[c] + h2o[c] -> inost[c] + glyc3p[c] + h[c]	(Contig46-orf00431)	Contig46-orf00431		Inositol phosphate metabolism	0	0	1000	0		3.1.4.44	A3(2)		R01193
Rxn143	1D-myo-inositol-3-phosphate lyase (isomerizing)	g6p[c] -> mi3p-D[c]	(Contig46-orf05275)	Contig46-orf05275		Inositol phosphate metabolism	0	0	1000	0		5.5.1.4	ATCC13032		R07324
Rxn145	NADH dehydrogenase ubiquinone 8	6 h[c] + nadh[c] + q8[c] -> nad[c] + q8h2[c] + 4 h[e]	(Contig46-orf00594 and Contig46-orf00593 and Contig46-orf00592 and Contig46-orf00591 and Contig46-orf00590 and Contig46-orf00587 and Contig46-orf00586 and Contig46-orf00584 and Contig46-orf00581 and Contig46-orf00580 and Contig46-orf00579 and Contig46-orf00577 and Contig46-orf00576 and Contig46-orf00575)	Contig46-orf00594 Contig46-orf00593 Contig46-orf00592 Contig46-orf00591 Contig46-orf00590 Contig46-orf00587 Contig46-orf00586 Contig46-orf00584 Contig46-orf00581 Contig46-orf00580 Contig46-orf00579 Contig46-orf00577 Contig46-orf00576 Contig46-orf00575		Oxidative phosphorylation	0	0	1000	0		1.6.5.3 1.6.5.8 1.6.5.9	iNJ661v		R02163
Rxn146	polyphosphate kinase	atp[c] + ppi[c] <=> adp[c] + pppi[c]	(Contig46-orf02972) or (Contig46-orf04454)	Contig46-orf02972 Contig46-orf04454		Oxidative phosphorylation	1	-1000	1000	0		2.7.4.1	iNJ661v		R02184
Rxn147	inorganic diphosphatase	h2o[c] + ppi[c] -> h[c] + 2 pi[c]	(Contig46-orf00878)	Contig46-orf00878		Oxidative phosphorylation	0	0	1000	0		3.6.1.1	ATCC13032&iNJ661v		R00004
Rxn148	cytochrome c reductase ubiquinol 2 protons	2 ficytc[c] + q8h2[c] + 2 h[c] -> 2 focytc[c] + 4 h[e] + q8[c]	(Contig46-orf02020 and Contig46-orf02019 and Contig46-orf02017)	Contig46-orf02020 Contig46-orf02019 Contig46-orf02017		Oxidative phosphorylation	0	0	1000	0		1.10.2.2 5.A.3.6.1	iNJ661v&TCDB		R02161
Rxn150	ferredoxin oxidoreductase	fdxrd[c] + nadp[c] <=> fdxox[c] + 2 h[c] + nadph[c]	(Contig46-orf00827 and Contig46-orf00830)	Contig46-orf00827 Contig46-orf00830		Photosynthesis	1	-1000	1000	0		1.18.1.2	iNJ661v		R01195
Rxn151		flavox[c] + nadph[c] + 2 h[c] <=> flavrd[c] + nadp[c]	(Contig46-orf00827 and Contig46-orf00830)	Contig46-orf00827 Contig46-orf00830		Photosynthesis	1	-1000	1000	0		1.18.1.2	ATCC13032		R01195
Rxn152	aldehyde dehydrogenase formaldehyde NAD	fald[c] + h2o[c] + nad[c] -> for[c] + 3 h[c] + nadh[c]	(Contig46-orf00358) or (Contig46-orf02228) or (Contig46-orf03258) or (Contig46-orf03280) or (Contig46-orf00176)	Contig46-orf03280 Contig46-orf00358 Contig46-orf02228 Contig46-orf03258 Contig46-orf00176		Methane metabolism	0	0	1000	0		1.2.1.46	iNJ661v		R00604
Rxn153	fructose bisphosphatase	fdp[c] + h2o[c] -> f6p[c] + pi[c]	(Contig46-orf03241)	Contig46-orf03241		Methane metabolism	0	0	1000	0		3.1.3.11	ATCC13032&iNJ661v		R00762
Rxn154	nitrite/sulphite reductase	no2[c] + 3 nadph[c] + 8 h[c] -> nh3[c] + 3 nadp[c] + 2 h2o[c]	(Contig46-orf01259 and Contig46-orf01267 and Contig46-orf01263)	Contig46-orf01259 Contig46-orf01267 Contig46-orf01263		Nitrogen metabolism	0	0	1000	0		1.7.1.4	A3(2)		R00789
Rxn155	cytochrome c oxidase 2 protons	2 focytc[c] + 0.5 o2[c] + 4 h[c] -> 2 ficytc[c] + h2o[c] + 2 h[e]	(Contig46-orf02624 and Contig46-orf02022 and Contig46-orf02007 and Contig46-orf01609)	Contig46-orf02624 Contig46-orf02022 Contig46-orf02007 Contig46-orf01609		Oxidative phosphorylation	0	0	1000	0		1.7.2.1 1.9.3.1	iNJ661v		R00081
Rxn156	nitrite/sulphite reductase	no2[c] + 6 fdxrd[c] -> nh3[c] + 6 fdxox[c] + 2 h2o[c] + 4 h[c]	(Contig46-orf00195)	Contig46-orf00195		Nitrogen metabolism	0	0	1000	0		1.7.7.1	A3(2)		R00790
Rxn157	nitrate reductase	2 h[c] + no3[c] + mql8[c] -> h2o[c] + mqn8[c] + no2[c] + 2 h[e]	(Contig46-orf01258 and Contig46-orf01259)	Contig46-orf01258 Contig46-orf01259		Nitrogen metabolism	0	0	1000	0		1.7.99.4	ATCC13032&A3(2)		R00798
Rxn159	HCO3 equilibration reaction	co2[c] + h2o[c] <=> 2 h[c] + hco3[c]	(Contig46-orf00948) or (Contig46-orf05128) or (Contig46-orf02963)	Contig46-orf00948 Contig46-orf05128 Contig46-orf02963		Nitrogen metabolism	1	-1000	1000	0		4.2.1.1	ATCC13032&iNJ661v		R10092
Rxn160	mannose 6 phosphate phosphatase	h2o[c] + man6p[c] -> man[c] + pi[c]	(Contig46-orf02340)	Contig46-orf02340		Sulfur metabolism	0	0	1000	0		3.1.3.23	iNJ661v		R00804
Rxn161	maltooligosyltrehalose trehalohydrolase	h2o[c] + motre[c] -> maltpt[c] + tre[c]	(Contig46-orf02112)	Contig46-orf02112		Sulfur metabolism	0	0	1000	0		#N/A	iNJ661v
Rxn162	maltooligosyltrehalose synthase	malthp[c] -> motre[c]	(Contig46-orf02122)	Contig46-orf02122		Sulfur metabolism	0	0	1000	0		#N/A	iNJ661v
Rxn163	thiazole synthesis from xylulose	atp[c] + cys-L[c] + dxyl5p[c] + tyr-L[c] -> co2[c] + h2o[c] + 2 h[c] + ppi[c] + amp[c] + ala-L[c] + 4hba[c] + 4mpetz[c]	(Contig46-orf01525 and Contig46-orf04465 and Contig46-orf03031 and Contig46-orf04467)	Contig46-orf01525 Contig46-orf04465 Contig46-orf03031 Contig46-orf04467		Sulfur metabolism	0	0	1000	0		#N/A	iNJ661v
Rxn164	Phosphoadenosine phosphosulfate reductase	paps[c] + trdrd[c] <=> 2 h[c] + pap[c] + so3[c] + trdox[c]	(Contig46-orf00197)	Contig46-orf00197		Sulfur metabolism	1	-1000	1000	0		1.8.4.8	iNJ661v		R02021
Rxn165	Hydrogen-sulfide:ferredoxin oxidoreductase	so3[c] + 3 fdxrd[c] + 2 h[c] -> 3 h2o[c] + h2s[c] + 3 fdxox[c]	(Contig46-orf00195)	Contig46-orf00195		Sulfur metabolism	0	0	1000	0		1.8.7.1	ATCC13032		R00859
Rxn166	Thiosulfate Sulfurtransferase	cyan[c] + tsul[c] -> h[c] + so3[c] + tcynt[c]	(Contig46-orf04555) or (Contig46-orf01207) or (Contig46-orf03715)	Contig46-orf04555 Contig46-orf01207 Contig46-orf03715		Sulfur metabolism	0	0	1000	0		2.8.1.1	iNJ661v		R01931
Rxn167	3 5 bisphosphate nucleotidase	h2o[c] + pap[c] -> amp[c] + pi[c]	(Contig46-orf03674) or (Contig46-orf03988)	Contig46-orf03674 Contig46-orf03988		Sulfur metabolism	0	0	1000	0		3.1.3.7	iNJ661v&A3(2)		R00188
Rxn168	alkanesulfonate, reduced-FMN:oxygen oxidoreductase	alks[c] + fmnh2[c] + o2[c] -> aldh[c] + fmn[c] + so3[c] + h2o[c] + 2 h[c]	(Contig46-orf00938)	Contig46-orf00938		Sulfur metabolism	0	0	1000	0		1.14.14.5	Bing&KEGG		R07210
Rxn169	acetyl-CoA:[acyl-carrier-protein] S-acetyltransferase	acp[c] + accoa[c] <=> acacp[c] + coa[c]	(Contig46-orf01647)	Contig46-orf01647		Fatty acid biosynthesis	1	-1000	1000	0		2.3.1.38 2.3.1.85 2.3.1.86	ATCC13032		R01624
Rxn170	acetyl CoA carboxylase reversible reaction	accoa[c] + atp[c] + hco3[c] -> adp[c] + malcoa[c] + pi[c]	(Contig46-orf01305 and Contig46-orf01451) or (Contig46-orf01305 and Contig46-orf03636)	Contig46-orf01305 Contig46-orf01451 Contig46-orf03636		Fatty acid biosynthesis	0	0	1000	0		6.4.1.2	ATCC13032&iNJ661v		R00742
Rxn171	Malonyl CoA ACP transacylase	acp[c] + malcoa[c] + h[c] <=> coa[c] + malacp[c]	(Contig46-orf01919)	Contig46-orf01919		Fatty acid biosynthesis	1	-1000	1000	0		2.3.1.39 2.3.1.85 2.3.1.86	ATCC13032&iNJ661v		R01626
Rxn172	acetyl-CoA:malonyl-[acyl-carrier protein] C-acetyltransferase (decarboxylating)	accoa[c] + malacp[c] -> aaacp[c] + coa[c] + co2[c]	(Contig46-orf04641)	Contig46-orf04641		Fatty acid biosynthesis	0	0	1000	0		2.3.1.180	ATCC13032		R10707
Rxn173	Acyl-[acyl-carrier-protein]:malonyl-[acyl-carrier-protein] C-acyltransferase (decarboxylating)	acacp[c] + malacp[c] -> acp[c] + aaacp[c] + co2[c]	(Contig46-orf01647)	Contig46-orf01647		Fatty acid biosynthesis	0	0	1000	0		2.3.1.41 2.3.1.85 2.3.1.86 2.3.1.179	ATCC13032		R04355
Rxn174	(3R)-3-Hydroxybutanoyl-[acyl-carrier protein]:NADP+ oxidoreductase	aaacp[c] + nadph[c] + 2 h[c] <=> nadp[c] + 3haacp[c]	(Contig46-orf01055) or (Contig46-orf01113) or (Contig46-orf02257) or (Contig46-orf02573) or (Contig46-orf03251) or (Contig46-orf03837) or (Contig46-orf03975) or (Contig46-orf04633) or (Contig46-orf01647) or (Contig46-orf01824) or (Contig46-orf05384) or (Contig46-orf03690)	Contig46-orf01055 Contig46-orf01113 Contig46-orf02257 Contig46-orf02573 Contig46-orf03251 Contig46-orf03837 Contig46-orf03975 Contig46-orf04633 Contig46-orf01647 Contig46-orf01824 Contig46-orf05384 Contig46-orf03690		Fatty acid biosynthesis	1	-1000	1000	0		1.1.1.100 2.3.1.85 2.3.1.86 2.3.1.-	Bing&KEGG		R04533
Rxn175	(3R)-3-Hydroxybutanoyl-[acyl-carrier-protein] hydro-lyase	3haacp[c] -> but2eacp[c] + h2o[c]	(Contig46-orf01647) or (Contig46-orf00997)	Contig46-orf01647 Contig46-orf00997		Fatty acid biosynthesis	0	0	1000	0		2.3.1.85 2.3.1.86 2.3.1.- 4.2.1.59	Bing&KEGG		R04428
Rxn176	butyryl-[acp]:NAD+ trans-2-oxidoreductase	but2eacp[c] + nadh[c] + 2 h[c] -> butacp[c] + nad[c]	(Contig46-orf01647) or (Contig46-orf02570)	Contig46-orf01647 Contig46-orf02570		Fatty acid biosynthesis	0	0	1000	0		1.3.1.9 2.3.1.-	Bing&KEGG		R04429
Rxn177	butyryl-[acyl-carrier protein]:malonyl-[acyl-carrier-protein] C-acyltransferase (decarboxylating)	butacp[c] + malacp[c] -> acp[c] + 3ohexacp[c] + co2[c]	(Contig46-orf01647)	Contig46-orf01647		Fatty acid biosynthesis	0	0	1000	0		2.3.1.41 2.3.1.85 2.3.1.86 2.3.1.179 2.3.1.-	Bing&KEGG		R04952
Rxn178	(3R)-3-Hydroxyhexanoyl-[acyl-carrier protein]:NADP+ oxidoreductase	3ohexacp[c] + nadph[c] + 2 h[c] <=> nadp[c] + 3hhexacp[c]	(Contig46-orf01055) or (Contig46-orf01113) or (Contig46-orf02257) or (Contig46-orf02573) or (Contig46-orf03251) or (Contig46-orf03837) or (Contig46-orf03975) or (Contig46-orf04633) or (Contig46-orf01647) or (Contig46-orf01824) or (Contig46-orf05384) or (Contig46-orf03690)	Contig46-orf01055 Contig46-orf01113 Contig46-orf02257 Contig46-orf02573 Contig46-orf03251 Contig46-orf03837 Contig46-orf03975 Contig46-orf04633 Contig46-orf01647 Contig46-orf01824 Contig46-orf05384 Contig46-orf03690		Fatty acid biosynthesis	1	-1000	1000	0		1.1.1.100 2.3.1.85 2.3.1.86 2.3.1.-	Bing&KEGG		R04953
Rxn179	(3R)-3-Hydroxybutanoyl-[acyl-carrier-protein] hydro-lyase	3hhexacp[c] -> thex2eacp[c] + h2o[c]	(Contig46-orf01647) or (Contig46-orf00997)	Contig46-orf01647 Contig46-orf00997		Fatty acid biosynthesis	0	0	1000	0		2.3.1.85 2.3.1.86 2.3.1.- 4.2.1.59	Bing&KEGG		R04954
Rxn180	hexanoyl-[acp]:NAD+ trans-2-oxidoreductase	thex2eacp[c] + nadh[c] + 2 h[c] -> hexacp[c] + nad[c]	(Contig46-orf01647) or (Contig46-orf02570)	Contig46-orf01647 Contig46-orf02570		Fatty acid biosynthesis	0	0	1000	0		1.3.1.9 2.3.1.-	Bing&KEGG		R04955
Rxn181	hexanoyl-[acyl-carrier protein]:malonyl-[acyl-carrier-protein] C-acyltransferase (decarboxylating)	hexacp[c] + malacp[c] -> acp[c] + 3ooctacp[c] + co2[c]	(Contig46-orf01647)	Contig46-orf01647		Fatty acid biosynthesis	0	0	1000	0		2.3.1.41 2.3.1.85 2.3.1.86 2.3.1.179 2.3.1.-	Bing&KEGG		R04957
Rxn182	(3R)-3-Hydroxyoctanoyl-[acyl-carrier-protein]:NADP+ oxidoreductase	3ooctacp[c] + nadph[c] + 2 h[c] <=> nadp[c] + 3hoctacp[c]	(Contig46-orf01055) or (Contig46-orf01113) or (Contig46-orf02257) or (Contig46-orf02573) or (Contig46-orf03251) or (Contig46-orf03837) or (Contig46-orf03975) or (Contig46-orf04633) or (Contig46-orf01647) or (Contig46-orf01824) or (Contig46-orf05384) or (Contig46-orf03690)	Contig46-orf01055 Contig46-orf01113 Contig46-orf02257 Contig46-orf02573 Contig46-orf03251 Contig46-orf03837 Contig46-orf03975 Contig46-orf04633 Contig46-orf01647 Contig46-orf01824 Contig46-orf05384 Contig46-orf03690		Fatty acid biosynthesis	1	-1000	1000	0		1.1.1.100 2.3.1.85 2.3.1.86 2.3.1.-	Bing&KEGG		R04536
Rxn183	(3R)-3-Hydroxyoctanoyl-[acyl-carrier-protein] hydro-lyase	3hoctacp[c] -> toct2eacp[c] + h2o[c]	(Contig46-orf01647) or (Contig46-orf00997)	Contig46-orf01647 Contig46-orf00997		Fatty acid biosynthesis	0	0	1000	0		2.3.1.85 2.3.1.86 2.3.1.- 4.2.1.59	Bing&KEGG		R04537
Rxn184	octanoyl-[acp]:NAD+ trans-2-oxidoreductase	toct2eacp[c] + nadh[c] + 2 h[c] -> ocacp[c] + nad[c]	(Contig46-orf01647) or (Contig46-orf02570)	Contig46-orf01647 Contig46-orf02570		Fatty acid biosynthesis	0	0	1000	0		1.3.1.9 2.3.1.-	Bing&KEGG		R04958
Rxn185	octanoyl-[acyl-carrier protein] hydrolase	ocacp[c] + h2o[c] -> acp[c] + octa[c] + h[c]				Fatty acid biosynthesis	0	0	1000	0		3.1.2.21	Bing		R08157
Rxn186	octanoyl-[acyl-carrier protein]:malonyl-[acyl-carrier-protein] C-acyltransferase (decarboxylating)	ocacp[c] + malacp[c] -> acp[c] + 3odecacp[c] + co2[c]	(Contig46-orf01647)	Contig46-orf01647		Fatty acid biosynthesis	0	0	1000	0		2.3.1.41 2.3.1.85 2.3.1.86 2.3.1.179 2.3.1.-	Bing&KEGG		R04960
Rxn187	(3R)-3-Hydroxydecanoyl-[acyl-carrier-protein]:NADP+ oxidoreductase	3odecacp[c] + nadph[c] + 2 h[c] <=> nadp[c] + 3hdecacp[c]	(Contig46-orf01055) or (Contig46-orf01113) or (Contig46-orf02257) or (Contig46-orf02573) or (Contig46-orf03251) or (Contig46-orf03837) or (Contig46-orf03975) or (Contig46-orf04633) or (Contig46-orf01647) or (Contig46-orf01824) or (Contig46-orf05384) or (Contig46-orf03690)	Contig46-orf01055 Contig46-orf01113 Contig46-orf02257 Contig46-orf02573 Contig46-orf03251 Contig46-orf03837 Contig46-orf03975 Contig46-orf04633 Contig46-orf01647 Contig46-orf01824 Contig46-orf05384 Contig46-orf03690		Fatty acid biosynthesis	1	-1000	1000	0		1.1.1.100 2.3.1.85 2.3.1.86 2.3.1.-	Bing&KEGG		R04534
Rxn188	(3R)-3-Hydroxydecanoyl-[acyl-carrier-protein] hydro-lyase	3hdecacp[c] -> tdec2eacp[c] + h2o[c]	(Contig46-orf01647) or (Contig46-orf00997)	Contig46-orf01647 Contig46-orf00997		Fatty acid biosynthesis	0	0	1000	0		2.3.1.85 2.3.1.86 2.3.1.- 4.2.1.59	Bing&KEGG		R04535
Rxn189	decanoyl-[acp]:NAD+ trans-2-oxidoreductase	tdec2eacp[c] + nadh[c] + 2 h[c] -> dcaacp[c] + nad[c]	(Contig46-orf01647) or (Contig46-orf02570)	Contig46-orf01647 Contig46-orf02570		Fatty acid biosynthesis	0	0	1000	0		1.3.1.9 2.3.1.-	Bing&KEGG		R04961
Rxn190	decanoyl-[acyl-carrier protein] hydrolase	dcaacp[c] + h2o[c] -> acp[c] + dca[c] + h[c]				Fatty acid biosynthesis	0	0	1000	0		3.1.2.21	Bing		R08158
Rxn191	decanoyl-[acyl-carrier protein]:malonyl-[acyl-carrier-protein] C-acyltransferase (decarboxylating)	dcaacp[c] + malacp[c] -> acp[c] + 3oddecacp[c] + co2[c]	(Contig46-orf01647)	Contig46-orf01647		Fatty acid biosynthesis	0	0	1000	0		2.3.1.41 2.3.1.85 2.3.1.86 2.3.1.179 2.3.1.-	Bing&KEGG		R04963
Rxn192	(3R)-3-Hydroxydodecanoyl-[acyl-carrier-protein]:NADP+ oxidoreductase	3oddecacp[c] + nadph[c] + 2 h[c] <=> nadp[c] + 3hddecacp[c]	(Contig46-orf01055) or (Contig46-orf01113) or (Contig46-orf02257) or (Contig46-orf02573) or (Contig46-orf03251) or (Contig46-orf03837) or (Contig46-orf03975) or (Contig46-orf04633) or (Contig46-orf01647) or (Contig46-orf01824) or (Contig46-orf05384) or (Contig46-orf03690)	Contig46-orf01055 Contig46-orf01113 Contig46-orf02257 Contig46-orf02573 Contig46-orf03251 Contig46-orf03837 Contig46-orf03975 Contig46-orf04633 Contig46-orf01647 Contig46-orf01824 Contig46-orf05384 Contig46-orf03690		Fatty acid biosynthesis	1	-1000	1000	0		1.1.1.100 2.3.1.85 2.3.1.86 2.3.1.-	Bing&KEGG		R04964
Rxn193	(3R)-3-Hydroxydodecanoyl-[acyl-carrier-protein] hydro-lyase	3hddecacp[c] -> tddec2eacp[c] + h2o[c]	(Contig46-orf01647) or (Contig46-orf00997)	Contig46-orf01647 Contig46-orf00997		Fatty acid biosynthesis	0	0	1000	0		2.3.1.85 2.3.1.86 2.3.1.- 4.2.1.59	Bing&KEGG		R04965
Rxn194	dodecanoyl-[acp]:NAD+ trans-2-oxidoreductase	tddec2eacp[c] + nadh[c] + 2 h[c] -> ddcaacp[c] + nad[c]	(Contig46-orf01647) or (Contig46-orf02570)	Contig46-orf01647 Contig46-orf02570		Fatty acid biosynthesis	0	0	1000	0		1.3.1.9 2.3.1.-	Bing&KEGG		R04724
Rxn195	dodecanoyl-[acyl-carrier protein] hydrolase	ddcaacp[c] + h2o[c] -> acp[c] + ddca[c] + h[c]				Fatty acid biosynthesis	0	0	1000	0		3.1.2.14 3.1.2.21	Bing		R04014
Rxn196	dodecanoyl-[acyl-carrier protein]:malonyl-[acyl-carrier-protein] C-acyltransferase (decarboxylating)	ddcaacp[c] + malacp[c] -> acp[c] + 3omrsacp[c] + co2[c]	(Contig46-orf01647)	Contig46-orf01647		Fatty acid biosynthesis	0	0	1000	0		2.3.1.41 2.3.1.85 2.3.1.86 2.3.1.179 2.3.1.-	Bing&KEGG		R04726
Rxn197	(3R)-3-Hydroxytetradecanoyl-[acyl-carrier-protein]:NADP+ oxidoreductase	3omrsacp[c] + nadph[c] + 2 h[c] <=> nadp[c] + 3hmrsacp[c]	(Contig46-orf01055) or (Contig46-orf01113) or (Contig46-orf02257) or (Contig46-orf02573) or (Contig46-orf03251) or (Contig46-orf03837) or (Contig46-orf03975) or (Contig46-orf04633) or (Contig46-orf01647) or (Contig46-orf01824) or (Contig46-orf05384) or (Contig46-orf03690)	Contig46-orf01055 Contig46-orf01113 Contig46-orf02257 Contig46-orf02573 Contig46-orf03251 Contig46-orf03837 Contig46-orf03975 Contig46-orf04633 Contig46-orf01647 Contig46-orf01824 Contig46-orf05384 Contig46-orf03690		Fatty acid biosynthesis	1	-1000	1000	0		1.1.1.100 2.3.1.85 2.3.1.86 2.3.1.-	Bing&KEGG		R04566
Rxn198	(3R)-3-Hydroxytetradecanoyl-[acyl-carrier-protein] hydro-lyase	3hmrsacp[c] -> tmrs2eacp[c] + h2o[c]	(Contig46-orf01647) or (Contig46-orf00997)	Contig46-orf01647 Contig46-orf00997		Fatty acid biosynthesis	0	0	1000	0		2.3.1.85 2.3.1.86 2.3.1.- 4.2.1.59	Bing&KEGG		R04568
Rxn199	tetradecanoyl-[acp]:NAD+ trans-2-oxidoreductase	tmrs2eacp[c] + nadh[c] + 2 h[c] -> tdacp[c] + nad[c]	(Contig46-orf01647) or (Contig46-orf02570)	Contig46-orf01647 Contig46-orf02570		Fatty acid biosynthesis	0	0	1000	0		1.3.1.9 2.3.1.-	Bing&KEGG		R04966
Rxn200	tetradecanoyl-[acyl-carrier protein] hydrolase	tdacp[c] + h2o[c] -> acp[c] + ttdca[c] + h[c]				Fatty acid biosynthesis	0	0	1000	0		3.1.2.14	Bing		R08159
Rxn201	tetradecanoyl-[acyl-carrier protein]:malonyl-[acyl-carrier-protein] C-acyltransferase (decarboxylating)	tdacp[c] + malacp[c] -> acp[c] + 3opalmacp[c] + co2[c]	(Contig46-orf01647)	Contig46-orf01647		Fatty acid biosynthesis	0	0	1000	0		2.3.1.41 2.3.1.85 2.3.1.86 2.3.1.179 2.3.1.-	Bing&KEGG		R04968
Rxn202	(3R)-3-Hydroxyhexadecanoyl-[acyl-carrier-protein]:NADP+ oxidoreductase	3opalmacp[c] + nadph[c] + 2 h[c] <=> nadp[c] + 3hpalmacp[c]	(Contig46-orf01055) or (Contig46-orf01113) or (Contig46-orf02257) or (Contig46-orf02573) or (Contig46-orf03251) or (Contig46-orf03837) or (Contig46-orf03975) or (Contig46-orf04633) or (Contig46-orf01647) or (Contig46-orf01824) or (Contig46-orf05384) or (Contig46-orf03690)	Contig46-orf01055 Contig46-orf01113 Contig46-orf02257 Contig46-orf02573 Contig46-orf03251 Contig46-orf03837 Contig46-orf03975 Contig46-orf04633 Contig46-orf01647 Contig46-orf01824 Contig46-orf05384 Contig46-orf03690		Fatty acid biosynthesis	1	-1000	1000	0		1.1.1.100 2.3.1.85 2.3.1.86 2.3.1.-	Bing&KEGG		R04543
Rxn203	(3R)-3-Hydroxyhexadecanoyl-[acyl-carrier-protein] hydro-lyase	3hpalmacp[c] -> tpalm2eacp[c] + h2o[c]	(Contig46-orf01647) or (Contig46-orf00997)	Contig46-orf01647 Contig46-orf00997		Fatty acid biosynthesis	0	0	1000	0		2.3.1.85 2.3.1.86 2.3.1.- 4.2.1.59	Bing&KEGG		R04544
Rxn204	hexadecanoyl-[acp]:NAD+ trans-2-oxidoreductase	tpalm2eacp[c] + nadh[c] + 2 h[c] -> palmacp[c] + nad[c]	(Contig46-orf01647) or (Contig46-orf02570)	Contig46-orf01647 Contig46-orf02570		Fatty acid biosynthesis	0	0	1000	0		1.3.1.9 2.3.1.-	Bing&KEGG		R04969
Rxn205	hexadecanoyl-[acyl-carrier protein] hydrolase	palmacp[c] + h2o[c] -> acp[c] + hdca[c] + h[c]				Fatty acid biosynthesis	0	0	1000	0		2.3.1.85 3.1.2.14	Bing		R01706
Rxn208		palmacp[c] + malacp[c] -> 3oocdcap[c] + acp[c] + co2[c]	(Contig46-orf04641)	Contig46-orf04641		Fatty acid biosynthesis	0	0	1000	0		2.3.1.41 2.3.1.179 2.3.1.199 2.3.1.-	Bing		R07762
Rxn209		3oocdcap[c] + nadph[c] + 2 h[c] <=> 3hocdcap[c] + nadp[c]	(Contig46-orf01055) or (Contig46-orf01113) or (Contig46-orf02257) or (Contig46-orf02573) or (Contig46-orf03251) or (Contig46-orf03837) or (Contig46-orf03975) or (Contig46-orf04633) or (Contig46-orf01647) or (Contig46-orf01824) or (Contig46-orf05384) or (Contig46-orf03690)	Contig46-orf01055 Contig46-orf01113 Contig46-orf02257 Contig46-orf02573 Contig46-orf03251 Contig46-orf03837 Contig46-orf03975 Contig46-orf04633 Contig46-orf01647 Contig46-orf01824 Contig46-orf05384 Contig46-orf03690		Fatty acid biosynthesis	1	-1000	1000	0		1.1.1.100 2.3.1.-	Bing		R07763
Rxn210		3hocdcap[c] -> odeacp[c] + h2o[c]	(Contig46-orf01647) or (Contig46-orf00614)	Contig46-orf01647 Contig46-orf00614		Fatty acid biosynthesis	0	0	1000	0		2.3.1.- 4.2.1.-	Bing		R07764
Rxn211	octadecanoyl-[acp]:NAD+ trans-2-oxidoreductase	odeacp[c] + nadh[c] + 2 h[c] -> ocdacp[c] + nad[c]	(Contig46-orf01647) or (Contig46-orf02570)	Contig46-orf01647 Contig46-orf02570		Fatty acid biosynthesis	0	0	1000	0		1.3.1.9 1.3.1- 2.3.1.-	Bing		R07765
Rxn212	octadecanoyl-[acyl-carrier protein] hydrolase	ocdacp[c] + h2o[c] -> acp[c] + ocdca[c] + h[c]				Fatty acid biosynthesis	0	0	1000	0		3.1.2.14	Bing		R08163
Rxn213	octadecanoyl-[acyl-carrier protein]:malonyl-[acyl-carrier-protein] C-acyltransferase (decarboxylating)	ocdacp[c] + malacp[c] -> acp[c] + 3oarcacp[c] + co2[c]	(Contig46-orf01647)	Contig46-orf01647		Fatty acid biosynthesis	0	0	1000	0		2.3.1.41 2.3.1.85 2.3.1.86 2.3.1.179 2.3.1.-	Bing&KEGG		R04960
Rxn214	(3R)-3-Hydroxyeicosanoyl-[acyl-carrier-protein]:NADP+ oxidoreductase	3oarcacp[c] + nadph[c] + 2 h[c] <=> nadp[c] + 3harcacp[c]	(Contig46-orf01055) or (Contig46-orf01113) or (Contig46-orf02257) or (Contig46-orf02573) or (Contig46-orf03251) or (Contig46-orf03837) or (Contig46-orf03975) or (Contig46-orf04633) or (Contig46-orf01647) or (Contig46-orf01824) or (Contig46-orf05384) or (Contig46-orf03690)	Contig46-orf01055 Contig46-orf01113 Contig46-orf02257 Contig46-orf02573 Contig46-orf03251 Contig46-orf03837 Contig46-orf03975 Contig46-orf04633 Contig46-orf01647 Contig46-orf01824 Contig46-orf05384 Contig46-orf03690		Fatty acid biosynthesis	1	-1000	1000	0		1.1.1.100 2.3.1.85 2.3.1.86 2.3.1.-	Bing&KEGG		R04534
Rxn215	(3R)-3-Hydroxyeicosanoyl-[acyl-carrier-protein] hydro-lyase	3harcacp[c] -> tarc2eacp[c] + h2o[c]	(Contig46-orf01647) or (Contig46-orf00997)	Contig46-orf01647 Contig46-orf00997		Fatty acid biosynthesis	0	0	1000	0		2.3.1.85 2.3.1.86 2.3.1.- 4.2.1.59	Bing&KEGG		R04535
Rxn216	decanoyl-[acp]:NAD+ trans-2-oxidoreductase	tarc2eacp[c] + nadh[c] + 2 h[c] -> arachACP[c] + nad[c]	(Contig46-orf01647) or (Contig46-orf02570)	Contig46-orf01647 Contig46-orf02570		Fatty acid biosynthesis	0	0	1000	0		1.3.1.9 2.3.1.-	Bing&KEGG		R04961
Rxn217	arachidic acid:[acyl-carrier-protein] ligase (AMP-forming)	arach[c] + atp[c] + acp[c] -> amp[c] + ppi[c] + arachACP[c] + h[c]	(Contig46-orf02032)	Contig46-orf02032		Fatty acid biosynthesis	0	0	1000	0		6.2.1.20	Bing&TCDB		R01406
Rxn218	eicosanoyl-[acyl-carrier protein]:malonyl-[acyl-carrier-protein] C-acyltransferase (decarboxylating)	arachACP[c] + malacp[c] -> acp[c] + 3odcsacp[c] + co2[c]				Fatty acid biosynthesis	0	0	1000	0		2.3.1.199	Bing&KEGG		R09419
Rxn219	(3R)-3-Hydroxydocosanoyl-[acyl-carrier-protein]:NADP+ oxidoreductase	3odcsacp[c] + nadph[c] + 2 h[c] <=> nadp[c] + 3hdcsacp[c]	(Contig46-orf00027)	Contig46-orf00027		Fatty acid biosynthesis	1	-1000	1000	0		1.1.1.36 1.1.1.330	Bing&KEGG		R01779
Rxn220	(3R)-3-Hydroxydocosanoyl-[acyl-carrier-protein] hydro-lyase	3hdcsacp[c] -> tdcs2eacp[c] + h2o[c]	(Contig46-orf01238) or (Contig46-orf05320) or (Contig46-orf00204) or (Contig46-orf00836) or (Contig46-orf00875) or (Contig46-orf01226) or (Contig46-orf01307) or (Contig46-orf02960) or (Contig46-orf03971) or (Contig46-orf04261) or (Contig46-orf05297)	Contig46-orf01238 Contig46-orf05320 Contig46-orf00204 Contig46-orf00836 Contig46-orf00875 Contig46-orf01226 Contig46-orf01307 Contig46-orf02960 Contig46-orf03971 Contig46-orf04261 Contig46-orf05297		Fatty acid biosynthesis	0	0	1000	0		4.2.1.17 4.2.1.74 4.2.1.134	Bing&KEGG		R02685
Rxn221	docosanoyl-[acp]:NAD+ trans-2-oxidoreductase	tdcs2eacp[c] + nadh[c] + 2 h[c] -> dcsacp[c] + nad[c]				Fatty acid biosynthesis	0	0	1000	0		1.3.1.93	Bing&KEGG		R09449
Rxn222	docosanoyl-[acyl-carrier protein]:malonyl-[acyl-carrier-protein] C-acyltransferase (decarboxylating)	dcsacp[c] + malacp[c] -> acp[c] + 3ottcacp[c] + co2[c]				Fatty acid biosynthesis	0	0	1000	0		2.3.1.199	Bing&KEGG		R09419
Rxn223	(3R)-3-Hydroxytetracosanoyl-[acyl-carrier-protein]:NADP+ oxidoreductase	3ottcacp[c] + nadph[c] + 2 h[c] <=> nadp[c] + 3httcacp[c]	(Contig46-orf00027)	Contig46-orf00027		Fatty acid biosynthesis	1	-1000	1000	0		1.1.1.36 1.1.1.330	Bing&KEGG		R01779
Rxn224	(3R)-3-Hydroxytetracosanoyl-[acyl-carrier-protein] hydro-lyase	3httcacp[c] -> tttc2eacp[c] + h2o[c]	(Contig46-orf01238) or (Contig46-orf05320) or (Contig46-orf00204) or (Contig46-orf00836) or (Contig46-orf00875) or (Contig46-orf01226) or (Contig46-orf01307) or (Contig46-orf02960) or (Contig46-orf03971) or (Contig46-orf04261) or (Contig46-orf05297)	Contig46-orf01238 Contig46-orf05320 Contig46-orf00204 Contig46-orf00836 Contig46-orf00875 Contig46-orf01226 Contig46-orf01307 Contig46-orf02960 Contig46-orf03971 Contig46-orf04261 Contig46-orf05297		Fatty acid biosynthesis	0	0	1000	0		4.2.1.17 4.2.1.74 4.2.1.134	Bing&KEGG		R02685
Rxn225	tetracosanoyl-[acp]:NAD+ trans-2-oxidoreductase	tttc2eacp[c] + nadh[c] + 2 h[c] -> ttcacp[c] + nad[c]				Fatty acid biosynthesis	0	0	1000	0		1.3.1.93	Bing&KEGG		R09449
Rxn226	tetracosanoyl-[acyl-carrier protein] hydrolase	ttcacp[c] + h2o[c] -> acp[c] + ttc[c] + h[c]				Fatty acid biosynthesis	0	0	1000	0		3.1.2.21	Bing
Rxn227	tetracosanoyl-[acyl-carrier protein]:malonyl-[acyl-carrier-protein] C-acyltransferase (decarboxylating)	ttcacp[c] + malacp[c] -> acp[c] + 3ohexcacp[c] + co2[c]				Fatty acid biosynthesis	0	0	1000	0		2.3.1.199	Bing&KEGG		R09419
Rxn228	(3R)-3-Hydroxyhexacosanoyl-[acyl-carrier-protein]:NADP+ oxidoreductase	3ohexcacp[c] + nadph[c] + 2 h[c] <=> nadp[c] + 3hhexcacp[c]	(Contig46-orf00027)	Contig46-orf00027		Fatty acid biosynthesis	1	-1000	1000	0		1.1.1.36 1.1.1.330	Bing&KEGG		R01779
Rxn229	(3R)-3-Hydroxyhexacosanoyl-[acyl-carrier-protein] hydro-lyase	3hhexcacp[c] -> thexc2eacp[c] + h2o[c]	(Contig46-orf01238) or (Contig46-orf05320) or (Contig46-orf00204) or (Contig46-orf00836) or (Contig46-orf00875) or (Contig46-orf01226) or (Contig46-orf01307) or (Contig46-orf02960) or (Contig46-orf03971) or (Contig46-orf04261) or (Contig46-orf05297)	Contig46-orf01238 Contig46-orf05320 Contig46-orf00204 Contig46-orf00836 Contig46-orf00875 Contig46-orf01226 Contig46-orf01307 Contig46-orf02960 Contig46-orf03971 Contig46-orf04261 Contig46-orf05297		Fatty acid biosynthesis	0	0	1000	0		4.2.1.17 4.2.1.74 4.2.1.134	Bing&KEGG		R02685
Rxn230	hexacosanoyl-[acp]:NAD+ trans-2-oxidoreductase	thexc2eacp[c] + nadh[c] + 2 h[c] -> hexcacp[c] + nad[c]				Fatty acid biosynthesis	0	0	1000	0		1.3.1.93	Bing&KEGG		R09449
Rxn231	hexacosanoyl-[acyl-carrier protein] hydrolase	hexcacp[c] + h2o[c] -> acp[c] + hexc[c] + h[c]				Fatty acid biosynthesis	0	0	1000	0		3.1.2.21	Bing
Rxn232	iso-pentadecanoyl-ACP synthase	3mbacp[c] + 5 malacp[c] + 10 nadph[c] + 20 h[c] -> 5 co2[c] + 5 acp[c] + 10 nadp[c] + 5 h2o[c] + isopdacp[c]	(Contig46-orf01647)	Contig46-orf01647		Fatty acid metabolism	0	0	1000	0		2.3.1.-	Bing
Rxn233	isopentadecanoyl-[acyl-carrier protein] hydrolase	isopdacp[c] + h2o[c] -> acp[c] + ptdca-iso[c] + h[c]				Fatty acid biosynthesis	0	0	1000	0		3.1.2.21	Bing
Rxn234		isopdacp[c] + malacp[c] -> 3ompalacp[c] + acp[c] + co2[c]	(Contig46-orf04641)	Contig46-orf04641		Fatty acid biosynthesis	0	0	1000	0		2.3.1.41 2.3.1.179 2.3.1.199 2.3.1.-	Bing		R02768
Rxn235		3ompalacp[c] + nadph[c] + 2 h[c] <=> 3hmhexacp[c] + nadp[c]	(Contig46-orf01055) or (Contig46-orf01113) or (Contig46-orf02257) or (Contig46-orf02573) or (Contig46-orf03251) or (Contig46-orf03837) or (Contig46-orf03975) or (Contig46-orf04633) or (Contig46-orf01647) or (Contig46-orf01824) or (Contig46-orf05384) or (Contig46-orf03690)	Contig46-orf01055 Contig46-orf01113 Contig46-orf02257 Contig46-orf02573 Contig46-orf03251 Contig46-orf03837 Contig46-orf03975 Contig46-orf04633 Contig46-orf01647 Contig46-orf01824 Contig46-orf05384 Contig46-orf03690		Fatty acid biosynthesis	1	-1000	1000	0		1.1.1.100	Bing		R02767
Rxn236		3hmhexacp[c] -> tmhexacp[c] + h2o[c]	(Contig46-orf01647) or (Contig46-orf00614)	Contig46-orf01647 Contig46-orf00614		Fatty acid biosynthesis	0	0	1000	0		2.3.1.- 4.2.1.-	Bing		R10208
Rxn237	methylstearyl-[acp]:NAD+ trans-2-oxidoreductase	tmhexacp[c] + nadh[c] + 2 h[c] -> mhdacp[c] + nad[c]	(Contig46-orf01647) or (Contig46-orf02570)	Contig46-orf01647 Contig46-orf02570		Fatty acid biosynthesis	0	0	1000	0		1.3.1.9	Bing		R01403
Rxn238	10-methylhexadecanoyl-[acyl-carrier protein] hydrolase	mhdacp[c] + h2o[c] -> acp[c] + mhdeca[c]				Fatty acid biosynthesis	0	0	1000	0		3.1.2.21	Bing
Rxn239		mhdacp[c] + malacp[c] -> 3omoctacp[c] + acp[c] + co2[c]	(Contig46-orf04641)	Contig46-orf04641		Fatty acid biosynthesis	0	0	1000	0		2.3.1.41 2.3.1.179 2.3.1.199 2.3.1.-	Bing		R02768
Rxn240		3omoctacp[c] + nadph[c] + 2 h[c] <=> 3hmoctacp[c] + nadp[c]	(Contig46-orf01055) or (Contig46-orf01113) or (Contig46-orf02257) or (Contig46-orf02573) or (Contig46-orf03251) or (Contig46-orf03837) or (Contig46-orf03975) or (Contig46-orf04633) or (Contig46-orf01647) or (Contig46-orf01824) or (Contig46-orf05384) or (Contig46-orf03690)	Contig46-orf01055 Contig46-orf01113 Contig46-orf02257 Contig46-orf02573 Contig46-orf03251 Contig46-orf03837 Contig46-orf03975 Contig46-orf04633 Contig46-orf01647 Contig46-orf01824 Contig46-orf05384 Contig46-orf03690		Fatty acid biosynthesis	1	-1000	1000	0		1.1.1.100	Bing		R02767
Rxn241		3hmoctacp[c] -> tmoctacp[c] + h2o[c]	(Contig46-orf01647) or (Contig46-orf00614)	Contig46-orf01647 Contig46-orf00614		Fatty acid biosynthesis	0	0	1000	0		2.3.1.- 4.2.1.-	Bing		R10208
Rxn242	methylstearyl-[acp]:NAD+ trans-2-oxidoreductase	tmoctacp[c] + nadh[c] + 2 h[c] -> mocdacp[c] + nad[c]	(Contig46-orf01647) or (Contig46-orf02570)	Contig46-orf01647 Contig46-orf02570		Fatty acid biosynthesis	0	0	1000	0		1.3.1.9	Bing		R01403
Rxn243	10-methyloctadecanoyl-[acyl-carrier protein] hydrolase	mocdacp[c] + h2o[c] -> acp[c] + mocdca[c] + h[c]				Fatty acid biosynthesis	0	0	1000	0		3.1.2.21	Bing
Rxn250	hexadecanoyl-[acyl-carrier protein] hydrolase	palmacp[c] + coa[c] -> pmtcoa[c] + acp[c]	(Contig46-orf01647) or (Contig46-orf04641)	Contig46-orf01647 Contig46-orf04641		Fatty acid biosynthesis	0	0	1000	0		2.3.1.86 2.3.1.-	Bing		R10700
Rxn251	acylCoA synthases	hdca[c] + coa[c] + atp[c] -> pmtcoa[c] + amp[c] + ppi[c] + h[c]	(Contig46-orf00253) or (Contig46-orf00475) or (Contig46-orf00363) or (Contig46-orf02032) or (Contig46-orf01049) or (Contig46-orf04341) or (Contig46-orf03038) or (Contig46-orf03090) or (Contig46-orf05006)	Contig46-orf00253 Contig46-orf00475 Contig46-orf00363 Contig46-orf02032 Contig46-orf01049 Contig46-orf03038 Contig46-orf04341 Contig46-orf03090 Contig46-orf05006		Fatty acid biosynthesis	0	0	1000	0		6.2.1.3	A3(2)		R01280
Rxn252	3-methylbutanoyl-CoA:[acyl-carrier-protein] S-acetyltransferase	3mbcoa[c] + acp[c] <=> coa[c] + 3mbacp[c]	(Contig46-orf01647) or (Contig46-orf04641)	Contig46-orf01647 Contig46-orf04641		Fatty acid biosynthesis	1	-1000	1000	0		2.3.1.-	Bing
Rxn253	fatty acid synthase n-C150 lumped reaction	ppcoa[c] + 20 h[c] + 5 malacp[c] + 10 nadph[c] -> 5 co2[c] + coa[c] + 5 h2o[c] + 4 acp[c] + 10 nadp[c] + tdcacp[c]	(Contig46-orf00035) or (Contig46-orf00418) or (Contig46-orf01055) or (Contig46-orf01073) or (Contig46-orf01113) or (Contig46-orf02573) or (Contig46-orf03251) or (Contig46-orf03273) or (Contig46-orf03262) or (Contig46-orf04170) or (Contig46-orf04633) or (Contig46-orf04908) or (Contig46-orf04936) or (Contig46-orf04977) or (Contig46-orf02570) or (Contig46-orf01647) or (Contig46-orf03901) or (Contig4…	Contig46-orf00035 Contig46-orf00418 Contig46-orf01055 Contig46-orf01073 Contig46-orf01113 Contig46-orf02573 Contig46-orf03251 Contig46-orf03273 Contig46-orf03262 Contig46-orf04170 Contig46-orf04633 Contig46-orf04908 Contig46-orf04936 Contig46-orf04977 Contig46-orf02570 Contig46-orf01647 Contig46-orf03901 Contig46-orf00479 Contig46-orf01672		Fatty acid biosynthesis	0	0	1000	0		2.3.1.85	Bing		R05188
Rxn254		tdcacp[c] + malacp[c] -> 3optdacp[c] + acp[c] + co2[c]	(Contig46-orf04641)	Contig46-orf04641		Fatty acid biosynthesis	0	0	1000	0		2.3.1.41 2.3.1.179 2.3.1.199 2.3.1.-	Bing		R02768
Rxn255		3optdacp[c] + nadph[c] + 2 h[c] <=> 3hptdacp[c] + nadp[c]	(Contig46-orf01055) or (Contig46-orf01113) or (Contig46-orf02257) or (Contig46-orf02573) or (Contig46-orf03251) or (Contig46-orf03837) or (Contig46-orf03975) or (Contig46-orf04633) or (Contig46-orf01647) or (Contig46-orf01824) or (Contig46-orf05384) or (Contig46-orf03690)	Contig46-orf01055 Contig46-orf01113 Contig46-orf02257 Contig46-orf02573 Contig46-orf03251 Contig46-orf03837 Contig46-orf03975 Contig46-orf04633 Contig46-orf01647 Contig46-orf01824 Contig46-orf05384 Contig46-orf03690		Fatty acid biosynthesis	1	-1000	1000	0		1.1.1.100	Bing		R02767
Rxn256		3hptdacp[c] -> tptdacp[c] + h2o[c]	(Contig46-orf01647) or (Contig46-orf00614)	Contig46-orf01647 Contig46-orf00614		Fatty acid biosynthesis	0	0	1000	0		2.3.1.- 4.2.1.-	Bing		R10208
Rxn257	pentadecanoyl-[acp]:NAD+ trans-2-oxidoreductase	tptdacp[c] + nadh[c] + 2 h[c] -> ptdacp[c] + nad[c]	(Contig46-orf01647) or (Contig46-orf02570)	Contig46-orf01647 Contig46-orf02570		Fatty acid biosynthesis	0	0	1000	0		1.3.1.9	Bing		R01403
Rxn258	pentadecanoyl-[acyl-carrier protein] hydrolase	ptdacp[c] + h2o[c] -> acp[c] + ptdca[c] + h[c]				Fatty acid biosynthesis	0	0	1000	0		3.1.2.21	Bing
Rxn259		ptdacp[c] + malacp[c] -> 3ohpdacp[c] + acp[c] + co2[c]	(Contig46-orf04641)	Contig46-orf04641		Fatty acid biosynthesis	0	0	1000	0		2.3.1.41 2.3.1.179 2.3.1.199 2.3.1.-	Bing		R02768
Rxn260		3ohpdacp[c] + nadph[c] + 2 h[c] <=> 3hhpdacp[c] + nadp[c]	(Contig46-orf01055) or (Contig46-orf01113) or (Contig46-orf02257) or (Contig46-orf02573) or (Contig46-orf03251) or (Contig46-orf03837) or (Contig46-orf03975) or (Contig46-orf04633) or (Contig46-orf01647) or (Contig46-orf01824) or (Contig46-orf05384) or (Contig46-orf03690)	Contig46-orf01055 Contig46-orf01113 Contig46-orf02257 Contig46-orf02573 Contig46-orf03251 Contig46-orf03837 Contig46-orf03975 Contig46-orf04633 Contig46-orf01647 Contig46-orf01824 Contig46-orf05384 Contig46-orf03690		Fatty acid biosynthesis	1	-1000	1000	0		1.1.1.100	Bing		R02767
Rxn261		3hhpdacp[c] -> thpdacp[c] + h2o[c]	(Contig46-orf01647) or (Contig46-orf00614)	Contig46-orf01647 Contig46-orf00614		Fatty acid biosynthesis	0	0	1000	0		2.3.1.- 4.2.1.-	Bing		R10208
Rxn262	heptadecanoyl-[acp]:NAD+ trans-2-oxidoreductase	thpdacp[c] + nadh[c] + 2 h[c] -> hpdacp[c] + nad[c]	(Contig46-orf01647) or (Contig46-orf02570)	Contig46-orf01647 Contig46-orf02570		Fatty acid biosynthesis	0	0	1000	0		1.3.1.9	Bing		R01403
Rxn263	heptadecanoyl-[acyl-carrier protein] hydrolase	hpdacp[c] + h2o[c] -> acp[c] + hept[c] + h[c]				Fatty acid biosynthesis	0	0	1000	0		3.1.2.21	Bing
Rxn264		hpdacp[c] + malacp[c] -> 3onndacp[c] + acp[c] + co2[c]	(Contig46-orf04641)	Contig46-orf04641		Fatty acid biosynthesis	0	0	1000	0		2.3.1.41 2.3.1.179 2.3.1.199 2.3.1.-	Bing		R02768
Rxn265		3onndacp[c] + nadph[c] + 2 h[c] <=> 3hnndacp[c] + nadp[c]	(Contig46-orf01055) or (Contig46-orf01113) or (Contig46-orf02257) or (Contig46-orf02573) or (Contig46-orf03251) or (Contig46-orf03837) or (Contig46-orf03975) or (Contig46-orf04633) or (Contig46-orf01647) or (Contig46-orf01824) or (Contig46-orf05384) or (Contig46-orf03690)	Contig46-orf01055 Contig46-orf01113 Contig46-orf02257 Contig46-orf02573 Contig46-orf03251 Contig46-orf03837 Contig46-orf03975 Contig46-orf04633 Contig46-orf01647 Contig46-orf01824 Contig46-orf05384 Contig46-orf03690		Fatty acid biosynthesis	1	-1000	1000	0		1.1.1.100	Bing		R02767
Rxn266		3hnndacp[c] -> tnndacp[c] + h2o[c]	(Contig46-orf01647) or (Contig46-orf00614)	Contig46-orf01647 Contig46-orf00614		Fatty acid biosynthesis	0	0	1000	0		2.3.1.- 4.2.1.-	Bing		R10208
Rxn267	nonadecanoyl-[acp]:NAD+ trans-2-oxidoreductase	tnndacp[c] + nadh[c] + 2 h[c] -> nndcacp[c] + nad[c]	(Contig46-orf01647) or (Contig46-orf02570)	Contig46-orf01647 Contig46-orf02570		Fatty acid biosynthesis	0	0	1000	0		1.3.1.9	Bing		R01403
Rxn268	nonadecanoyl-[acyl-carrier protein] hydrolase	nndcacp[c] + h2o[c] -> acp[c] + nndeca[c] + h[c]				Fatty acid biosynthesis	0	0	1000	0		3.1.2.21	Bing
Rxn269	nonadecanoyl-[acyl-carrier protein] hydrolase	nndceacp[c] + h2o[c] -> acp[c] + nndecea[c] + h[c]				Fatty acid biosynthesis	0	0	1000	0		3.1.2.21	Bing
Rxn270	stearoyl-CoA hydrolase	ocdacp[c] + coa[c] -> acp[c] + stcoa[c]	(Contig46-orf00479) or (Contig46-orf01919)	Contig46-orf00479 Contig46-orf01919		Fatty acid biosynthesis	0	0	1000	0		2.3.1.38 2.3.1.85 2.3.1.86 2.3.1.-	Bing		R01624
Rxn271	nonadecanoyl-CoA:[acyl-carrier-protein] S-acetyltransferase	nndcacp[c] + coa[c] <=> nndcoa[c] + acp[c]	(Contig46-orf01647)	Contig46-orf01647		Fatty acid biosynthesis	1	-1000	1000	0		2.3.1.38 2.3.1.85 2.3.1.86 2.3.1.-	Bing		R01624
Rxn272	nonadecenoyl-CoA:[acyl-carrier-protein] S-acetyltransferase	nndceacp[c] + coa[c] <=> nndecoa[c] + acp[c]	(Contig46-orf01647)	Contig46-orf01647		Fatty acid biosynthesis	1	-1000	1000	0		2.3.1.38 2.3.1.85 2.3.1.86 2.3.1.-	Bing		R01624
Rxn273	2-methylbutanoyl-CoA:[acyl-carrier-protein] S-acetyltransferase	2mbcoa[c] + acp[c] <=> coa[c] + 2mbacp[c]	(Contig46-orf01647)	Contig46-orf01647		Fatty acid biosynthesis	1	-1000	1000	0		2.3.1.-	Bing
Rxn274	anteiso-pentadecanoyl-ACP synthase	2mbacp[c] + 5 malacp[c] + 10 nadph[c] + 20 h[c] -> 5 co2[c] + 5 acp[c] + 10 nadp[c] + 5 h2o[c] + antpdacp[c]	(Contig46-orf01647)	Contig46-orf01647		Fatty acid biosynthesis	0	0	1000	0		2.3.1.-	Bing
Rxn275	anteiso-pentadecanoyl-[acyl-carrier protein] hydrolase	antpdacp[c] + h2o[c] -> acp[c] + ptdca-ant[c] + h[c]				Fatty acid biosynthesis	0	0	1000	0		3.1.2.21	Bing
Rxn276	octadecanoyl-[acyl-carrier-protein],hydrogen-donor:oxygen oxidoreductase	ocdacp[c] + mql8[c] + o2[c] -> odeacp[c] + mqn8[c] + 2 h2o[c]				Fatty acid biosynthesis	0	0	1000	0		1.14.19.2	Bing		R03370
Rxn278	tridecenoyl-[acyl-carrier protein] hydrolase	tdceacp[c] + h2o[c] -> acp[c] + tdce[c]				Fatty acid biosynthesis	0	0	1000	0		3.1.2.14	Bing		R08163
Rxn279	Hexanoic Acid CoA Ligase	hexc[c] + coa[c] + atp[c] -> hexccoa[c] + amp[c] + ppi[c] + h[c]	(Contig46-orf00253) or (Contig46-orf00475) or (Contig46-orf00363) or (Contig46-orf02032) or (Contig46-orf01049) or (Contig46-orf04341) or (Contig46-orf03038) or (Contig46-orf03090) or (Contig46-orf05006)	Contig46-orf00253 Contig46-orf00475 Contig46-orf00363 Contig46-orf02032 Contig46-orf01049 Contig46-orf03038 Contig46-orf04341 Contig46-orf03090 Contig46-orf05006		Fatty acid degradation	0	0	1000	0		6.2.1.3	A3(2)		R00390
Rxn280	transacylase	arachACP[c] + coa[c] -> acp[c] + arachcoa[c]	(Contig46-orf01647)	Contig46-orf01647		Fatty acid degradation	0	0	1000	0		2.3.1.-	iNJ661v
Rxn281	eicosanoyl-CoA:electron-transfer flavoprotein 2,3-oxidoreductase	arachcoa[c] + fad[c] <=> tarc2ecoa[c] + fadh2[c]	(Contig46-orf05003)	Contig46-orf05003		Fatty acid degradation	1	-1000	1000	0		1.3.8.8	Bing		R00392
Rxn282	(S)-3-Hydroxyeicosanoyl-CoA hydro-lyase	3harccoa[c] <=> tarc2ecoa[c] + h2o[c]				Fatty acid degradation	1	-1000	1000	0		4.2.1.119	Bing		R09698
Rxn283	(S)-3-Hydroxyeicosanoyl-CoA:NAD+ oxidoreductase	3harccoa[c] + nad[c] <=> 3oarccoa[c] + nadh[c] + 2 h[c]	(Contig46-orf00027)	Contig46-orf00027		Fatty acid degradation	1	-1000	1000	0		1.1.1.36 1.1.1.330	Bing		R01779
Rxn284	stearoyl-CoA:acetylCoA C-myristoyltransferase	coa[c] + 3oarccoa[c] <=> stcoa[c] + accoa[c]	(Contig46-orf03259) or (Contig46-orf04176)	Contig46-orf03259 Contig46-orf04176		Fatty acid degradation	1	-1000	1000	0		2.3.1.16	Bing		R00391
Rxn285	fatty acid CoA ligase octadecenoate	ocdcea[c] + coa[c] + atp[c] <=> amp[c] + odecoa[c] + ppi[c] + h[c]	(Contig46-orf00253) or (Contig46-orf00475) or (Contig46-orf00363) or (Contig46-orf02032) or (Contig46-orf01049) or (Contig46-orf04341) or (Contig46-orf03038) or (Contig46-orf03090) or (Contig46-orf05006)	Contig46-orf00253 Contig46-orf00475 Contig46-orf00363 Contig46-orf02032 Contig46-orf01049 Contig46-orf03038 Contig46-orf04341 Contig46-orf03090 Contig46-orf05006		Fatty acid degradation	1	-1000	1000	0		6.2.1.3	iNJ661v		R00390
Rxn286	fatty acid CoA ligase octadecanoate	ocdca[c] + coa[c] + atp[c] <=> amp[c] + ppi[c] + stcoa[c] + h[c]	(Contig46-orf00253) or (Contig46-orf00475) or (Contig46-orf00363) or (Contig46-orf02032) or (Contig46-orf01049) or (Contig46-orf04341) or (Contig46-orf03038) or (Contig46-orf03090) or (Contig46-orf05006)	Contig46-orf00253 Contig46-orf00475 Contig46-orf00363 Contig46-orf02032 Contig46-orf01049 Contig46-orf03038 Contig46-orf04341 Contig46-orf03090 Contig46-orf05006		Fatty acid degradation	1	-1000	1000	0		6.2.1.3	iNJ661v		R00390
Rxn287	3-Hydroxyoctadecanoyl-CoA hydro-lyase	3hocdcoa[c] <=> odecoa[c] + h2o[c]	(Contig46-orf01238) or (Contig46-orf05320) or (Contig46-orf00204) or (Contig46-orf00836) or (Contig46-orf00875) or (Contig46-orf01226) or (Contig46-orf01307) or (Contig46-orf02960) or (Contig46-orf03971) or (Contig46-orf04261) or (Contig46-orf05297)	Contig46-orf01238 Contig46-orf05320 Contig46-orf00204 Contig46-orf00836 Contig46-orf00875 Contig46-orf01226 Contig46-orf01307 Contig46-orf02960 Contig46-orf03971 Contig46-orf04261 Contig46-orf05297		Fatty acid degradation	1	-1000	1000	0		4.2.1.17 4.2.1.74	Bing
Rxn288	myristoyl-CoA:acetylCoA C-myristoyltransferase	coa[c] + 3hocdcoa[c] + nad[c] -> pmtcoa[c] + accoa[c] + nadh[c] + 2 h[c]	(Contig46-orf01238 and Contig46-orf03259) or (Contig46-orf05320 and Contig46-orf03259) or (Contig46-orf01238 and Contig46-orf04176) or (Contig46-orf05320 and Contig46-orf04176)			Fatty acid degradation	0	0	1000	0		2.3.1.16 1.1.1.35	Bing
Rxn289	palmitoyl-CoA:electron-transfer flavoprotein 2,3-oxidoreductase	pmtcoa[c] + fad[c] <=> hdcoa[c] + fadh2[c]	(Contig46-orf00780) or (Contig46-orf01566) or (Contig46-orf02010) or (Contig46-orf03260) or (Contig46-orf03285) or (Contig46-orf03805) or (Contig46-orf04788) or (Contig46-orf05003)	Contig46-orf00780 Contig46-orf01566 Contig46-orf02010 Contig46-orf03260 Contig46-orf03285 Contig46-orf03805 Contig46-orf04788 Contig46-orf05003		Fatty acid degradation	1	-1000	1000	0		1.3.3.6 1.3.8.7 1.3.8.8 1.3.99.-	Bing		R01279
Rxn290	(S)-3-Hydroxyhexadecanoyl-CoA hydro-lyase	3hhdcoa[c] <=> hdcoa[c] + h2o[c]	(Contig46-orf01238) or (Contig46-orf05320) or (Contig46-orf00204) or (Contig46-orf00836) or (Contig46-orf00875) or (Contig46-orf01226) or (Contig46-orf01307) or (Contig46-orf02960) or (Contig46-orf03971) or (Contig46-orf04261) or (Contig46-orf05297)	Contig46-orf01238 Contig46-orf05320 Contig46-orf00204 Contig46-orf00836 Contig46-orf00875 Contig46-orf01226 Contig46-orf01307 Contig46-orf02960 Contig46-orf03971 Contig46-orf04261 Contig46-orf05297		Fatty acid degradation	1	-1000	1000	0		4.2.1.17 4.2.1.74	Bing		R04738
Rxn291	(S)-3-Hydroxyhexadecanoyl-CoA:NAD+ oxidoreductase	3hhdcoa[c] + nad[c] <=> 3ohdcoa[c] + nadh[c] + 2 h[c]	(Contig46-orf01238) or (Contig46-orf05320)	Contig46-orf01238 Contig46-orf05320		Fatty acid degradation	1	-1000	1000	0		1.1.1.35 1.1.1.211	Bing		R04737
Rxn292	myristoyl-CoA:acetylCoA C-myristoyltransferase	coa[c] + 3ohdcoa[c] -> tdcoa[c] + accoa[c]	(Contig46-orf03259) or (Contig46-orf04176)	Contig46-orf03259 Contig46-orf04176		Fatty acid degradation	0	0	1000	0		2.3.1.16	Bing		R03991
Rxn293	acylCoA synthases	ttdca[c] + coa[c] + atp[c] -> tdcoa[c] + amp[c] + ppi[c] + h[c]	(Contig46-orf00253) or (Contig46-orf00475) or (Contig46-orf00363) or (Contig46-orf02032) or (Contig46-orf01049) or (Contig46-orf04341) or (Contig46-orf03038) or (Contig46-orf03090) or (Contig46-orf05006)	Contig46-orf00253 Contig46-orf00475 Contig46-orf00363 Contig46-orf02032 Contig46-orf01049 Contig46-orf03038 Contig46-orf04341 Contig46-orf03090 Contig46-orf05006		Fatty acid degradation	0	0	1000	0		6.2.1.3	A3(2)		R00390
Rxn294	tetradecanoyl-CoA:electron-transfer flavoprotein 2,3-oxidoreductase	tdcoa[c] + fad[c] <=> td2coa[c] + fadh2[c]	(Contig46-orf00780) or (Contig46-orf01566) or (Contig46-orf02010) or (Contig46-orf03260) or (Contig46-orf03285) or (Contig46-orf03805) or (Contig46-orf04788) or (Contig46-orf05003)	Contig46-orf00780 Contig46-orf01566 Contig46-orf02010 Contig46-orf03260 Contig46-orf03285 Contig46-orf03805 Contig46-orf04788 Contig46-orf05003		Fatty acid degradation	1	-1000	1000	0		1.3.3.6 1.3.8.7 1.3.8.8 1.3.99.-	Bing		R03990
Rxn295	(S)-3-Hydroxytetradecanoyl-CoA hydro-lyase	3htdcoa[c] <=> td2coa[c] + h2o[c]	(Contig46-orf01238) or (Contig46-orf05320) or (Contig46-orf00204) or (Contig46-orf00836) or (Contig46-orf00875) or (Contig46-orf01226) or (Contig46-orf01307) or (Contig46-orf02960) or (Contig46-orf03971) or (Contig46-orf04261) or (Contig46-orf05297)	Contig46-orf01238 Contig46-orf05320 Contig46-orf00204 Contig46-orf00836 Contig46-orf00875 Contig46-orf01226 Contig46-orf01307 Contig46-orf02960 Contig46-orf03971 Contig46-orf04261 Contig46-orf05297		Fatty acid degradation	1	-1000	1000	0		4.2.1.17 4.2.1.74	Bing		R04740
Rxn296	(S)-3-Hydroxytetradecanoyl-CoA:NAD+ oxidoreductase	3htdcoa[c] + nad[c] <=> 3otdcoa[c] + nadh[c] + 2 h[c]	(Contig46-orf01238) or (Contig46-orf05320)	Contig46-orf01238 Contig46-orf05320		Fatty acid degradation	1	-1000	1000	0		1.1.1.35 1.1.1.211	Bing		R04739
Rxn297	Lauroyl-CoA:acetyl-CoA C-acyltransferase	coa[c] + 3otdcoa[c] -> c120coa[c] + accoa[c]	(Contig46-orf03259) or (Contig46-orf04176) or (Contig46-orf02739)	Contig46-orf03259 Contig46-orf04176 Contig46-orf02739		Fatty acid degradation	0	0	1000	0		2.3.1.16	Bing		R03858
Rxn298	acylCoA synthases	ddca[c] + coa[c] + atp[c] -> c120coa[c] + amp[c] + ppi[c] + h[c]	(Contig46-orf00253) or (Contig46-orf00475) or (Contig46-orf00363) or (Contig46-orf02032) or (Contig46-orf01049) or (Contig46-orf04341) or (Contig46-orf03038) or (Contig46-orf03090) or (Contig46-orf05006)	Contig46-orf00253 Contig46-orf00475 Contig46-orf00363 Contig46-orf02032 Contig46-orf01049 Contig46-orf03038 Contig46-orf04341 Contig46-orf03090 Contig46-orf05006		Fatty acid degradation	0	0	1000	0		6.2.1.3	A3(2)		R00390
Rxn299	lauroyl-CoA:electron-transfer flavoprotein 2,3-oxidoreductase	c120coa[c] + fad[c] <=> dd2coa[c] + fadh2[c]	(Contig46-orf00780) or (Contig46-orf04850) or (Contig46-orf01557) or (Contig46-orf01566) or (Contig46-orf02010) or (Contig46-orf03260) or (Contig46-orf03285) or (Contig46-orf03805) or (Contig46-orf04788) or (Contig46-orf05003)	Contig46-orf00780 Contig46-orf04850 Contig46-orf01557 Contig46-orf01566 Contig46-orf02010 Contig46-orf03260 Contig46-orf03285 Contig46-orf03805 Contig46-orf04788 Contig46-orf05003		Fatty acid degradation	1	-1000	1000	0		1.3.3.6 1.3.8.7 1.3.8.8 1.3.99.-	Bing		R03857
Rxn300	(S)-3-Hydroxydodecanoyl-CoA hydro-lyase	3hddcoa[c] <=> dd2coa[c] + h2o[c]	(Contig46-orf01238) or (Contig46-orf05320) or (Contig46-orf00204) or (Contig46-orf00836) or (Contig46-orf00875) or (Contig46-orf01226) or (Contig46-orf01307) or (Contig46-orf02960) or (Contig46-orf03971) or (Contig46-orf04261) or (Contig46-orf05297)	Contig46-orf01238 Contig46-orf05320 Contig46-orf00204 Contig46-orf00836 Contig46-orf00875 Contig46-orf01226 Contig46-orf01307 Contig46-orf02960 Contig46-orf03971 Contig46-orf04261 Contig46-orf05297		Fatty acid degradation	1	-1000	1000	0		4.2.1.17 4.2.1.74	Bing		R04170
Rxn301	(S)-3-hydroxydodecanoyl-CoA:NAD+ oxidoreductase	3hddcoa[c] + nad[c] <=> 3oddcoa[c] + nadh[c] + 2 h[c]	(Contig46-orf01238) or (Contig46-orf05320)	Contig46-orf01238 Contig46-orf05320		Fatty acid degradation	1	-1000	1000	0		1.1.1.35 1.1.1.211	Bing		R04741
Rxn302	Decanoyl-CoA:acetyl-CoA C-acyltransferase	coa[c] + 3oddcoa[c] -> accoa[c] + c100coa[c]	(Contig46-orf03259) or (Contig46-orf04176)	Contig46-orf03259 Contig46-orf04176		Fatty acid degradation	0	0	1000	0		2.3.1.16	Bing		R04742
Rxn303	acylCoA synthases	dca[c] + coa[c] + atp[c] -> c100coa[c] + amp[c] + ppi[c] + h[c]	(Contig46-orf00253) or (Contig46-orf00475) or (Contig46-orf00363) or (Contig46-orf02032) or (Contig46-orf01049) or (Contig46-orf04341) or (Contig46-orf03038) or (Contig46-orf03090) or (Contig46-orf05006)	Contig46-orf00253 Contig46-orf00475 Contig46-orf00363 Contig46-orf02032 Contig46-orf01049 Contig46-orf03038 Contig46-orf04341 Contig46-orf03090 Contig46-orf05006		Fatty acid degradation	0	0	1000	0		6.2.1.3	A3(2)		R00390
Rxn304	decanoyl-CoA:electron-transfer flavoprotein 2,3-oxidoreductase	c100coa[c] + fad[c] <=> dc2coa[c] + fadh2[c]	(Contig46-orf00780) or (Contig46-orf04850) or (Contig46-orf01557) or (Contig46-orf01566) or (Contig46-orf02010) or (Contig46-orf03260) or (Contig46-orf03285) or (Contig46-orf03805) or (Contig46-orf04788) or (Contig46-orf05003)	Contig46-orf00780 Contig46-orf04850 Contig46-orf01557 Contig46-orf01566 Contig46-orf02010 Contig46-orf03260 Contig46-orf03285 Contig46-orf03805 Contig46-orf04788 Contig46-orf05003		Fatty acid degradation	1	-1000	1000	0		1.3.3.6 1.3.8.7 1.3.8.8 1.3.99.-	Bing		R04754
Rxn305	(S)-Hydroxydecanoyl-CoA hydro-lyase	hdcacoa[c] <=> dc2coa[c] + h2o[c]	(Contig46-orf01238) or (Contig46-orf05320) or (Contig46-orf00204) or (Contig46-orf00836) or (Contig46-orf00875) or (Contig46-orf01226) or (Contig46-orf01307) or (Contig46-orf02960) or (Contig46-orf03971) or (Contig46-orf04261) or (Contig46-orf05297)	Contig46-orf01238 Contig46-orf05320 Contig46-orf00204 Contig46-orf00836 Contig46-orf00875 Contig46-orf01226 Contig46-orf01307 Contig46-orf02960 Contig46-orf03971 Contig46-orf04261 Contig46-orf05297		Fatty acid degradation	1	-1000	1000	0		4.2.1.17 4.2.1.74	Bing		R04744
Rxn306	(S)-hydroxydecanoyl-CoA:NAD+ oxidoreductase	hdcacoa[c] + nad[c] <=> 3odcoa[c] + nadh[c] + 2 h[c]	(Contig46-orf01238) or (Contig46-orf05320)	Contig46-orf01238 Contig46-orf05320		Fatty acid degradation	1	-1000	1000	0		1.1.1.35 1.1.1.211	Bing		R04743
Rxn307	Octanoyl-CoA:acetyl-CoA C-acyltransferase	coa[c] + 3odcoa[c] -> accoa[c] + occoa[c]	(Contig46-orf03259) or (Contig46-orf04176)	Contig46-orf03259 Contig46-orf04176		Fatty acid degradation	0	0	1000	0		2.3.1.16	Bing		R03778
Rxn308	acylCoA synthases	octa[c] + coa[c] + atp[c] -> occoa[c] + amp[c] + ppi[c] + h[c]	(Contig46-orf00253) or (Contig46-orf00475) or (Contig46-orf00363) or (Contig46-orf02032) or (Contig46-orf01049) or (Contig46-orf04341) or (Contig46-orf03038) or (Contig46-orf03090) or (Contig46-orf05006)	Contig46-orf00253 Contig46-orf00475 Contig46-orf00363 Contig46-orf02032 Contig46-orf01049 Contig46-orf03038 Contig46-orf04341 Contig46-orf03090 Contig46-orf05006		Fatty acid degradation	0	0	1000	0		6.2.1.3	A3(2)		R00390
Rxn309	octanoyl-CoA:electron-transfer flavoprotein 2-oxidoreductase	occoa[c] + fad[c] <=> tocoa[c] + fadh2[c]	(Contig46-orf00780) or (Contig46-orf04850) or (Contig46-orf01557) or (Contig46-orf01566) or (Contig46-orf02010) or (Contig46-orf03260) or (Contig46-orf03285) or (Contig46-orf03805) or (Contig46-orf04788) or (Contig46-orf05003)	Contig46-orf00780 Contig46-orf04850 Contig46-orf01557 Contig46-orf01566 Contig46-orf02010 Contig46-orf03260 Contig46-orf03285 Contig46-orf03805 Contig46-orf04788 Contig46-orf05003		Fatty acid degradation	1	-1000	1000	0		1.3.3.6 1.3.8.7 1.3.8.8 1.3.99.-	Bing		R03777
Rxn310	(S)-Hydroxyoctanoyl-CoA hydro-lyase	3hocoa[c] <=> tocoa[c] + h2o[c]	(Contig46-orf01238) or (Contig46-orf05320) or (Contig46-orf00204) or (Contig46-orf00836) or (Contig46-orf00875) or (Contig46-orf01226) or (Contig46-orf01307) or (Contig46-orf02960) or (Contig46-orf03971) or (Contig46-orf04261) or (Contig46-orf05297)	Contig46-orf01238 Contig46-orf05320 Contig46-orf00204 Contig46-orf00836 Contig46-orf00875 Contig46-orf01226 Contig46-orf01307 Contig46-orf02960 Contig46-orf03971 Contig46-orf04261 Contig46-orf05297		Fatty acid degradation	1	-1000	1000	0		4.2.1.17 4.2.1.74	Bing		R04746
Rxn311	(S)-hydroxyoctanoyl-CoA:NAD+ oxidoreductase	3hocoa[c] + nad[c] <=> 3oocoa[c] + nadh[c] + 2 h[c]	(Contig46-orf01238) or (Contig46-orf05320)	Contig46-orf01238 Contig46-orf05320		Fatty acid degradation	1	-1000	1000	0		1.1.1.35 1.1.1.211	Bing		R04745
Rxn312	Hexanoyl-CoA:acetyl-CoA C-acyltransferase	coa[c] + 3oocoa[c] -> accoa[c] + palmcoa[c]	(Contig46-orf03259) or (Contig46-orf04176)	Contig46-orf03259 Contig46-orf04176		Fatty acid degradation	0	0	1000	0		2.3.1.16	Bing		R04747
Rxn313	hexanoyl-CoA:electron-transfer flavoprotein 2,3-oxidoreductase	palmcoa[c] + fad[c] <=> thcoa[c] + fadh2[c]	(Contig46-orf00780) or (Contig46-orf04850) or (Contig46-orf01557) or (Contig46-orf01566) or (Contig46-orf02010) or (Contig46-orf03260) or (Contig46-orf03285) or (Contig46-orf03805) or (Contig46-orf04788) or (Contig46-orf03262) or (Contig46-orf03247) or (Contig46-orf03254) or (Contig46-orf04628) or (Contig46-orf05003)	Contig46-orf00780 Contig46-orf04850 Contig46-orf01557 Contig46-orf01566 Contig46-orf02010 Contig46-orf03260 Contig46-orf03262 Contig46-orf03285 Contig46-orf03805 Contig46-orf04788 Contig46-orf03247 Contig46-orf03254 Contig46-orf04628 Contig46-orf05003		Fatty acid degradation	1	-1000	1000	0		1.3.3.6 1.3.8.1 1.3.8.7 1.3.8.8 1.3.99.-	Bing		R04751
Rxn314	(S)-Hydroxyhexanoyl-CoA hydro-lyase	thcoa[c] + h2o[c] <=> 3hhcoa[c]	(Contig46-orf01238) or (Contig46-orf05320) or (Contig46-orf00204) or (Contig46-orf00836) or (Contig46-orf00875) or (Contig46-orf01226) or (Contig46-orf01307) or (Contig46-orf02960) or (Contig46-orf03971) or (Contig46-orf04261) or (Contig46-orf05297)	Contig46-orf01238 Contig46-orf05320 Contig46-orf00204 Contig46-orf00836 Contig46-orf00875 Contig46-orf01226 Contig46-orf01307 Contig46-orf02960 Contig46-orf03971 Contig46-orf04261 Contig46-orf05297		Fatty acid degradation	1	-1000	1000	0		4.2.1.17	Bing		R04749
Rxn315	(S)-hydroxyhexanoyl-CoA:NAD+ oxidoreductase	3ohcoa[c] + nadh[c] + 2 h[c] <=> 3hhcoa[c] + nad[c]	(Contig46-orf01238) or (Contig46-orf05320)	Contig46-orf01238 Contig46-orf05320		Fatty acid degradation	1	-1000	1000	0		1.1.1.35	Bing		R04748
Rxn316	butanoyl-CoA:acetyl-CoA C-butanoyltransferase	coa[c] + 3ohcoa[c] -> accoa[c] + butcoa[c]	(Contig46-orf01062) or (Contig46-orf01080) or (Contig46-orf01087) or (Contig46-orf01237) or (Contig46-orf01552) or (Contig46-orf01769) or (Contig46-orf03052) or (Contig46-orf03361) or (Contig46-orf04632) or (Contig46-orf05323) or (Contig46-orf03259) or (Contig46-orf04176)	Contig46-orf01062 Contig46-orf01080 Contig46-orf01087 Contig46-orf01237 Contig46-orf01552 Contig46-orf01769 Contig46-orf03052 Contig46-orf03361 Contig46-orf04632 Contig46-orf05323 Contig46-orf03259 Contig46-orf04176		Fatty acid degradation	0	0	1000	0		2.3.1.9 2.3.1.16	Bing		R01177
Rxn317	butanoyl-CoA:electron-transfer flavoprotein 2,3-oxidoreductase	butcoa[c] + fad[c] <=> crtcoa[c] + fadh2[c]	(Contig46-orf00780) or (Contig46-orf04850) or (Contig46-orf01557) or (Contig46-orf01566) or (Contig46-orf02010) or (Contig46-orf03260) or (Contig46-orf03285) or (Contig46-orf03805) or (Contig46-orf04788) or (Contig46-orf03262) or (Contig46-orf03247) or (Contig46-orf03254) or (Contig46-orf04628) or (Contig46-orf05003) or (Contig46-orf00134) or (Contig46-orf00177) or (Contig46-orf00407) or (Contig4…	Contig46-orf00780 Contig46-orf04850 Contig46-orf01557 Contig46-orf01566 Contig46-orf02010 Contig46-orf03260 Contig46-orf03262 Contig46-orf03285 Contig46-orf03805 Contig46-orf04788 Contig46-orf03247 Contig46-orf03254 Contig46-orf04628 Contig46-orf05003 Contig46-orf00134 Contig46-orf00177 Contig46-orf00407 Contig46-orf01703 Contig46-orf02545 Contig46-orf03580 Contig46-orf03668 Contig46-orf03849 Con…		Fatty acid degradation	1	-1000	1000	0		1.3.3.6 1.3.8.1 1.3.8.7 1.3.99.-	Bing		R01175
Rxn318	(S)-3-hydroxybutanoyl-CoA hydro-lyase	crtcoa[c] + h2o[c] <=> 3hbcoa[c]	(Contig46-orf01238) or (Contig46-orf05320) or (Contig46-orf00204) or (Contig46-orf00836) or (Contig46-orf00875) or (Contig46-orf01226) or (Contig46-orf01307) or (Contig46-orf02960) or (Contig46-orf03971) or (Contig46-orf04261) or (Contig46-orf05297)	Contig46-orf01238 Contig46-orf05320 Contig46-orf00204 Contig46-orf00836 Contig46-orf00875 Contig46-orf01226 Contig46-orf01307 Contig46-orf02960 Contig46-orf03971 Contig46-orf04261 Contig46-orf05297		Fatty acid degradation	1	-1000	1000	0		4.2.1.17	Bing		R03026
Rxn319	(S)-3-Hydroxybutanoyl-CoA:NAD+ oxidoreductase	3hbcoa[c] + nad[c] <=> aacoa[c] + nadh[c] + 2 h[c]	(Contig46-orf04394) or (Contig46-orf01238) or (Contig46-orf05320)	Contig46-orf04394 Contig46-orf01238 Contig46-orf05320		Fatty acid degradation	1	-1000	1000	0		1.1.1.35	Bing		R01975
Rxn325	Alkane,reduced-rubredoxin:oxygen 1-oxidoreductase	hxdn[c] + 2 rbrdxinrd[c] + o2[c] -> 2 rbrdxinox[c] + hdecoh[c] + h2o[c] + 2 h[c]	(Contig46-orf00032)or (Contig46-orf00508)	Contig46-orf00032 Contig46-orf00508		Fatty acid degradation	0	0	1000	0		1.14.15.3	Bing&KEGG		R02281
Rxn326	rubredoxin:NAD+ oxidoreductase	2 rbrdxinrd[c] + nad[c] <=> 2 rbrdxinox[c] + nadh[c] + 4 h[c]				Fatty acid degradation	1	-1000	1000	0		1.18.1.1 1.18.1.3 1.18.1.4	Bing		R02000
Rxn327	hexadecanol:NAD+ oxidoreductase	hdecoh[c] + nad[c] <=> c16ald[c] + 2 h[c] + nadh[c]	(Contig46-orf02228) or (Contig46-orf03309) or (Contig46-orf03681) or (Contig46-orf04541)	Contig46-orf02228 Contig46-orf03309 Contig46-orf03681 Contig46-orf04541		Fatty acid degradation	1	-1000	1000	0		1.1.1.164 1.1.1.192	iNJ661v		R02462
Rxn328	aldehyde:NAD+ oxidoreductase	c16ald[c] + nad[c] + h2o[c] <=> nadh[c] + 3 h[c] + hdca[c]	(Contig46-orf00375) or (Contig46-orf01553) or (Contig46-orf02254) or (Contig46-orf03836) or (Contig46-orf04002) or (Contig46-orf04960)	Contig46-orf00375 Contig46-orf01553 Contig46-orf02254 Contig46-orf03836 Contig46-orf04002 Contig46-orf04960		Fatty acid degradation	1	-1000	1000	0		1.2.1.3	Bing&KEGG		R00631
Rxn329	aldehyde:NAD+ oxidoreductase	hptald[c] + nad[c] + h2o[c] <=> nadh[c] + 3 h[c] + hpt[c]	(Contig46-orf00375) or (Contig46-orf01553) or (Contig46-orf02254) or (Contig46-orf03836) or (Contig46-orf04002)	Contig46-orf00375 Contig46-orf01553 Contig46-orf02254 Contig46-orf03836 Contig46-orf04002		Fatty acid degradation	1	-1000	1000	0		1.2.1.3	Bing&KEGG		R00631
Rxn330	aldehyde:NAD+ oxidoreductase	nnald[c] + nad[c] + h2o[c] <=> nadh[c] + 3 h[c] + nnn[c]	(Contig46-orf00375) or (Contig46-orf01553) or (Contig46-orf02254) or (Contig46-orf03836) or (Contig46-orf04002)	Contig46-orf00375 Contig46-orf01553 Contig46-orf02254 Contig46-orf03836 Contig46-orf04002		Fatty acid degradation	1	-1000	1000	0		1.2.1.3	Bing&KEGG		R00631
Rxn331	aldehyde:NAD+ oxidoreductase	c11ald[c] + nad[c] + h2o[c] <=> nadh[c] + 3 h[c] + hdc[c]	(Contig46-orf00375) or (Contig46-orf01553) or (Contig46-orf02254) or (Contig46-orf03836) or (Contig46-orf04002)	Contig46-orf00375 Contig46-orf01553 Contig46-orf02254 Contig46-orf03836 Contig46-orf04002		Fatty acid degradation	1	-1000	1000	0		1.2.1.3	Bing&KEGG		R00631
Rxn332	aldehyde:NAD+ oxidoreductase	c13ald[c] + nad[c] + h2o[c] <=> nadh[c] + 3 h[c] + tdca[c]	(Contig46-orf00375) or (Contig46-orf01553) or (Contig46-orf02254) or (Contig46-orf03836) or (Contig46-orf04002)	Contig46-orf00375 Contig46-orf01553 Contig46-orf02254 Contig46-orf03836 Contig46-orf04002		Fatty acid degradation	1	-1000	1000	0		1.2.1.3	Bing&KEGG		R00631
Rxn333	aldehyde:NAD+ oxidoreductase	c17ald[c] + nad[c] + h2o[c] <=> nadh[c] + 3 h[c] + hept[c]	(Contig46-orf00375) or (Contig46-orf01553) or (Contig46-orf02254) or (Contig46-orf03836) or (Contig46-orf04002)	Contig46-orf00375 Contig46-orf01553 Contig46-orf02254 Contig46-orf03836 Contig46-orf04002		Fatty acid degradation	1	-1000	1000	0		1.2.1.3	Bing&KEGG		R00631
Rxn334	aldehyde:NAD+ oxidoreductase	c21ald[c] + nad[c] + h2o[c] <=> nadh[c] + 3 h[c] + tric[c]	(Contig46-orf00375) or (Contig46-orf01553) or (Contig46-orf02254) or (Contig46-orf03836) or (Contig46-orf04002)	Contig46-orf00375 Contig46-orf01553 Contig46-orf02254 Contig46-orf03836 Contig46-orf04002		Fatty acid degradation	1	-1000	1000	0		1.2.1.3	Bing&KEGG		R00631
Rxn335	heptanoyl-CoA degradation	hptcoa[c] + 2 coa[c] + 2 fad[c] + 2 h2o[c] + 2 nad[c] -> ppcoa[c] + 2 accoa[c] + 2 fadh2[c] + 2 nadh[c] + 4 h[c]	(Contig46-orf00780 and Contig46-orf01238 and Contig46-orf03259 and Contig46-orf00253 and Contig46-orf01557) or (Contig46-orf00780 and Contig46-orf01238 and Contig46-orf03259 and Contig46-orf00253 and Contig46-orf01566) or (Contig46-orf00780 and Contig46-orf01238 and Contig46-orf03259 and Contig46-orf00253 and Contig46-orf02010) or (Contig46-orf00780 and Contig46-orf01238 and Contig46-orf03259 and…	Contig46-orf00780 Contig46-orf01238 Contig46-orf05320 Contig46-orf03259 Contig46-orf04176 Contig46-orf00253 Contig46-orf00363 Contig46-orf02032 Contig46-orf04341 Contig46-orf01557 Contig46-orf01566 Contig46-orf02010 Contig46-orf03260 Contig46-orf03285 Contig46-orf03805 Contig46-orf04788 Contig46-orf05003		Fatty acid degradation	0	0	1000	0		6.2.1.3 1.3.3.6 1.3.8.7 4.2.1.17 1.1.1.35 2.3.1.16	Bing&KEGG
Rxn336	nonanoyl-CoA degradation	nnncoa[c] + coa[c] + fad[c] + h2o[c] + nad[c] -> hptcoa[c] + accoa[c] + fadh2[c] + nadh[c] + 2 h[c]	(Contig46-orf00780 and Contig46-orf01238 and Contig46-orf03259 and Contig46-orf00253 and Contig46-orf01557) or (Contig46-orf00780 and Contig46-orf01238 and Contig46-orf03259 and Contig46-orf00253 and Contig46-orf01566) or (Contig46-orf00780 and Contig46-orf01238 and Contig46-orf03259 and Contig46-orf00253 and Contig46-orf02010) or (Contig46-orf00780 and Contig46-orf01238 and Contig46-orf03259 and…	Contig46-orf00780 Contig46-orf01238 Contig46-orf05320 Contig46-orf03259 Contig46-orf04176 Contig46-orf00253 Contig46-orf00363 Contig46-orf02032 Contig46-orf04341 Contig46-orf01557 Contig46-orf01566 Contig46-orf02010 Contig46-orf03260 Contig46-orf03285 Contig46-orf03805 Contig46-orf04788 Contig46-orf05003		Fatty acid degradation	0	0	1000	0		6.2.1.3 1.3.3.6 1.3.8.7 4.2.1.17 1.1.1.35 2.3.1.16	Bing&KEGG
Rxn337	hendecanoyl-CoA degradation	hdccoa[c] + coa[c] + fad[c] + h2o[c] + nad[c] -> nnncoa[c] + accoa[c] + fadh2[c] + nadh[c] + 2 h[c]	(Contig46-orf00780 and Contig46-orf01238 and Contig46-orf03259 and Contig46-orf00253 and Contig46-orf01557) or (Contig46-orf00780 and Contig46-orf01238 and Contig46-orf03259 and Contig46-orf00253 and Contig46-orf01566) or (Contig46-orf00780 and Contig46-orf01238 and Contig46-orf03259 and Contig46-orf00253 and Contig46-orf02010) or (Contig46-orf00780 and Contig46-orf01238 and Contig46-orf03259 and…	Contig46-orf00780 Contig46-orf01238 Contig46-orf05320 Contig46-orf03259 Contig46-orf04176 Contig46-orf00253 Contig46-orf00363 Contig46-orf02032 Contig46-orf04341 Contig46-orf01557 Contig46-orf01566 Contig46-orf02010 Contig46-orf03260 Contig46-orf03285 Contig46-orf03805 Contig46-orf04788 Contig46-orf05003		Fatty acid degradation	0	0	1000	0		6.2.1.3 1.3.3.6 1.3.8.7 4.2.1.17 1.1.1.35 2.3.1.16	Bing&KEGG
Rxn338	tridecanoyl-CoA degradation	tdccoa[c] + coa[c] + fad[c] + h2o[c] + nad[c] -> hdccoa[c] + accoa[c] + fadh2[c] + nadh[c] + 2 h[c]	(Contig46-orf00780 and Contig46-orf01238 and Contig46-orf03259 and Contig46-orf00253 and Contig46-orf01557) or (Contig46-orf00780 and Contig46-orf01238 and Contig46-orf03259 and Contig46-orf00253 and Contig46-orf01566) or (Contig46-orf00780 and Contig46-orf01238 and Contig46-orf03259 and Contig46-orf00253 and Contig46-orf02010) or (Contig46-orf00780 and Contig46-orf01238 and Contig46-orf03259 and…	Contig46-orf00780 Contig46-orf01238 Contig46-orf05320 Contig46-orf03259 Contig46-orf04176 Contig46-orf00253 Contig46-orf00363 Contig46-orf02032 Contig46-orf04341 Contig46-orf01557 Contig46-orf01566 Contig46-orf02010 Contig46-orf03260 Contig46-orf03285 Contig46-orf03805 Contig46-orf04788 Contig46-orf05003		Fatty acid degradation	0	0	1000	0		6.2.1.3 1.3.3.6 1.3.8.7 4.2.1.17 1.1.1.35 2.3.1.16	Bing&KEGG
Rxn339	pentadecanoyl-CoA degradation	ptdcoa[c] + coa[c] + fad[c] + h2o[c] + nad[c] -> tdccoa[c] + accoa[c] + fadh2[c] + nadh[c] + 2 h[c]	(Contig46-orf00780 and Contig46-orf01238 and Contig46-orf03259 and Contig46-orf00253 and Contig46-orf01557) or (Contig46-orf00780 and Contig46-orf01238 and Contig46-orf03259 and Contig46-orf00253 and Contig46-orf01566) or (Contig46-orf00780 and Contig46-orf01238 and Contig46-orf03259 and Contig46-orf00253 and Contig46-orf02010) or (Contig46-orf00780 and Contig46-orf01238 and Contig46-orf03259 and…	Contig46-orf00780 Contig46-orf01238 Contig46-orf05320 Contig46-orf03259 Contig46-orf04176 Contig46-orf00253 Contig46-orf00363 Contig46-orf02032 Contig46-orf04341 Contig46-orf01557 Contig46-orf01566 Contig46-orf02010 Contig46-orf03260 Contig46-orf03285 Contig46-orf03805 Contig46-orf04788 Contig46-orf05003		Fatty acid degradation	0	0	1000	0		6.2.1.3 1.3.3.6 1.3.8.7 4.2.1.17 1.1.1.35 2.3.1.16	Bing&KEGG
Rxn340	pentadecanoyl-CoA degradation	hpdcoa[c] + coa[c] + fad[c] + h2o[c] + nad[c] -> ptdcoa[c] + accoa[c] + fadh2[c] + nadh[c] + 2 h[c]	(Contig46-orf00780 and Contig46-orf01238 and Contig46-orf03259 and Contig46-orf00253 and Contig46-orf01557) or (Contig46-orf00780 and Contig46-orf01238 and Contig46-orf03259 and Contig46-orf00253 and Contig46-orf01566) or (Contig46-orf00780 and Contig46-orf01238 and Contig46-orf03259 and Contig46-orf00253 and Contig46-orf02010) or (Contig46-orf00780 and Contig46-orf01238 and Contig46-orf03259 and…	Contig46-orf00780 Contig46-orf01238 Contig46-orf05320 Contig46-orf03259 Contig46-orf04176 Contig46-orf00253 Contig46-orf00363 Contig46-orf02032 Contig46-orf04341 Contig46-orf01557 Contig46-orf01566 Contig46-orf02010 Contig46-orf03260 Contig46-orf03285 Contig46-orf03805 Contig46-orf04788 Contig46-orf05003		Fatty acid degradation	0	0	1000	0		6.2.1.3 1.3.3.6 1.3.8.7 4.2.1.17 1.1.1.35 2.3.1.16	Bing&KEGG
Rxn341	nonadecanoyl-CoA degradation	nndcoa[c] + coa[c] + fad[c] + h2o[c] + nad[c] -> hpdcoa[c] + accoa[c] + fadh2[c] + nadh[c] + 2 h[c]	(Contig46-orf00780 and Contig46-orf01238 and Contig46-orf03259 and Contig46-orf00253 and Contig46-orf01557) or (Contig46-orf00780 and Contig46-orf01238 and Contig46-orf03259 and Contig46-orf00253 and Contig46-orf01566) or (Contig46-orf00780 and Contig46-orf01238 and Contig46-orf03259 and Contig46-orf00253 and Contig46-orf02010) or (Contig46-orf00780 and Contig46-orf01238 and Contig46-orf03259 and…	Contig46-orf00780 Contig46-orf01238 Contig46-orf05320 Contig46-orf03259 Contig46-orf04176 Contig46-orf00253 Contig46-orf00363 Contig46-orf02032 Contig46-orf04341 Contig46-orf01557 Contig46-orf01566 Contig46-orf02010 Contig46-orf03260 Contig46-orf03285 Contig46-orf03805 Contig46-orf04788 Contig46-orf05003		Fatty acid degradation	0	0	1000	0		6.2.1.3 1.3.3.6 1.3.8.7 4.2.1.17 1.1.1.35 2.3.1.16	Bing&KEGG
Rxn342	tricosanoyl-CoA degradation	triccoa[c] + coa[c] + fad[c] + h2o[c] + nad[c] -> nndcoa[c] + accoa[c] + fadh2[c] + nadh[c] + 2 h[c]	(Contig46-orf00780 and Contig46-orf01238 and Contig46-orf03259 and Contig46-orf00253 and Contig46-orf01557) or (Contig46-orf00780 and Contig46-orf01238 and Contig46-orf03259 and Contig46-orf00253 and Contig46-orf01566) or (Contig46-orf00780 and Contig46-orf01238 and Contig46-orf03259 and Contig46-orf00253 and Contig46-orf02010) or (Contig46-orf00780 and Contig46-orf01238 and Contig46-orf03259 and…	Contig46-orf00780 Contig46-orf01238 Contig46-orf05320 Contig46-orf03259 Contig46-orf04176 Contig46-orf00253 Contig46-orf00363 Contig46-orf02032 Contig46-orf04341 Contig46-orf01557 Contig46-orf01566 Contig46-orf02010 Contig46-orf03260 Contig46-orf03285 Contig46-orf03805 Contig46-orf04788 Contig46-orf05003		Fatty acid degradation	0	0	1000	0		6.2.1.3 1.3.3.6 1.3.8.7 4.2.1.17 1.1.1.35 2.3.1.16	Bing&KEGG
Rxn343	Glycerol:NAD+ oxidoreductase	glyc[c] + nad[c] <=> gald[c] + nadh[c] + 2 h[c]	(Contig46-orf03280) or (Contig46-orf00176) or (Contig46-orf03258) or (Contig46-orf04004) or (Contig46-orf00365) or (Contig46-orf03797) or (Contig46-orf05139) or (Contig46-orf03309) or (Contig46-orf00370) or (Contig46-orf01801) or (Contig46-orf00358) or (Contig46-orf03681) or (Contig46-orf02253)	Contig46-orf03280 Contig46-orf00176 Contig46-orf03258 Contig46-orf04004 Contig46-orf00365 Contig46-orf03797 Contig46-orf05139 Contig46-orf03309 Contig46-orf00370 Contig46-orf01801 Contig46-orf00358 Contig46-orf03681 Contig46-orf02253		Glycerolipid metabolism	1	-1000	1000	0		1.1.1.21 1.1.1.72	Bing		R01036
Rxn344	D-Glyceraldehyde:NAD+ oxidoreductase	gald[c] + nad[c] + h2o[c] <=> glyct[c] + nadh[c] + 3 h[c]	(Contig46-orf02254) or (Contig46-orf05328) or (Contig46-orf04733) or (Contig46-orf00375) or (Contig46-orf00410) or (Contig46-orf03836) or (Contig46-orf01553) or (Contig46-orf03716) or (Contig46-orf04002) or (Contig46-orf01095)	Contig46-orf02254 Contig46-orf05328 Contig46-orf04733 Contig46-orf00375 Contig46-orf00410 Contig46-orf03836 Contig46-orf01553 Contig46-orf03716 Contig46-orf04002 Contig46-orf01095		Glycerolipid metabolism	1	-1000	1000	0		1.2.1.3	Bing		R01752
Rxn393	glycerol kinase	atp[c] + glyc[c] -> adp[c] + glyc3p[c] + h[c]	(Contig46-orf01447)	Contig46-orf01447		Glycerolipid metabolism	0	0	1000	0		2.7.1.30	ATCC13032&iNJ661v		R00847
Rxn410	glycerol 3 phosphate dehydrogenase NAD	dhap[c] + 2 h[c] + nadh[c] -> glyc3p[c] + nad[c]	(Contig46-orf02970) or (Contig46-orf04922) or (Contig46-orf01449)	Contig46-orf02970 Contig46-orf01449 Contig46-orf04922		Glycerophospholipid metabolism	0	0	1000	0		1.1.1.8 1.1.1.94	ATCC13032&iNJ661v		R00842
Rxn412	ATP:ethanolamine O-phosphotransferase	etha[c] + atp[c] -> adp[c] + ethap[c] + h[c]				Glycerophospholipid metabolism	0	0	1000	0		2.7.1.82	Bing		R01468
Rxn413	CTP:ethanolamine-phosphate cytidylyltransferase	ethap[c] + ctp[c] -> cdpeth[c] + ppi[c]				Glycerophospholipid metabolism	0	0	1000	0		2.7.7.14	Bing		R02038
Rxn511	Glycerophosphodiester phosphodiesterase Glycerophosphoethanolamine	g3pe[c] + h2o[c] -> etha[c] + glyc3p[c] + h[c]	(Contig46-orf00431) or (Contig46-orf03559)	Contig46-orf00431 Contig46-orf03559		Glycerophospholipid metabolism	0	0	1000	0		3.1.4.2 3.1.4.46	iNJ661v		R01470
Rxn512	ethanolamine ammonia-lyase (acetaldehyde-forming)	etha[c] <=> acal[c] + nh3[c]	(Contig46-orf05112 and Contig46-orf05114)	Contig46-orf05112 Contig46-orf05114		Glycerophospholipid metabolism	1	-1000	1000	0		4.3.1.7	Bing		R00749
Rxn513	S-Adenosyl-L-methionine:ethanolamine-phosphate N-methyltransferase	ethap[c] + 3 amet[c] -> 3 ahcys[c] + cholp[c] + 2 h[c]				Glycerophospholipid metabolism	0	0	1000	0		2.1.1.103	Bing		R02037
Rxn514	Phosphocholine phosphohydrolase	cholp[c] + h2o[c] -> chol[c] + pi[c]				Glycerophospholipid metabolism	0	0	1000	0		3.1.3.75	Bing		R06871
Rxn519	nonadecanoyl-[acyl-carrier-protein],hydrogen-donor:oxygen oxidoreductase	nndcacp[c] + mql8[c] + o2[c] -> nndceacp[c] + mqn8[c] + 2 h2o[c]				Biosynthesis of unsaturated fatty acids	0	0	1000	0		1.14.19.2	Bing
Rxn520	Tridecenoyl-[acyl-carrier-protein],hydrogen-donor:oxygen oxidoreductase	tdcacp[c] + mql8[c] + o2[c] -> tdceacp[c] + mqn8[c] + 2 h2o[c]				Biosynthesis of unsaturated fatty acids	0	0	1000	0		1.14.19.2	Bing
Rxn521	steroyl-CoA,hydrogen-donor:oxygen oxidoreductase	stcoa[c] + 2 focytb[c] + o2[c] + 2 h[c] -> odecoa[c] + 2 ficytb[c] + 2 h2o[c]	(Contig46-orf01500) or (Contig46-orf04663) or (Contig46-orf04946)	Contig46-orf01500 Contig46-orf04663 Contig46-orf04946		Biosynthesis of unsaturated fatty acids	0	0	1000	0		1.14.19.1	Bing		R02222
Rxn522	heptadecanoyl-CoA,hydrogen-donor:oxygen oxidoreductase	hpdcoa[c] + 2 focytb[c] + o2[c] + 2 h[c] -> hpdecoa[c] + 2 ficytb[c] + 2 h2o[c]	(Contig46-orf01500)	Contig46-orf01500		Biosynthesis of unsaturated fatty acids	0	0	1000	0		1.14.19.5	Bing
Rxn523	octadecanoyl-CoA,hydrogen-donor:oxygen oxidoreductase	odecoa[c] + 2 focytb[c] + o2[c] + 2 h[c] -> c182coa[c] + 2 ficytb[c] + 2 h2o[c]	(Contig46-orf01500)	Contig46-orf01500		Biosynthesis of unsaturated fatty acids	0	0	1000	0		1.14.19.5	Bing
Rxn524	linoleiconyl-CoA,hydrogen-donor:oxygen oxidoreductase	c182coa[c] + mql8[c] + o2[c] -> c183coa[c] + mqn8[c] + 2 h2o[c]				Biosynthesis of unsaturated fatty acids	0	0	1000	0		1.14.19.3	Bing		R03814
Rxn525		c183coa[c] + h2o[c] -> coa[c] + lln[c] + h[c]				Biosynthesis of unsaturated fatty acids	0	0	1000	0		3.1.2.2	Bing		R08178
Rxn526	heptadecenoyl-CoA hydrolase	hpdecoa[c] + h2o[c] -> coa[c] + hpdcea[c] + h[c]				Biosynthesis of unsaturated fatty acids	0	0	1000	0		3.1.2.2	Bing		R08181
Rxn527	pentadecanoyl-CoA hydrolase	ptdcoa[c] + h2o[c] -> coa[c] + ptdca[c] + h[c]				Biosynthesis of unsaturated fatty acids	0	0	1000	0		3.1.2.2	Bing		R09450
Rxn529	pppGpp 5'-phosphohydrolase	gdptp[c] + h2o[c] -> gu5dp3dp[c] + pi[c] + h[c]	(Contig46-orf03441) or (Contig46-orf04335)	Contig46-orf03441 Contig46-orf04335		Purine metabolism	0	0	1000	0		3.6.1.40	A3(2)		R03409
Rxn530	Spontaneous	hiu[c] + h2o[c] <=> allantoin[c] + co2[c]	Spontaneous	Spontaneous		Purine metabolism	1	-1000	1000	0		Spontaneous	A3(2)		R06064
Rxn531	imp:nad+ oxidoreductase	h2o[c] + nad[c] + imp[c] -> xmp[c] + nadh[c] + 2 h[c]	(Contig46-orf01346) or (Contig46-orf02991)	Contig46-orf01346 Contig46-orf02991		Purine metabolism	0	0	1000	0		1.1.1.205	ATCC13032		R01130
Rxn532	xanthine:nad+ oxidoreductase	xan[c] + nad[c] + h2o[c] <=> urat[c] + nadh[c] + 2 h[c]	(Contig46-orf04055 and Contig46-orf04056)	Contig46-orf04055 Contig46-orf04056		Purine metabolism	1	-1000	1000	0		1.17.1.4	ATCC13032		R02103
Rxn534	ribonucleoside diphosphate reductase GDP	gdp[c] + trdrd[c] -> dgdp[c] + h2o[c] + trdox[c]	(Contig46-orf01598 and Contig46-orf01596 and Contig46-orf01594)	Contig46-orf01598 Contig46-orf01596 Contig46-orf01594		Purine metabolism	0	0	1000	0		1.17.4.1	ATCC13032&iNJ661v		R02019
Rxn535	2'-Deoxyadenosine 5'-triphosphate:oxydized-thioredoxin 2'-oxidoreductase	trdrd[c] + adp[c] -> trdox[c] + dadp[c] + h2o[c]	(Contig46-orf01598)	Contig46-orf01598		Purine metabolism	0	0	1000	0		1.17.4.2	ATCC13032		R02014
Rxn536	phosphoribosylglycinamide formyltransferase	10fthf[c] + gar[c] <=> fgam[c] + h[c] + thf[c]	(Contig46-orf04516 and Contig46-orf03649) or (Contig46-orf02659) or (Contig46-orf04807)	Contig46-orf04516 Contig46-orf02659 Contig46-orf03649 Contig46-orf04807		Purine metabolism	1	-1000	1000	0		2.1.2.2	ATCC13032&iNJ661v		R04325
Rxn537	phosphoribosylaminoimidazolecarboxamide formyltransferase	10fthf[c] + aicar[c] <=> fprica[c] + thf[c]	(Contig46-orf03648)	Contig46-orf03648		Purine metabolism	1	-1000	1000	0		2.1.2.3	iNJ661v		R04560
Rxn538	IMP cyclohydrolase	h2o[c] + imp[c] <=> fprica[c]	(Contig46-orf03648)	Contig46-orf03648		Purine metabolism	1	-1000	1000	0		2.1.2.3 3.5.4.10	ATCC13032&iNJ661v		R01127
Rxn540	purine nucleoside phosphorylase Deoxyadenosine	dad-2[c] + pi[c] <=> 2dr1p[c] + ade[c]	(Contig46-orf01438)	Contig46-orf01438		Purine metabolism	1	-1000	1000	0		2.4.2.1	ATCC13032&iNJ661v		R02557
Rxn541	purine nucleoside phosphorylase Adenosine	adn[c] + pi[c] <=> ade[c] + r1p[c]	(Contig46-orf01438)	Contig46-orf01438		Purine metabolism	1	-1000	1000	0		2.4.2.1	ATCC13032&iNJ661v		R01561
Rxn542	purine nucleoside phosphorylase Xanthosine	pi[c] + xtsn[c] <=> r1p[c] + xan[c]	(Contig46-orf01438)	Contig46-orf01438		Purine metabolism	1	-1000	1000	0		2.4.2.1 2.4.2._	ATCC13032&iNJ661v		R02297
Rxn543	purine nucleoside phosphorylase Guanosine	gsn[c] + pi[c] <=> gua[c] + r1p[c]	(Contig46-orf01438)	Contig46-orf01438		Purine metabolism	1	-1000	1000	0		2.4.2.1 2.4.2.15	ATCC13032&iNJ661v		R02147
Rxn544	purine nucleoside phosphorylase Inosine	ins[c] + pi[c] <=> hxan[c] + r1p[c]	(Contig46-orf01438)	Contig46-orf01438		Purine metabolism	1	-1000	1000	0		2.4.2.1 2.4.2.15	ATCC13032&iNJ661v		R01863
Rxn545	purine nucleoside phosphorylase Deoxyinosine	din[c] + pi[c] <=> 2dr1p[c] + hxan[c]	(Contig46-orf01438) or (Contig46-orf01426)	Contig46-orf01438 Contig46-orf01426		Purine metabolism	1	-1000	1000	0		2.4.2.1 2.4.2.4	ATCC13032&iNJ661v		R02748
Rxn546	purine nucleoside phosphorylase Deoxyguanosine	dgsn[c] + pi[c] <=> 2dr1p[c] + gua[c]	(Contig46-orf01438)	Contig46-orf01438		Purine metabolism	1	-1000	1000	0		2.4.2.1 2.4.2.4	ATCC13032&iNJ661v		R01969
Rxn547	glutamine phosphoribosyldiphosphate amidotransferase	gln-L[c] + h2o[c] + prpp[c] <=> glu-L[c] + ppi[c] + pram[c] + h[c]	(Contig46-orf01187) or (Contig46-orf02206)	Contig46-orf01187 Contig46-orf02206		Purine metabolism	1	-1000	1000	0		2.4.2.14	ATCC13032&iNJ661v		R01072
Rxn548	adenine phosphoribosyltransferase	ade[c] + prpp[c] -> amp[c] + ppi[c] + h[c]	(Contig46-orf02720)	Contig46-orf02720		Purine metabolism	0	0	1000	0		2.4.2.7 2.4.2.8	ATCC13032&iNJ661v		R00190
Rxn549	guanine phosphoribosyltransferase	gua[c] + prpp[c] -> gmp[c] + ppi[c] + h[c]	(Contig46-orf00883)	Contig46-orf00883		Purine metabolism	0	0	1000	0		2.4.2.7 2.4.2.8 2.4.2.22	ATCC13032&iNJ661v		R01229
Rxn550	hypoxanthine phosphoribosyltransferase Hypoxanthine	hxan[c] + prpp[c] -> imp[c] + ppi[c] + h[c]	(Contig46-orf00883)	Contig46-orf00883		Purine metabolism	0	0	1000	0		2.4.2.8	ATCC13032&iNJ661v		R01132
Rxn552	adenosine kinase	adn[c] + atp[c] -> adp[c] + amp[c] + h[c]	(Contig46-orf02004) or (Contig46-orf04011)	Contig46-orf02004 Contig46-orf04011		Purine metabolism	0	0	1000	0		2.7.1.20 2.7.1.74	iNJ661v		R00185
Rxn553	adenylyl sulfate kinase	aps[c] + atp[c] -> adp[c] + h[c] + paps[c]	(Contig46-orf03998 and Contig46-orf03997)	Contig46-orf03998 Contig46-orf03997		Purine metabolism	0	0	1000	0		2.7.1.25	iNJ661v		R00509
Rxn554	adenylate kinase	amp[c] + atp[c] + h[c] <=> 2 adp[c]	(Contig46-orf03755)	Contig46-orf03755		Purine metabolism	1	-1000	1000	0		2.7.4.3	iNJ661v		R00127
Rxn555	deoxyadenylate kinase	atp[c] + damp[c] + h[c] <=> adp[c] + dadp[c]	(Contig46-orf03755)	Contig46-orf03755		Purine metabolism	1	-1000	1000	0		2.7.4.3 2.7.4.11	iNJ661v		R01547
Rxn556	nucleoside diphosphate kinase ATPIDP	atp[c] + idp[c] <=> adp[c] + itp[c]	(Contig46-orf01778)	Contig46-orf01778		Purine metabolism	1	-1000	1000	0		2.7.4.6	iNJ661v		R00722
Rxn557	nucleoside diphosphate kinase ATPdGDP	atp[c] + dgdp[c] <=> adp[c] + dgtp[c]	(Contig46-orf01778)	Contig46-orf01778		Purine metabolism	1	-1000	1000	0		2.7.4.6	ATCC13032&iNJ661v		R01857
Rxn558	nucleoside diphosphate kinase ATPdADP	atp[c] + dadp[c] <=> adp[c] + datp[c]	(Contig46-orf01778)	Contig46-orf01778		Purine metabolism	1	-1000	1000	0		2.7.4.6	ATCC13032&iNJ661v		R01137
Rxn559	nucleoside diphosphate kinase ATPGDP	atp[c] + gdp[c] <=> adp[c] + gtp[c]	(Contig46-orf01778)	Contig46-orf01778		Purine metabolism	1	-1000	1000	0		2.7.4.6	ATCC13032&iNJ661v		R00330
Rxn560	guanylate kinase GMPATP	atp[c] + gmp[c] + h[c] <=> adp[c] + gdp[c]	(Contig46-orf02669)	Contig46-orf02669		Purine metabolism	1	-1000	1000	0		2.7.4.8	ATCC13032&iNJ661v		R00332
Rxn561	deoxyguanylate kinase dGMPATP	atp[c] + dgmp[c] + h[c] <=> adp[c] + dgdp[c]	(Contig46-orf02669)	Contig46-orf02669		Purine metabolism	1	-1000	1000	0		2.7.4.8 2.7.4.12	iNJ661v		R02090
Rxn562	GTP diphosphokinase	atp[c] + gtp[c] -> amp[c] + gdptp[c] + 2 h[c]	(Contig46-orf00175) or (Contig46-orf02718)	Contig46-orf00175 Contig46-orf02718		Purine metabolism	0	0	1000	0		2.7.6.5	iNJ661v&A3(2)		R00429
Rxn563	sulfate adenylyltransferase	atp[c] + so4[c] <=> aps[c] + ppi[c]	(Contig46-orf03998 and Contig46-orf03997)	Contig46-orf03998 Contig46-orf03997		Purine metabolism	1	-1000	1000	0		2.7.7.4	iNJ661v		R00529
Rxn564	5 nucleotidase XMP	h2o[c] + xmp[c] -> pi[c] + xtsn[c]	(Contig46-orf00538)	Contig46-orf00538		Purine metabolism	0	0	1000	0		3.1.3.5 3.1.3.89	iNJ661v		R02719
Rxn565	5 nucleotidase dAMP	damp[c] + h2o[c] -> dad-2[c] + pi[c]	(Contig46-orf00538)	Contig46-orf00538		Purine metabolism	0	0	1000	0		3.1.3.5 3.1.3.89	iNJ661v		R02088
Rxn566	5 nucleotidase dGMP	dgmp[c] + h2o[c] -> dgsn[c] + pi[c]	(Contig46-orf00538)	Contig46-orf00538		Purine metabolism	0	0	1000	0		3.1.3.5 3.1.3.89	iNJ661v		R01968
Rxn567	5 nucleotidase GMP	gmp[c] + h2o[c] -> gsn[c] + pi[c]	(Contig46-orf00538)	Contig46-orf00538		Purine metabolism	0	0	1000	0		3.1.3.5	iNJ661v		R01227
Rxn568	5 nucleotidase IMP	h2o[c] + imp[c] -> ins[c] + pi[c]	(Contig46-orf00538)	Contig46-orf00538		Purine metabolism	0	0	1000	0		3.1.3.5	iNJ661v		R01126
Rxn569	5 nucleotidase AMP	amp[c] + h2o[c] -> adn[c] + pi[c]	(Contig46-orf00538)	Contig46-orf00538		Purine metabolism	0	0	1000	0		3.1.3.5	iNJ661v		R00183
Rxn570	Nucleoside triphosphate tripolyhydrolase	dgtp[c] + h2o[c] -> dgsn[c] + pppi[c] + h[c]	(Contig46-orf01870)	Contig46-orf01870		Purine metabolism	0	0	1000	0		3.1.5.1	iNJ661v&A3(2)		R01856
Rxn571	Inosine hydrolase	h2o[c] + ins[c] -> hxan[c] + rib-D[c]	(Contig46-orf02550)	Contig46-orf02550		Purine metabolism	0	0	1000	0		3.2.2.1 3.2.2.2 3.2.2.8	iNJ661v		R01770
Rxn572	urease	h2o[c] + 2 h[c] + urea[c] <=> co2[c] + 2 nh3[c]	(Contig46-orf04046 and Contig46-orf04045)	Contig46-orf04046 Contig46-orf04045		Purine metabolism	1	-1000	1000	0		3.5.1.5	iNJ661v		R00131
Rxn573	5-hydroxyisourate amidohydrolase	hiu[c] + h2o[c] -> houdhdc[c] + h[c]	(Contig46-orf04051)	Contig46-orf04051		Purine metabolism	0	0	1000	0		3.5.2.17	Bing		R06601
Rxn574	(S)-allantoin amidohydrolase	allantoins[c] + h2o[c] -> allt[c] + h[c]	(Contig46-orf04077) or (Contig46-orf00404)	Contig46-orf04077 Contig46-orf00404		Purine metabolism	0	0	1000	0		3.5.2.5	Bing		R02425
Rxn575	Allantoate amidinohydrolase	allt[c] + h2o[c] -> uglyc[c] + urea[c]	(Contig46-orf04076)	Contig46-orf04076		Purine metabolism	0	0	1000	0		3.5.3.4	Bing		R02422
Rxn576	guanine deaminase	gua[c] + h2o[c] + h[c] -> nh3[c] + xan[c]	(Contig46-orf04057)	Contig46-orf04057		Purine metabolism	0	0	1000	0		3.5.4.3	ATCC13032&iNJ661v		R01676
Rxn577	Adenosine aminohydrolase	h2o[c] + adn[c] + h[c] -> nh3[c] + ins[c]	(Contig46-orf00187)	Contig46-orf00187		Purine metabolism	0	0	1000	0		3.5.4.4	ATCC13032		R01560
Rxn578	Deoxyadenosine deaminase	dad-2[c] + h2o[c] + h[c] -> din[c] + nh3[c]	(Contig46-orf00187)	Contig46-orf00187		Purine metabolism	0	0	1000	0		3.5.4.4	ATCC13032&iNJ661v		R02556
Rxn579	ucleoside triphosphate pyrophosphohydrolase	dgtp[c] + h2o[c] -> ppi[c] + dgmp[c] + 2 h[c]	(Contig46-orf03494)	Contig46-orf03494		Purine metabolism	0	0	1000	0		3.6.1.19	A3(2)		R01855
Rxn581	ucleoside triphosphate pyrophosphohydrolase	atp[c] + h2o[c] -> ppi[c] + amp[c] + 2 h[c]	(Contig46-orf03494)	Contig46-orf03494		Purine metabolism	0	0	1000	0		3.6.1.8	A3(2)		R00087
Rxn582	ucleoside triphosphate pyrophosphohydrolase	itp[c] + h2o[c] -> ppi[c] + imp[c] + 2 h[c]	(Contig46-orf03494)	Contig46-orf03494		Purine metabolism	0	0	1000	0		3.6.1.8 3.6.1.19	A3(2)		R00720
Rxn583	GTP diphosphohydrolase	gtp[c] + 2 h2o[c] -> gmp[c] + 3 h[c] + 2 pi[c]	(Contig46-orf00175) or (Contig46-orf02718) or (Contig46-orf03494)	Contig46-orf00175 Contig46-orf02718 Contig46-orf03494		Purine metabolism	0	0	1000	0		3.6.1.8 3.6.1.19	iNJ661v&A3(2)		R00426
Rxn584	Nucleoside triphosphate pyrophosphorylase gtp	gtp[c] + h2o[c] -> gmp[c] + 2 h[c] + ppi[c]	(Contig46-orf03494)	Contig46-orf03494		Purine metabolism	0	0	1000	0		3.6.1.8 3.6.1.19	iNJ661v&A3(2)		R00426
Rxn585	phosphoribosylaminoimidazole carboxylase	air[c] + co2[c] -> 5aizc[c] + h[c]	(Contig46-orf01476 and Contig46-orf01460) or (Contig46-orf01461 and Contig46-orf01460)	Contig46-orf01476 Contig46-orf01461 Contig46-orf01460		Purine metabolism	0	0	1000	0		4.1.1.21	iNJ661v		R04209
Rxn586	adenylosuccinate lyase	25aics[c] <=> aicar[c] + fum[c]	(Contig46-orf01156)	Contig46-orf01156		Purine metabolism	1	-1000	1000	0		4.3.2.2	ATCC13032&iNJ661v		R04559
Rxn587	adenylsuccinate lyase	dcamp[c] <=> amp[c] + fum[c]	(Contig46-orf01156)	Contig46-orf01156		Purine metabolism	1	-1000	1000	0		4.3.2.2	ATCC13032&iNJ661v		R01083
Rxn588	adenylate cyclase	atp[c] -> camp[c] + ppi[c] + h[c]	(Contig46-orf00833) or (Contig46-orf04955) or (Contig46-orf05161)	Contig46-orf00833 Contig46-orf04955 Contig46-orf05161		Purine metabolism	0	0	1000	0		4.6.1.1	iNJ661v		R00089
Rxn589	phosphoribosylaminoimidazole carboxylase mutase rxn	5caiz[c] + h[c] -> 5aizc[c]	(Contig46-orf01461)	Contig46-orf01461		Purine metabolism	0	0	1000	0		5.4.99.18	iNJ661v		R07405
Rxn590	phosphoribosylaminoimidazolesuccinocarboxamide synthase	5aizc[c] + asp-L[c] + atp[c] -> 25aics[c] + adp[c] + pi[c] + 2 h[c]	(Contig46-orf01164)	Contig46-orf01164		Purine metabolism	0	0	1000	0		6.3.2.6	iNJ661v		R04591
Rxn591	phosphoribosylaminoimidazole synthase	atp[c] + fpram[c] -> adp[c] + air[c] + h[c] + pi[c]	(Contig46-orf01189)	Contig46-orf01189		Purine metabolism	0	0	1000	0		6.3.3.1	ATCC13032&iNJ661v		R04208
Rxn592	phosphoribosylglycinamide synthase	atp[c] + gly[c] + pram[c] <=> adp[c] + gar[c] + h[c] + pi[c]	(Contig46-orf01145)	Contig46-orf01145		Purine metabolism	1	-1000	1000	0		6.3.4.13	ATCC13032&iNJ661v		R04144
Rxn593	phosphoribosylaminoimidazole carboxylase	air[c] + atp[c] + hco3[c] -> 5caiz[c] + adp[c] + h[c] + pi[c]	(Contig46-orf01460)	Contig46-orf01460		Purine metabolism	0	0	1000	0		6.3.4.18	ATCC13032&iNJ661v		R07404
Rxn594	adenylosuccinate synthase	asp-L[c] + gtp[c] + imp[c] -> dcamp[c] + gdp[c] + 2 h[c] + pi[c]	(Contig46-orf04523)	Contig46-orf04523		Purine metabolism	0	0	1000	0		6.3.4.4	ATCC13032&iNJ661v		R01135
Rxn596	GMP synthase	atp[c] + gln-L[c] + h2o[c] + xmp[c] -> amp[c] + glu-L[c] + gmp[c] + 3 h[c] + ppi[c]	(Contig46-orf01352)	Contig46-orf01352		Purine metabolism	0	0	1000	0		6.3.5.2	ATCC13032&iNJ661v		R01231
Rxn597	phosphoribosylformylglycinamidine synthase	atp[c] + fgam[c] + gln-L[c] + h2o[c] -> adp[c] + fpram[c] + glu-L[c] + h[c] + pi[c]	(Contig46-orf01173 and Contig46-orf01175 and Contig46-orf01179)	Contig46-orf01173 Contig46-orf01175 Contig46-orf01179		Purine metabolism	0	0	1000	0		6.3.5.3	ATCC13032&iNJ661v		R04463
Rxn600	Spontaneous	allantoin[c] + co2[c] <=> houdhdc[c] + h[c]	Spontaneous	Spontaneous		Purine metabolism	1	-1000	1000	0			Bing		R06605
Rxn601	atp phosphohydrolase	adp[c] + pi[c] + 4 h[e] -> atp[c] + h2o[c] + 3 h[c]	(Contig46-orf03072 and Contig46-orf03068 and Contig46-orf03071 and Contig46-orf03062 and Contig46-orf03063 and Contig46-orf03066 and Contig46-orf03074 and Contig46-orf03061)	Contig46-orf03072 Contig46-orf03068 Contig46-orf03071 Contig46-orf03062 Contig46-orf03063 Contig46-orf03066 Contig46-orf03074 Contig46-orf03061		Purine metabolism	0	0	1000	0		3.6.3.14	ATCC13032&KEGG		R00086
Rxn602	2'-Deoxyuridine 5'-diphosphate:oxidized-thioredoxin 2'-oxidoreductase	trdrd[c] + udp[c] -> trdox[c] + dudp[c] + h2o[c]	(Contig46-orf01598 and Contig46-orf01596 and Contig46-orf01594)	Contig46-orf01598 Contig46-orf01596 Contig46-orf01594		Pyrimidine metabolism	0	0	1000	0		1.17.4.1	ATCC13032		R02018
Rxn603	ribonucleoside diphosphate reductase CDP	cdp[c] + trdrd[c] -> dcdp[c] + h2o[c] + trdox[c]	(Contig46-orf01598 and Contig46-orf01596 and Contig46-orf01594)	Contig46-orf01598 Contig46-orf01596 Contig46-orf01594		Pyrimidine metabolism	0	0	1000	0		1.17.4.1	ATCC13032&iNJ661v		R02024
Rxn604	dihydoorotic acid dehydrogenase quinone8	dhor-S[c] + q8[c] -> orot[c] + q8h2[c]	(Contig46-orf02542)	Contig46-orf02542		Pyrimidine metabolism	0	0	1000	0		1.3.5.2	iNJ661v		R01868
Rxn606	dihydroorotic acid menaquinone 8	dhor-S[c] + mqn8[c] -> mql8[c] + orot[c]	(Contig46-orf02542)	Contig46-orf02542		Pyrimidine metabolism	0	0	1000	0		1.3.5.2	ATCC13032&iNJ661v		R01868
Rxn607	thioredoxin reductase NADPH	2 h[c] + nadph[c] + trdox[c] <=> nadp[c] + trdrd[c]	(Contig46-orf05436) or (Contig46-orf01667) or (Contig46-orf03588) or (Contig46-orf04829)	Contig46-orf05436 Contig46-orf01667 Contig46-orf03588 Contig46-orf04829		Pyrimidine metabolism	1	-1000	1000	0		1.8.1.9	ATCC13032&iNJ661v		R02016
Rxn608	thymidylate synthase	dump[c] + mlthf[c] -> dhf[c] + dtmp[c]	(Contig46-orf02827) or (Contig46-orf03675)	Contig46-orf02827 Contig46-orf03675		Pyrimidine metabolism	0	0	1000	0		2.1.1.45	ATCC13032&iNJ661v		R02101
Rxn609	aspartate carbamoyltransferase	asp-L[c] + cbp[c] + 3 h[c] <=> cbasp[c] + pi[c]	(Contig46-orf02682)	Contig46-orf02682		Pyrimidine metabolism	1	-1000	1000	0		2.1.3.2	ATCC13032&iNJ661v		R01397
Rxn610	deoxyuridine phosphorylase	duri[c] + pi[c] <=> 2dr1p[c] + ura[c]	(Contig46-orf01438)	Contig46-orf01438		Pyrimidine metabolism	1	-1000	1000	0		2.4.2.1 2.4.2.2 2.4.2.3 2.4.2.4	iNJ661v		R02484
Rxn611	orotate phosphoribosyltransferase	orot5p[c] + ppi[c] + h[c] <=> orot[c] + prpp[c]	(Contig46-orf04544)	Contig46-orf04544		Pyrimidine metabolism	1	-1000	1000	0		2.4.2.10	ATCC13032&iNJ661v		R01870
Rxn612	thymidine phosphorylase	pi[c] + thymd[c] <=> 2dr1p[c] + thym[c]	(Contig46-orf01426)	Contig46-orf01426		Pyrimidine metabolism	1	-1000	1000	0		2.4.2.2 2.4.2.4	ATCC13032&iNJ661v		R01570
Rxn613	atp:cytidine 5'-phosphotransferase	cytd[c] + itp[c] -> cmp[c] + idp[c] + h[c]	(Contig46-orf02361)	Contig46-orf02361		Pyrimidine metabolism	0	0	1000	0		2.7.1.48	ATCC13032		R00962
Rxn614	cytidylate kinase dCMP	atp[c] + dcmp[c] + h[c] <=> adp[c] + dcdp[c]	(Contig46-orf02361)	Contig46-orf02361		Pyrimidine metabolism	1	-1000	1000	0		2.7.4.14 2.7.4.25	iNJ661v		R01665
Rxn615	cytidylate kinase CMP	atp[c] + cmp[c] + h[c] <=> adp[c] + cdp[c]	(Contig46-orf02361)	Contig46-orf02361		Pyrimidine metabolism	1	-1000	1000	0		2.7.4.14 2.7.4.25	ATCC13032&iNJ661v		R00512
Rxn616	UMP kinase	atp[c] + ump[c] + h[c] <=> adp[c] + udp[c]	(Contig46-orf02361)	Contig46-orf02361		Pyrimidine metabolism	1	-1000	1000	0		2.7.4.4 2.7.4.14 2.7.4.22	ATCC13032&iNJ661v		R00158
Rxn617	uridylate kinase dUMP	atp[c] + dump[c] + h[c] <=> adp[c] + dudp[c]	(Contig46-orf01481)	Contig46-orf01481		Pyrimidine metabolism	1	-1000	1000	0		2.7.4.4 2.7.4.9	iNJ661v		R02098
Rxn618	nucleoside diphosphate kinase ATPdUDP	atp[c] + dudp[c] <=> adp[c] + dutp[c]	(Contig46-orf01778)	Contig46-orf01778		Pyrimidine metabolism	1	-1000	1000	0		2.7.4.6	ATCC13032&iNJ661v		R02331
Rxn619	nucleoside diphosphate kinase ATPdCDP	atp[c] + dcdp[c] <=> adp[c] + dctp[c]	(Contig46-orf01778)	Contig46-orf01778		Pyrimidine metabolism	1	-1000	1000	0		2.7.4.6	ATCC13032&iNJ661v		R02326
Rxn620	nucleoside diphosphate kinase ATPdTDP	atp[c] + dtdp[c] <=> adp[c] + dttp[c]	(Contig46-orf01778)	Contig46-orf01778		Pyrimidine metabolism	1	-1000	1000	0		2.7.4.6	ATCC13032&iNJ661v		R02093
Rxn621	nucleoside diphosphate kinase ATPCDP	atp[c] + cdp[c] <=> adp[c] + ctp[c]	(Contig46-orf01778)	Contig46-orf01778		Pyrimidine metabolism	1	-1000	1000	0		2.7.4.6	ATCC13032&iNJ661v		R00570
Rxn622	nucleoside diphosphate kinase ATPUDP	atp[c] + udp[c] <=> adp[c] + utp[c]	(Contig46-orf01778)	Contig46-orf01778		Pyrimidine metabolism	1	-1000	1000	0		2.7.4.6	ATCC13032&iNJ661v		R00156
Rxn623	5 nucleotidase dUMP	dump[c] + h2o[c] -> duri[c] + pi[c]	(Contig46-orf00538)	Contig46-orf00538		Pyrimidine metabolism	0	0	1000	0		3.1.3.5 3.1.3.89	iNJ661v		R02102
Rxn624	5 nucleotidase dCMP	dcmp[c] + h2o[c] -> dcyt[c] + pi[c]	(Contig46-orf00538)	Contig46-orf00538		Pyrimidine metabolism	0	0	1000	0		3.1.3.5 3.1.3.89	iNJ661v		R01664
Rxn625	5 nucleotidase UMP	h2o[c] + ump[c] -> pi[c] + uri[c]	(Contig46-orf00538)	Contig46-orf00538		Pyrimidine metabolism	0	0	1000	0		3.1.3.5	iNJ661v		R00963
Rxn626	5 nucleotidase dTMP	dtmp[c] + h2o[c] -> pi[c] + thymd[c]	(Contig46-orf00538)	Contig46-orf00538		Pyrimidine metabolism	0	0	1000	0		3.1.3.5 3.1.3.35	iNJ661v		R01569
Rxn627	5 nucleotidase CMP	cmp[c] + h2o[c] -> cytd[c] + pi[c]	(Contig46-orf00538)	Contig46-orf00538		Pyrimidine metabolism	0	0	1000	0		3.1.3.5 3.1.3.91	iNJ661v		R00511
Rxn628	yUMP synthetase	r5p[c] + ura[c] <=> h2o[c] + psd5p[c]	(Contig46-orf02838 and Contig46-orf03738)	Contig46-orf02838 Contig46-orf03738		Pyrimidine metabolism	1	-1000	1000	0		3.2.-.- 4.2.1.70	iNJ661v		R01055
Rxn629	dihydroorotase	dhor-S[c] + h2o[c] + 3 h[c] <=> cbasp[c]	(Contig46-orf02681)	Contig46-orf02681		Pyrimidine metabolism	1	-1000	1000	0		3.5.2.3	ATCC13032&iNJ661v		R01993
Rxn630	5-Methylcytosine aminohydrolase	m5csn[c] + h2o[c] + h[c] -> nh3[c] + thym[c]	(Contig46-orf04071)	Contig46-orf04071		Pyrimidine metabolism	0	0	1000	0		3.5.4.1	A3(2)		R01411
Rxn631	Cytosine aminohydrolase	h2o[c] + cytosin[c] + h[c] -> nh3[c] + ura[c]	(Contig46-orf04071)	Contig46-orf04071		Pyrimidine metabolism	0	0	1000	0		3.5.4.1	ATCC13032		R00974
Rxn632	dCTP deaminase	ctp[c] + h2o[c] + h[c] -> nh3[c] + utp[c]	(Contig46-orf04619)	Contig46-orf04619		Pyrimidine metabolism	0	0	1000	0		3.5.4.13	iNJ661v&A3(2)		R00568
Rxn633	deoxycytidine deaminase	dcyt[c] + h2o[c] + h[c] -> duri[c] + nh3[c]	(Contig46-orf01424)	Contig46-orf01424		Pyrimidine metabolism	0	0	1000	0		3.5.4.5	iNJ661v		R02485
Rxn634	cytidine deaminase	cytd[c] + h2o[c] + h[c] -> nh3[c] + uri[c]	(Contig46-orf01424)	Contig46-orf01424		Pyrimidine metabolism	0	0	1000	0		3.5.4.5	ATCC13032&iNJ661v		R01878
Rxn635	Nucleoside triphosphate pyrophosphorylase dctp	dctp[c] + h2o[c] -> dcmp[c] + 2 h[c] + ppi[c]	(Contig46-orf03494)	Contig46-orf03494		Pyrimidine metabolism	0	0	1000	0		3.6.1.12 3.6.1.65	iNJ661v&A3(2)		R01668
Rxn636	dUTP diphosphatase	dutp[c] + h2o[c] -> dump[c] + 2 h[c] + ppi[c]	(Contig46-orf02434)	Contig46-orf02434		Pyrimidine metabolism	0	0	1000	0		3.6.1.19 3.6.1.23	ATCC13032&iNJ661v		R02100
Rxn637	Nucleoside triphosphate pyrophosphorylase utp	utp[c] + h2o[c] -> 2 h[c] + ppi[c] + ump[c]	(Contig46-orf03494)	Contig46-orf03494		Pyrimidine metabolism	0	0	1000	0		3.6.1.8 3.6.1.19	iNJ661v&A3(2)		R00662
Rxn638	Nucleoside triphosphate pyrophosphorylase ctp	ctp[c] + h2o[c] -> cmp[c] + 2 h[c] + ppi[c]	(Contig46-orf03494)	Contig46-orf03494		Pyrimidine metabolism	0	0	1000	0		3.6.1.8 3.6.1.65	iNJ661v&A3(2)		R00515
Rxn639	orotidine 5 phosphate decarboxylase	h[c] + orot5p[c] -> co2[c] + ump[c]	(Contig46-orf02672) or (Contig46-orf02886)	Contig46-orf02672 Contig46-orf02886		Pyrimidine metabolism	0	0	1000	0		4.1.1.23	ATCC13032&iNJ661v		R00965
Rxn641	CTP synthase glutamine	atp[c] + gln-L[c] + h2o[c] + utp[c] -> adp[c] + ctp[c] + glu-L[c] + 2 h[c] + pi[c]	(Contig46-orf02349)	Contig46-orf02349		Pyrimidine metabolism	0	0	1000	0		6.3.4.2	ATCC13032&iNJ661v		R00573
Rxn642	carbamoyl phosphate synthase glutamine hydrolysing	2 atp[c] + gln-L[c] + h2o[c] + hco3[c] -> 2 adp[c] + cbp[c] + glu-L[c] + h[c] + pi[c]	(Contig46-orf02677 and Contig46-orf02675 and Contig46-orf00921)	Contig46-orf02677 Contig46-orf02675 Contig46-orf00921		Pyrimidine metabolism	0	0	1000	0		6.3.5.5	ATCC13032&iNJ661v		R00575
Rxn643	L Lactate dehydrogenase irreversible	2 ficytc[c] + lac-L[c] -> 2 focytc[c] + pyr[c] + 2 h[c]	(Contig46-orf03691)	Contig46-orf03691		Pyrimidine metabolism	0	0	1000	0		1.1.2.3	iNJ661v		R00196
Rxn644	acetaldehyde dehydrogenase acetylating	acal[c] + coa[c] + nad[c] <=> accoa[c] + 2 h[c] + nadh[c]	(Contig46-orf00623) or (Contig46-orf01017)	Contig46-orf00623 Contig46-orf01017		Pyrimidine metabolism	1	-1000	1000	0		1.2.1.10	iNJ661v		R00228
Rxn645	lactaldehyde dehydrogenase	lald-L[c] + nad[c] + h2o[c] -> lac-L[c] + nadh[c] + 3 h[c]	(Contig46-orf00621) or (Contig46-orf00976) or (Contig46-orf01553) or (Contig46-orf02254)	Contig46-orf00621 Contig46-orf00976 Contig46-orf01553 Contig46-orf02254		Pyrimidine metabolism	0	0	1000	0		1.2.1.22	A3(2)		R01446
Rxn646	(R)-Lactaldehyde:NAD+ 2-oxidoreductase	lald-D[c] + nad[c] + h2o[c] -> nadh[c] + lac-D[c] + 3 h[c]	(Contig46-orf02715) or ( Contig46-orf05022)	Contig46-orf02715 Contig46-orf05022		Pyrimidine metabolism	0	0	1000	0		1.2.1.23	Bing		R01735
Rxn647	Pyruvate dehydrogenase (cytochrome)	pyr[c] + q8[c] + h2o[c] -> q8h2[c] + ac[c] + co2[c]	(Contig46-orf03524)	Contig46-orf03524		Pyrimidine metabolism	0	0	1000	0		1.2.2.2	A3(2)		R03145
Rxn648	phosphotransacetylase	accoa[c] + pi[c] <=> actp[c] + coa[c]	(Contig46-orf04483)	Contig46-orf04483		Pyrimidine metabolism	1	-1000	1000	0		2.3.1.8	ATCC13032&iNJ661v		R00230
Rxn649	malate synthase	accoa[c] + glx[c] + h2o[c] -> coa[c] + h[c] + mal-L[c]	(Contig46-orf02796)	Contig46-orf02796		Pyrimidine metabolism	0	0	1000	0		2.3.3.9	ATCC13032&iNJ661v		R00472
Rxn650	atp:pyruvate,water phosphotransferase	h2o[c] + pyr[c] + atp[c] -> pi[c] + pep[c] + amp[c] + 3 h[c]	(Contig46-orf04626) or (Contig46-orf05165)	Contig46-orf04626 Contig46-orf05165		Pyrimidine metabolism	0	0	1000	0		2.7.9.2	ATCC13032		R00199
Rxn651	Orthophosphate:oxaloacetate carboxyl-lyase (phosphorylating)	pep[c] + h2o[c] + co2[c] -> pi[c] + oaa[c] + h[c]	(Contig46-orf00146)	Contig46-orf00146		Pyrimidine metabolism	0	0	1000	0		4.1.1.31	ATCC13032		R00345
Rxn652	succinate semialdehyde dehydrogenase NADP	h2o[c] + nadp[c] + sucsal[c] -> 3 h[c] + nadph[c] + succ[c]	(Contig46-orf00976) or (Contig46-orf03716) or (Contig46-orf00410) or (Contig46-orf01553) or (Contig46-orf02254) or (Contig46-orf05328)	Contig46-orf00976 Contig46-orf03716 Contig46-orf00410 Contig46-orf01553 Contig46-orf02254 Contig46-orf05328		Alanine, aspartate and glutamate metabolism	0	0	1000	0		1.2.1.16 1.2.1.79	iNJ661v		R00714
Rxn653	succinate semialdehyde dehydrogenase NAD	h2o[c] + nad[c] + sucsal[c] -> 3 h[c] + nadh[c] + succ[c]	(Contig46-orf00410) or (Contig46-orf00976) or (Contig46-orf03716) or (Contig46-orf00621) or (Contig46-orf02254) or (Contig46-orf04002) or (Contig46-orf04733) or (Contig46-orf05328) or (Contig46-orf01553) or (Contig46-orf03836)	Contig46-orf00410 Contig46-orf00976 Contig46-orf03716 Contig46-orf00621 Contig46-orf02254 Contig46-orf04002 Contig46-orf04733 Contig46-orf05328 Contig46-orf01553 Contig46-orf03836		Alanine, aspartate and glutamate metabolism	0	0	1000	0		1.2.1.16 1.2.1.24	iNJ661v&A3(2)		R00713
Rxn654	glutamate synthase NADPH	akg[c] + gln-L[c] + 2 h[c] + nadph[c] -> 2 glu-L[c] + nadp[c]	(Contig46-orf00397 and Contig46-orf00396) or (Contig46-orf00733 and Contig46-orf00396) or (Contig46-orf05109 and Contig46-orf00396)	Contig46-orf00397 Contig46-orf00733 Contig46-orf05109 Contig46-orf00396		Alanine, aspartate and glutamate metabolism	0	0	1000	0		1.4.1.13	ATCC13032&iNJ661v		R00114
Rxn656	aspartate transaminase	akg[c] + asp-L[c] <=> glu-L[c] + oaa[c]	(Contig46-orf01154) or (Contig46-orf00596)	Contig46-orf01154 Contig46-orf00596		Alanine, aspartate and glutamate metabolism	1	-1000	1000	0		2.6.1.1	ATCC13032&iNJ661v		R00355
Rxn657	Glutamine fructose 6 phosphate transaminase	f6p[c] + gln-L[c] <=> gam6p[c] + glu-L[c]	(Contig46-orf00072) or (Contig46-orf01323)	Contig46-orf00072 Contig46-orf01323		Alanine, aspartate and glutamate metabolism	1	-1000	1000	0		2.6.1.16	ATCC13032&iNJ661v		R00768
Rxn658	4 aminobutyrate transaminase	4abut[c] + akg[c] <=> glu-L[c] + sucsal[c]	(Contig46-orf00979)	Contig46-orf00979		Alanine, aspartate and glutamate metabolism	1	-1000	1000	0		2.6.1.19	iNJ661v		R01648
Rxn659	L alanine transaminase	akg[c] + ala-L[c] -> glu-L[c] + pyr[c]	(Contig46-orf04613)	Contig46-orf04613		Alanine, aspartate and glutamate metabolism	0	0	1000	0		2.6.1.2	iNJ661v		R00258
Rxn660	L asparaginase	asn-L[c] + h2o[c] -> asp-L[c] + nh3[c]	(Contig46-orf02095)	Contig46-orf02095		Alanine, aspartate and glutamate metabolism	0	0	1000	0		3.5.1.1 3.5.1.38 3.5.5.4	iNJ661v&A3(2)		R00485
Rxn662	Glutamate Decarboxylase	glu-L[c] + h[c] -> 4abut[c] + co2[c]	(Contig46-orf01809)	Contig46-orf01809		Alanine, aspartate and glutamate metabolism	0	0	1000	0		4.1.1.15	iNJ661v		R00261
Rxn663	argininosuccinate lyase	argsuc[c] <=> arg-L[c] + fum[c]	(Contig46-orf02335)	Contig46-orf02335		Alanine, aspartate and glutamate metabolism	1	-1000	1000	0		4.3.2.1	ATCC13032&iNJ661v		R01086
Rxn664	L-aspartate:ammonia ligase (amp-forming)	nh3[c] + asp-L[c] + atp[c] -> asn-L[c] + ppi[c] + amp[c] + 2 h[c]	(Contig46-orf02006)	Contig46-orf02006		Alanine, aspartate and glutamate metabolism	0	0	1000	0		6.3.1.1 6.3.5.4	ATCC13032		R00483
Rxn665	L-Glutamate:ammonia ligase (adp-forming)	nh3[c] + glu-L[c] + atp[c] -> gln-L[c] + adp[c] + pi[c] + h[c]	(Contig46-orf00070) or (Contig46-orf01954) or (Contig46-orf01974) or (Contig46-orf00718)	Contig46-orf00070 Contig46-orf01954 Contig46-orf01974 Contig46-orf00718		Alanine, aspartate and glutamate metabolism	0	0	1000	0		6.3.1.2	ATCC13032		R00253
Rxn666	argininosuccinate synthase	asp-L[c] + atp[c] + citr-L[c] -> amp[c] + argsuc[c] + 2 h[c] + ppi[c]	(Contig46-orf02334)	Contig46-orf02334		Alanine, aspartate and glutamate metabolism	0	0	1000	0		6.3.4.5	ATCC13032&iNJ661v		R01954
Rxn668	choline dehydrogenase	chol[c] + nad[c] <=> betald[c] + 2 h[c] + nadh[c]	(Contig46-orf03686)	Contig46-orf03686		Glycine, serine and threonine metabolism	1	-1000	1000	0		1.1.1.1	iNJ661v		R08557
Rxn670	homoserine dehydrogenase NADPH	aspsa[c] + 2 h[c] + nadph[c] <=> hom-L[c] + nadp[c]	(Contig46-orf03094)	Contig46-orf03094		Glycine, serine and threonine metabolism	1	-1000	1000	0		1.1.1.3	ATCC13032&iNJ661v		R01775
Rxn671	phosphoglycerate dehydrogenase	3pg[c] + nad[c] <=> 3php[c] + 2 h[c] + nadh[c]	(Contig46-orf02995) or (Contig46-orf00980)	Contig46-orf02995 Contig46-orf00980		Glycine, serine and threonine metabolism	1	-1000	1000	0		1.1.1.95	ATCC13032&iNJ661v		R01513
Rxn672		ectoine[c] + akg[c] + o2[c] -> co2[c] + hect[c] + succ[c]	(Contig46-orf00982)	Contig46-orf00982		Glycine, serine and threonine metabolism	0	0	1000	0		1.14.11.-	Bing		R08050
Rxn673	aspartate semialdehyde dehydrogenase	aspsa[c] + nadp[c] + pi[c] <=> 4pasp[c] + 2 h[c] + nadph[c]	(Contig46-orf00651)	Contig46-orf00651		Glycine, serine and threonine metabolism	1	-1000	1000	0		1.2.1.11	ATCC13032&iNJ661v		R02291
Rxn674	betaine aldehyde dehydrogenase	betald[c] + h2o[c] + nad[c] -> glyb[c] + 4 h[c] + nadh[c]	(Contig46-orf00375) or (Contig46-orf00410) or (Contig46-orf00621) or (Contig46-orf00976) or (Contig46-orf01553) or (Contig46-orf02254) or (Contig46-orf03836) or (Contig46-orf04002) or (Contig46-orf04733)	Contig46-orf00375 Contig46-orf00410 Contig46-orf00621 Contig46-orf00976 Contig46-orf01553 Contig46-orf02254 Contig46-orf03836 Contig46-orf04002 Contig46-orf04733		Glycine, serine and threonine metabolism	0	0	1000	0		1.2.1.8	iNJ661v&A3(2)		R02565
Rxn675	glycine cleavage complex	gly[c] + lpro[c] -> alpro[c] + co2[c]	(Contig46-orf02387)	Contig46-orf02387		Glycine, serine and threonine metabolism	0	0	1000	0		1.4.4.2	iNJ661v		R03425
Rxn677	sarcosine:oxygen oxidoreductase (demethylating)	mgly[c] + h2o[c] + o2[c] -> gly[c] + h2o2[c] + fald[c]	(Contig46-orf00081)	Contig46-orf00081		Glycine, serine and threonine metabolism	0	0	1000	0		1.5.3.1	Bing		R00610
Rxn678	dihydrolipoylprotein:NAD+ oxidoreductase	dhlpro[c] + nad[c] -> lpro[c] + nadh[c] + 2 h[c]	(Contig46-orf01441) or (Contig46-orf04407)	Contig46-orf01441 Contig46-orf04407		Glycine, serine and threonine metabolism	0	0	1000	0		1.8.1.4	Bing		R03815
Rxn679	glycine hydroxymethyltransferase	ser-L[c] + thf[c] <=> gly[c] + h2o[c] + mlthf[c]	(Contig46-orf03321)	Contig46-orf03321		Glycine, serine and threonine metabolism	1	-1000	1000	0		2.1.2.1	ATCC13032&iNJ661v		R00945
Rxn681	glycine cleavage complex	alpro[c] + thf[c] + h[c] -> dhlpro[c] + mlthf[c] + nh3[c]	(Contig46-orf01991)	Contig46-orf01991		Glycine, serine and threonine metabolism	0	0	1000	0		2.1.2.10	iNJ661v&A3(2)		R04125
Rxn682	acetyltransferase	dabut[c] + accoa[c] <=> nadbut[c] + coa[c] + h[c]	(Contig46-orf04772)	Contig46-orf04772		Glycine, serine and threonine metabolism	1	-1000	1000	0		2.3.1.178	A3(2)		R06978
Rxn683	Acetyl-CoA:glycine C-acetyltransferase	accoa[c] + gly[c] <=> coa[c] + aoxobut[c]	(Contig46-orf01377) or (Contig46-orf00721)	Contig46-orf01377 Contig46-orf00721		Glycine, serine and threonine metabolism	1	-1000	1000	0		2.3.1.29	Bing		R00371
Rxn684	phosphoserine transaminase	3php[c] + glu-L[c] <=> akg[c] + pser-L[c]	(Contig46-orf01296)	Contig46-orf01296		Glycine, serine and threonine metabolism	1	-1000	1000	0		2.6.1.52	ATCC13032&iNJ661v		R04173
Rxn685	Diaminobutyrate--pyruvate aminotransferase	aspsa[c] + glu-L[c] <=> dabut[c] + akg[c]	(Contig46-orf04770)	Contig46-orf04770		Glycine, serine and threonine metabolism	1	-1000	1000	0		2.6.1.76	A3(2)		R06977
Rxn686	ATP:(R)-glycerate 3-phosphotransferase	atp[c] + glyct[c] -> adp[c] + 3pg[c] + h[c]	(Contig46-orf00384)	Contig46-orf00384		Glycine, serine and threonine metabolism	0	0	1000	0		2.7.1.31	Bing		R01514
Rxn687	homoserine kinase	atp[c] + hom-L[c] -> adp[c] + h[c] + phom[c]	(Contig46-orf03092)	Contig46-orf03092		Glycine, serine and threonine metabolism	0	0	1000	0		2.7.1.39	ATCC13032&iNJ661v		R01771
Rxn688	aspartate kinase	asp-L[c] + atp[c] <=> 4pasp[c] + adp[c]	(Contig46-orf00648)	Contig46-orf00648		Glycine, serine and threonine metabolism	1	-1000	1000	0		2.7.2.4	ATCC13032&iNJ661v		R00480
Rxn689	phosphoserine phosphatase L serine	h2o[c] + pser-L[c] -> pi[c] + ser-L[c]	(Contig46-orf00813) or (Contig46-orf04326) or (Contig46-orf01611)	Contig46-orf00813 Contig46-orf04326 Contig46-orf01611		Glycine, serine and threonine metabolism	0	0	1000	0		3.1.3.3	ATCC13032&iNJ661v		R00582
Rxn690	L-ectoine synthase	nadbut[c] <=> ectoine[c] + h2o[c]	(Contig46-orf04769)	Contig46-orf04769		Glycine, serine and threonine metabolism	1	-1000	1000	0		4.2.1.108	A3(2)		R06979
Rxn691	cystathionine beta synthase	hcys-L[c] + ser-L[c] -> cyst-L[c] + h2o[c]	(Contig46-orf00361)	Contig46-orf00361		Glycine, serine and threonine metabolism	0	0	1000	0		4.2.1.22	ATCC13032&iNJ661v		R01289
Rxn692	threonine synthase	h2o[c] + phom[c] -> pi[c] + thr-L[c]	(Contig46-orf03093)	Contig46-orf03093		Glycine, serine and threonine metabolism	0	0	1000	0		4.2.3.1	iNJ661v		R01466
Rxn693	L threonine deaminse reversible	thr-L[c] -> 2obut[c] + nh3[c]	(Contig46-orf02110)	Contig46-orf02110		Glycine, serine and threonine metabolism	0	0	1000	0		4.3.1.19	iNJ661v		R00996
Rxn694	methionine oxidation	trdrd[c] + metsox-S-L[c] -> trdox[c] + met-L[c] + h2o[c]	(Contig46-orf00426)	Contig46-orf00426		Cysteine and methionine metabolism	0	0	1000	0		1.8.4.11 1.8.4.13	iNJ661v		R07606
Rxn695	methionine oxidation	metsox-R-L[c] + trdrd[c] -> h2o[c] + met-L[c] + trdox[c]	(Contig46-orf00426)	Contig46-orf00426		Cysteine and methionine metabolism	0	0	1000	0		1.8.4.14	iNJ661v		R07608
Rxn696	methionine synthase	5mthf[c] + hcys-L[c] -> met-L[c] + thf[c]	(Contig46-orf02529)	Contig46-orf02529		Cysteine and methionine metabolism	0	0	1000	0		2.1.1.13	ATCC13032&iNJ661v		R00946
Rxn697	S-Adenosyl-L-methionine:L-homocysteine S-methyltransferase	hcys-L[c] + amet[c] -> ahcys[c] + met-L[c] + h[c]	(Contig46-orf02529) or (Contig46-orf04393)	Contig46-orf02529 Contig46-orf04393		Cysteine and methionine metabolism	0	0	1000	0		2.1.1.5 2.1.1.10 2.1.1.13 2.1.1.14	ATCC13032		R00650
Rxn698	acetyl-CoA:L-serine O-acetyltransferase	ser-L[c] + accoa[c] -> acser[c] + coa[c]	(Contig46-orf00360) or (Contig46-orf04906)	Contig46-orf00360 Contig46-orf04906		Cysteine and methionine metabolism	0	0	1000	0		2.3.1.30	Bing		R00586
Rxn699	homoserine O trans acetylase	accoa[c] + hom-L[c] <=> achms[c] + coa[c]	(Contig46-orf01394)	Contig46-orf01394		Cysteine and methionine metabolism	1	-1000	1000	0		2.3.1.31	iNJ661v		R01776
Rxn700	cysteine synthase	acser[c] + h2s[c] -> ac[c] + cys-L[c] + h[c]	(Contig46-orf00361)	Contig46-orf00361		Cysteine and methionine metabolism	0	0	1000	0		2.5.1.47 2.5.1.65	iNJ661v		R00897
Rxn701	O succinylhomoserine lyase reversible	cys-L[c] + suchms[c] -> cyst-L[c] + h[c] + succ[c]	(Contig46-orf01395) or (Contig46-orf04505)	Contig46-orf01395 Contig46-orf04505		Cysteine and methionine metabolism	0	0	1000	0		2.5.1.48	iNJ661v		R02508
Rxn702	O succinylhomoserine lyase elimination reversible	h2o[c] + suchms[c] <=> 2obut[c] + h[c] + nh3[c] + succ[c]	(Contig46-orf01395) or (Contig46-orf04505)	Contig46-orf01395 Contig46-orf04505		Cysteine and methionine metabolism	1	-1000	1000	0		2.5.1.48	iNJ661v		R00999
Rxn703	O-acetyl-L-homoserine:hydrogen sulfide S-(3-amino-3-carboxypropyl)transferase	achms[c] + h2s[c] -> hcys-L[c] + ac[c] + h[c]	(Contig46-orf01395)	Contig46-orf01395		Cysteine and methionine metabolism	0	0	1000	0		2.5.1.49	ATCC13032		R01287
Rxn704	methionine adenosyltransferase	atp[c] + h2o[c] + met-L[c] -> amet[c] + pi[c] + ppi[c] + h[c]	(Contig46-orf02663)	Contig46-orf02663		Cysteine and methionine metabolism	0	0	1000	0		2.5.1.6	ATCC13032&iNJ661v		R00177
Rxn705	Methylthioadenosine methylthioribohydrolase	5mta[c] + h2o[c] -> 5mtr[c] + ade[c]	(Contig46-orf01243)	Contig46-orf01243		Cysteine and methionine metabolism	0	0	1000	0		3.2.2.9 3.2.2.16	ATCC13032		R01401
Rxn706	adenosylhomocysteinase	ahcys[c] + h2o[c] <=> adn[c] + hcys-L[c]	(Contig46-orf01480)	Contig46-orf01480		Cysteine and methionine metabolism	1	-1000	1000	0		3.3.1.1	ATCC13032&iNJ661v		R00192
Rxn707	cystathionine b lyase	cyst-L[c] + h2o[c] -> hcys-L[c] + nh3[c] + pyr[c]	(Contig46-orf01395)	Contig46-orf01395		Cysteine and methionine metabolism	0	0	1000	0		4.4.1.8	iNJ661v		R01286
Rxn708	Selenocystathionine L-homocysteine-lyase (deaminating)	secyst[c] + h2o[c] -> sehcys[c] + nh3[c] + pyr[c]	(Contig46-orf01251)	Contig46-orf01251		Cysteine and methionine metabolism	0	0	1000	0		4.4.1.8	Bing		R01286
Rxn709	3-Hydroxy-2-methylpropanoate:NAD+ oxidoreductase	3h2mp[c] + nad[c] -> 2mop[c] + nadh[c] + 2 h[c]	(Contig46-orf03817)	Contig46-orf03817		Valine, leucine and isoleucine metabolism	0	0	1000	0		1.1.1.31	Bing		R02047
Rxn710	3-Hydroxy-2-methylpropanoate:NAD+ oxidoreductase	hisobut[c] + nad[c] <=> mmsa[c] + nadh[c] + 2 h[c]	(Contig46-orf03817) or (Contig46-orf01238) or (Contig46-orf05320)	Contig46-orf03817 Contig46-orf01238 Contig46-orf05320		Valine, leucine and isoleucine metabolism	1	-1000	1000	0		1.1.1.31 1.1.1.35	Bing		R05066
Rxn711	(2S,3S)-3-hydroxy-2-methylbutanoyl-CoA:NAD+ oxidoreductase	3h2mbcoa[c] + nad[c] <=> 2macoa[c] + nadh[c] + 2 h[c]	(Contig46-orf01238) or (Contig46-orf05320)	Contig46-orf01238 Contig46-orf05320		Valine, leucine and isoleucine metabolism	1	-1000	1000	0		1.1.1.35 1.1.1.178	Bing		R04203
Rxn714	acetohydroxy acid isomeroreductase	alac-S[c] + nadph[c] + 2 h[c] <=> 23dhmb[c] + nadp[c]	(Contig46-orf03003)	Contig46-orf03003		Valine, leucine and isoleucine metabolism	1	-1000	1000	0		1.1.1.86	iNJ661v		R04439
Rxn715	ketol acid reductoisomerase 2 Aceto 2 hydroxybutanoate	2ahbut[c] + 2 h[c] + nadph[c] -> 23dhmp[c] + nadp[c]	(Contig46-orf03003)	Contig46-orf03003		Valine, leucine and isoleucine metabolism	0	0	1000	0		1.1.1.86	ATCC13032&iNJ661v		R05068
Rxn716	methylmalonate semialdehyde dehydrogenase	2mop[c] + coa[c] + nad[c] -> co2[c] + nadh[c] + ppcoa[c] + h[c]	(Contig46-orf03821)	Contig46-orf03821		Valine, leucine and isoleucine metabolism	0	0	1000	0		1.2.1.27	iNJ661v		R00922
Rxn717	(S)-Methylmalonate semialdehyde:NAD+ oxidoreductase (CoA-propanoylating)	mmsa[c] + coa[c] + nad[c] -> co2[c] + nadh[c] + ppcoa[c] + h[c]	(Contig46-orf03821)	Contig46-orf03821		Valine, leucine and isoleucine metabolism	0	0	1000	0		1.2.1.27	Bing		R00935
Rxn718	(S)-Methylmalonate semialdehyde:NAD+ oxidoreductase	mmsa[c] + nad[c] + h2o[c] -> mmal[c] + nadh[c] + 3 h[c]	(Contig46-orf01553) or (Contig46-orf00375) or (Contig46-orf02254) or (Contig46-orf03836) or (Contig46-orf04002)	Contig46-orf01553 Contig46-orf00375 Contig46-orf02254 Contig46-orf03836 Contig46-orf04002		Valine, leucine and isoleucine metabolism	0	0	1000	0		1.2.1.3	Bing		R03869
Rxn719	(S)-2-methylbutanoyl-CoA:acceptor 2,3-oxidoreductase	2mbcoa[c] + mqn8[c] <=> 2mcrotcoa[c] + mql8[c]	(Contig46-orf04850) or (Contig46-orf04628) or (Contig46-orf05003)	Contig46-orf04850 Contig46-orf04628 Contig46-orf05003		Valine, leucine and isoleucine metabolism	0	0	1000	0		1.3.8.1 1.3.8.7 1.3.99.12	Bing		R03172
Rxn720	2-methylpropanoyl-CoA:(acceptor) 2,3-oxidoreductase	isobutcoa[c] + mqn8[c] <=> 2mpecoa[c] + mql8[c]	(Contig46-orf04850) or (Contig46-orf01557) or (Contig46-orf01566) or (Contig46-orf02010) or (Contig46-orf03260) or (Contig46-orf03285) or (Contig46-orf03805) or (Contig46-orf04877) or (Contig46-orf04628) or (Contig46-orf05003)	Contig46-orf04850 Contig46-orf01557 Contig46-orf01566 Contig46-orf02010 Contig46-orf03260 Contig46-orf03285 Contig46-orf03805 Contig46-orf04877 Contig46-orf04628 Contig46-orf05003		Valine, leucine and isoleucine metabolism	1	-1000	1000	0		1.3.8.1 1.3.8.7 1.3.99.12 1.3.99.-	Bing		R02661
Rxn721	3-methylbutanoyl-CoA:electron-transfer flavoprotein 2,3-oxidoreductase	3mbcoa[c] + fad[c] <=> 3mcrotcoa[c] + fadh2[c]	(Contig46-orf01557) or (Contig46-orf01566) or (Contig46-orf02010) or (Contig46-orf03260) or (Contig46-orf03285) or (Contig46-orf03805) or (Contig46-orf04788) or (Contig46-orf04825) or (Contig46-orf05003)	Contig46-orf01557 Contig46-orf01566 Contig46-orf02010 Contig46-orf03260 Contig46-orf03285 Contig46-orf03805 Contig46-orf04788 Contig46-orf04825 Contig46-orf05003		Valine, leucine and isoleucine metabolism	1	-1000	1000	0		1.3.8.4 1.3.8.7	Bing		R04095
Rxn722	acetolactate synthase	alac-S[c] + co2[c] <=> h[c] + 2 pyr[c]	(Contig46-orf03904 and Contig46-orf03004) or (Contig46-orf03004 and Contig46-orf03006)	Contig46-orf03904 Contig46-orf03004 Contig46-orf03006		Valine, leucine and isoleucine metabolism	1	-1000	1000	0		2.2.1.6	iNJ661v		R00226
Rxn723	2 aceto 2 hydroxybutanoate synthase	2obut[c] + h[c] + pyr[c] -> 2ahbut[c] + co2[c]	(Contig46-orf03006)	Contig46-orf03006		Valine, leucine and isoleucine metabolism	0	0	1000	0		2.2.1.6	ATCC13032&iNJ661v		R08648
Rxn724	3-methylbutanoyl-CoA:enzyme N6-(dihydrolipoyl)lysine S-(3-methylbutanoyl)transferase	coa[c] + 3mbdhlame[c] + h[c] -> dhlame[c] + 3mbcoa[c]	(Contig46-orf01984)	Contig46-orf01984		Valine, leucine and isoleucine metabolism	0	0	1000	0		2.3.1.168	Bing		R04097
Rxn725	acetyl CoA C acetyltransferase	2 accoa[c] <=> aacoa[c] + coa[c]	(Contig46-orf01769) or (Contig46-orf01062) or (Contig46-orf01080) or (Contig46-orf01237) or (Contig46-orf03052) or (Contig46-orf03259) or (Contig46-orf03361) or (Contig46-orf05323)	Contig46-orf01769 Contig46-orf01062 Contig46-orf01080 Contig46-orf01237 Contig46-orf03052 Contig46-orf03259 Contig46-orf03361 Contig46-orf05323		Valine, leucine and isoleucine metabolism	1	-1000	1000	0		2.3.1.9	ATCC13032&iNJ661v		R00238
Rxn726	acetyl-CoA:propanoyl-CoA 2-C-acetyltransferase	2macoa[c] + coa[c] <=> ppcoa[c] + accoa[c]	(Contig46-orf01062) or (Contig46-orf01080) or (Contig46-orf01087) or (Contig46-orf01237) or (Contig46-orf01552) or (Contig46-orf01769) or (Contig46-orf03052) or (Contig46-orf03361) or (Contig46-orf04632) or (Contig46-orf05323)	Contig46-orf01062 Contig46-orf01080 Contig46-orf01087 Contig46-orf01237 Contig46-orf01552 Contig46-orf01769 Contig46-orf03052 Contig46-orf03361 Contig46-orf04632 Contig46-orf05323		Valine, leucine and isoleucine metabolism	1	-1000	1000	0		2.3.1.9 2.3.1.16	Bing		R00927
Rxn727	2 isopropylmalate synthase	3mob[c] + accoa[c] + h2o[c] -> 3c3hmp[c] + coa[c] + h[c]	(Contig46-orf00642)	Contig46-orf00642		Valine, leucine and isoleucine metabolism	0	0	1000	0		2.3.3.13	ATCC13032&iNJ661v		R01213
Rxn728	isoleucine transaminase	akg[c] + ile-L[c] <=> 3mop[c] + glu-L[c]	(Contig46-orf01968) or (Contig46-orf01993)	Contig46-orf01968 Contig46-orf01993		Valine, leucine and isoleucine metabolism	1	-1000	1000	0		2.6.1.42	ATCC13032&iNJ661v		R02199
Rxn729	leucine transaminase	akg[c] + leu-L[c] <=> 4mop[c] + glu-L[c]	(Contig46-orf01968) or (Contig46-orf01993)	Contig46-orf01968 Contig46-orf01993		Valine, leucine and isoleucine metabolism	1	-1000	1000	0		2.6.1.6 2.6.1.42 2.6.1.67	ATCC13032&iNJ661v		R01090
Rxn730	valine transaminase	akg[c] + val-L[c] <=> 3mob[c] + glu-L[c]	(Contig46-orf01968) or (Contig46-orf01993)	Contig46-orf01968 Contig46-orf01993		Valine, leucine and isoleucine metabolism	1	-1000	1000	0		2.6.1.6 2.6.2.42	ATCC13032&iNJ661v		R01214
Rxn731	L-Valine:pyruvate aminotransferase	ala-L[c] + 3mob[c] <=> pyr[c] + val-L[c]	(Contig46-orf01154)	Contig46-orf01154		Valine, leucine and isoleucine metabolism	1	-1000	1000	0		2.6.1.66	ATCC13032		R01215
Rxn732	3 oxoacid CoA transferase	acac[c] + succoa[c] <=> aacoa[c] + succ[c]	(Contig46-orf03624 and Contig46-orf03625)	Contig46-orf03624 Contig46-orf03625		Valine, leucine and isoleucine metabolism	1	-1000	1000	0		2.8.3.5	iNJ661v		R00410
Rxn733	3-hydroxyisobutyryl-CoA hydrolase	hisobutcoa[c] + h2o[c] -> hisobut[c] + coa[c] + h[c]	(Contig46-orf03550)	Contig46-orf03550		Valine, leucine and isoleucine metabolism	0	0	1000	0		3.1.2.4	A3(2)		R05064
Rxn734	3-Hydroxy-2-methylpropanoyl-CoA hydrolase	3h2mpcoa[c] + h2o[c] -> 3h2mp[c] + coa[c] + h[c]	(Contig46-orf03550)	Contig46-orf03550		Valine, leucine and isoleucine metabolism	0	0	1000	0		3.1.2.4	Bing		R03352
Rxn735	(S)-3-hydroxy-3-methylglutaryl-CoA acetoacetate-lyase (acetyl-CoA-forming)	hmgcoa[c] <=> accoa[c] + acac[c]	(Contig46-orf03890)	Contig46-orf03890		Valine, leucine and isoleucine metabolism	1	-1000	1000	0		4.1.3.4	Bing		R01360
Rxn736	(2S,3S)-3-Hydroxy-2-methylbutanoyl-CoA hydro-liase	2mcrotcoa[c] + h2o[c] <=> 3h2mbcoa[c]	(Contig46-orf01238) or (Contig46-orf05320) or (Contig46-orf00204) or (Contig46-orf00836) or (Contig46-orf00875) or (Contig46-orf01226) or (Contig46-orf01307) or (Contig46-orf02960) or (Contig46-orf03971) or (Contig46-orf04261) or (Contig46-orf05297)	Contig46-orf01238 Contig46-orf05320 Contig46-orf00204 Contig46-orf00836 Contig46-orf00875 Contig46-orf01226 Contig46-orf01307 Contig46-orf02960 Contig46-orf03971 Contig46-orf04261 Contig46-orf05297		Valine, leucine and isoleucine metabolism	1	-1000	1000	0		4.2.1.17	Bing		R04204
Rxn737	(S)-3-Hydroxyisobutyryl-CoA hydro-lyase	h2o[c] + 2mpecoa[c] <=> hisobutcoa[c]	(Contig46-orf01238) or (Contig46-orf05320) or (Contig46-orf00204) or (Contig46-orf00836) or (Contig46-orf00875) or (Contig46-orf01226) or (Contig46-orf01307) or (Contig46-orf02960) or (Contig46-orf03971) or (Contig46-orf04261) or (Contig46-orf05297)	Contig46-orf01238 Contig46-orf05320 Contig46-orf00204 Contig46-orf00836 Contig46-orf00875 Contig46-orf01226 Contig46-orf01307 Contig46-orf02960 Contig46-orf03971 Contig46-orf04261 Contig46-orf05297		Valine, leucine and isoleucine metabolism	1	-1000	1000	0		4.2.1.17	Bing		R04224
Rxn738	putative enoyl-CoA hydratase	t3metglucoa[c] + h2o[c] <=> hmgcoa[c]	(Contig46-orf03799)	Contig46-orf03799		Valine, leucine and isoleucine metabolism	0	0	1000	0		4.2.1.18	A3(2)		R02085
Rxn739	3 isopropylmalate dehydratase	3c2hmp[c] <=> 2ippm[c] + h2o[c]	(Contig46-orf02977 and Contig46-orf02978) or (Contig46-orf00660 and Contig46-orf00661)	Contig46-orf02977 Contig46-orf02978 Contig46-orf00660 Contig46-orf00661		Valine, leucine and isoleucine metabolism	1	-1000	1000	0		4.2.1.33	iNJ661v		R04001
Rxn740	2 isopropylmalate hydratase	2ippm[c] + h2o[c] <=> 3c3hmp[c]	(Contig46-orf02977 and Contig46-orf02978) or (Contig46-orf00660 and Contig46-orf00661)	Contig46-orf02977 Contig46-orf02978 Contig46-orf00660 Contig46-orf00661		Valine, leucine and isoleucine metabolism	1	-1000	1000	0		4.2.1.33	iNJ661v		R03968
Rxn741	Dihydroxy acid dehydratase 2 3 dihydroxy 3 methylpentanoate	23dhmp[c] -> 3mop[c] + h2o[c]	(Contig46-orf03012) or (Contig46-orf03198)	Contig46-orf03012 Contig46-orf03198		Valine, leucine and isoleucine metabolism	0	0	1000	0		4.2.1.9	ATCC13032&iNJ661v		R05070
Rxn742	methylmalonyl CoA epimerase	mmcoa-R[c] <=> mmcoa-S[c]	(Contig46-orf01795) or (Contig46-orf04515)	Contig46-orf01795 Contig46-orf04515		Valine, leucine and isoleucine metabolism	1	-1000	1000	0		5.1.99.1	iNJ661v&A3(2)		R02765
Rxn743	Methylmalonyl CoA mutase	succoa[c] <=> mmcoa-R[c]	(Contig46-orf02565) or (Contig46-orf02563)	Contig46-orf02565 Contig46-orf02563 Contig46-orf02565		Valine, leucine and isoleucine metabolism	1	-1000	1000	0		5.4.99.2	iNJ661v		R00833
Rxn744	Aldehyde dehydrogenase (nad+)	mmal[c] + coa[c] + atp[c] -> mmcoa-R[c] + amp[c] + ppi[c] + h[c]	Unknown	Unknown		Valine, leucine and isoleucine metabolism	0	0	1000	0		6.2.1.-	A3(2)		R03383
Rxn745	Propionyl CoA carboxylase	atp[c] + hco3[c] + ppcoa[c] -> adp[c] + mmcoa-S[c] + pi[c]	(Contig46-orf03803 and Contig46-orf03804) or (Contig46-orf03803 and Contig46-orf01456) or (Contig46-orf03803 and Contig46-orf03637) or (Contig46-orf00482) or (Contig46-orf00611) or (Contig46-orf01451) or (Contig46-orf01754) or (Contig46-orf01511) or (Contig46-orf01916) or (Contig46-orf03636)	Contig46-orf00482 Contig46-orf00611 Contig46-orf01451 Contig46-orf01456 Contig46-orf01754 Contig46-orf01511 Contig46-orf01916 Contig46-orf03636 Contig46-orf03637 Contig46-orf03803 Contig46-orf03804		Valine, leucine and isoleucine metabolism	0	0	1000	0		6.4.1.3	iNJ661v&A3(2)		R01859
Rxn746	Methylcrotonyl-CoA carboxylase	hco3[c] + 3mcrotcoa[c] + atp[c] <=> pi[c] + t3metglucoa[c] + adp[c]	(Contig46-orf03637)	Contig46-orf03637		Valine, leucine and isoleucine metabolism	1	-1000	1000	0		6.4.1.4	A3(2)		R04138
Rxn747	(S)-3-methyl-2-oxopentanoate:ferredoxin oxidoreductase (decarboxylating; CoA-2-methylbutanoylating)	3mop[c] + coa[c] + 2 fdxox[c] + 3 h[c] <=> 2mbcoa[c] + 2 fdxrd[c] + co2[c]				Valine, leucine and isoleucine metabolism	1	-1000	1000	0		1.2.7.7	Bing		R08567
Rxn748		4mop[c] + thmpp[c] + h[c] -> 3mhbthpp[c] + co2[c]				Valine, leucine and isoleucine metabolism	0	0	1000	0		1.2.4.4	Bing		R07601
Rxn749		3mhbthpp[c] + lpame[c] -> 3mbdhlame[c] + thmpp[c] + h[c]				Valine, leucine and isoleucine metabolism	0	0	1000	0		1.2.4.4	Bing		R07602
Rxn750	glutarate-semialdehyde dehydrogenase	gsa[c] + nad[c] + h2o[c] -> glut[c] + nadh[c] + 3 h[c]	(Contig46-orf00410) or (Contig46-orf00976)	Contig46-orf00410 Contig46-orf00976		Lysine metabolism	0	0	1000	0		1.2.1.20	A3(2)		R02401
Rxn751	tetrahydrodipicolinate succinylase	h2o[c] + succoa[c] + thdp[c] -> coa[c] + sl2a6o[c]	(Contig46-orf03157)	Contig46-orf03157		Lysine metabolism	0	0	1000	0		2.3.1.117	ATCC13032&iNJ661v		R04365
Rxn752	succinyldiaminopimelate transaminase	akg[c] + sl26da[c] <=> glu-L[c] + sl2a6o[c]	(Contig46-orf04834) or (Contig46-orf02823) or (Contig46-orf04910) or (Contig46-orf03159)	Contig46-orf04834 Contig46-orf02823 Contig46-orf04910 Contig46-orf03159		Lysine metabolism	1	-1000	1000	0		2.6.1.17	ATCC13032&iNJ661v		R04475
Rxn753	succinyl diaminopimelate desuccinylase	h2o[c] + sl26da[c] -> 26dap-LL[c] + succ[c]	(Contig46-orf03154)	Contig46-orf03154		Lysine metabolism	0	0	1000	0		3.5.1.18	ATCC13032&iNJ661v		R02734
Rxn754	diaminopimelate decarboxylase	26dap-M[c] + h[c] -> co2[c] + lys-L[c]	(Contig46-orf03095)	Contig46-orf03095		Lysine metabolism	0	0	1000	0		4.1.1.20	ATCC13032&iNJ661v		R00451
Rxn755	diaminopimelate epimerase	26dap-LL[c] <=> 26dap-M[c]	(Contig46-orf02794)	Contig46-orf02794		Lysine metabolism	1	-1000	1000	0		5.1.1.7	ATCC13032&iNJ661v		R02735
Rxn756	UDP N acetylmuramoyl L alanyl D glutamyl meso 2 6 diaminopimeloyl D alanyl D alanine synthetase	alaala[c] + atp[c] + ugmd[c] -> adp[c] + h[c] + pi[c] + ugmda[c]	(Contig46-orf02066)	Contig46-orf02066		Lysine metabolism	0	0	1000	0		6.3.2.10	ATCC13032&iNJ661v		R04617
Rxn757	UDP N acetylmuramoyl L alanyl D glutamyl meso 2 6 diaminopimelate synthetase	26dap-M[c] + atp[c] + uamag[c] -> adp[c] + h[c] + pi[c] + ugmd[c]	(Contig46-orf02065)	Contig46-orf02065		Lysine metabolism	0	0	1000	0		6.3.2.13	ATCC13032&iNJ661v		R02788
Rxn758	dihydrodipicolinate reductase NADPH	htpa[c] + nadph[c] -> nadp[c] + thdp[c] + h2o[c]	(Contig46-orf02829)	Contig46-orf02829		Lysine metabolism	0	0	1000	0		1.17.1.8	ATCC13032&iNJ661v		R04199
Rxn759	dihydrodipicolinate synthase	aspsa[c] + pyr[c] + h[c] -> htpa[c] + h2o[c]	(Contig46-orf02823) or (Contig46-orf04910)	Contig46-orf02823 Contig46-orf04910		Lysine metabolism	0	0	1000	0		4.3.3.7	ATCC13032&iNJ661v		R10147
Rxn760	N acetyl g glutamyl phosphate reductase	acg5sa[c] + nadp[c] + pi[c] <=> acg5p[c] + 2 h[c] + nadph[c]	(Contig46-orf02325)	Contig46-orf02325		Arginine and proline metabolism	1	-1000	1000	0		1.2.1.38	ATCC13032&iNJ661v		R03443
Rxn761	glutamate 5 semialdehyde dehydrogenase	glu5p[c] + 2 h[c] + nadph[c] -> glu5sa[c] + nadp[c] + pi[c]	(Contig46-orf01811)	Contig46-orf01811		Arginine and proline metabolism	0	0	1000	0		1.2.1.41	ATCC13032&iNJ661v		R03313
Rxn762	pyrroline 5 carboxylate reductase	1pyr5c[c] + 3 h[c] + nadph[c] -> nadp[c] + pro-L[c]	(Contig46-orf04333)	Contig46-orf04333		Arginine and proline metabolism	0	0	1000	0		1.5.1.2	ATCC13032&iNJ661v		R01251
Rxn763	pyrroline 5 carboxylate reductase	1pyr5c[c] + 3 h[c] + nadh[c] -> nad[c] + pro-L[c]	(Contig46-orf04333)	Contig46-orf04333		Arginine and proline metabolism	0	0	1000	0		1.5.1.2	ATCC13032&iNJ661v		R01248
Rxn764	ornithine carbamoyltransferase	cbp[c] + orn[c] <=> citr-L[c] + h[c] + pi[c]	(Contig46-orf02331)	Contig46-orf02331		Arginine and proline metabolism	1	-1000	1000	0		2.1.3.3	iNJ661v		R01398
Rxn765	N acetylglutamate synthase	accoa[c] + glu-L[c] <=> acglu[c] + coa[c] + h[c]	(Contig46-orf04752)	Contig46-orf04752		Arginine and proline metabolism	1	-1000	1000	0		2.3.1.1	ATCC13032&iNJ661v		R00259
Rxn766	ornithine transacetylase	acorn[c] + glu-L[c] -> acglu[c] + orn[c]	(Contig46-orf04752)	Contig46-orf04752		Arginine and proline metabolism	0	0	1000	0		2.3.1.35	ATCC13032&iNJ661v		R02282
Rxn767	glutamate 5 kinase	atp[c] + glu-L[c] -> adp[c] + glu5p[c]	(Contig46-orf01788)	Contig46-orf01788		Arginine and proline metabolism	0	0	1000	0		2.7.2.11	ATCC13032&iNJ661v		R00239
Rxn768	acetylglutamate kinase	acglu[c] + atp[c] -> acg5p[c] + adp[c]	(Contig46-orf02329)	Contig46-orf02329		Arginine and proline metabolism	0	0	1000	0		2.7.2.8	ATCC13032&iNJ661v		R02649
Rxn769		ppt[c] + 15 h2o[c] -> 15 pro-L[c]	(Contig46-orf01953)	Contig46-orf01953		Arginine and proline metabolism	0	0	1000	0		3.4.11.5	Bing		R00135
Rxn770	amidase	ad[c] + h2o[c] -> ac[c] + nh3[c]	(Contig46-orf00168) or (Contig46-orf02472) or (Contig46-orf04243)	Contig46-orf00168 Contig46-orf02472 Contig46-orf04243		Arginine and proline metabolism	0	0	1000	0		3.5.1.4	iNJ661v		R00321
Rxn771	N-Carbamoylputrescine amidohydrolase	h2o[c] + cmptrc[c] + 2 h[c] -> nh3[c] + co2[c] + ptrc[c]	(Contig46-orf03499)	Contig46-orf03499		Arginine and proline metabolism	0	0	1000	0		3.5.1.53	ATCC13032		R01152
Rxn772	L-ornithine carboxy-lyase (putrescine-forming)	orn[c] + h[c] -> co2[c] + ptrc[c]	Unknown	Unknown		Arginine and proline metabolism	0	0	1000	0		4.1.1.17	ATCC13032		R00670
Rxn773	Spontaneous reaction	glu5sa[c] <=> 1pyr5c[c] + h2o[c] + h[c]	Spontaneous	Spontaneous		Arginine and proline metabolism	1	-1000	1000	0			Bing		R03314
Rxn774	acetylornithine transaminase	acorn[c] + akg[c] <=> acg5sa[c] + glu-L[c]	(Contig46-orf00979) or (Contig46-orf02330)	Contig46-orf00979 Contig46-orf02330		Arginine and proline metabolism	1	-1000	1000	0		2.6.1.11	ATCC13032&iNJ661v		R02283
Rxn775	histidinol dehydrogenase	h2o[c] + histd[c] + 2 nad[c] -> 5 h[c] + his-L[c] + 2 nadh[c]	(Contig46-orf02200)	Contig46-orf02200		Histidine metabolism	0	0	1000	0		1.1.1.23	ATCC13032&iNJ661v		R01158
Rxn776	L-Histidinol:nad+ oxidoreductase	histd[c] + nad[c] -> histdal[c] + nadh[c] + 2 h[c]	(Contig46-orf02200)	Contig46-orf02200		Histidine metabolism	0	0	1000	0		1.1.1.23	ATCC13032		R03012
Rxn777	L-histidinal:NAD+ oxidoreductase	histdal[c] + h2o[c] + nad[c] -> nadh[c] + 3 h[c] + his-L[c]	(Contig46-orf02200)	Contig46-orf02200		Histidine metabolism	0	0	1000	0		1.1.1.23	Bing		R01163
Rxn778	Imidazole glycerol 3 phosphate synthase	gln-L[c] + prlp[c] -> aicar[c] + eig3p[c] + glu-L[c] + 2 h[c]	(Contig46-orf02211)	Contig46-orf02211		Histidine metabolism	0	0	1000	0		2.4.2.- 4.1.3.-	ATCC13032&iNJ661v		R04558
Rxn779	ATP phosphoribosyltransferase	atp[c] + prpp[c] -> ppi[c] + prbatp[c]	(Contig46-orf02521)	Contig46-orf02521		Histidine metabolism	0	0	1000	0		2.4.2.17	ATCC13032&iNJ661v		R01071
Rxn780	histidinol phosphate transaminase	glu-L[c] + imacp[c] -> akg[c] + hisp[c] + h[c]	(Contig46-orf02202) or (Contig46-orf01938) or (Contig46-orf00540)	Contig46-orf02202 Contig46-orf01938 Contig46-orf00540		Histidine metabolism	0	0	1000	0		2.6.1.9	ATCC13032&iNJ661v		R03243
Rxn781	L-histidinol-phosphate phosphohydrolase	hisp[c] + h2o[c] -> histd[c] + pi[c]	(Contig46-orf02209) or (Contig46-orf04795)	Contig46-orf02209 Contig46-orf04795		Histidine metabolism	0	0	1000	0		3.1.3.15	Bing		R03013
Rxn782	phosphoribosyl AMP cyclohydrolase	h2o[c] + prbamp[c] + h[c] -> prfp[c]	(Contig46-orf02212)	Contig46-orf02212		Histidine metabolism	0	0	1000	0		3.5.4.19	ATCC13032&iNJ661v		R04037
Rxn783	phosphoribosyl ATP pyrophosphatase	h2o[c] + prbatp[c] -> 3 h[c] + ppi[c] + prbamp[c]	(Contig46-orf02522)	Contig46-orf02522		Histidine metabolism	0	0	1000	0		3.6.1.31	ATCC13032&iNJ661v		R04035
Rxn784	imidazoleglycerol phosphate dehydratase	eig3p[c] + h[c] -> h2o[c] + imacp[c]	(Contig46-orf02204)	Contig46-orf02204		Histidine metabolism	0	0	1000	0		4.2.1.19	ATCC13032&iNJ661v		R03457
Rxn785	1 5 phosphoribosyl 5 5 phosphoribosylamino methylideneamino imidazole 4 carboxamide isomerase irreversible	prfp[c] -> prlp[c]	(Contig46-orf02208)	Contig46-orf02208		Histidine metabolism	0	0	1000	0		5.3.1.16	ATCC13032&iNJ661v		R04640
Rxn786	Succinyl-CoA:acetyl-CoA C-acyltransferase	kadcoa[c] + coa[c] -> succoa[c] + accoa[c]	(Contig46-orf03259) or (Contig46-orf04176)	Contig46-orf03259 Contig46-orf04176		Phenylalanine metabolism	0	0	1000	0		2.3.1.16 2.3.1.174 2.3.1.-	Bing		R00829
Rxn787	phenylalanine transaminase	akg[c] + phe-L[c] <=> glu-L[c] + phpyr[c]	(Contig46-orf00540) or (Contig46-orf02202)	Contig46-orf00540 Contig46-orf02202		Phenylalanine metabolism	1	-1000	1000	0		2.6.1.1 2.6.1.5 2.6.1.9 2.6.1.57	ATCC13032&iNJ661v		R00694
Rxn788	4 hydroxy 2 oxopentanoate aldolase	4h2opntn[c] <=> acal[c] + pyr[c]	(Contig46-orf00622) or (Contig46-orf02211) or (Contig46-orf03890) or (Contig46-orf01020)	Contig46-orf00622 Contig46-orf02211 Contig46-orf03890 Contig46-orf01020		Phenylalanine metabolism	1	-1000	1000	0		4.1.3.39	iNJ661v&A3(2)		R00750
Rxn789	2-oxopent-4-enoate hydratase	open[c] + h2o[c] <=> 4h2opntn[c]	(Contig46-orf01011)	Contig46-orf01011		Phenylalanine metabolism	1	-1000	1000	0		4.2.1.80	A3(2)		R02601
Rxn790		2acmsa[c] <=> quln[c] + h2o[c] + h[c]	Spontaneous	Spontaneous		Tryptophan metablism	1	-1000	1000	0		Spontaneous	ATCC13032		R04293
Rxn791	anthranilate phosphoribosyltransferase	anth[c] + prpp[c] <=> ppi[c] + pran[c] + h[c]	(Contig46-orf02021)	Contig46-orf02021		Phenylalanine, tyrosine and tryptophan biosynthesis	1	-1000	1000	0		2.4.2.18	ATCC13032&iNJ661v		R01073
Rxn792	shikimate dehydrogenase	3dhsk[c] + 3 h[c] + nadph[c] <=> nadp[c] + skm[c]	(Contig46-orf02700)	Contig46-orf02700		Phenylalanine, tyrosine and tryptophan biosynthesis	1	-1000	1000	0		1.1.1.25 1.1.1.282	iNJ661v		R02413
Rxn793	prephenate dehydrogenase	nad[c] + pphn[c] -> 34hpp[c] + co2[c] + nadh[c] + h[c]	(Contig46-orf00559)	Contig46-orf00559		Phenylalanine, tyrosine and tryptophan biosynthesis	0	0	1000	0		1.3.1.12	ATCC13032&iNJ661v		R01728
Rxn795	3 phosphoshikimate 1 carboxyvinyltransferase	pep[c] + skm5p[c] <=> 3psme[c] + pi[c] + h[c]	(Contig46-orf01503)	Contig46-orf01503		Phenylalanine, tyrosine and tryptophan biosynthesis	1	-1000	1000	0		2.5.1.19	ATCC13032&iNJ661v		R03460
Rxn796	3 deoxy D arabino heptulosonate 7 phosphate synthetase	e4p[c] + h2o[c] + pep[c] <=> 2dda7p[c] + pi[c]	(Contig46-orf02039) or (Contig46-orf03333)	Contig46-orf02039 Contig46-orf03333		Phenylalanine, tyrosine and tryptophan biosynthesis	1	-1000	1000	0		2.5.1.54	ATCC13032&iNJ661v		R01826
Rxn797	L-arogenate:2-oxoglutarate aminotransferase	oaa[c] + arog-L[c] -> asp-L[c] + pphn[c]	(Contig46-orf00540)	Contig46-orf00540		Phenylalanine, tyrosine and tryptophan biosynthesis	0	0	1000	0		2.6.1.57 2.6.1.78	Bing		R01731
Rxn798	shikimate kinase	atp[c] + skm[c] -> adp[c] + skm5p[c]	(Contig46-orf02693)	Contig46-orf02693		Phenylalanine, tyrosine and tryptophan biosynthesis	0	0	1000	0		2.7.1.71	ATCC13032&iNJ661v		R02412
Rxn799	indole 3 glycerol phosphate synthase	2cpr5p[c] -> 3ig3p[c] + co2[c] + h2o[c] + h[c]	(Contig46-orf02218)	Contig46-orf02218		Phenylalanine, tyrosine and tryptophan biosynthesis	0	0	1000	0		4.1.1.48	iNJ661v		R03508
Rxn800	tryptophan synthase indoleglycerol phosphate	3ig3p[c] + 2 h[c] <=> g3p[c] + indole[c]	(Contig46-orf02219 and Contig46-orf02220)	Contig46-orf02219 Contig46-orf02220		Phenylalanine, tyrosine and tryptophan biosynthesis	1	-1000	1000	0		4.1.2.8 4.2.1.20	ATCC13032&iNJ661v		R02340
Rxn801	anthranilate synthase	chor[c] + gln-L[c] <=> anth[c] + glu-L[c] + h[c] + pyr[c]	(Contig46-orf02215)	Contig46-orf02215		Phenylalanine, tyrosine and tryptophan biosynthesis	1	-1000	1000	0		4.1.3.27	ATCC13032&iNJ661v		R00986
Rxn802	3-Dehydroquinate hydro-lyase	3dhq[c] <=> 3dhsk[c] + h2o[c] + h[c]	(Contig46-orf04871)	Contig46-orf04871		Phenylalanine, tyrosine and tryptophan biosynthesis	1	-1000	1000	0		4.2.1.10	Bing		R03084
Rxn804	tryptophan synthase indole	indole[c] + ser-L[c] -> h2o[c] + trp-L[c]	(Contig46-orf02219 and Contig46-orf02220) or (Contig46-orf00036 and Contig46-orf02220)	Contig46-orf02219 Contig46-orf02220 Contig46-orf00036		Phenylalanine, tyrosine and tryptophan biosynthesis	0	0	1000	0		4.2.1.20 4.2.1.122	ATCC13032&iNJ661v		R00674
Rxn805	prephenate dehydratase	h[c] + pphn[c] -> co2[c] + h2o[c] + phpyr[c]	(Contig46-orf00443)	Contig46-orf00443		Phenylalanine, tyrosine and tryptophan biosynthesis	0	0	1000	0		4.2.1.51 4.2.1.91	ATCC13032&iNJ661v		R01373
Rxn806	L-arogenate hydro-lyase (decarboxylating; L-phenylalanine-forming)	arog-L[c] + h[c] <=> phe-L[c] + h2o[c] + co2[c]	(Contig46-orf00443)	Contig46-orf00443		Phenylalanine, tyrosine and tryptophan biosynthesis	1	-1000	1000	0		4.2.1.51 4.2.1.91	Bing		R00691
Rxn807	3 dehydroquinate synthase	2dda7p[c] <=> 3dhq[c] + pi[c]	(Contig46-orf02691)	Contig46-orf02691		Phenylalanine, tyrosine and tryptophan biosynthesis	1	-1000	1000	0		4.2.3.4	ATCC13032&iNJ661v		R03083
Rxn808	chorismate synthase	3psme[c] <=> chor[c] + pi[c]	(Contig46-orf02695)	Contig46-orf02695		Phenylalanine, tyrosine and tryptophan biosynthesis	1	-1000	1000	0		4.2.3.5	ATCC13032&iNJ661v		R01714
Rxn809	phosphoribosylanthranilate isomerase irreversible	pran[c] -> 2cpr5p[c]	(Contig46-orf02208)	Contig46-orf02208		Phenylalanine, tyrosine and tryptophan biosynthesis	0	0	1000	0		5.3.1.24	ATCC13032&iNJ661v		R03509
Rxn810	Chorismate pyruvatemutase	chor[c] <=> pphn[c]				Phenylalanine, tyrosine and tryptophan biosynthesis	1	-1000	1000	0		5.4.99.5	Bing		R01715
Rxn811	methylmalonate semialdehyde dehydrogenase malonic semialdehyde	coa[c] + msa[c] + nad[c] -> accoa[c] + co2[c] + nadh[c] + h[c]	(Contig46-orf03821)	Contig46-orf03821		beta-Alanine metabolism	0	0	1000	0		1.2.1.18 1.2.1.27	iNJ661v		R00705
Rxn813	beta-alanine:2-oxoglutarate aminotransferase	ala-B[c] + akg[c] <=> glu-L[c] + msa[c]	(Contig46-orf00979) or (Contig46-orf00635)	Contig46-orf00979 Contig46-orf00635		beta-Alanine metabolism	1	-1000	1000	0		2.6.1.19 2.6.1.55	Bing		R00908
Rxn814	aspartate 1 decarboxylase	asp-L[c] + h[c] -> ala-B[c] + co2[c]	(Contig46-orf00912)	Contig46-orf00912		beta-Alanine metabolism	0	0	1000	0		4.1.1.11 4.1.1.15	ATCC13032&iNJ661v		R00489
Rxn815	3-Hydroxypropionyl-CoA hydro-lyase	ppecoa[c] + h2o[c] <=> hpcoa[c]	(Contig46-orf01238) or (Contig46-orf05320) or (Contig46-orf00204) or (Contig46-orf00836) or (Contig46-orf00875) or (Contig46-orf01226) or (Contig46-orf01307) or (Contig46-orf02960) or (Contig46-orf03971) or (Contig46-orf04261) or (Contig46-orf05297)	Contig46-orf01238 Contig46-orf05320 Contig46-orf00204 Contig46-orf00836 Contig46-orf00875 Contig46-orf01226 Contig46-orf01307 Contig46-orf02960 Contig46-orf03971 Contig46-orf04261 Contig46-orf05297		beta-Alanine metabolism	1	-1000	1000	0		4.2.1.17 4.2.1.116	Bing		R03045
Rxn816	acetate kinase	ac[c] + atp[c] <=> actp[c] + adp[c]	(Contig46-orf04482)	Contig46-orf04482		Taurine and hypotaurine metabolism	1	-1000	1000	0		2.7.2.1 2.7.2.15	ATCC13032&iNJ661v		R00315
Rxn817	phosphoenolpyruvate 2,3-phosphonomutase	pep[c] + h[c] <=> pep3[c]	(Contig46-orf00664) or (Contig46-orf03218)	Contig46-orf00664 Contig46-orf03218		Phosphonate and phosphinate metabolism	1	-1000	1000	0		5.4.2.9	Bing&KEGG		R00661
Rxn818	3-phosphonopyruvate carboxy-lyase	pep3[c] + h[c] -> acaldp[c] + co2[c]				Phosphonate and phosphinate metabolism	0	0	1000	0		4.1.1.82	Bing		R04053
Rxn819	(2-Aminoethyl)phosphonate:pyruvate aminotransferase	acaldp[c] + ala-L[c] + h[c] <=> pyr[c] + aethp[c]				Phosphonate and phosphinate metabolism	1	-1000	1000	0		2.6.1.37	Bing		R04152
Rxn820		aethp[c] + h2o2[c] <=> etha[c] + pi[c] + 2 h[c]				Phosphonate and phosphinate metabolism	1	-1000	1000	0		4.99.1.-	Bing		R04248
Rxn821	Hydrogen selenide:NADP+ oxidoreductase	seo3[c] + 3 nadph[c] + 7 h[c] <=> 3 nadp[c] + 3 h2o[c] + seln[c]	(Contig46-orf00885) or (Contig46-orf05436) or (Contig46-orf03588) or (Contig46-orf04829)	Contig46-orf00885 Contig46-orf05436 Contig46-orf03588 Contig46-orf04829		Selenocompound metabolism	1	-1000	1000	0		1.8.1.9	Bing		R03596
Rxn822	selenite:reduced acceptor oxidoreductase	slnt[c] + mql8[c] -> seo3[c] + h2o[c] + mqn8[c]	(Contig46-orf03997)	Contig46-orf03997		Selenocompound metabolism	0	0	1000	0		1.97.1.9	Bing		R07229
Rxn823	homocysteine S methyltransferase	amet[c] + hcys-L[c] -> ahcys[c] + met-L[c] + h[c]	(Contig46-orf04316)	Contig46-orf04316		Selenocompound metabolism	0	0	1000	0		2.1.1.12	iNJ661v		R00649
Rxn824	5-methyltetrahydropteroyltri-L-glutamate:L-selenohomocysteine Se-methyltransferase	sehcys[c] + 5mthtglu[c] -> semet[c] + thtglu[c]	(Contig46-orf02529) or (Contig46-orf04393) or (Contig46-orf03028)	Contig46-orf02529 Contig46-orf04393 Contig46-orf03028		Selenocompound metabolism	0	0	1000	0		2.1.1.13 2.1.1.14	Bing		R09365
Rxn825	selenocysteine lyase	dtt[c] + selcys[c] -> ala-L[c] + dttox[c] + h[c] + seln[c]	(Contig46-orf02608)	Contig46-orf02608		Selenocompound metabolism	0	0	1000	0		4.4.1.16	iNJ661v		R03599
Rxn826	Selenomethionine:tRNAMet ligase (AMP-forming)	atp[c] + semet[c] + trnam[c] -> amp[c] + ppi[c] + semtrna[c]	(Contig46-orf03569)	Contig46-orf03569		Selenocompound metabolism	0	0	1000	0		6.1.1.10	Bing		R04773
Rxn827	glutamate racemase	glu-D[c] <=> glu-L[c]	(Contig46-orf01623)	Contig46-orf01623		D-glutamine and D-glutamate metabolism	1	-1000	1000	0		5.1.1.3	ATCC13032&iNJ661v		R00260
Rxn828	UDP N acetylmuramoyl L alanine synthetase	ala-L[c] + atp[c] + uamr[c] -> adp[c] + h[c] + pi[c] + uama[c]	(Contig46-orf02077)	Contig46-orf02077		D-glutamine and D-glutamate metabolism	0	0	1000	0		6.3.2.8	ATCC13032&iNJ661v		R03193
Rxn829	UDP-N-acetylmuramoyl-L-alanyl-D-glutamate synthetase	atp[c] + glu-D[c] + uama[c] -> adp[c] + h[c] + pi[c] + uamag[c]	(Contig46-orf02071)	Contig46-orf02071		D-glutamine and D-glutamate metabolism	0	0	1000	0		6.3.2.9	ATCC13032&iNJ661v		R02783
Rxn830	UDP-N-glycolylmuramoyl-L-alanyl-D-glutamate synthetase	atp[c] + glu-D[c] + ugma[c] -> adp[c] + h[c] + pi[c] + ugmag[c]	(Contig46-orf02071)	Contig46-orf02071		D-glutamine and D-glutamate metabolism	0	0	1000	0		6.3.2.9	ATCC13032&iNJ661v		R02783
Rxn831	alanine racemase	ala-L[c] <=> ala-D[c]	(Contig46-orf01327) or (Contig46-orf03112)	Contig46-orf01327 Contig46-orf03112		D-alanine metabolism	1	-1000	1000	0		5.1.1.1	ATCC13032&iNJ661v		R00401
Rxn832	D alanine D alanine ligase reversible	2 ala-D[c] + atp[c] -> adp[c] + alaala[c] + h[c] + pi[c]	(Contig46-orf02968)	Contig46-orf02968		D-alanine metabolism	0	0	1000	0		6.3.2.4	ATCC13032&iNJ661v		R01150
Rxn833	isocitrate dehydrogenase NADP	icit[c] + nadp[c] <=> akg[c] + co2[c] + nadph[c] + h[c]	(Contig46-orf03220)	Contig46-orf03220		Glutathione metabolism	1	-1000	1000	0		1.1.1.42	ATCC13032&iNJ661v		R00267
Rxn834	glutathione peroxidase	2 gthrd[c] + h2o2[c] -> gthox[c] + 2 h2o[c]	(Contig46-orf01170) or (Contig46-orf05063)	Contig46-orf01170 Contig46-orf05063		Glutathione Metabolism	0	0	1000	0		1.11.1.9	ATCC13032&A3(2)		R00274
Rxn835	glutathione oxidoreductase	gthox[c] + 2 h[c] + nadph[c] -> 2 gthrd[c] + nadp[c]	(Contig46-orf02868)	Contig46-orf02868		Glutathione metabolism	0	0	1000	0		1.8.1.7	ATCC13032&iNJ661v		R00115
Rxn836	alanyl aminopeptidase cys gly	cgly[c] + h2o[c] -> cys-L[c] + gly[c]	(Contig46-orf01755) or (Contig46-orf03144)	Contig46-orf01755 Contig46-orf03144		Glutathione Metabolism	0	0	1000	0		3.4.11.1 3.4.11.2 3.4.11.23	iNJ661v&A3(2)		R00899
Rxn837		uaagmda[c] -> peptido[c] + udcpdp[c]	(Contig46-orf00052)	Contig46-orf00052		Peptidoglycan metabolism	0	0	1000	0		2.4.1.129	ATCC13032		R04519
Rxn838	UDP N acetylglucosamine N acetylmuramyl pentapeptide pyrophosphoryl undecaprenol N acetylglucosamine transferase	uaAgla[c] + uacgam[c] -> uaaGgla[c] + udp[c]	(Contig46-orf02075)	Contig46-orf02075		Peptidoglycan metabolism	0	0	1000	0		2.4.1.227	iNJ661v		R05662
Rxn839	UDP N acetylglucosamine N acetylmuramyl pentapeptide pyrophosphoryl undecaprenol N acetylglucosamine transferase	uacgam[c] + uagmda[c] -> uaagmda[c] + udp[c]	(Contig46-orf02075)	Contig46-orf02075		Peptidoglycan metabolism	0	0	1000	0		2.4.1.227	ATCC13032&iNJ661v		R05032
Rxn840	UDP N acetylglucosamine N acetylmuramyl pentapeptide pyrophosphoryl undecaprenol N acetylglucosamine transferase	uaAgla[c] + uacgam[c] + 3 h[c] -> uaaAgla[c] + udp[c]	(Contig46-orf02075)	Contig46-orf02075		Peptidoglycan metabolism	0	0	1000	0		2.4.1.227	iNJ661v		R05662
Rxn841	UDP N glycolylglucosamine N acetylmuramyl pentapeptide pyrophosphoryl undecaprenol N acetylglucosamine transferase	uacgam[c] + ugggmda[c] -> udp[c] + ugagmda[c]	(Contig46-orf02075)	Contig46-orf02075		Peptidoglycan metabolism	0	0	1000	0		2.4.1.277	iNJ661v		R05032
Rxn842	phospho N acetylmuramoyl pentapeptide transferase gamma glutamate	uGgla[c] + udcpp[c] <=> uaGgla[c] + ump[c]	(Contig46-orf02068)	Contig46-orf02068		Peptidoglycan metabolism	1	-1000	1000	0		2.7.8.13	iNJ661v		R05629
Rxn843	phospho N acetylmuramoyl pentapeptide transferase meso 2 6 diaminopimelate	udcpp[c] + ugmda[c] <=> uagmda[c] + ump[c]	(Contig46-orf02068)	Contig46-orf02068		Peptidoglycan metabolism	1	-1000	1000	0		2.7.8.13	ATCC13032&iNJ661v		R05630
Rxn844	phospho N glycolylmuramoyl pentapeptide transferase meso 2 6 diaminopimelate	udcpp[c] + uggmda[c] -> ugggmda[c] + ump[c]	(Contig46-orf02068)	Contig46-orf02068		Peptidoglycan metabolism	0	0	1000	0		2.7.8.13	ATCC13032&iNJ661v		R05630
Rxn845	phospho N acetylmuramoyl pentapeptide transferase alpha glutamate	uAgla[c] + udcpp[c] <=> uaAgla[c] + ump[c]	(Contig46-orf02068)	Contig46-orf02068		Peptidoglycan metabolism	1	-1000	1000	0		2.7.8.13	iNJ661v		R05629
Rxn846	UDP N acetylglucosamineundecaprenylphosphate N acetylglucosamine 1 phosphate transferase	uacgam[c] + udcpp[c] -> ump[c] + unaga[c]	(Contig46-orf03078)	Contig46-orf03078		Peptidoglycan metabolism	0	0	1000	0		2.7.8.33	iNJ661v		R08856
Rxn847	undecaprenyl diphosphatase	h2o[c] + udcpdp[c] -> 2 h[c] + pi[c] + udcpp[c]	(Contig46-orf02539)	Contig46-orf02539		Peptidoglycan metabolism	0	0	1000	0		3.6.1.27	ATCC13032&iNJ661v		R05627
Rxn848	UDP N acetylmuramoyl L alanyl D glutamyl L lysyl D alanyl D alanine synthetase gamma glutamate	alaala[c] + atp[c] + uGgl[c] -> adp[c] + pi[c] + uGgla[c] + h[c]	(Contig46-orf02066)	Contig46-orf02066		Peptidoglycan metabolism	0	0	1000	0		6.3.2.10	iNJ661v		R04573
Rxn849	UDP N glycolylmuramoyl L alanyl D glutamyl meso 2 6 diaminopimeloyl D alanyl D alanine synthetase	alaala[c] + atp[c] + uggmd[c] -> adp[c] + h[c] + pi[c] + uggmda[c]	(Contig46-orf02066)	Contig46-orf02066		Peptidoglycan metabolism	0	0	1000	0		6.3.2.10	iNJ661v		R04573
Rxn850	UDP N glycolylmuramoyl L alanyl D glutamyl meso 2 6 diaminopimelate synthetase	26dap-M[c] + atp[c] + ugmag[c] -> adp[c] + pi[c] + uggmd[c] + h[c]	(Contig46-orf02065)	Contig46-orf02065		Peptidoglycan metabolism	0	0	1000	0		6.3.2.13	iNJ661v		R02788
Rxn851	UDP N acetylmuramoyl L alanyl D glutamate lysine synthetase alpha glutamate	atp[c] + lys-L[c] + uamag[c] -> adp[c] + pi[c] + uAgl[c] + h[c]	(Contig46-orf02066)	Contig46-orf02066		Peptidoglycan metabolism	0	0	1000	0		6.3.2.7	iNJ661v		R02786
Rxn852	UDP N acetylmuramoyl L alanyl D glutamyl L lysyl D alanyl D alanine synthetase alpha glutamate	alaala[c] + atp[c] + uAgl[c] -> adp[c] + pi[c] + uAgla[c] + h[c]	(Contig46-orf02066)	Contig46-orf02066		Peptidoglycan metabolism	0	0	1000	0		6.3.2.7 6.3.2.10	iNJ661v		R04573
Rxn853	UDP-N-glycolylmuramate:L-alanine ligase (ADP-forming)	ala-L[c] + atp[c] + ugmr[c] -> adp[c] + h[c] + pi[c] + ugma[c]	(Contig46-orf02077)	Contig46-orf02077		Peptidoglycan metabolism	0	0	1000	0		6.3.2.8	iNJ661v		R03193
Rxn854	aldehyde dehydrogenase phenylacetaldehyde NAD	h2o[c] + nad[c] + pacald[c] -> 3 h[c] + nadh[c] + pac[c]	(Contig46-orf00375) or (Contig46-orf00410) or (Contig46-orf00976) or (Contig46-orf01553) or (Contig46-orf00621) or (Contig46-orf04002) or (Contig46-orf02254) or (Contig46-orf03836) or (Contig46-orf04733) or (Contig46-orf05328)	Contig46-orf00375 Contig46-orf00410 Contig46-orf00976 Contig46-orf01553 Contig46-orf00621 Contig46-orf04002 Contig46-orf02254 Contig46-orf03836 Contig46-orf04733 Contig46-orf05328		Peptidoglycan metabolism	0	0	1000	0		1.2.1.5 1.2.1.39	iNJ661v&A3(2)		R02536
Rxn855	Phenethylamine oxidase	h2o[c] + o2[c] + peamn[c] -> h2o2[c] + nh3[c] + pacald[c]	(Contig46-orf03375) or (Contig46-orf04015)	Contig46-orf03375 Contig46-orf04015		Peptidoglycan metabolism	0	0	1000	0		1.4.3.4 1.4.3.21	iNJ661v		R02613
Rxn856	1 deoxy D xylulose 5 phosphate synthase	g3p[c] + h[c] + pyr[c] -> co2[c] + dxyl5p[c]	(Contig46-orf02777)	Contig46-orf02777		Thiamine metabolism	0	0	1000	0		2.2.1.7	ATCC13032&iNJ661v		R05636
Rxn857	thiamine phosphate diphosphorylase	2mahmp[c] + 4mpetz[c] + h[c] -> ppi[c] + thmmp[c]	(Contig46-orf04470)	Contig46-orf04470		Thiamine metabolism	0	0	1000	0		2.5.1.3	iNJ661v&A3(2)		R03223
Rxn858	hydroxymethylpyrimidine kinase ATP	4ahmmp[c] + atp[c] -> 4ampm[c] + adp[c] + h[c]	(Contig46-orf02323)	Contig46-orf02323		Thiamine metabolism	0	0	1000	0		2.7.1.49	iNJ661v&A3(2)		R03471
Rxn859	hydroxymethylpyrimidine kinase CTP	4ahmmp[c] + ctp[c] -> 4ampm[c] + cdp[c] + h[c]	(Contig46-orf02323)	Contig46-orf02323		Thiamine metabolism	0	0	1000	0		2.7.1.49	iNJ661v
Rxn860	hydroxymethylpyrimidine kinase UTP	4ahmmp[c] + utp[c] -> 4ampm[c] + udp[c] + h[c]	(Contig46-orf02323)	Contig46-orf02323		Thiamine metabolism	0	0	1000	0		2.7.1.49	iNJ661v
Rxn861	hydroxymethylpyrimidine kinase GTP	4ahmmp[c] + gtp[c] -> 4ampm[c] + gdp[c] + h[c]	(Contig46-orf02323)	Contig46-orf02323		Thiamine metabolism	0	0	1000	0		2.7.1.49	iNJ661v
Rxn862	ATP:4-methyl-5-(2-hydroxyethyl)-thiazole 2-phosphotransferase	4mhetz[c] + atp[c] -> adp[c] + 4mpetz[c] + h[c]	(Contig46-orf04961)	Contig46-orf04961		Thiamine metabolism	0	0	1000	0		2.7.1.50	Bing		R04448
Rxn863	thiamine phosphate kinase	atp[c] + thmmp[c] + h[c] -> adp[c] + thmpp[c]	(Contig46-orf02964)	Contig46-orf02964		Thiamine metabolism	0	0	1000	0		2.7.4.16	iNJ661v&A3(2)		R00617
Rxn864	phosphomethylpyrimidine kinase	4ampm[c] + atp[c] + h[c] -> 2mahmp[c] + adp[c]	(Contig46-orf02323)	Contig46-orf02323		Thiamine metabolism	0	0	1000	0		2.7.4.7	iNJ661v&A3(2)		R04509
Rxn865	thiaminase	h2o[c] + thm[c] -> 4ahmmp[c] + 4mhetz[c] + 2 h[c]	(Contig46-orf00233)	Contig46-orf00233		Thiamine metabolism	0	0	1000	0		3.5.99.2	iNJ661v		R02133
Rxn866	nucleoside triphosphate phosphohydrolase	thmpp[c] + h2o[c] -> thmmp[c] + pi[c] + 2 h[c]	(Contig46-orf01627)	Contig46-orf01627		Thiamine metabolism	0	0	1000	0		3.6.1.15	A3(2)		R00615
Rxn867	thiamin monophosphate phosphohydrolase	thmmp[c] + h2o[c] -> thm[c] + pi[c]				Thiamine metabolism	0	0	1000	0		3.1.3.-	Bing		R02135
Rxn868	5 amino 6 5 phosphoribosylamino uracil reductase	5apru[c] + 2 h[c] + nadph[c] -> 5aprbu[c] + nadp[c]	(Contig46-orf02764)	Contig46-orf02764		Riboflavin metabolism	0	0	1000	0		1.1.1.193	iNJ661v		R03458
Rxn869		fmnh2[c] + o2[c] -> dmbzid[c] + e4p[c] + dlur[c]	(Contig46-orf00330)	Contig46-orf00330		Riboflavin metabolism	0	0	1000	0		1.13.11.79	Bing		R09083
Rxn870	riboflavin synthase	4r5au[c] + db4p[c] -> dmlz[c] + 2 h2o[c] + pi[c]	(Contig46-orf02653) or (Contig46-orf02649)	Contig46-orf02653 Contig46-orf02649		Riboflavin metabolism	0	0	1000	0		2.5.1.78	ATCC13032&iNJ661v		R04457
Rxn871	riboflavin synthase	2 dmlz[c] -> 4r5au[c] + ribflv[c]	(Contig46-orf02653) or (Contig46-orf02649)	Contig46-orf02653 Contig46-orf02649		Riboflavin metabolism	0	0	1000	0		2.5.1.9	ATCC13032&iNJ661v		R00066
Rxn872	riboflavin kinase	atp[c] + ribflv[c] -> adp[c] + fmn[c] + h[c]	(Contig46-orf02836)	Contig46-orf02836		Riboflavin metabolism	0	0	1000	0		2.7.1.26	ATCC13032&iNJ661v		R00549
Rxn873	FMN adenylyltransferase	atp[c] + fmn[c] -> fad[c] + ppi[c]	(Contig46-orf02836)	Contig46-orf02836		Riboflavin metabolism	0	0	1000	0		2.7.7.2	ATCC13032&iNJ661v		R00161
Rxn874	GTP cyclohydrolase II 25drapp	gtp[c] + 3 h2o[c] -> 25drapp[c] + for[c] + 3 h[c] + ppi[c]	(Contig46-orf02650)	Contig46-orf02650		Riboflavin metabolism	0	0	1000	0		3.5.4.25	ATCC13032&iNJ661v		R00425
Rxn875	diaminohydroxyphosphoribosylaminopryrimidine deaminase 25drapp	25drapp[c] + h2o[c] + h[c] -> 5apru[c] + nh3[c]	(Contig46-orf02655)	Contig46-orf02655		Riboflavin metabolism	0	0	1000	0		3.5.4.26	ATCC13032&iNJ661v		R03459
Rxn876	3 4 Dihydroxy 2 butanone 4 phosphate synthase	ru5p-D[c] -> db4p[c] + for[c] + h[c]	(Contig46-orf02650)	Contig46-orf02650		Riboflavin metabolism	0	0	1000	0		4.1.99.12	ATCC13032&iNJ661v		R07281
Rxn877		5aprbu[c] + h2o[c] -> 4r5au[c] + pi[c]				Riboflavin metabolism	0	0	1000	0		3.1.3.-	Bing		R07280
Rxn878	pyridoxine 5 phosphate oxidase	o2[c] + pdx5p[c] -> h2o2[c] + pydx5p[c]	(Contig46-orf01298) or (Contig46-orf01404) or (Contig46-orf04773)	Contig46-orf01298 Contig46-orf01404 Contig46-orf04773		Vitamin B6 metabolism	0	0	1000	0		1.4.3.5	iNJ661v		R00278
Rxn879	pyridoxamine 5 phosphate oxidase	h2o[c] + o2[c] + pyam5p[c] -> h2o2[c] + nh3[c] + pydx5p[c]	(Contig46-orf01298) or (Contig46-orf01404) or (Contig46-orf04773)	Contig46-orf01298 Contig46-orf01404 Contig46-orf04773		Vitamin B6 metabolism	0	0	1000	0		1.4.3.5	iNJ661v		R00277
Rxn880	pyridoxine oxidase	o2[c] + pydxn[c] <=> h2o2[c] + pydx[c]	(Contig46-orf01298) or (Contig46-orf01404) or (Contig46-orf04773)	Contig46-orf01298 Contig46-orf01404 Contig46-orf04773		Vitamin B6 metabolism	1	-1000	1000	0		1.1.3.12 1.4.3.5	iNJ661v		R01711
Rxn881	Erythrose 4 phosphate dehydrogenase	e4p[c] + h2o[c] + nad[c] -> 4per[c] + 3 h[c] + nadh[c]	(Contig46-orf02637)	Contig46-orf02637		Vitamin B6 metabolism	0	0	1000	0		1.2.1.72	iNJ661v		R01825
Rxn882	Pyridoxamine:oxygen oxidoreductase (deaminating)	pydam[c] + h2o[c] + o2[c] -> pydx[c] + nh3[c] + h2o2[c]	(Contig46-orf01298) or (Contig46-orf01404) or (Contig46-orf04773)	Contig46-orf01298 Contig46-orf01404 Contig46-orf04773		Vitamin B6 metabolism	0	0	1000	0		1.4.3.5	Bing		R01710
Rxn883	O Phospho 4 hydroxy L threonine2 oxoglutarate aminotransferase	glu-L[c] + ohpb[c] <=> akg[c] + phthr[c]	(Contig46-orf01296)	Contig46-orf01296		Vitamin B6 metabolism	1	-1000	1000	0		2.6.1.52	iNJ661v		R05085
Rxn884	4 Hydroxy L threonine synthase	h2o[c] + phthr[c] -> 4hthr[c] + pi[c]	(Contig46-orf03093)	Contig46-orf03093		Vitamin B6 metabolism	0	0	1000	0		4.2.3.1	iNJ661v		R05086
Rxn885	NAD transhydrogenase	nad[c] + nadph[c] -> nadh[c] + nadp[c]	(Contig46-orf00063 and Contig46-orf00067)	Contig46-orf00063 Contig46-orf00067		Nicotinate and nicotinamide metabolism	0	0	1000	0		1.6.1.1 1.6.1.2 1.6.1.3	iNJ661v		R00112
Rxn886	N-Ribosylnicotinamide:orthophosphate ribosyltransferase	ncam[c] + r1p[c] + h[c] <=> pi[c] + rsncam[c]	(Contig46-orf01438)	Contig46-orf01438		Nicotinate and nicotinamide metabolism	1	-1000	1000	0		2.4.2.1	Bing		R02294
Rxn887	Nicotinate phosphoribosyltransferase	nac[c] + prpp[c] + h[c] -> nicrnt[c] + ppi[c]	(Contig46-orf01617)	Contig46-orf01617		Nicotinate and nicotinamide metabolism	0	0	1000	0		2.4.2.11	ATCC13032&A3(2)		R01724
Rxn888	nicotinate nucleotide diphosphorylase carboxylating	2 h[c] + prpp[c] + quln[c] -> co2[c] + nicrnt[c] + ppi[c]	(Contig46-orf02130)	Contig46-orf02130		Nicotinate and nicotinamide metabolism	0	0	1000	0		2.4.2.19	ATCC13032&iNJ661v		R03348
Rxn889	quinolinate synthase	dhap[c] + iasp[c] -> 2 h2o[c] + pi[c] + quln[c] + h[c]	(Contig46-orf02128)	Contig46-orf02128		Nicotinate and nicotinamide metabolism	0	0	1000	0		2.5.1.72	iNJ661v		R04292
Rxn890	NAD kinase	atp[c] + nad[c] -> adp[c] + h[c] + nadp[c]	(Contig46-orf02343)	Contig46-orf02343		Nicotinate and nicotinamide metabolism	0	0	1000	0		2.7.1.23	ATCC13032&iNJ661v		R00104
Rxn891	nicotinate nucleotide adenylyltransferase	atp[c] + nicrnt[c] <=> dnad[c] + ppi[c]	(Contig46-orf01816)	Contig46-orf01816		Nicotinate and nicotinamide metabolism	1	-1000	1000	0		2.7.7.1 2.7.7.18	ATCC13032&iNJ661v		R03005
Rxn892	ATP:nicotinamide-nucleotide adenylyltransferase	atp[c] + nmn[c] + h[c] <=> ppi[c] + nad[c]	(Contig46-orf01816)	Contig46-orf01816		Nicotinate and nicotinamide metabolism	1	-1000	1000	0		2.7.7.1 2.7.7.18	Bing		R00137
Rxn893	nicotinamide ribonucleotide phosphohydrolase	nmn[c] + h2o[c] -> rsncam[c] + pi[c]	(Contig46-orf00538)	Contig46-orf00538		Nicotinate and nicotinamide metabolism	0	0	1000	0		3.1.3.5 3.1.3.-	Bing		R02323
Rxn894	N-ribosylnicotinamide ribohydrolase	rsncam[c] + h2o[c] -> rib-D[c] + ncam[c] + h[c]	(Contig46-orf02550)	Contig46-orf02550		Nicotinate and nicotinamide metabolism	0	0	1000	0		3.2.2.1	Bing		R01273
Rxn895	nad+ phosphohydrolase	h2o[c] + nad[c] -> nmn[c] + amp[c] + 3 h[c]	(Contig46-orf01536)	Contig46-orf01536		Nicotinate and nicotinamide metabolism	0	0	1000	0		3.6.1.9 3.6.1.22	ATCC13032		R00103
Rxn896	deamido-nad+:ammonia ligase (amp-forming)	nh3[c] + atp[c] + dnad[c] -> amp[c] + ppi[c] + nad[c] + 2 h[c]	(Contig46-orf01591) or (Contig46-orf04884)	Contig46-orf01591 Contig46-orf04884		Nicotinate and nicotinamide metabolism	0	0	1000	0		6.3.1.5 6.3.5.1	ATCC13032		R00189
Rxn897	Deamido-nad+:L-glutamine amido-ligase (amp-forming)	atp[c] + dnad[c] + gln-L[c] + h2o[c] -> amp[c] + ppi[c] + nad[c] + glu-L[c] + 2 h[c]	(Contig46-orf01591) or (Contig46-orf04884)	Contig46-orf01591 Contig46-orf04884		Nicotinate and nicotinamide metabolism	0	0	1000	0		6.3.5.1	ATCC13032		R00257
Rxn898	L-aspartate:oxygen oxidoreductase	asp-L[c] + nad[c] -> iasp[c] + nadh[c] + 2 h[c]				Nicotinate and nicotinamide metabolism	0	0	1000	0		1.4.1.21	Bing		R07410
Rxn899	(R)-Pantoate:NADP+ 2-oxidoreductase	2dhp[c] + nadph[c] + 2 h[c] -> pant-R[c] + nadp[c]	(Contig46-orf05356)	Contig46-orf05356		Pantothenate and CoA metabolism	0	0	1000	0		1.1.1.169	Bing		R02472
Rxn900	2,3-Dihydroxy-3-methylbutanoate:nadp+ oxidoreductase (isomerizing)	alac[c] + nadph[c] + 2 h[c] <=> 23dhmb[c] + nadp[c]	(Contig46-orf03003)	Contig46-orf03003		Pantothenate and CoA metabolism	1	-1000	1000	0		1.1.1.86	ATCC13032		R03051
Rxn901	3 methyl 2 oxobutanoate hydroxymethyltransferase	3mob[c] + h2o[c] + mlthf[c] -> 2dhp[c] + thf[c]	(Contig46-orf01951)	Contig46-orf01951		Pantothenate and CoA metabolism	0	0	1000	0		2.1.2.11	ATCC13032&iNJ661v		R01226
Rxn902	pyruvate:pyruvate acetaldehydetransferase (decarboxylating)	2 pyr[c] + h[c] -> alac[c] + co2[c]	(Contig46-orf03006)	Contig46-orf03006		Pantothenate and CoA metabolism	0	0	1000	0		2.2.1.6	ATCC13032		R00006
Rxn903	dephospho CoA kinase	atp[c] + dpcoa[c] -> adp[c] + coa[c] + h[c]	(Contig46-orf02289)	Contig46-orf02289		Pantothenate and CoA metabolism	0	0	1000	0		2.7.1.24	ATCC13032&iNJ661v		R00130
Rxn904	pantothenate kinase	atp[c] + pnto-R[c] -> 4ppan[c] + adp[c] + h[c]	(Contig46-orf03323)	Contig46-orf03323		Pantothenate and CoA metabolism	0	0	1000	0		2.7.1.33	iNJ661v		R03018
Rxn905	ATP:pantothenate 4'-phosphotransferase	ptcys[c] + atp[c] -> adp[c] + 4ppcys[c] + h[c]	(Contig46-orf03323) or (Contig46-orf00914)	Contig46-orf03323 Contig46-orf00914		Pantothenate and CoA metabolism	0	0	1000	0		2.7.1.33	Bing		R04391
Rxn906	ATP:pantothenate 4'-phosphotransferase	atp[c] + ptth[c] -> adp[c] + pan4p[c] + h[c]	(Contig46-orf03323) or (Contig46-orf00914)	Contig46-orf03323 Contig46-orf00914		Pantothenate and CoA metabolism	0	0	1000	0		2.7.1.33 2.7.1.34	Bing		R02971
Rxn907	pantetheine phosphate adenylyltransferase	atp[c] + pan4p[c] -> dpcoa[c] + ppi[c]	(Contig46-orf02954)	Contig46-orf02954		Pantothenate and CoA metabolism	0	0	1000	0		2.7.7.3	ATCC13032&iNJ661v		R03035
Rxn908	acyl carrier protein synthase	apoACP[c] + coa[c] -> acp[c] + h[c] + pap[c]	(Contig46-orf01650)	Contig46-orf01650		Pantothenate and CoA metabolism	0	0	1000	0		2.7.8.7 2.7.8._	iNJ661v		R01625
Rxn909	[Acyl-carrier-protein] 4'-pantetheine-phosphohydrolase	acp[c] + h2o[c] -> apoACP[c] + pan4p[c] + 2 h[c]	Unknown	Unknown		Pantothenate and CoA metabolism	0	0	1000	0		3.1.4.14	Bing		R01623
Rxn910	pantothenoylcysteine decarboxylase	h[c] + ptcys[c] -> co2[c] + ptth[c]	(Contig46-orf03323)	Contig46-orf03323		Pantothenate and CoA metabolism	0	0	1000	0		4.1.1.30	iNJ661v		R02972
Rxn911	phosphopantothenoylcysteine decarboxylase	4ppcys[c] + h[c] -> co2[c] + pan4p[c]	(Contig46-orf02667)	Contig46-orf02667		Pantothenate and CoA metabolism	0	0	1000	0		4.1.1.36	ATCC13032&iNJ661v		R03269
Rxn912	dihydroxy acid dehydratase 2 3 dihydroxy 3 methylbutanoate	23dhmb[c] -> 3mob[c] + h2o[c]	(Contig46-orf03012) or (Contig46-orf03198)	Contig46-orf03012 Contig46-orf03198		Pantothenate and CoA metabolism	0	0	1000	0		4.2.1.9	ATCC13032&iNJ661v		R01209
Rxn913	pantothenate synthase	ala-B[c] + atp[c] + pant-R[c] -> amp[c] + 2 h[c] + pnto-R[c] + ppi[c]	(Contig46-orf00911)	Contig46-orf00911		Pantothenate and CoA metabolism	0	0	1000	0		6.3.2.1	ATCC13032&iNJ661v		R02473
Rxn914	phosphopantothenate cysteine ligase	4ppan[c] + atp[c] + cys-L[c] -> 4ppcys[c] + amp[c] + ppi[c] + 2 h[c]	(Contig46-orf02667)	Contig46-orf02667		Pantothenate and CoA metabolism	0	0	1000	0		6.3.2.5	iNJ661v		R04230
Rxn915	phosphopantothenate cysteine ligase	4ppan[c] + ctp[c] + cys-L[c] -> 4ppcys[c] + cmp[c] + 2 h[c] + ppi[c]	(Contig46-orf02667)	Contig46-orf02667		Pantothenate and CoA metabolism	0	0	1000	0		6.3.2.5	ATCC13032&iNJ661v		R04231
Rxn916	biotin synthase	s[c] + dtbt[c] + 2 amet[c] -> btn[c] + 2 dad-5[c] + 2 met-L[c]	(Contig46-orf00725)	Contig46-orf00725		Biotin metabolism	0	0	1000	0		2.8.1.6	A3(2)		R01078
Rxn917	acyl-[acyl-carrier protein],reduced-flavodoxin:oxygen oxidoreductase (pimeloyl-[acyl-carrier protein] forming)	tdacp[c] + 2 flavrd[c] + 3 o2[c] -> pmacp[c] + 2 flavox[c] + hptald[c] + 3 h2o[c]	(Contig46-orf04172)	Contig46-orf04172		Biotin metabolism	0	0	1000	0		1.14.15.12	Bing&KEGG		R10123
Rxn918	acyl-[acyl-carrier protein],reduced-flavodoxin:oxygen oxidoreductase (pimeloyl-[acyl-carrier protein] forming)	palmacp[c] + 2 flavrd[c] + 3 o2[c] -> pmacp[c] + 2 flavox[c] + nnald[c] + 3 h2o[c]	(Contig46-orf04172)	Contig46-orf04172		Biotin metabolism	0	0	1000	0		1.14.15.12	Bing&KEGG		R10123
Rxn919	acyl-[acyl-carrier protein],reduced-flavodoxin:oxygen oxidoreductase (pimeloyl-[acyl-carrier protein] forming)	ocdacp[c] + 2 flavrd[c] + 3 o2[c] -> pmacp[c] + 2 flavox[c] + c11ald[c] + 3 h2o[c]	(Contig46-orf04172)	Contig46-orf04172		Biotin metabolism	0	0	1000	0		1.14.15.12	Bing&KEGG		R10123
Rxn920	acyl-[acyl-carrier protein],reduced-flavodoxin:oxygen oxidoreductase (pimeloyl-[acyl-carrier protein] forming)	arachACP[c] + 2 flavrd[c] + 3 o2[c] -> pmacp[c] + 2 flavox[c] + c13ald[c] + 3 h2o[c]	(Contig46-orf04172)	Contig46-orf04172		Biotin metabolism	0	0	1000	0		1.14.15.12	Bing&KEGG		R10123
Rxn921	acyl-[acyl-carrier protein],reduced-flavodoxin:oxygen oxidoreductase (pimeloyl-[acyl-carrier protein] forming)	ttcacp[c] + 2 flavrd[c] + 3 o2[c] -> pmacp[c] + 2 flavox[c] + c17ald[c] + 3 h2o[c]	(Contig46-orf04172)	Contig46-orf04172		Biotin metabolism	0	0	1000	0		1.14.15.12	Bing&KEGG		R10123
Rxn922	acyl-[acyl-carrier protein],reduced-flavodoxin:oxygen oxidoreductase (pimeloyl-[acyl-carrier protein] forming)	otcacp[c] + 2 flavrd[c] + 3 o2[c] -> pmacp[c] + 2 flavox[c] + c21ald[c] + 3 h2o[c]	(Contig46-orf04172)	Contig46-orf04172		Biotin metabolism	0	0	1000	0		1.14.15.12	Bing&KEGG		R10123
Rxn923	8 amino 7 oxononanoate synthase	ala-L[c] + h[c] + pmcoa[c] -> 8aonn[c] + co2[c] + coa[c]	(Contig46-orf01377) or (Contig46-orf00721)	Contig46-orf01377 Contig46-orf00721		Biotin metabolism	0	0	1000	0		2.3.1.47	iNJ661v&A3(2)		R03210
Rxn924	pimeloyl-[acyl-carrier protein]:L-alanine C-pimeloyltransferase (decarboxylating)	pmacp[c] + ala-L[c] -> acp[c] + co2[c] + 8aonn[c]	(Contig46-orf00721)	Contig46-orf00721		Biotin metabolism	0	0	1000	0		2.3.1.47	Bing&KEGG		R10124
Rxn925	adenosylmethionine 8 amino 7 oxononanoate transaminase	8aonn[c] + amet[c] + h[c] <=> amob[c] + dann[c]	(Contig46-orf00723)	Contig46-orf00723		Biotin metabolism	1	-1000	1000	0		2.6.1.62	iNJ661v&A3(2)		R03231
Rxn926		bccp[c] + 2 h2o[c] -> bct[c] + 2 ppt[c]	(Contig46-orf01560) or (Contig46-orf02765) or (Contig46-orf04308)	Contig46-orf01560 Contig46-orf02765 Contig46-orf04308		Biotin metabolism	0	0	1000	0		3.4.-.-	Bing		R04869
Rxn927	biotin acetyl CoA carboxylase ligase	atp[c] + btn[c] -> btamp[c] + ppi[c]	(Contig46-orf01457)	Contig46-orf01457		Biotin metabolism	0	0	1000	0		6.2.1.11 6.3.4.9 6.3.4.10 6.3.4.11	iNJ661v&A3(2)		R01074
Rxn928	dethiobiotin synthase	atp[c] + co2[c] + dann[c] -> adp[c] + dtbt[c] + pi[c] + 3 h[c]	(Contig46-orf00720)	Contig46-orf00720		Biotin metabolism	0	0	1000	0		6.3.3.3	iNJ661v		R03182
Rxn929	biotin-[acetyl-CoA carboxylase] synthetase	btamp[c] + acarb[c] -> amp[c] + bccp[c] + h[c]	(Contig46-orf01457)	Contig46-orf01457		Biotin metabolism	0	0	1000	0		6.3.4.9 6.3.4.10 6.3.4.11 6.3.4.15	A3(2)		R05145
Rxn930	biotin synthase ala L producing	cys-L[c] + dtbt[c] <=> ala-L[c] + btn[c] + 2 h[c]	(Contig46-orf00725)	Contig46-orf00725		Biotin metabolism	1	-1000	1000	0		#N/A	iNJ661v
Rxn931	Pimeloyl-CoA synthesis	4 accoa[c] + h2o[c] -> co2[c] + 3 coa[c] + h[c] + pmcoa[c]				Biotin metabolism	0	0	1000	0		#N/A	iNJ661v
Rxn932	S-Adenosyl-4-methylthio-2-oxobutanoate conversion	2 amob[c] + 2 nh3[c] -> 2 amet[c] + o2[c] + 2 h[c]				Biotin metabolism	0	0	1000	0		#N/A	iNJ661v
Rxn933	dihydropteroate synthase	4abz[c] + 2ahhmd[c] -> dhpt[c] + ppi[c] + h[c]	(Contig46-orf00899) or (Contig46-orf03149)	Contig46-orf00899 Contig46-orf03149		Folate metabolism	0	0	1000	0		2.5.1.15	ATCC13032&iNJ661v		R03067
Rxn934	4 amino 4 deoxychorismate synthase	chor[c] + gln-L[c] <=> 4adcho[c] + glu-L[c]	(Contig46-orf00048 and Contig46-orf02988) or (Contig46-orf03572 and Contig46-orf02988)	Contig46-orf00048 Contig46-orf02988 Contig46-orf03572		Folate metabolism	1	-1000	1000	0		2.6.1.85	ATCC13032&iNJ661v		R01716
Rxn935	ATP:2-amino-4-hydroxy-6-hydroxymethyl-7,8-dihydropteridine 6'-pyrophosphotransferase	atp[c] + 2ahhmp[c] -> amp[c] + 2ahhmd[c] + h[c]	(Contig46-orf00904)	Contig46-orf00904		Folate metabolism	0	0	1000	0		2.7.6.3	Bing		R03503
Rxn936	2-Amino-4-hydroxy-6-(erythro-1,2,3-trihydroxypropyl) dihydropteridine triphosphate phosphohydrolase (alkaline optimum)	ahdt[c] + 3 h2o[c] -> dhnpt[c] + 3 pi[c] + 3 h[c]	(Contig46-orf04534)	Contig46-orf04534		Folate metabolism	0	0	1000	0		3.1.3.1	Bing		R04620
Rxn937	GTP cyclohydrolase I	gtp[c] + h2o[c] -> ahdt[c] + for[c] + h[c]	(Contig46-orf00897)	Contig46-orf00897		Folate metabolism	0	0	1000	0		3.5.4.16	ATCC13032&iNJ661v		R00424
Rxn942	Dihydroneopterin monophosphate dephosphorylase	dhpmp[c] + h2o[c] -> dhnpt[c] + pi[c]	(Contig46-orf00155) or (Contig46-orf01532) or (Contig46-orf01539) or (Contig46-orf03659)	Contig46-orf00155 Contig46-orf01532 Contig46-orf01539 Contig46-orf03659		Folate metabolism	0	0	1000	0		3.6.1.-	iNJ661v&A3(2)		R04621
Rxn943	dihydroneopterin aldolase	dhnpt[c] <=> 2ahhmp[c] + gcald[c]	(Contig46-orf00901)	Contig46-orf00901		Folate metabolism	1	-1000	1000	0		4.1.2.25	ATCC13032&iNJ661v		R03504
Rxn944	4-amino-4-deoxychorismate pyruvate-lyase	4adcho[c] -> 4abz[c] + pyr[c] + h[c]	(Contig46-orf01194) or (Contig46-orf02701)	Contig46-orf01194 Contig46-orf02701		Folate metabolism	0	0	1000	0		4.1.3.38	Bing		R05553
Rxn945	dihydrofolate synthase	atp[c] + dhpt[c] + glu-L[c] -> adp[c] + dhf[c] + h[c] + pi[c]	(Contig46-orf01775)	Contig46-orf01775		Folate metabolism	0	0	1000	0		6.3.2.12 6.3.2.17	ATCC13032&iNJ661v		R02237
Rxn946	TetrahydrofolateL glutamate gamma ligase ADP forming	atp[c] + glu-L[c] + thf[c] -> adp[c] + pi[c] + thfglu[c] + h[c]	(Contig46-orf01775) or (Contig46-orf02065)	Contig46-orf01775 Contig46-orf02065		Folate metabolism	0	0	1000	0		6.3.2.17	iNJ661v		R04241
Rxn947	Tetrahydrofolate:L-glutamate gamma-ligase (adp-forming)	thf[c] + glu-L[c] + atp[c] -> thfglu[c] + adp[c] + pi[c] + h[c]	(Contig46-orf01775)	Contig46-orf01775		Folate metabolism	0	0	1000	0		6.3.2.17	ATCC13032		R00942
Rxn948	methylenetetrahydrofolate dehydrogenase NAD	mlthf[c] + nad[c] -> methf[c] + nadh[c]	(Contig46-orf01391)	Contig46-orf01391		One carbon pool by folate	0	0	1000	0		1.5.1.15	iNJ661v		R01218
Rxn949	5 10 methylenetetrahydrofolate reductase NADH	2 h[c] + mlthf[c] + nadh[c] -> 5mthf[c] + nad[c]	(Contig46-orf02051)	Contig46-orf02051		One carbon pool by folate	0	0	1000	0		1.5.1.20	ATCC13032&iNJ661v		R07168
Rxn950	folate reductase	fol[c] + nadph[c] + 2 h[c] <=> dhf[c] + nadp[c]	(Contig46-orf03676) or (Contig46-orf04199)	Contig46-orf03676 Contig46-orf04199		One carbon pool by folate	1	-1000	1000	0		1.5.1.3	iNJ661v		R02236
Rxn951	5,6,7,8-tetrahydrofolate:NADP+ oxidoreductase	fol[c] + 2 nadph[c] + 4 h[c] -> thf[c] + 2 nadp[c]	(Contig46-orf03676)	Contig46-orf03676		One carbon pool by folate	0	0	1000	0		1.5.1.3	Bing		R00940
Rxn952	5,6,7,8-tetrahydrofolate:NAD+ oxidoreductase	dhf[c] + nadh[c] + 2 h[c] -> thf[c] + nad[c]	(Contig46-orf03676) or (Contig46-orf02412) or (Contig46-orf03211)	Contig46-orf03676 Contig46-orf02412 Contig46-orf03211		One carbon pool by folate	0	0	1000	0		1.5.1.3	Bing		R00936
Rxn954	methylenetetrahydrofolate dehydrogenase NADP	mlthf[c] + nadp[c] <=> methf[c] + nadph[c]	(Contig46-orf01391)	Contig46-orf01391		One carbon pool by folate	0	0	1000	0		1.5.1.5	ATCC13032&iNJ661v		R01220
Rxn955	Aminomethyltransferase	10fthf[c] -> 5fthf[c]	(Contig46-orf01991)	Contig46-orf01991		One carbon pool by folate	0	0	1000	0		2.1.2.10	A3(2)
Rxn956	S-Aminomethyldihydrolipoylprotein:(6S)-tetrahydrofolate aminomethyltransferase (ammonia-forming)	h2o[c] + methf[c] -> 5fthf[c] + 2 h[c]	(Contig46-orf01991)	Contig46-orf01991		One carbon pool by folate	0	0	1000	0		2.1.2.10	Bing		R02300
Rxn957	Methionyl tRNA formyltransferase	10fthf[c] + mettrna[c] -> fmettrna[c] + thf[c]	(Contig46-orf02659)	Contig46-orf02659		One carbon pool by folate	0	0	1000	0		2.1.2.9	iNJ661v		R03940
Rxn958	methenyltetrahydrofolate cyclohydrolase	h2o[c] + methf[c] <=> 10fthf[c] + 2 h[c]	(Contig46-orf01391)	Contig46-orf01391		One carbon pool by folate	1	-1000	1000	0		3.5.4.9	ATCC13032&iNJ661v		R01655
Rxn959	L-threonine-O-3-phosphate carboxy-lyase	h[c] + thr3p[c] -> applp[c] + co2[c]	(Contig46-orf01938)	Contig46-orf01938		Porphyrin and chlorophyll metabolism	0	0	1000	0		4.1.1.81	Bing		R06530
Rxn960	Glutamyl tRNA synthetase	atp[c] + glu-L[c] + trnaglu[c] + h[c] -> amp[c] + glutrna[c] + ppi[c]	(Contig46-orf00572) or (Contig46-orf02987)	Contig46-orf00572 Contig46-orf02987		Porphyrin and chlorophyll metabolism	0	0	1000	0		6.1.1.17 6.1.1.24	iNJ661v		R05578
Rxn961	precorrin-3B synthase	pre3a[c] + o2[c] + nadh[c] + 3 h[c] -> pre3b[c] + nad[c] + h2o[c]	(Contig46-orf00335)	Contig46-orf00335		Porphyrin and chlorophyll metabolism	0	0	1000	0		1.14.13.83	A3(2)		R05217
Rxn962	cob(II)yrinic acid a,c-diamide reductase	co2dam[c] + fmnh2[c] -> co1dam[c] + fmn[c] + 2 h[c] + 3 h[c]	(Contig46-orf00330) or (Contig46-orf01997)	Contig46-orf00330 Contig46-orf01997		Porphyrin and chlorophyll metabolism	0	0	1000	0		1.16.8.1	A3(2)		R05218
Rxn963	Protoporphyrinogen oxidase	3 o2[c] + 2 pppg9[c] -> 2 ppp9[c] + 6 h2o[c]	(Contig46-orf02771)	Contig46-orf02771		Porphyrin and chlorophyll metabolism	0	0	1000	0		1.3.3.4	A3(2)		R03222
Rxn964	putative oxygen-independent coproporphyrinogen III oxidase	cpppg3[c] + 2 amet[c] -> pppg9[c] + 2 co2[c] + 2 met-L[c] + 2 dad-5[c]	(Contig46-orf01846)	Contig46-orf01846		Porphyrin and chlorophyll metabolism	0	0	1000	0		1.3.99.22	A3(2)		R06895
Rxn965	uroporphyrin-III methyltransferase	pre1[c] + amet[c] -> dscl[c] + ahcys[c]	(Contig46-orf02863) or (Contig46-orf04316)	Contig46-orf02863 Contig46-orf04316		Porphyrin and chlorophyll metabolism	0	0	1000	0		2.1.1.107	A3(2)		R07238
Rxn966	uroporphyrin-III methyltransferase	uppg3[c] + amet[c] -> ahcys[c] + pre1[c] + h[c]	(Contig46-orf02863) or (Contig46-orf04316)	Contig46-orf02863 Contig46-orf04316		Porphyrin and chlorophyll metabolism	0	0	1000	0		2.1.1.107	A3(2)		R07237
Rxn967	cytochrome oxidase assembly factor	hemeo[c] -> hemea[c] + 2 h[c]	(Contig46-orf02624)	Contig46-orf02624		Porphyrin and chlorophyll metabolism	0	0	1000	0		2.5.1.-	A3(2)		R07412
Rxn968	cytochrome oxidase assembly factor	heme[c] + frdp[c] + h2o[c] <=> hemeo[c] + ppi[c] + h[c]	(Contig46-orf02624)	Contig46-orf02624		Porphyrin and chlorophyll metabolism	1	-1000	1000	0		2.5.1.-	A3(2)		R07411
Rxn969	Nicotinate-nucleotide-dimethylbenzimidazole phosphoribosyltransferase	5prdmbz[c] + h2o[c] -> rdmbzi[c] + pi[c]				Porphyrin and chlorophyll metabolism	0	0	1000	0		3.1.3.73	A3(2)		R04594
Rxn970	adenosylcobinamide-phosphate synthase CobD	adocbi[c] + h2o[c] -> adcobhex[c] + appl[c]	(Contig46-orf01934)	Contig46-orf01934		Porphyrin and chlorophyll metabolism	0	0	1000	0		3.5.1.90	A3(2)		R05226
Rxn971	sirohydrochlorin ferrochelatase	scl[c] + fe2[c] <=> sheme[c] + 2 h[c]	(Contig46-orf02863)	Contig46-orf02863		Porphyrin and chlorophyll metabolism	1	-1000	1000	0		4.99.1.4	A3(2)		R02864
Rxn972	Glutamate-1-semialdehyde 2,1-aminomutase	glu5sa[c] -> 5aop[c]	(Contig46-orf04307 )	Contig46-orf04307		Porphyrin and chlorophyll metabolism	0	0	1000	0		5.4.3.8	A3(2)
Rxn973	glutamyl tRNA reductase	glutrna[c] + nadph[c] -> glu1sa[c] + nadp[c] + trnaglu[c]	(Contig46-orf04319)	Contig46-orf04319		Porphyrin and chlorophyll metabolism	0	0	1000	0		1.2.1.70	iNJ661v		R04109
Rxn974	precorrin 6A reductase	copre6[c] + h[c] + nadph[c] -> codhpre6[c] + nadp[c]	(Contig46-orf00249) or (Contig46-orf02497)	Contig46-orf00249 Contig46-orf02497		Porphyrin and chlorophyll metabolism	0	0	1000	0		1.3.1.106	iNJ661v		R05812
Rxn975	precorrin 2 C20 methyltransferase	amet[c] + dscl[c] -> ahcys[c] + pre3a[c] + h[c]	(Contig46-orf00332)	Contig46-orf00332		Porphyrin and chlorophyll metabolism	0	0	1000	0		2.1.1.130	iNJ661v		R03948
Rxn976	precorrin 3B C17 methyltransferase	amet[c] + copre3[c] -> ahcys[c] + copre4[c]	(Contig46-orf00332)	Contig46-orf00332		Porphyrin and chlorophyll metabolism	0	0	1000	0		2.1.1.131	iNJ661v		R05809
Rxn977	precorrin 3B C17 methyltransferase	amet[c] + pre3b[c] -> ahcys[c] + 2 h[c] + pre4[c]	(Contig46-orf00332)	Contig46-orf00332		Porphyrin and chlorophyll metabolism	0	0	1000	0		2.1.1.131	iNJ661v&A3(2)		R05180
Rxn978	precorrin 6Y C5 15 methyltransferase decarboxylating	2 amet[c] + pre6b[c] -> 2 ahcys[c] + co2[c] + 12 h[c] + pre8[c]	(Contig46-orf00263)	Contig46-orf00263		Porphyrin and chlorophyll metabolism	0	0	1000	0		2.1.1.132	iNJ661v&A3(2)		R05149
Rxn979	S-adenosyl-L-methionine:cobalt-factor-II C20-methyltransferase	copre2[c] + amet[c] -> copre3[c] + ahcys[c]	(Contig46-orf00332)	Contig46-orf00332		Porphyrin and chlorophyll metabolism	0	0	1000	0		2.1.1.151	Bing		R05808
Rxn980	S-adenosyl-L-methionine:cobalt-precorrin-6B C15-methyltransferase (C12-decarboxylating)	codhpre6[c] + amet[c] -> copre7[c] + ahcys[c] + co2[c] + h[c]	(Contig46-orf00263)	Contig46-orf00263		Porphyrin and chlorophyll metabolism	0	0	1000	0		2.1.1.196	Bing		R07774
Rxn981	precorrin 4 C11 methyltransferase	amet[c] + copre4[c] -> ahcys[c] + copre5a[c] + h[c]	(Contig46-orf00265) or (Contig46-orf02497)	Contig46-orf00265 Contig46-orf02497		Porphyrin and chlorophyll metabolism	0	0	1000	0		2.1.1.271	iNJ661v		R05810
Rxn982	S-adenosyl-L-methionine:cobalt-precorrin-7 C5-methyltransferase	copre7[c] + amet[c] -> copre8[c] + ahcys[c]	(Contig46-orf00263)	Contig46-orf00263		Porphyrin and chlorophyll metabolism	0	0	1000	0		2.1.1.289	Bing		R07775
Rxn983	Nicotinate nucleotide dimethylbenzimidazole phosphoribosyltransferase	dmbzid[c] + nicrnt[c] -> 5prdmbz[c] + 2 h[c] + nac[c]	(Contig46-orf01997)	Contig46-orf01997		Porphyrin and chlorophyll metabolism	0	0	1000	0		2.4.2.21	iNJ661v&A3(2)		R04148
Rxn984	Cobinamide adenyltransferase	atp[c] + cbi[c] + h[c] -> adocbi[c] + pppi[c]	(Contig46-orf00260) or (Contig46-orf01232)	Contig46-orf00260 Contig46-orf01232		Porphyrin and chlorophyll metabolism	0	0	1000	0		2.5.1.17	iNJ661v		R07268
Rxn985	cob I alamin adenosyltransferase	atp[c] + cbl1[c] -> adocbl[c] + pppi[c]	(Contig46-orf00260)	Contig46-orf00260		Porphyrin and chlorophyll metabolism	0	0	1000	0		2.5.1.17	iNJ661v		R01492
Rxn986	cob I yrinic acid a c diamide adenosyltransferase	atp[c] + co1dam[c] + h[c] -> adcobdam[c] + pppi[c]	(Contig46-orf00260)	Contig46-orf00260		Porphyrin and chlorophyll metabolism	0	0	1000	0		2.5.1.17	iNJ661v&A3(2)		R05220
Rxn987	hydroxymethylbilane synthase	h2o[c] + 4 ppbng[c] -> hmbil[c] + 4 nh3[c]	(Contig46-orf04317)	Contig46-orf04317		Porphyrin and chlorophyll metabolism	0	0	1000	0		2.5.1.61	iNJ661v&A3(2)		R00084
Rxn988	Adenosyl cobinamide kinase	adocbi[c] + atp[c] <=> adocbip[c] + adp[c] + h[c]	(Contig46-orf01997)	Contig46-orf01997		Porphyrin and chlorophyll metabolism	1	-1000	1000	0		2.7.1.156	iNJ661v&A3(2)		R05221
Rxn989	Adenosyl cobinamide phosphate guanyltransferase	adocbip[c] + gtp[c] <=> agdpcbi[c] + ppi[c] + h[c]	(Contig46-orf01997) or (Contig46-orf05017)	Contig46-orf01997 Contig46-orf05017		Porphyrin and chlorophyll metabolism	1	-1000	1000	0		2.7.7.62	iNJ661v&A3(2)		R05222
Rxn990	Adenosylcobalamin 5 phosphate synthase	agdpcbi[c] + rdmbzi[c] <=> adocbl[c] + gmp[c] + 2 h[c]	(Contig46-orf01995)	Contig46-orf01995		Porphyrin and chlorophyll metabolism	1	-1000	1000	0		2.7.8.26	iNJ661v&A3(2)		R05223
Rxn991	uroporphyrinogen decarboxylase uroporphyrinogen I	4 h[c] + uppg1[c] -> 4 co2[c] + cpppg1[c]	(Contig46-orf02773)	Contig46-orf02773		Porphyrin and chlorophyll metabolism	0	0	1000	0		4.1.1.37	iNJ661v		R04972
Rxn992	uroporphyrinogen decarboxylase uroporphyrinogen III	4 h[c] + uppg3[c] -> 4 co2[c] + cpppg3[c]	(Contig46-orf02773)	Contig46-orf02773		Porphyrin and chlorophyll metabolism	0	0	1000	0		4.1.1.37	iNJ661v&A3(2)		R03197
Rxn993	porphobilinogen synthase	2 5aop[c] -> 2 h2o[c] + h[c] + ppbng[c]	(Contig46-orf04314)	Contig46-orf04314		Porphyrin and chlorophyll metabolism	0	0	1000	0		4.2.1.24	iNJ661v&A3(2)		R00036
Rxn994	uroporphyrinogen III synthase	hmbil[c] -> h2o[c] + uppg3[c]	(Contig46-orf04732) or (Contig46-orf01262) or (Contig46-orf04316)	Contig46-orf04732 Contig46-orf01262 Contig46-orf04316		Porphyrin and chlorophyll metabolism	0	0	1000	0		4.2.1.75	iNJ661v&A3(2)		R03165
Rxn995	Ferrochelatase	fe2[c] + ppp9[c] -> 2 h[c] + heme[c]	(Contig46-orf02572)	Contig46-orf02572		Porphyrin and chlorophyll metabolism	0	0	1000	0		4.99.1.1	iNJ661v&A3(2)		R00310
Rxn996	glutamate 1 semialdehyde aminotransferase	glu1sa[c] -> 5aop[c]	(Contig46-orf04307)	Contig46-orf04307		Porphyrin and chlorophyll metabolism	0	0	1000	0		5.4.3.8	iNJ661v		R02272
Rxn997	precorrin 8X methylmutase	copre8[c] + 2 h[c] -> cobya[c]	(Contig46-orf00333)	Contig46-orf00333		Porphyrin and chlorophyll metabolism	0	0	1000	0		5.4.99.60	iNJ661v		R05814
Rxn998	precorrin 8X methylmutase	13 h[c] + pre8[c] <=> hgbyr[c]	(Contig46-orf00333)	Contig46-orf00333		Porphyrin and chlorophyll metabolism	1	-1000	1000	0		5.4.99.61	iNJ661v&A3(2)		R05177
Rxn999	adenosylcobinamide phosphate synthase	adcobhex[c] + applp[c] + atp[c] -> adocbip[c] + adp[c] + pi[c] + h[c]	(Contig46-orf01997) or (Contig46-orf01934)	Contig46-orf01997 Contig46-orf01934		Porphyrin and chlorophyll metabolism	0	0	1000	0		6.3.1.10	iNJ661v		R06529
Rxn1000	adenosylcobyric acid synthase glutamine hydrolysing	adcobdam[c] + 4 atp[c] + 4 gln-L[c] + 4 h2o[c] -> adcobhex[c] + 4 adp[c] + 4 glu-L[c] + 4 h[c] + 4 pi[c]	(Contig46-orf00247) or (Contig46-orf00259) or (Contig46-orf00630)	Contig46-orf00247 Contig46-orf00259 Contig46-orf00630		Porphyrin and chlorophyll metabolism	0	0	1000	0		6.3.5.10	iNJ661v&A3(2)		R05225
Rxn1001	cobyrinate:L-glutamine amido-ligase (ADP-forming)	cobya[c] + 2 atp[c] + 2 h2o[c] + 2 gln-L[c] -> co2dam[c] + 2 adp[c] + 2 pi[c] + 2 glu-L[c] + 2 h[c]	(Contig46-orf00259)	Contig46-orf00259		Porphyrin and chlorophyll metabolism	0	0	1000	0		6.3.5.11	Bing		R05815
Rxn1002	Hydrogenobyrinate Hydrogenobyrinate a c diamide	2 atp[c] + 2 gln-L[c] + h2o[c] + hgbyr[c] -> 2 adp[c] + 2 glu-L[c] + h[c] + hgbam[c] + ppi[c]	(Contig46-orf00259)	Contig46-orf00259		Porphyrin and chlorophyll metabolism	0	0	1000	0		6.3.5.9	iNJ661v&A3(2)		R05224
Rxn1003	cobaltochelatase	atp[c] + cobalt2[c] + h2o[c] + hgbam[c] -> adp[c] + co2dam[c] + h[c] + pi[c]	(Contig46-orf00336)	Contig46-orf00336		Porphyrin and chlorophyll metabolism	0	0	1000	0		6.6.1.2	iNJ661v&A3(2)		R05227
Rxn1004	precorrin 6Y C5 15 methyltransferase decarboxylating	2 amet[c] + codhpre6[c] -> 2 ahcys[c] + co2[c] + copre8[c] + h[c]	(Contig46-orf00263)	Contig46-orf00263		Porphyrin and chlorophyll metabolism	0	0	1000	0		#N/A	iNJ661v		R05813
Rxn1007	Spontaneous	hmbil[c] <=> uppg1[c] + h2o[c]	Spontaneous	Spontaneous		Porphyrin and chlorophyll metabolism	1	-1000	1000	0			Bing		R03166
Rxn1008	adenosylcobinamide phosphate synthase	adcobhex[c] + appl[c] + atp[c] -> adocbi[c] + adp[c] + pi[c] + h[c]	(Contig46-orf01934)	Contig46-orf01934		Porphyrin and chlorophyll metabolism	0	0	1000	0		6.3.1.10	iNJ661v		R07302
Rxn1009	sirohydrochlorin dehydrogenase NAD	dscl[c] + nad[c] <=> 3 h[c] + nadh[c] + scl[c]	(Contig46-orf02863)	Contig46-orf02863		Porphyrin and chlorophyll metabolism	1	-1000	1000	0		1.3.1.76	iNJ661v&A3(2)		R03947
Rxn1010	Precorrin 5 Precorrin 6X	amet[c] + h2o[c] + pre5[c] -> ac[c] + ahcys[c] + 2 h[c] + pre6a[c]	(Contig46-orf00338)	Contig46-orf00338		Porphyrin and chlorophyll metabolism	0	0	1000	0		2.1.1.152	iNJ661v&A3(2)		R05219
Rxn1011	precorrin 6A reductase	2 h[c] + nadph[c] + pre6a[c] <=> nadp[c] + pre6b[c]	(Contig46-orf00249) or (Contig46-orf02497)	Contig46-orf00249 Contig46-orf02497		Porphyrin and chlorophyll metabolism	1	-1000	1000	0		1.3.1.54	iNJ661v&A3(2)		R05150
Rxn1012	coproporphyrinogen oxidase O2 required	cpppg3[c] + 2 h[c] + o2[c] -> 2 co2[c] + 2 h2o[c] + pppg9[c]	(Contig46-orf01846)	Contig46-orf01846		Porphyrin and chlorophyll metabolism	0	0	1000	0		1.3.3.3	iNJ661v		R03220
Rxn1013	uroporphyrinogen methyltransferase	2 amet[c] + uppg3[c] -> 2 ahcys[c] + dscl[c] + h[c]	(Contig46-orf02863)	Contig46-orf02863		Porphyrin and chlorophyll metabolism	0	0	1000	0		2.1.1.107	iNJ661v		R03194
Rxn1014	precorrin 4 C11 methyltransferase	amet[c] + pre4[c] -> ahcys[c] + pre5[c] + h[c]	(Contig46-orf00265) or (Contig46-orf02497)	Contig46-orf00265 Contig46-orf02497		Porphyrin and chlorophyll metabolism	0	0	1000	0		2.1.1.133	iNJ661v&A3(2)		R05181
Rxn1015	Mg protoporphyrin IX magnesium lyase	atp[c] + h2o[c] + mg2[c] + ppp9[c] -> adp[c] + mppp9[c] + pi[c] + 3 h[c]	(Contig46-orf03844)	Contig46-orf03844		Porphyrin and chlorophyll metabolism	0	0	1000	0		6.6.1.1	iNJ661v		R03877
Rxn1016	2-succinyl-6-hydroxy-2,4-cyclohexadiene-1-carboxylate synthase	ichor[c] + akg[c] + h[c] -> 2shchc[c] + co2[c]	(Contig46-orf03936)	Contig46-orf03936		Ubiquinone and other terpenoid metabolism	0	0	1000	0		2.2.1.9	A3(2)		R08165
Rxn1017	1 4 dihydroxy 2 naphthoate octaprenyltransferase	dhna[c] + octdp[c] -> 2dmmq8[c] + co2[c] + ppi[c]	(Contig46-orf03952)	Contig46-orf03952		Ubiquinone and other terpenoid metabolism	0	0	1000	0		2.5.1.74	iNJ661v		R05617
Rxn1018	2-Octaprenyl-3-methyl-6-methoxy-1,4-benzoquinone ,NADPH2:oxygen oxidoreductase	octmmb[c] + o2[c] + nadph[c] + 2 h[c] -> octmhmb[c] + nadp[c] + h2o[c]	Unknown	Unknown		Ubiquinone and other terpenoid metabolism	0	0	1000	0		1.14.13.-	Bing		R06146
Rxn1019		octpp[c] + o2[c] + nadph[c] + 2 h[c] -> octch[c] + nadp[c] + h2o[c]	(Contig46-orf01540)	Contig46-orf01540		Ubiquinone and other terpenoid metabolism	0	0	1000	0		1.14.13.-	Bing		R04987
Rxn1020	NADH dehydrogenase menaquinone 8 0 protons	2 h[c] + mqn8[c] + nadh[c] -> mql8[c] + nad[c]	(Contig46-orf00593 and Contig46-orf00594 and Contig46-orf00592 and Contig46-orf00591 and Contig46-orf00590 and Contig46-orf00587 and Contig46-orf00584 and Contig46-orf00581 and Contig46-orf00580 and Contig46-orf00579 and Contig46-orf00577 and Contig46-orf00576 and Contig46-orf00575) or (Contig46-orf04836) or (Contig46-orf05200)	Contig46-orf00593 Contig46-orf00594 Contig46-orf00592 Contig46-orf00591 Contig46-orf00590 Contig46-orf00587 Contig46-orf00584 Contig46-orf00581 Contig46-orf00580 Contig46-orf00579 Contig46-orf00577 Contig46-orf00576 Contig46-orf00575 Contig46-orf04836 Contig46-orf04836 Contig46-orf05200		Ubiquinone and other terpenoid metabolism	0	0	1000	0		1.6.5.2	ATCC13032&iNJ661v		R02964
Rxn1022	S adenosylmethione2 demthylmenaquinone methyltransferase menaquinone 8	2dmmq8[c] + amet[c] -> ahcys[c] + mqn8[c] + 3 h[c]	(Contig46-orf02286) or (Contig46-orf03932)	Contig46-orf02286 Contig46-orf03932		Ubiquinone and other terpenoid metabolism	0	0	1000	0		2.1.1.163	iNJ661v&A3(2)		R04993
Rxn1023	UDP-L-rhamnose:flavonol-3-O-D-glucoside L-rhamnosyltransferase	octmb[c] + amet[c] + h[c] -> octmmb[c] + ahcys[c] + h[c]	(Contig46-orf03932)	Contig46-orf03932		Ubiquinone and other terpenoid metabolism	0	0	1000	0		2.1.1.201	Bing		R04990
Rxn1024		octmhmb[c] + amet[c] -> ahcys[c] + q8[c] + h[c]	(Contig46-orf03932) or (Contig46-orf00136) or (Contig46-orf03188)	Contig46-orf03932 Contig46-orf00136 Contig46-orf03188		Ubiquinone and other terpenoid metabolism	0	0	1000	0		2.1.1.64	Bing		R05614
Rxn1025	all-trans-octaprenyl-diphosphate:4-hydroxybenzoate 3-octaprenyltransferase	4hbz[c] + octdp[c] -> ppi[c] + octhb[c] + h[c]	(Contig46-orf02624) or (Contig46-orf03952) or (Contig46-orf04505)	Contig46-orf02624 Contig46-orf03952 Contig46-orf04505		Ubiquinone and other terpenoid metabolism	0	0	1000	0		2.5.1.-	Bing		R05615
Rxn1026	tyrosine transaminase	akg[c] + tyr-L[c] <=> 34hpp[c] + glu-L[c]	(Contig46-orf00540) or (Contig46-orf02202)	Contig46-orf00540 Contig46-orf02202		Ubiquinone and other terpenoid metabolism	1	-1000	1000	0		2.6.1.1 2.6.1.5 2.6.1.9 2.6.1.57	ATCC13032&iNJ661v		R00734
Rxn1027	3-octaprenyl-4-hydroxybenzoate carboxy-lyase	octhb[c] + h[c] -> co2[c] + octpp[c]	Unknown	Unknown		Ubiquinone and other terpenoid metabolism	0	0	1000	0		4.1.1.-	Bing		R04986
Rxn1028	naphthoate synthase	sbzcoa[c] -> coa[c] + dhna[c]	(Contig46-orf03949)	Contig46-orf03949		Ubiquinone and other terpenoid metabolism	0	0	1000	0		4.1.3.36	iNJ661v&A3(2)		R04150
Rxn1029	chorismate pyruvate-lyase (4-hydroxybenzoate-forming)	chor[c] -> 4hbz[c] + pyr[c]	Unknown	Unknown		Ubiquinone and other terpenoid metabolism	0	0	1000	0		4.1.3.40	Bing		R01302
Rxn1030	o-succinylbenzoate synthase	shchc[c] -> sucbz[c] + h2o[c]	(Contig46-orf03947)	Contig46-orf03947		Ubiquinone and other terpenoid metabolism	0	0	1000	0		4.2.1.113	A3(2)		R04031
Rxn1031	Isochorismate Synthase	chor[c] <=> ichor[c]	(Contig46-orf02988)	Contig46-orf02988		Ubiquinone and other terpenoid metabolism	1	-1000	1000	0		5.4.4.2	iNJ661v&A3(2)		R01717
Rxn1032	o succinylbenzoate CoA ligase	sucbz[c] + coa[c] + atp[c] -> amp[c] + ppi[c] + sbzcoa[c] + h[c]	(Contig46-orf01001) or (Contig46-orf01100) or (Contig46-orf03950)	Contig46-orf01001 Contig46-orf01100 Contig46-orf03950		Ubiquinone and other terpenoid metabolism	0	0	1000	0		6.2.1.26	iNJ661v&A3(2)		R04030
Rxn1034	trans,trans-Farnesyl-diphosphate:isopentenyl-diphosphate farnesyltranstransferase	frdp[c] + ipdp[c] -> ppi[c] + ggpp[c] + h[c]	(Contig46-orf03920) or (Contig46-orf02049) or (Contig46-orf03931)	Contig46-orf03920 Contig46-orf02049 Contig46-orf03931		Terpenoid backbone metabolism	0	0	1000	0		2.5.1.29	Bing		R02061
Rxn1035	1 deoxy D xylulose reductoisomerase	dxyl5p[c] + 2 h[c] + nadph[c] <=> 2me4p[c] + nadp[c]	(Contig46-orf02877)	Contig46-orf02877		Terpenoid backbone metabolism	1	-1000	1000	0		1.1.1.267	ATCC13032&iNJ661v		R05688
Rxn1036	1 hydroxy 2 methyl 2 E butenyl 4 diphosphate reductase dmpp	h2mb4p[c] + 2 h[c] + nadh[c] -> dmpp[c] + h2o[c] + nad[c]	(Contig46-orf03235)	Contig46-orf03235		Terpenoid backbone metabolism	0	0	1000	0		1.17.1.2	iNJ661v		R08210
Rxn1037	1 hydroxy 2 methyl 2 E butenyl 4 diphosphate reductase ipdp	h2mb4p[c] + 2 h[c] + nadh[c] -> h2o[c] + ipdp[c] + nad[c]	(Contig46-orf03235)	Contig46-orf03235		Terpenoid backbone metabolism	0	0	1000	0		1.17.1.2	iNJ661v		R08209
Rxn1038	2C methyl D erythritol 2 4 cyclodiphosphate dehydratase	2mecdp[c] + 2 h[c] -> h2mb4p[c] + h2o[c]	(Contig46-orf02873)	Contig46-orf02873		Terpenoid backbone metabolism	0	0	1000	0		1.17.7.1	ATCC13032&iNJ661v		R08689
Rxn1039	dimethylallyltranstransferase	dmpp[c] + ipdp[c] <=> grdp[c] + ppi[c] + h[c]	(Contig46-orf02049)	Contig46-orf02049		Terpenoid backbone metabolism	1	-1000	1000	0		2.5.1.1	ATCC13032&iNJ661v		R01658
Rxn1040	geranyltranstransferase	grdp[c] + ipdp[c] <=> frdp[c] + ppi[c] + h[c]	(Contig46-orf03330)	Contig46-orf03330		Terpenoid backbone metabolism	1	-1000	1000	0		2.5.1.10	ATCC13032&iNJ661v		R02003
Rxn1041	Z-farnesyl diphosphate synthase	grdp[c] + ipdp[c] <=> frdp-tb[c] + ppi[c] + h[c]	(Contig46-orf03330)	Contig46-orf03330		Terpenoid backbone metabolism	1	-1000	1000	0		2.5.1.68	Bing		R08528
Rxn1042	decaprenyl synthase	frdp[c] + 7 ipdp[c] -> decdp[c] + 7 ppi[c] + 7 h[c]	(Contig46-orf03920) or (Contig46-orf02049)	Contig46-orf03920 Contig46-orf02049		Terpenoid backbone metabolism	0	0	1000	0		2.5.1.29	iNJ661v		R02061
Rxn1043	(2Z,6E)-farnesyl-diphosphate:isopentenyl-diphosphate farnesylcistransferase (adding 7 isopentenyl units)	frdp-tb[c] + 7 ipdp[c] -> decdp-tb[c] + 7 ppi[c] + 5 h[c]	(Contig46-orf03920) or (Contig46-orf02049)	Contig46-orf03920 Contig46-orf02049		Terpenoid backbone metabolism	0	0	1000	0		2.5.1.86	Bing		R09244
Rxn1044	Undecaprenyl diphosphate synthase	frdp[c] + 8 ipdp[c] -> 8 ppi[c] + udcpdp[c] + 8 h[c]	(Contig46-orf01862)	Contig46-orf01862		Terpenoid backbone metabolism	0	0	1000	0		2.5.1.31	ATCC13032&iNJ661v		R06447
Rxn1045	4 cytidine 5 diphospho 2 C methyl D erythritol kinase	4c2me[c] + atp[c] -> 2p4c2me[c] + adp[c] + h[c]	(Contig46-orf03560)	Contig46-orf03560		Terpenoid backbone metabolism	0	0	1000	0		2.7.1.148	ATCC13032&iNJ661v		R05634
Rxn1046	2 C methyl D erythritol 4 phosphate cytidylyltransferase	2me4p[c] + ctp[c] -> 4c2me[c] + ppi[c]	(Contig46-orf00957)	Contig46-orf00957		Terpenoid backbone metabolism	0	0	1000	0		2.7.7.60	ATCC13032&iNJ661v		R05633
Rxn1047	2 C methyl D erythritol 2 4 cyclodiphosphate synthase	2p4c2me[c] -> 2mecdp[c] + cmp[c]	(Contig46-orf00957)	Contig46-orf00957		Terpenoid backbone metabolism	0	0	1000	0		4.6.1.12	ATCC13032&iNJ661v		R05637
Rxn1048	isopentenyl diphosphate D isomerase	ipdp[c] <=> dmpp[c]	(Contig46-orf01146)	Contig46-orf01146		Terpenoid backbone metabolism	1	-1000	1000	0		5.3.3.2	ATCC13032&iNJ661v		R01123
Rxn1049	(2E,6E)-farnesyl-diphosphate:isopentenyl-diphosphate farnesyltranstransferase (adding 5 isopentenyl units)	frdp[c] + 5 ipdp[c] -> octdp[c] + 5 ppi[c] + 5 h[c]				Terpenoid backbone metabolism	0	0	1000	0		2.5.1.90	Bing		R09248
Rxn1050	ddtdp-6-deoxy-L-mannose:nadp+ 4-oxidoreductase (3,5-epimerizing)	dtdp4d6dg[c] + nadph[c] + 2 h[c] <=> dtdprmn[c] + nadp[c]	(Contig46-orf04561)	Contig46-orf04561		Polyketide sugar unit biosynthesis	1	-1000	1000	0		1.1.1.-	ATCC13032		R08935
Rxn1051	dTDP 4 dehydrorhamnose reductase	dtdp4d6dm[c] + 2 h[c] + nadph[c] -> dtdprmn[c] + nadp[c]	(Contig46-orf03980)	Contig46-orf03980		Streptomycin biosynthesis	0	0	1000	0		1.1.1.133	ATCC13032&iNJ661v		R02777
Rxn1053	glucose 1 phosphate thymidylyltransferase	dttp[c] + g1p[c] <=> dtdpglu[c] + ppi[c]	(Contig46-orf03981)	Contig46-orf03981		Streptomycin biosynthesis	1	-1000	1000	0		2.7.7.24	ATCC13032&iNJ661v		R02328
Rxn1054	myo inositol 3 phosphatase	h2o[c] + mi3p-D[c] -> inost[c] + pi[c]	(Contig46-orf02209 and Contig46-orf02426) or (Contig46-orf02428 and Contig46-orf02426) or (Contig46-orf01038)	Contig46-orf02209 Contig46-orf02426 Contig46-orf02428 Contig46-orf01038		Streptomycin biosynthesis	0	0	1000	0		3.1.3.25	ATCC13032&iNJ661v		R01187
Rxn1055	dTDPglucose 4 6 dehydratase	dtdpglu[c] -> dtdp4d6dg[c] + h2o[c]	(Contig46-orf03982) or (Contig46-orf04221) or (Contig46-orf04329)	Contig46-orf03982 Contig46-orf04221 Contig46-orf04329		Streptomycin biosynthesis	0	0	1000	0		4.2.1.46	ATCC13032&iNJ661v		R06513
Rxn1056	dTDP 4 dehydrorhamnose 3 5 epimerase	dtdp4d6dg[c] -> dtdp4d6dm[c]	(Contig46-orf03972)	Contig46-orf03972		Streptomycin biosynthesis	0	0	1000	0		5.1.3.13	ATCC13032&iNJ661v		R06514
Rxn1057	FMNH2:NADP+ oxidoreductase	fmn[c] + nadph[c] + 2 h[c] -> fmnh2[c] + nadp[c]	(Contig46-orf03339)	Contig46-orf03339		Butirosin and neomycin biosynthesis	0	0	1000	0		1.5.1.38 1.5.1.39 1.5.1.-	Bing		R05706
Rxn1058	3-oxoadipate enol-lactonase	5odhf2a[c] + h2o[c] -> kadipate[c] + h[c]	(Contig46-orf01770) or (Contig46-orf04820)	Contig46-orf01770 Contig46-orf04820		Benzoate metabolism	0	0	1000	0		3.1.1.24	A3(2)		R02991
Rxn1059	4 carboxymuconolactone decarboxylase	2c25dho[c] + h[c] -> 5odhf2a[c] + co2[c]	(Contig46-orf03840) or (Contig46-orf05009)	Contig46-orf03840 Contig46-orf05009		Benzoate metabolism	0	0	1000	0		4.1.1.44	iNJ661v&A3(2)		R03470
Rxn1060	4-hydroxy-2-oxohexanoate pyruvate-lyase (propanal-forming)	4hohex[c] <=> pyr[c] + ppal[c]	(Contig46-orf01020)	Contig46-orf01020		Xylene degradation	1	-1000	1000	0		4.1.3.43	Bing		R05298
Rxn1061	4-Hydroxy-2-oxohexanoate hydro-lyase	2hh24d[c] + h2o[c] -> 4hohex[c]	(Contig46-orf01011)	Contig46-orf01011		Xylene degradation	0	0	1000	0		4.2.1.132	Bing		R05864
Rxn1062	L-Methionine:tRNAMet ligase (AMP-forming)	atp[c] + met-L[c] + trnam[c] -> amp[c] + mettrna[c] + ppi[c]	(Contig46-orf03569)	Contig46-orf03569		Aminoacyl-tRNA biosynthesis	0	0	1000	0		6.1.1.10	Bing		R03659
Rxn1063	Alanyl tRNA synthetase	ala-L[c] + atp[c] + trnaala[c] -> alatrna[c] + amp[c] + ppi[c]	(Contig46-orf00572) or (Contig46-orf02987)	Contig46-orf00572 Contig46-orf02987		Aminoacyl-tRNA biosynthesis	0	0	1000	0		6.1.1.7	iNJ661v		R03038
Rxn1064	superoxide dismutase	2 h[c] + 2 o2s[c] -> h2o2[c] + o2[c]	(Contig46-orf04981) or (Contig46-orf00423)	Contig46-orf04981 Contig46-orf00423			0	0	1000	0		1.15.1.1	iNJ661v&A3(2)		R00275
Rxn1065	4 amino 5 hydroxymethyl 2 methylpyrimidine synthetase	air[c] + h[c] -> 4ahmmp[c] + gcald[c] + pi[c]	(Contig46-orf04458)	Contig46-orf04458			0	0	1000	0		#N/A	iNJ661v
Rxn1066	cob II yrinic acid a c diamide reductase	2 co2dam[c] + nadh[c] -> 2 co1dam[c] + 2 h[c] + nad[c]	(Contig46-orf00330)	Contig46-orf00330			0	0	1000	0			iNJ661v
Rxn1069	transacylase	arachACP[c] + coa[c] -> acp[c] + arachcoa[c]	(Contig46-orf01647)	Contig46-orf01647			0	0	1000	0		2.3.1.-	iNJ661v
Rxn1070	D alanine D alanine dipeptidase	alaala[c] + h2o[c] -> 2 ala-D[c]	(Contig46-orf01417)	Contig46-orf01417			0	0	1000	0		3.4.13.22	iNJ661v		R07651
Rxn1071	Long-chain carboxylate:CoA ligase (AMP-forming)	mocdca[c] + atp[c] + coa[c] -> amp[c] + mocdcoa[c] + ppi[c] + h[c]	(Contig46-orf00253) or (Contig46-orf00475) or (Contig46-orf00363) or (Contig46-orf02032) or (Contig46-orf01049) or (Contig46-orf04341) or (Contig46-orf03038) or (Contig46-orf03090) or (Contig46-orf05006)	Contig46-orf00253 Contig46-orf00475 Contig46-orf00363 Contig46-orf02032 Contig46-orf01049 Contig46-orf03038 Contig46-orf04341 Contig46-orf03090 Contig46-orf05006		General reaction	0	0	1000	0		6.2.1.3	Bing		R00390
Rxn1073	Long-chain carboxylate:CoA ligase (AMP-forming)	prephth[c] + coa[c] + atp[c] + 2 h[c] -> amp[c] + ppi[c] + prephthcoa[c]	(Contig46-orf00253) or (Contig46-orf00475) or (Contig46-orf00363) or (Contig46-orf02032) or (Contig46-orf01049) or (Contig46-orf04341) or (Contig46-orf03038) or (Contig46-orf03090) or (Contig46-orf05006)	Contig46-orf00253 Contig46-orf00475 Contig46-orf00363 Contig46-orf02032 Contig46-orf01049 Contig46-orf03038 Contig46-orf04341 Contig46-orf03090 Contig46-orf05006		General reaction	0	0	1000	0		6.2.1.3	iNJ661v		R00390
Rxn1074	acyl acyl carrier protein synthetase	4hbz[c] + acp[c] + atp[c] -> 4hbzACP[c] + amp[c] + ppi[c] + h[c]					0	0	1000	0		#N/A	iNJ661v
Rxn1075	arabinofuranosyl transferase M tb	decda-tb[c] + galfragund[c] -> agalfragund[c] + decd-tb[c] + 2 h[c]	(Contig46-orf00490)	Contig46-orf00490			0	0	1000	0		#N/A	iNJ661v
Rxn1076	decaprenylphosphoryl arabinose phosphate dephosphatase	decdpa-tb[c] -> decda-tb[c] + pi[c]					0	0	1000	0		#N/A	iNJ661v
Rxn1078	fatty acid synthase di methyl lignoceric acid	3 h[c] + mbhn[c] + mmcoa-S[c] + 2 nadph[c] -> co2[c] + coa[c] + dmlgnc[c] + h2o[c] + 2 nadp[c]	(Contig46-orf00479)	Contig46-orf00479			0	0	1000	0		#N/A	iNJ661v
Rxn1080	fatty acid synthase tri methyl cerotic acid	dmlgnc[c] + 5 h[c] + mmcoa-S[c] + 2 nadph[c] -> co2[c] + coa[c] + h2o[c] + 2 nadp[c] + tmhexc[c]	(Contig46-orf00479)	Contig46-orf00479			0	0	1000	0		#N/A	iNJ661v
Rxn1081	fatty acid synthase tetra methyl octacosanoic acid	5 h[c] + mmcoa-S[c] + 2 nadph[c] + tmhexc[c] -> co2[c] + coa[c] + h2o[c] + 2 nadp[c] + tamocta[c]	(Contig46-orf00479)	Contig46-orf00479			0	0	1000	0		#N/A	iNJ661v
Rxn1082	galactofuranose transferse M tb	h2o[c] + ragund[c] + 30 udpgalfur[c] -> galfragund[c] + 30 udp[c]	(Contig46-orf00462)	Contig46-orf00462			0	0	1000	0		#N/A	iNJ661v
Rxn1083	gdp mannosyl phosphate transferase	decd-tb[c] + gdpmann[c] + h[c] -> decdman1p-tb[c] + gdp[c]	(Contig46-orf02491) or (Contig46-orf02493)	Contig46-orf02491 Contig46-orf02493			0	0	1000	0		#N/A	iNJ661v
Rxn1084	rhamnosyltransferase LPS O16 antigen biosynthesis	dtdprmn[c] + unaga[c] -> dtdp[c] + ragund[c]	(Contig46-orf01466)	Contig46-orf01466			0	0	1000	0		#N/A	iNJ661v
Rxn1086	PDIM A synthesis Mycobacterium Tuberculosis	2 h[c] + phthiocerol[c] + 2 tamocta[c] -> 2 h2o[c] + pdima[c]	(Contig46-orf00253) or (Contig46-orf00475) or (Contig46-orf00363) or (Contig46-orf02032) or (Contig46-orf01049) or (Contig46-orf04341) or (Contig46-orf03038) or (Contig46-orf03090) or (Contig46-orf05006)	Contig46-orf00253 Contig46-orf00475 Contig46-orf00363 Contig46-orf02032 Contig46-orf01049 Contig46-orf03038 Contig46-orf04341 Contig46-orf03090 Contig46-orf05006			0	0	1000	0		#N/A	iNJ661v
Rxn1087	phthiocerol precursor synthesis	arachACP[c] + 23 h[c] + 2 malcoa[c] + 2 mmcoa-S[c] + 10 nadph[c] -> 2 co2[c] + 4 coa[c] + 5 h2o[c] + 10 nadp[c] + prephthACP[c]	(Contig46-orf00479) or (Contig46-orf01672)	Contig46-orf00479 Contig46-orf01672			0	0	1000	0		#N/A	iNJ661v
Rxn1088	phthiocerol precursor ACP transacylase	acp[c] + prephthcoa[c] <=> coa[c] + prephthACP[c] + 4 h[c]					1	-1000	1000	0		#N/A	iNJ661v
Rxn1090	Nucleoside triphosphate pyrophosphorylase datp	datp[c] + h2o[c] -> damp[c] + 2 h[c] + ppi[c]	(Contig46-orf03494)	Contig46-orf03494		Purine metabolism	0	0	1000	0		3.6.1.19	iNJ661v		R01532
Rxn1091	Nucleoside triphosphate pyrophosphorylase dttp	dttp[c] + h2o[c] -> dtmp[c] + 2 h[c] + ppi[c]	(Contig46-orf03494)	Contig46-orf03494		Purine metabolism	0	0	1000	0		3.6.1.19	iNJ661v		R01532
Rxn1098	phosphoribose transferase undecaprenyl phosphate	decd-tb[c] + prpp[c] + 3 h[c] -> decdpr-tb[c] + ppi[c]	(Contig46-orf00465)	Contig46-orf00465			0	0	1000	0		2.4.2.45	iNJ661v		R10095
Rxn1099	phosphoribose transferase undecaprenyl phosphate	prpp[c] + decd-tb[c] + h2o[c] + h[c] -> decdpa-tb[c] + ppi[c]					0	0	1000	0		2.4.2.45	iNJ661v		R10095
Rxn1100	undecaprenyl diphosphate synthase	decdp-tb[c] + ipdp[c] -> ppi[c] + udcpdp[c] + 3 h[c]	(Contig46-orf01862) or (Contig46-orf03330)	Contig46-orf01862 Contig46-orf03330			0	0	1000	0		2.5.1.-	iNJ661v		R07269
Rxn1101	decaprenyl diphosphatase	decdp-tb[c] + h2o[c] -> decd-tb[c] + 4 h[c] + pi[c]	(Contig46-orf02539)	Contig46-orf02539			0	0	1000	0		3.6.1.-	iNJ661v
Rxn1102	decaprenylphosphoryl ribose phosphate dephosphatase	decdpr-tb[c] + h2o[c] -> decdr-tb[c] + pi[c] + 4 h[c]					0	0	1000	0		#N/A	iNJ661v
Rxn1103	decaprenylphosphoryl ribose arabinofuranose isomerization	decdr-tb[c] + 2 h[c] <=> decda-tb[c]	(Contig46-orf00495 and Contig46-orf00491) or (Contig46-orf00495 and Contig46-orf02500)	Contig46-orf00495 Contig46-orf00491 Contig46-orf02500			1	-1000	1000	0		#N/A	iNJ661v
Rxn1104	undecaprenyl diphosphate synthase	decdp[c] + ipdp[c] -> ppi[c] + udcpdp[c] + h[c]	(Contig46-orf01862) or (Contig46-orf03330)	Contig46-orf01862 Contig46-orf03330			0	0	1000	0		#N/A	iNJ661v
Rxn1105	mycothiol dependent formaldehyde dehydrogenase	mshfald[c] + nad[c] -> 2 h[c] + mshfaldox[c] + nadh[c]	(Contig46-orf03280)	Contig46-orf03280			0	0	1000	0		1.1.1306	iNJ661v		R09129
Rxn1106	ferredoxin oxidoreductase	adfdrd[c] + 2 nadp[c] <=> adfdox[c] + 2 nadph[c] + 2 h[c]	(Contig46-orf01750) or (Contig46-orf04507) or (Contig46-orf05109) or (Contig46-orf03160)	Contig46-orf01750 Contig46-orf03160 Contig46-orf04507 Contig46-orf05109			1	-1000	1000	0		1.18.1.2 1.18.1.6	iNJ661v		R10159
Rxn1107	mycothiol reductase nadp dependent	mssg[c] + nadph[c] + 2 h[c] -> 2 msh[c] + nadp[c]	(Contig46-orf02868)	Contig46-orf02868			0	0	1000	0		1.8.1.15	iNJ661v		R05716
Rxn1108	mycothiol synthase	accoa[c] + cigam[c] -> coa[c] + msh[c]	(Contig46-orf01211)	Contig46-orf01211			0	0	1000	0		2.3.1.189	iNJ661v		R09622
Rxn1109	1D myo inositol 2 Acetamido 2 deoxy D glucopyranoside deacetylase	h2o[c] + iacgam[c] -> ac[c] + igam[c]	(Contig46-orf03167) or (Contig46-orf04768)	Contig46-orf03167 Contig46-orf04768			0	0	1000	0		3.5.1.103	iNJ661v		R09651
Rxn1110	conjugated glutathione amidase Mtb	bmnmsh[c] + h2o[c] -> acysbmn[c] + igam[c]	(Contig46-orf03350) or (Contig46-orf04768)	Contig46-orf03350 Contig46-orf04768			0	0	1000	0		3.5.1.115	iNJ661v		R10617
Rxn1111	cys 1D myo inositol 2 deoxy D glucopyranoside synthase	atp[c] + cys-L[c] + igam[c] -> amp[c] + cigam[c] + 3 h[c] + ppi[c]	(Contig46-orf00960) or (Contig46-orf02531)	Contig46-orf00960 Contig46-orf02531			0	0	1000	0		6.3.1.13	iNJ661v		R09591
Rxn1112	conjugated mycothiol synthesis	bmn[c] + msh[c] -> bmnmsh[c] + br[c] + h[c]					0	0	1000	0			iNJ661v
Rxn1113	Fe III reduction	fadh2[c] + 2 fe3[c] -> fad[c] + 2 fe2[c] + 2 h[c]					0	0	1000	0		#N/A	iNJ661v
Rxn1114	NADH:acceptor oxidoreductase	mql8[c] + nad[c] <=> mqn8[c] + nadh[c] + 2 h[c]	(Contig46-orf02456)	Contig46-orf02456			1	-1000	1000	0		1.6.99.3 1.6.99.5	Bing		R00281
Rxn1115	formyl coa CoA ligase	atp[c] + coa[c] + for[c] -> amp[c] + forcoa[c] + ppi[c] + h[c]					0	0	1000	0			iNJ661v
Rxn1116	1D myo inositol 2 Acetamido 2 deoxy D glucopyranoside synthesis	acgam[c] + mi1p-D[c] -> iacgam[c] + pi[c]	(Contig46-orf02031) or (Contig46-orf04347)	Contig46-orf02031 Contig46-orf04347			0	0	1000	0		#N/A	iNJ661v
Rxn1117	mshfaldox hydrolysis Mtb	h2o[c] + mshfaldox[c] -> for[c] + h[c] + msh[c]					0	0	1000	0		#N/A	iNJ661v
Rxn1118	mycothiol reductase glutathione exchange	gthox[c] + 2 msh[c] <=> 2 gthrd[c] + mssg[c]	(Contig46-orf02868)	Contig46-orf02868			1	-1000	1000	0		#N/A	iNJ661v
Rxn1120	Spontaneous	aoxobut[c] + h[c] <=> aact[c] + co2[c]	Spontaneous	Spontaneous		Glycine, serine and threonine metabolism	1	-1000	1000	0		Spontaneous	A3(2)		R03758
Rxn1123	5'-Phosphoribosyl-5-formamido-4-imidazolecarboxamide	10fthf[c] + aicar[c] -> thf[c] + fprica[c]	(Contig46-orf03648)	Contig46-orf03648			0	0	1000	0		2.1.2.3 3.5.4.10 6.3.4.23	ATCC13032		R04734
Rxn1124		htpa[c] + nadh[c] -> thdp[c] + nad[c] + h2o[c]	(Contig46-orf02829)	Contig46-orf02829			0	0	1000	0		#N/A	ATCC13032
add01	Palmitoyl CoA desaturase n C160CoA n C161CoA	hdcoa[c] + 2 h[c] + nadph[c] -> nadp[c] + pmtcoa[c]	(Contig46-orf01462) or (Contig46-orf01147) or (Contig46-orf03801) or (Contig46-orf03630)	Contig46-orf01462 Contig46-orf01147 Contig46-orf03801 Contig46-orf03630		Fatty acid elongation	0	0	1000	0		1.3.1.8 1.3.1.38	iNJ661v		R01278
add02		octmp[c] + o2[c] -> octmb[c] + h2o[c]	Unknown	Unknown		Ubiquinone and other terpenoid metabolism	0	0	1000	0		1.14.13.-	SEED		R04989
add03	S-adenosyl-L-methionine:3-(all-trans-octaprenyl)benzene-1,2-diol 2-O-methyltransferase	octch[c] + amet[c] -> octmp[c] + ahcys[c] + h[c]	Unknown	Unknown		Ubiquinone and other terpenoid metabolism	0	0	1000	0		2.1.1.222	SEED		R04988
add04	3-methyl-2-oxobutanoate:ferredoxin oxidoreductase (decarboxylating;CoA-2-methylpropanoylating)	3mob[c] + coa[c] + 2 fdxox[c] + 3 h[c] <=> isobutcoa[c] + co2[c] + 2 fdxrd[c]				Valine, leucine and isoleucine metabolism	1	-1000	1000	0		1.2.7.7	Bing		R07160
add05	2-oxoglutarate:ferredoxin oxidoreductase (decarboxylating)	2 fdxrd[c] + succoa[c] + co2[c] -> 2 fdxox[c] + akg[c] + coa[c] + 3 h[c]	(Contig46-orf00830 and Contig46-orf00827)	Contig46-orf00830 Contig46-orf00827		TCA cycle	0	0	1000	0		1.2.7.3	Bing&KEGG		R01197
add06	aldehyde reductase	arab-L[c] + nadh[c] + 2 h[c] <=> arabit-L[c] + nad[c]				Pentose and glucuronate interconversions	1	-1000	1000	0		1.1.1.21	A3(2)		R01758
add07	L-arabinitol 4-dehydrogenase	arabit-L[c] + nad[c] <=> xylu-L[c] + nadh[c] + 2 h[c]				Pentose and glucuronate interconversions	1	-1000	1000	0		1.1.1.12	A3(2)		R01903
add08	D-iditol 2-dehydrogenase	xylit[c] + nad[c] -> xylu-L[c] + nadh[c] + 2 h[c]				Pentose and glucuronate interconversions	0	0	1000	0		1.1.1.15	A3(2)		R05831
add09	aldehyde reductase	xyl-D[c] + nadh[c] + 2 h[c] <=> xylit[c] + nad[c]				Pentose and glucuronate interconversions	1	-1000	1000	0		1.1.1.9	A3(2)		R01896
add10	D-arabinitol:NADP+ oxidoreductase	xyl-D[c] <=> rbl-D[c]				Pentose and glucuronate interconversions	1	-1000	1000	0		1.1.1.287	Bing		R07144
add11	hydrogen-peroxide:hydrogen-peroxide oxidoreductase	2 h2o2[c] -> o2[c] + 2 h2o[c]	(Contig46-orf00103) or (Contig46-orf00748)	Contig46-orf00103 Contig46-orf00748		Glyoxylate and dicarboxylate metabolism	0	0	1000	0		1.11.1.6 1.11.1.21	Bing&KEGG		R00009
add13	L-serine ammonia-lyase	ser-L[c] -> pyr[c] + nh3[c]	(Contig46-orf02110)	Contig46-orf02110		Glycine, serine and threonine metabolism	0	0	1000	0		4.3.1.17 4.3.1.19	Bing&KEGG		R00220
Rxn119	glycolate:NADP+ oxidoreductase	glx[c] + nadph[c] + 2 h[c] -> glyclt[c] + nadp[c]				Glyoxylate and dicarboxylate metabolism	0	0	1000	0		1.1.1.79	Bing		R00465
Rxn407	triacylglycerol synthase	glyc3p[c] + h2o[c] + 1.272 pmtcoa[c] + 1.315 hdcoa[c] + 0.177 tdcoa[c] + 0.058 c120coa[c] + 0.094 odecoa[c] + 0.038 hpdecoa[c] + 0.023 mocdcoa[c] + 0.023 nndecoa[c] -> tag-c16[c] + 3 coa[c] + pi[c]	(Contig46-orf02037 and Contig46-orf01496) or (Contig46-orf01496 and Contig46-orf01163) or (Contig46-orf00453 and Contig46-orf01496)	Contig46-orf02037 Contig46-orf01496 Contig46-orf01163 Contig46-orf00453		Glycerolipid metabolism	0	0	1000	0			Bing
add14	Triacylglycerol bionsynthesis with C16	glyc3p[c] + h2o[c] + 1.272 pmtcoa[c] + 1.300 hdcoa[c] + 0.177 tdcoa[c] + 0.058 c120coa[c] + 0.094 odecoa[c] + 0.038 hpdecoa[c] + 0.023 mocdcoa[c] + 0.023 nndecoa[c] <=> tag-c16[c] + 3 coa[c] + pi[c]	(Contig46-orf02037 and Contig46-orf01496) or (Contig46-orf01496 and Contig46-orf01163) or (Contig46-orf00453 and Contig46-orf01496)	Contig46-orf02037 Contig46-orf01496 Contig46-orf01163 Contig46-orf00453		Glycerolipid metabolism	1	-1000	1000	0		2.3.1.20 3.1.3.4 3.1.3.81 2.3.1.51 2.3.1.15	Bing		R02251 R02239 R02241 R00851
add15	Diacylglycerol bionsynthesis with C16	glyc3p[c] + 1.257 pmtcoa[c] + 0.0082 nndecoa[c] + 0.448 hdcoa[c] + 0.093 tdcoa[c] + 0.0238 stcoa[c] + 0.1635 mocdcoa[c] + h2o[c] -> dag-c16[c] + pi[c] + 2 coa[c]	(Contig46-orf02037 and Contig46-orf02866) or (Contig46-orf02037 and Contig46-orf01163) or (Contig46-orf00453 and Contig46-orf02866) or (Contig46-orf00453 and Contig46-orf01163)	Contig46-orf02037 Contig46-orf02866 Contig46-orf01163 Contig46-orf00453		Glycerolipid metabolism	0	0	1000	0		3.1.3.4 3.1.3.81 2.3.1.51 2.3.1.15	Bing		R02239 R02241 R00851
add16	Phosphatidylinositol biosynthesis with C16	glyc3p[c] + ctp[c] + inost[c] + 1.118 pmtcoa[c] + 0.518 hpdcoa[c] + 0.226 mocdcoa[c] + 0.098 stcoa[c] + 0.009 hdcoa[c] + 0.009 nndcoa[c] + 0.011 hpdecoa[c] + 0.005 odecoa[c] + 0.004 nndecoa[c] + 0.003 tdcoa[c] -> cmp[c] + h[c] + ptd1in-c16[c] + ppi[c] + 2 coa[c]	(Contig46-orf02740 and Contig46-orf02883 and Contig46-orf02037 and Contig46-orf02866) or (Contig46-orf02740 and Contig46-orf02883 and Contig46-orf02037 and Contig46-orf01163) or (Contig46-orf02740 and Contig46-orf02883 and Contig46-orf00453 and Contig46-orf02866) or (Contig46-orf02740 and Contig46-orf02883 and Contig46-orf00453 and Contig46-orf01163)	Contig46-orf02740 Contig46-orf02883 Contig46-orf02037 Contig46-orf02866 Contig46-orf01163 Contig46-orf00453		Glycerophospholipid metabolism	0	0	1000	0		2.7.8.11 2.7.7.41 2.3.1.51 2.3.1.15	Bing		R01802 R01799 R02241 R00851
add17	Phosphatidylglycerol biosynthesis with C16	h2o[c] + ctp[c] + 2 glyc3p[c] + 0.689 odecoa[c] + 0.715 pmtcoa[c] + 0.246 hdcoa[c] + 0.135 hpdcoa[c] + 0.067 nndcoa[c] + 0.050 c182coa[c] + 0.035 hpdecoa[c] + 0.050 stcoa[c] + 0.012 nndecoa[c] -> pg-c16[c] + pi[c] + h[c] + cmp[c] + ppi[c] + 2 coa[c]	(Contig46-orf02037 and Contig46-orf02866) or (Contig46-orf02037 and Contig46-orf01163) or (Contig46-orf00453 and Contig46-orf02866) or (Contig46-orf00453 and Contig46-orf01163)	Contig46-orf02037 Contig46-orf02866 Contig46-orf01163 Contig46-orf00453		Glycerophospholipid metabolism	0	0	1000	0		3.1.3.27 2.7.8.5 2.7.7.41 2.3.1.51 2.3.1.15	Bing		R02029 R01801 R01799 R02241 R00851
add20	Cardiolipin biosynthesis with C16	h2o[c] + 2 ctp[c] + 3 glyc3p[c] + 2.331 pmtcoa[c] + 0.933 hdcoa[c] + 0.243 hpdcoa[c] + 0.115 mocdcoa[c] + 0.221 odecoa[c] + 0.046 hpdecoa[c] + 0.114 stcoa[c] -> cdl-c16[c] + 2 cmp[c] + pi[c] + 2 ppi[c] + 4 coa[c]	(Contig46-orf00405 and Contig46-orf02740 and Contig46-orf02883 and Contig46-orf02037 and Contig46-orf02866) or (Contig46-orf00405 and Contig46-orf02740 and Contig46-orf02883 and Contig46-orf02037 and Contig46-orf01163) or (Contig46-orf00405 and Contig46-orf02740 and Contig46-orf02883 and Contig46-orf00453 and Contig46-orf02866) or (Contig46-orf00405 and Contig46-orf02740 and Contig46-orf02883 and…	Contig46-orf00405 Contig46-orf02740 Contig46-orf02883 Contig46-orf02037 Contig46-orf02866 Contig46-orf01163 Contig46-orf00453		Glycerophospholipid metabolism	0	0	1000	0		2.7.8.- 3.1.3.27 2.7.8.5 2.7.7.41 2.3.1.51 2.3.1.15	Bing		R01799 R02241 R00851 R02029 R01801
add21	anteiso-heptadecanoyl-[acyl-carrier protein] hydrolase	anthpdeacp[c] + h2o[c] -> acp[c] + hpdeca-ant[c] + h[c]				Fatty acid biosynthesis	0	0	1000	0		3.1.2.21	Bing
add22	anteiso-heptadecanoyl-ACP synthase	2mbacp[c] + 6 malacp[c] + 12 nadph[c] + 24 h[c] -> 6 co2[c] + 6 acp[c] + 12 nadp[c] + 6 h2o[c] + anthpdacp[c]	(Contig46-orf01647)	Contig46-orf01647		Fatty acid biosynthesis	0	0	1000	0		2.3.1.-	Bing
add23		anthpdacp[c] + mql8[c] + o2[c] -> anthpdeacp[c] + mqn8[c] + 2 h2o[c]				Fatty acid biosynthesis	0	0	1000	0		1.14.19.2	Bing
add24	10-methylheptadecanoyl-[acyl-carrier protein] hydrolase	mhptacp[c] + h2o[c] -> acp[c] + mhept[c] + h[c]				Fatty acid biosynthesis	0	0	1000	0		3.1.2.21	Bing
add25	2-methylpropanoyl-CoA:[acyl-carrier-protein] S-acetyltransferase	isobutcoa[c] + acp[c] <=> coa[c] + 2mpacp[c]	(Contig46-orf01647)	Contig46-orf01647		Fatty acid biosynthesis	1	-1000	1000	0		2.3.1.-	Bing
add26	iso-hexadecanoyl-ACP synthase	2mpacp[c] + 7 malacp[c] + 14 nadph[c] + 28 h[c] -> 7 co2[c] + 7 acp[c] + 14 nadp[c] + 7 h2o[c] + mhptacp[c]	(Contig46-orf01647 and Contig46-orf04641 and Contig46-orf01055 and Contig46-orf02570) or (Contig46-orf01647 and Contig46-orf04641 and Contig46-orf01113 and Contig46-orf02570) or (Contig46-orf01647 and Contig46-orf04641 and Contig46-orf02257 and Contig46-orf02570) or (Contig46-orf01647 and Contig46-orf04641 and Contig46-orf02573 and Contig46-orf02570) or (Contig46-orf01647 and Contig46-orf04641 an…	Contig46-orf01647 Contig46-orf01055 Contig46-orf01113 Contig46-orf01647 Contig46-orf02257 Contig46-orf02573 Contig46-orf03251 Contig46-orf03837 Contig46-orf03975 Contig46-orf04633 Contig46-orf02570 Contig46-orf00614 Contig46-orf04641		Fatty acid metabolism	0	0	1000	0		2.3.1.-	Bing
add27	ATP:dTMP phosphotransferase	atp[c] + dtmp[c] + h[c] <=> adp[c] + dtdp[c]	(Contig46-orf01481)	Contig46-orf01481		Pyrimidine metabolism	1	-1000	1000	0		2.7.4.9 2.7.4.12	KAAS		R02094
add28	polyphosphate kinase	atp[c] + pi[c] <=> adp[c] + ppi[c]	(Contig46-orf02972) or (Contig46-orf03553)	Contig46-orf02972 Contig46-orf03553		Oxidative phosphorylation	1	-1000	1000	0		2.7.4.1	KAAS		R02184
add29	sucrose:sucrose 1'-beta-D-fructosyltransferase	2 suc[c] <=> glc-D[c] + fssuc[c]					1	-1000	1000	0		2.4.1.99	Bing
add30		q8[c] + fadh2[c] -> fad[c] + q8h2[c]				Oxidative phosphorylation	0	0	1000	0			Bing
add31	sn-Glycerol-3-phosphate:(acceptor) 2-oxidoreductase	glyc3p[c] + fad[c] -> dhap[c] + fadh2[c]	(Contig46-orf04922) or (Contig46-orf01449) or (Contig46-orf03930)	Contig46-orf01449 Contig46-orf04922 Contig46-orf03930		Glycerophospholipid metabolism	0	0	1000	0		1.1.5.3	ATCC13032&iNJ661v		R00848
add32	pyruvate:thiamin diphosphate acetaldehydetransferase (decarboxylating)	pyr[c] + thmpp[c] + h[c] -> 2hetpp[c] + co2[c]	(Contig46-orf01924) or (Contig46-orf00273)	Contig46-orf01924 Contig46-orf00273		Pyruvate metabolism	0	0	1000	0		1.2.4.1	A3(2)		R00014
add34	Diacylglycerol bionsynthesis with glucose	glyc3p[c] + 0.4977 pmtcoa[c] + 0.3045 hdcoa[c] + 0.0863 hpdcoa[c] + 0.083 hpdecoa[c] + 0.095 stcoa[c] + 0.2169 odecoa[c] + 0.5847 nndcoa[c] + 0.1319 nndecoa[c] + h2o[c] -> dag-glc[c] + pi[c] + 2 coa[c]	(Contig46-orf02037 and Contig46-orf02866) or (Contig46-orf02037 and Contig46-orf01163) or (Contig46-orf00453 and Contig46-orf02866) or (Contig46-orf00453 and Contig46-orf01163)	Contig46-orf02037 Contig46-orf02866 Contig46-orf01163 Contig46-orf00453		Glycerolipid metabolism	0	0	1000	0		3.1.3.4 3.1.3.81 2.3.1.51 2.3.1.15	Bing		R02239 R02241 R00851
add35	Triacylglycerol bionsynthesis with glucose	glyc3p[c] + h2o[c] + 0.5601 butcoa[c] + 0.1302 palmcoa[c] + 0.3859 ptdecoa[c] + 0.3938 pmtcoa[c] + 0.4713 hdcoa[c] + 0.1124 hpdecoa[c] + 0.021 stcoa[c] + 0.7942 odecoa[c] + 0.0272 c182coa[c] + 0.1036 nndcoa[c] <=> tag-glc[c] + 3 coa[c] + pi[c]	(Contig46-orf02037 and Contig46-orf01496) or (Contig46-orf01496 and Contig46-orf01163) or (Contig46-orf00453 and Contig46-orf01496)	Contig46-orf02037 Contig46-orf01496 Contig46-orf01163 Contig46-orf00453		Glycerolipid metabolism	1	-1000	1000	0		2.3.1.20 3.1.3.4 3.1.3.81 2.3.1.51 2.3.1.15	Bing		R02251 R02239 R02241 R00851
add36	pentadecanoyl-CoA,hydrogen-donor:oxygen oxidoreductase	ptdcoa[c] + 2 focytb[c] + o2[c] + 2 h[c] -> ptdecoa[c] + 2 ficytb[c] + 2 h2o[c]				Biosynthesis of unsaturated fatty acids	0	0	1000	0			Bing
add38	Phosphatidylglycerol biosynthesis with glucose	h2o[c] + ctp[c] + 2 glyc3p[c] + 0.613 pmtcoa[c] + 0.3869 hdcoa[c] + 0.5167 odecoa[c] + 0.4832 nndcoa[c] -> pg-glc[c] + pi[c] + h[c] + cmp[c] + ppi[c] + 2 coa[c]	(Contig46-orf02037 and Contig46-orf02866) or (Contig46-orf02037 and Contig46-orf01163) or (Contig46-orf00453 and Contig46-orf02866) or (Contig46-orf00453 and Contig46-orf01163)	Contig46-orf02037 Contig46-orf02866 Contig46-orf01163 Contig46-orf00453		Glycerophospholipid metabolism	0	0	1000	0		3.1.3.27 2.7.8.5 2.7.7.41 2.3.1.51 2.3.1.15	Bing		R02029 R01801 R01799 R02241 R00851
add39	Phosphatidylinositol biosynthesis with glucose	glyc3p[c] + ctp[c] + inost[c] + 0.7565 pmtcoa[c] + 0.0864 hdcoa[c] + 0.1226 hpdcoa[c] + 0.1351 stcoa[c] + 0.0341 odecoa[c] + 0.823 nndcoa[c] + 0.0425 nndecoa[c] -> cmp[c] + h[c] + ptd1in-glc[c] + ppi[c] + 2 coa[c]	(Contig46-orf02740 and Contig46-orf02883 and Contig46-orf02037 and Contig46-orf02866) or (Contig46-orf02740 and Contig46-orf02883 and Contig46-orf02037 and Contig46-orf01163) or (Contig46-orf02740 and Contig46-orf02883 and Contig46-orf00453 and Contig46-orf02866) or (Contig46-orf02740 and Contig46-orf02883 and Contig46-orf00453 and Contig46-orf01163)	Contig46-orf02740 Contig46-orf02883 Contig46-orf02037 Contig46-orf02866 Contig46-orf01163 Contig46-orf00453		Glycerophospholipid metabolism	0	0	1000	0		2.7.8.11 2.7.7.41 2.3.1.51 2.3.1.15	Bing		R01802 R01799 R02241 R00851
add40	eicosanoyl-CoA,hydrogen-donor:oxygen oxidoreductase	arachcoa[c] + 2 focytb[c] + o2[c] + 2 h[c] -> c201coa[c] + 2 ficytb[c] + 2 h2o[c]				Biosynthesis of unsaturated fatty acids	0	0	1000	0			Bing
add41	eicosenoyl-CoA (C20:1),hydrogen-donor:oxygen oxidoreductase	c201coa[c] + 2 focytb[c] + o2[c] + 2 h[c] -> c202coa[c] + 2 ficytb[c] + 2 h2o[c]				Biosynthesis of unsaturated fatty acids	0	0	1000	0			Bing
add42	eicosenoyl-CoA (C20:2),hydrogen-donor:oxygen oxidoreductase	c202coa[c] + 4 focytb[c] + 2 o2[c] + 4 h[c] -> c204coa[c] + 4 ficytb[c] + 4 h2o[c]				Biosynthesis of unsaturated fatty acids	0	0	1000	0			Bing
add43	docosanoyl-CoA:[acyl-carrier-protein] S-acetyltransferase	dcsacp[c] + coa[c] <=> acp[c] + dcscoa[c]	(Contig46-orf00479) or (Contig46-orf01919)	Contig46-orf00479 Contig46-orf01919		Fatty acid biosynthesis	1	-1000	1000	0		2.3.1.38 2.3.1.85 2.3.1.86 2.3.1.-	Bing		R01624
add44	docosanoyl-CoA,hydrogen-donor:oxygen oxidoreductase	dcscoa[c] + 4 focytb[c] + 2 o2[c] + 4 h[c] -> c222coa[c] + 4 ficytb[c] + 4 h2o[c]				Biosynthesis of unsaturated fatty acids	0	0	1000	0			Bing
add45	docosenoyl-CoA (C22:2),hydrogen-donor:oxygen oxidoreductase	c222coa[c] + 2 focytb[c] + o2[c] + 2 h[c] -> c223coa[c] + 2 ficytb[c] + 2 h2o[c]				Biosynthesis of unsaturated fatty acids	0	0	1000	0			Bing
add46		nndcacp[c] + malacp[c] + nadph[c] + nadh[c] + 4 h[c] + coa[c] -> 2 acp[c] + co2[c] + nadp[c] + h2o[c] + nad[c] + c210coa[c]	(Contig46-orf00614 and Contig46-orf04641) or (Contig46-orf04641 and Contig46-orf01055) or (Contig46-orf04641 and Contig46-orf01113) or (Contig46-orf04641 and Contig46-orf01647) or (Contig46-orf04641 and Contig46-orf02257) or (Contig46-orf04641 and Contig46-orf02570) or (Contig46-orf04641 and Contig46-orf02573) or (Contig46-orf04641 and Contig46-orf03251) or (Contig46-orf04641 and Contig46-orf0383…	Contig46-orf00614 Contig46-orf01055 Contig46-orf01113 Contig46-orf01647 Contig46-orf02257 Contig46-orf02570 Contig46-orf02573 Contig46-orf03251 Contig46-orf03837 Contig46-orf03975 Contig46-orf04633 Contig46-orf04641			0	0	1000	0			Bing
add47	heneicosenoyl-CoA,hydrogen-donor:oxygen oxidoreductase	c210coa[c] + 6 focytb[c] + 3 o2[c] + 6 h[c] -> c213coa[c] + 6 ficytb[c] + 6 h2o[c]				Biosynthesis of unsaturated fatty acids	0	0	1000	0			Bing		R02768 R02767 R10208 R01403 R01624
add48	Cardiolipin biosynthesis with glucose	h2o[c] + 2 ctp[c] + 3 glyc3p[c] + 0.0224 tdcoa[c] + 1.6065 pmtcoa[c] + 0.3928 hdcoa[c] + 0.307 stcoa[c] + 0.7124 odecoa[c] + 0.5343 nndcoa[c] + 0.0245 nndecoa[c] + 0.1012 arachcoa[c] + 0.0239 c201coa[c] + 0.015 c202coa[c] + 0.0215 c204coa[c] + 0.0215 c213coa[c] + 0.1737 dcscoa[c] + 0.015 c222coa[c] + 0.0173 c223coa[c] -> cdl-glc[c] + 2 cmp[c] + pi[c] + 2 ppi[c] + 4 coa[c]	(Contig46-orf00405 and Contig46-orf02740 and Contig46-orf02883 and Contig46-orf02037 and Contig46-orf02866) or (Contig46-orf00405 and Contig46-orf02740 and Contig46-orf02883 and Contig46-orf02037 and Contig46-orf01163) or (Contig46-orf00405 and Contig46-orf02740 and Contig46-orf02883 and Contig46-orf00453 and Contig46-orf02866) or (Contig46-orf00405 and Contig46-orf02740 and Contig46-orf02883 and…	Contig46-orf00405 Contig46-orf02740 Contig46-orf02883 Contig46-orf02037 Contig46-orf02866 Contig46-orf01163 Contig46-orf00453		Glycerophospholipid metabolism	0	0	1000	0		2.7.8.- 3.1.3.27 2.7.8.5 2.7.7.41 2.3.1.51 2.3.1.15	Bing		R01799 R02241 R00851 R02029 R01801
Rxn89	UDP-glucose:D-fructose-6-phosphate 2-alpha-D-glucosyltransferase	udpg[c] + f6p[c] -> udp[c] + suc6p[c]				Starch and sucrose metabolism	0	0	1000	0		2.4.1.14	Bing		R00766
Rxn90	sucrose-6F-phosphate phosphohydrolase	suc6p[c] + h2o[c] -> suc[c] + pi[c]				Starch and sucrose metabolism	0	0	1000	0		3.1.3.24	Bing		R00805
add50	Guanosine ribohydrolase	gsn[c] + h2o[c] -> gua[c] + rib-D[c]	(Contig46-orf02550)	Contig46-orf02550		Purine metabolism	0	0	1000	0		3.2.2.1 3.2.2.8	KAAS		R01677
add52	2-succinyl-6-hydroxy-2,4-cyclohexadiene-1-carboxylate synthase	2shchc[c] -> shchc[c] + pyr[c]				Ubiquinone and other terpenoid metabolism	0	0	1000	0		4.2.99.20	Bing		R08166
add53	2-Oxoglutarate dehydrogenase complex	akg[c] + coa[c] + nad[c] -> succoa[c] + co2[c] + nadh[c] + h[c]	(Contig46-orf03119 and Contig46-orf01984 and Contig46-orf01441) or (Contig46-orf03119 and Contig46-orf01984 and Contig46-orf04407)	Contig46-orf03119 Contig46-orf01984 Contig46-orf01441 Contig46-orf04407		TCA cycle	0	0	1000	0		1.2.4.2; 1.8.1.4; 2.3.1.61	Bing		R08549
add54	fatty-acid-CoA thioesterase (hexadecenoate)	h2o[c] + hdcoa[c] -> coa[c] + h[c] + hdcea[c]	(Contig46-orf02733)	Contig46-orf02733		Fatty acid elongation	0	0	1000	0		3.1.2.-	Bing		R09450
add55	NADH:FAD oxidoreductase	nad[c] + fadh2[c] <=> nadh[c] + fad[c] + 2 h[c]	(Contig46-orf00226)	Contig46-orf00226		Riboflavin metabolism	1	-1000	1000	0		1.5.1.37	Bing		R09748
add56	L-glutamate:ferredoxin oxidoreductase (transaminating)	akg[c] + gln-L[c] + fdxrd[c] -> 2 glu-L[c] + fdxox[c]	(Contig46-orf00382)	Contig46-orf00382		Glyoxylate and dicarboxylate metabolism	0	0	1000	0		1.4.7.1	Bing		R00021
add57	phenylacetyl-CoA ligase (AMP-forming)	atp[c] + pac[c] + coa[c] -> amp[c] + ppi[c] + phaccoa[c] + h[c]	(Contig46-orf01149)	Contig46-orf01149		Phenylalanine metabolism	0	0	1000	0		6.2.1.30	Bing		R02539
add58	UMP:diphosphate phospho-alpha-D-ribosyltransferase	ura[c] + prpp[c] -> ump[c] + ppi[c] + h[c]	(Contig46-orf01435) or (Contig46-orf02684)	Contig46-orf01435 Contig46-orf02684		Pyrimidine metabolism	0	0	1000	0		2.4.2.9	Bing		R00966
add59		dhura[c] + h2o[c] <=> udpp[c]	(Contig46-orf02243)	Contig46-orf02243		Purine metabolism	1	-1000	1000	0		3.5.2.2	Bing		R02269
add60	L-methionine:thioredoxin-disulfide S-oxidoreductase	mets-L[c] + trdrd[c] -> met-L[c] + trdss[c] + h2o[c]	(Contig46-orf02768)	Contig46-orf02768			0	0	1000	0		1.8.4.11 1.8.4.13	Bing		R07606
add61	(S)-malate:quinone oxidoreductase	mal-L[c] + q8[c] -> oaa[c] + q8h2[c]	(Contig46-orf02865)	Contig46-orf02865		TCA cycle	0	0	1000	0		1.1.5.4	Bing		R00361
add62	Citrate oxaloacetate-lyase	cit[c] -> ac[c] + oaa[c]	(Contig46-orf03125) or (Contig46-orf03630) or (Contig46-orf03713)	Contig46-orf03125 Contig46-orf03630 Contig46-orf03713		Glycolysis	0	0	1000	0		4.1.3.6	Bing		R00362
add63	4-hydroxybutanoate CoA-transferase	4hbut[c] + accoa[c] <=> ac[c] + 4hbcoa[c]	(Contig46-orf03179)	Contig46-orf03179		Pyruvate metabolism	1	-1000	1000	0		2.8.3.-	Bing		R05336
add64	hydroxyisourate hydrolase	houdhdc[c] + h[c] <=> allantoins[c] + co2[c]	(Contig46-orf04049)	Contig46-orf04049		Purine metabolism	1	-1000	1000	0		4.1.1.97	Bing		R06604
add65	UDP-N-acetyl-D-glucosamine 2-epimerase	uacgam[c] <=> uacma[c]	(Contig46-orf04216)	Contig46-orf04216		Amino sugar and nucleotide sugar metabolism	1	-1000	1000	0		5.1.3.14	Bing		R00420
add66	L-Glutamate:NADP+ oxidoreductase	glu-L[c] + nadp[c] + h2o[c] <=> akg[c] + nh3[c] + nadph[c] + 2 h[c]	(Contig46-orf04602) or (Contig46-orf00075)	Contig46-orf04602 Contig46-orf00075		Arginine and proline metabolism	1	-1000	1000	0		1.4.1.3 1.4.1.4 1.4.1.13	Bing		R00248
add67	NADH peroxidase	nadh[c] + 2 h[c] + h2o2[c] -> nad[c] + 2 h2o[c]	(Contig46-orf04644)	Contig46-orf04644			0	0	1000	0		1.11.1.1	Bing		R00090
add68	ADP-ribose diphosphatase	adprib[c] + h2o[c] -> amp[c] + 2 h[c] + r5p[c]	(Contig46-orf04650)	Contig46-orf04650		Purine metabolism	0	0	1000	0		3.6.1.13	Bing		R01054
add69	NAD+ glycohydrolase	h2o[c] + nad[c] -> adprib[c] + 2 h[c] + ncam[c]				Nicotinate and nicotinamide metabolism	0	0	1000	0		3.2.2.5	Bing		R00102
add70	FADH2:NADP+ oxidoreductase	fad[c] + nadph[c] + 2 h[c] -> fadh2[c] + nadp[c]	(Contig46-orf04893)	Contig46-orf04893			0	0	1000	0		1.5.1.30	Bing		R09520
add71	Acetoacetate carboxy-lyase	acac[c] + h[c] -> co2[c] + act[c]	(Contig46-orf04924)	Contig46-orf04924		Propanoate metabolism	0	0	1000	0		4.1.1.4	Bing		R01366
add72	N2-Acetyl-L-ornithine amidohydrolase	acorn[c] + h2o[c] -> ac[c] + orn[c]	(Contig46-orf05288)	Contig46-orf05288		Arginine biosynthesis	0	0	1000	0		3.5.1.14 3.5.1.16	Bing		R00669
add73	L-glutamate:L-cysteine gamma-ligase (ADP-forming)	atp[c] + glu-L[c] + cys-L[c] -> adp[c] + pi[c] + glucys[c] + h[c]	(Contig46-orf05293)	Contig46-orf05293		Glutathione Metabolism	0	0	1000	0		6.3.2.2	Bing		R00894
add74	gamma-L-glutamyl-L-cysteine:glycine ligase (ADP-forming)	atp[c] + glucys[c] + gly[c] -> adp[c] + pi[c] + gthrd[c] + h[c]				Glutathione Metabolism	0	0	1000	0		6.3.2.3	Bing		R00497
add75	Hg:NADP+ oxidoreductase	hg[c] + nadp[c] + h[c] <=> hg2[c] + nadph[c] + h[c]	(Contig8-orf00004)	Contig8-orf00004			1	-1000	1000	0		1.16.1.1	Bing		R02807
add79	Phosphatidylethanolamine biosynthesis with glucose	ctp[c] + glyc3p[c] + ser-L[c] + 0.5723 pmtcoa[c] + 0.4968 hdcoa[c] + 0.8234 odecoa[c] + 0.1077 c182coa[c] -> pe-glc[c] + cmp[c] + ppi[c] + 2 coa[c] + co2[c] + 3 h[c]	(Contig46-orf02037 and Contig46-orf02866) or (Contig46-orf02037 and Contig46-orf01163) or (Contig46-orf00453 and Contig46-orf02866) or (Contig46-orf00453 and Contig46-orf01163)	Contig46-orf02037 Contig46-orf02866 Contig46-orf01163 Contig46-orf00453		Glycerolipid metabolism	0	0	1000	0		2.3.1.51 2.3.1.15 2.7.7.41 2.7.8.8 4.1.1.65	Bing		R02055 R01800 R001799 R02241 R00851
add80	Phosphatidylethanolamine biosynthesis with C16	ctp[c] + glyc3p[c] + ser-L[c] + 0.611 hdcoa[c] + 1.170 odecoa[c] + 0.121 pmtcoa[c] + 0.062 hpdcoa[c] + 0.033 ptdcoa[c] + 0.003 tdcoa[c] -> pe-c16[c] + cmp[c] + ppi[c] + 2 coa[c] + co2[c] + 3 h[c]	(Contig46-orf02037 and Contig46-orf02866) or (Contig46-orf02037 and Contig46-orf01163) or (Contig46-orf00453 and Contig46-orf02866) or (Contig46-orf00453 and Contig46-orf01163)	Contig46-orf02037 Contig46-orf02866 Contig46-orf01163 Contig46-orf00453		Glycerolipid metabolism	0	0	1000	0		2.3.1.51 2.3.1.15 2.7.7.41 2.7.8.8 4.1.1.65	Bing		R02055 R01800 R001799 R02241 R00851
add81	Phosphatidylcholine biosynthesis with C16	glyc3p[c] + chol[c] + 0.5777 pmtcoa[c] + 0.4223 stcoa[c] + 0.1803 odecoa[c] + 0.8197 c182coa[c] -> pc-c16[c] + 2 coa[c] + 2 h[c]	(Contig46-orf00190 and Contig46-orf02037 and Contig46-orf02866) or (Contig46-orf00190 and Contig46-orf02037 and Contig46-orf01163) or (Contig46-orf00190 and Contig46-orf00453 and Contig46-orf02866) or (Contig46-orf00190 and Contig46-orf00453 and Contig46-orf01163)	Contig46-orf00190 Contig46-orf02037 Contig46-orf02866 Contig46-orf01163 Contig46-orf00453		Glycerophospholipid metabolism	0	0	1000	0		3.1.4.4 2.3.1.51 2.3.1.15	Bing		R02029 R01799 R02241 R00851
add82	Dextrin 6-alpha-D-glucanohydrolase	dxtr[c] + h2o[c] <=> 10 glc-D[c]	(Contig46-orf00089) or (Contig46-orf01727)	Contig46-orf00089 Contig46-orf01727		Starch and sucrose metabolism	1	-1000	1000	0		3.2.1.3 3.2.1.10	Bing		R01791
add91	galactitol:NADP+ 1-oxidoreductase	gal[c] + nadh[c] + h[c] <=> galt[c] + nad[c]	(Contig46-orf02587)	Contig46-orf02587		Galactose metabolism	1	-1000	1000	0		1.1.1.21	Bing		R01093
add93	N-Acetyl-D-glucosamine 1-phosphate 1,6-phosphomutase	acgam6p[c] <=> acgam1p[c]	(Contig46-orf01230)	Contig46-orf01230		Amino sugar and nucleotide sugar metabolism	1	-1000	1000	0		5.4.2.3	Bing		R08193
add95	N-Acetyl-D-glucosamine-6-phosphate amidohydrolase	acgam6p[c] + h2o[c] -> gam6p[c] + ac[c]				Amino sugar and nucleotide sugar metabolism	0	0	1000	0		3.5.1.25	Bing		R02059
add98	Galactitol-1-phosphate:NAD oxidoreductase	galt1p[c] + nad[c] <=> tag6p-D[c] + nadh[c] + h[c]	(Contig46-orf03258)	Contig46-orf03258		Galactose metabolism	1	-1000	1000	0		1.1.1.251	Bing		R05571
add99	protein-N(pi)-phosphohistidine:galactitol 1-phosphotransferase	galt[c] + pep[c] -> galt1p[c] + pyr[c]	(Contig46-orf05100)	Contig46-orf05100		Galactose metabolism	0	0	1000	0		2.7.1.69	Bing		R05570
add100	ATP:D-tagatose-6-phosphate 1-phosphotransferase	tag6p-D[c] + atp[c] -> tagdp-D[c] + adp[c]	(Contig46-orf03017)	Contig46-orf03017		Galactose metabolism	0	0	1000	0		2.7.1.11 2.7.1.56 2.7.1.144	Bing		R03236
add101	D-tagatose 1,6-bisphosphate D-glyceraldehyde-3-phosphate-lyase	tagdp-D[c] <=> dhap[c] + g3p[c]				Galactose metabolism	1	-1000	1000	0		4.1.2.40	Bing		R01069
add105	D-Mannitol-1-phosphate:NAD+ 5-oxidoreductase	mnl1p[c] + nad[c] <=> f6p[c] + nadh[c] + h[c]	(Contig46-orf00358) or (Contig46-orf02228) or (Contig46-orf03258) or (Contig46-orf03280) or (Contig46-orf00176)	Contig46-orf00358 Contig46-orf02228 Contig46-orf03258 Contig46-orf03280 Contig46-orf00176			1	-1000	1000	0		1.1.1.17	Bing		R02703
add113	(S)-lactate:oxygen 2-oxidoreductase (decarboxylating)	lac-L[c] + o2[c] -> ac[c] + co2[c] + h2o[c]	(Contig46-orf03490)	Contig46-orf03490		Pyruvate metabolism	0	0	1000	0		1.13.12.4	Bing		R00319
add114	2-Hydroxybutyrate:NAD+ oxidoreductase	2hbut[c] + nad[c] <=> 2obut[c] + nadh[c] + h[c]	(Contig46-orf01362)	Contig46-orf01362		Propanoate metabolism	1	-1000	1000	0		1.1.1.27	Bing		R01000
add123	D-Glucuronolactone:NAD+ oxidoreductase	glur[c] + nad[c] + 2 h2o[c] <=> glcr[c] + nadh[c] + h[c]	(Contig46-orf00375) or (Contig46-orf01553) or (Contig46-orf02254) or (Contig46-orf03836) or (Contig46-orf04002)	Contig46-orf00375 Contig46-orf01553 Contig46-orf02254 Contig46-orf03836 Contig46-orf04002		Ascorbate and aldarate metabolism	1	-1000	1000	0		1.2.1.3	Bing		R02957
add126	L-quinate:NAD+ 3-oxidoreductase	qnt[c] + nad[c] <=> 3dhq[c] + nadh[c] + h[c]	(Contig46-orf02700)	Contig46-orf02700		Phenylalanine, tryosine and tryptophan biosynthesis	1	-1000	1000	0		1.1.1.24	Bing		R01872
add131		gatlct[c] + h2o[c] <=> galctn-D[c]				Galactose metabolism	1	-1000	1000	0			Bing		R10604
add132	D-galactonate hydro-lyase	galctn-D[c] -> 2dh3dgal[c] + h2o[c]				Galactose metabolism	0	0	1000	0		4.2.1.6 4.2.1.140	Bing		R03033
add133	2-dehydro-3-deoxy-D-galactonate D-glyceraldehyde-lyase (pyruvate-forming)	2dh3dgal[c] <=> pyr[c] + gald[c]				Galactose metabolism	1	-1000	1000	0		4.1.2.51 4.1.2.55	Bing		R10616
add136	(5-L-Glutamyl)-L-amino-acid 5-glutamyltransferase (cyclizing)	glucys[c] -> 5oxpro[c] + cys-L[c]	(Contig46-orf01440)	Contig46-orf01440		Glutathione Metabolism	0	0	1000	0		2.3.2.4	Bing		R02743
add137	5-oxo-L-proline amidohydrolase (ATP-hydrolysing)	atp[c] + 5oxpro[c] + 2 h2o[c] -> adp[c] + pi[c] + glu-L[c]				Glutathione Metabolism	0	0	1000	0		3.5.2.9	Bing		R00251
add140	serine racemase	ser-L[c] <=> ser-D[c]				Glycine, serine and threonine metabolism	1	-1000	1000	0		5.1.1.10 5.1.1.18	Bing		R00589
add143	D-Aspartate:oxygen oxidoreductase (deaminating)	asp-D[c] + h2o[c] + o2[c] -> oaa[c] + nh3[c] + h2o2[c]				Alanine, aspartate and glutamate metabolism	0	0	1000	0		1.4.3.1 1.4.3.15	Bing		R00359
add151	myo-Inositol:oxygen oxidoreductase	inost[c] + o2[c] -> glcur[c] + h2o[c]				Ascorbate and aldarate metabolism	0	0	1000	0		1.13.99.1	Bing		R01184
add152	D-Glucuronolactone lactonohydrolase	glcur[c] <=> glur[c] + h2o[c]				Ascorbate and aldarate metabolism	1	-1000	1000	0		3.1.1.19	Bing		R01483
add153	D-Glucarate hydro-lyase	glcr[c] -> 5dh4dglc[c] + h2o[c]				Ascorbate and aldarate metabolism	0	0	1000	0		4.2.1.40	Bing		R02752
add154	5-Dehydro-4-deoxy-D-glucarate tartronate-semialdehyde-lyase	5dh4dglc[c] -> 2h3oppan[c] + pyr[c]				Ascorbate and aldarate metabolism	0	0	1000	0		4.1.2.20	Bing		R02754
add155	D-Glucitol:NAD+ 2-oxidoreductase	sobt[c] + nad[c] <=> fru[c] + nadh[c] + h[c]	(Contig46-orf03837)	Contig46-orf03837		Fructose and mannose metabolism	1	-1000	1000	0		1.1.1.14 1.1.1.15	Bing		R00875
add158	L-rhamnose ketol-isomerase	rmn[c] <=> rml[c]				Fructose and mannose metabolism	1	-1000	1000	0		5.3.1.14	Bing		R02437
add159	ATP:L-rhamnulose 1-phosphotransferase	atp[c] + rml[c] -> adp[c] + rml1p[c]	(Contig46-orf01447)	Contig46-orf01447		Fructose and mannose metabolism	0	0	1000	0		2.7.1.5	Bing		R03014
add160	L-Rhamnulose-1-phosphate lactaldehyde-lyase	rml1p[c] <=> dhap[c] + lald-L[c]				Fructose and mannose metabolism	1	-1000	1000	0		4.1.2.19	Bing		R02263
add164	N-acetyl-D-galactosamine 6-phosphate amidohydrolase	acgal6p[c] + h2o[c] <=> galm6p[c] + ac[c]				Galactose metabolism	1	-1000	1000	0		3.5.1.25	Bing		R05168
add165		galm6p[c] + h2o[c] <=> tag6p-D[c] + nh3[c]				Galactose metabolism	1	-1000	1000	0		5.3.1.-	Bing		R08365
add167	UDP-N-acetyl-D-glucosamine 2-epimerase	uacgam[c] + h2o[c] <=> acmana[c] + udp[c]	(Contig46-orf04216)	Contig46-orf04216		Amino sugar and nucleotide sugar metabolism	1	-1000	1000	0		3.2.1.183 5.1.3.14	Bing		R00414
add169	Salicin 6-phosphate glucohydrolase	sal6p[c] + h2o[c] -> hmph[c] + g6p[c]	(Contig46-orf01589)	Contig46-orf01589		Glycolysis	0	0	1000	0		3.2.1.86	Bing		R05134
add170		udpg[c] + hmph[c] <=> udp[c] + salin[c]					1	-1000	1000	0		2.4.1.172	Bing		R03558
add172	sucrose glucohydrolase	suc[c] + h2o[c] <=> fru[c] + glc-D[c]	(Contig46-orf01727)	Contig46-orf01727		Galactose metabolism	1	-1000	1000	0		3.2.1.10 3.2.1.20 3.2.1.48	Bing		R00801
add173	melibiose galactohydrolase	melib[c] + h2o[c] -> gal[c] + glc-D[c]				Galactose metabolism	0	0	1000	0		3.2.1.22	Bing		R01101
add176	(R)-Glycerate:NAD+ oxidoreductase	2h3oppan[c] + nadh[c] + h[c] -> glyct[c] + nad[c]	(Contig46-orf03839)	Contig46-orf03839		Glyoxylate and dicarboxylate metabolism	0	0	1000	0		1.1.1.60	Bing		R01745
add178	Alkane,reduced-rubredoxin:oxygen 1-oxidoreductase	octn[c] + 2 rbrdxinrd[c] + o2[c] -> 2 rbrdxinox[c] + octoh[c] + h2o[c] + 2 h[c]	(Contig8-orf00071)	Contig8-orf00071		Fatty acid degradation	0	0	1000	0		1.14.15.3	Bing&KEGG		R02281
add179	octanol:NAD+ oxidoreductase	octoh[c] + nad[c] <=> c8ald[c] + 2 h[c] + nadh[c]	(Contig46-orf02228) or (Contig46-orf03309) or (Contig46-orf03681) or (Contig46-orf04541)	Contig46-orf02228 Contig46-orf03309 Contig46-orf03681 Contig46-orf04541		Fatty acid degradation	1	-1000	1000	0		1.1.1.164 1.1.1.192	iNJ661v		R02462
add180	aldehyde:NAD+ oxidoreductase	c8ald[c] + nad[c] + h2o[c] <=> nadh[c] + 3 h[c] + octa[c]	(Contig46-orf00375) or (Contig46-orf01553) or (Contig46-orf02254) or (Contig46-orf03836) or (Contig46-orf04002) or (Contig46-orf04960)	Contig46-orf00375 Contig46-orf01553 Contig46-orf02254 Contig46-orf03836 Contig46-orf04002 Contig46-orf04960		Fatty acid degradation	1	-1000	1000	0		1.2.1.3	Bing&KEGG		R00631
add182	Alkane,reduced-rubredoxin:oxygen 1-oxidoreductase	dn[c] + 2 rbrdxinrd[c] + o2[c] -> 2 rbrdxinox[c] + doh[c] + h2o[c] + 2 h[c]	(Contig8-orf00071)	Contig8-orf00071		Fatty acid degradation	0	0	1000	0		1.14.15.3	Bing&KEGG		R02281
add183	decanol:NAD+ oxidoreductase	doh[c] + nad[c] <=> c10ald[c] + 2 h[c] + nadh[c]	(Contig46-orf02228) or (Contig46-orf03309) or (Contig46-orf03681) or (Contig46-orf04541)	Contig46-orf02228 Contig46-orf03309 Contig46-orf03681 Contig46-orf04541		Fatty acid degradation	1	-1000	1000	0		1.1.1.164 1.1.1.192	iNJ661v		R02462
add184	aldehyde:NAD+ oxidoreductase	c10ald[c] + nad[c] + h2o[c] <=> nadh[c] + 3 h[c] + dca[c]	(Contig46-orf00375) or (Contig46-orf01553) or (Contig46-orf02254) or (Contig46-orf03836) or (Contig46-orf04002) or (Contig46-orf04960)	Contig46-orf00375 Contig46-orf01553 Contig46-orf02254 Contig46-orf03836 Contig46-orf04002 Contig46-orf04960		Fatty acid degradation	1	-1000	1000	0		1.2.1.3	Bing&KEGG		R00631
add186	Alkane,reduced-rubredoxin:oxygen 1-oxidoreductase	ddn[c] + 2 rbrdxinrd[c] + o2[c] -> 2 rbrdxinox[c] + ddoh[c] + h2o[c] + 2 h[c]	(Contig8-orf00071)	Contig8-orf00071		Fatty acid degradation	0	0	1000	0		1.14.15.3	Bing&KEGG		R02281
add187	dodecanol:NAD+ oxidoreductase	ddoh[c] + nad[c] <=> c12ald[c] + 2 h[c] + nadh[c]	(Contig46-orf02228) or (Contig46-orf03309) or (Contig46-orf03681) or (Contig46-orf04541)	Contig46-orf02228 Contig46-orf03309 Contig46-orf03681 Contig46-orf04541		Fatty acid degradation	1	-1000	1000	0		1.1.1.164 1.1.1.192	iNJ661v		R02462
add188	aldehyde:NAD+ oxidoreductase	c12ald[c] + nad[c] + h2o[c] <=> nadh[c] + 3 h[c] + ddca[c]	(Contig46-orf00375) or (Contig46-orf01553) or (Contig46-orf02254) or (Contig46-orf03836) or (Contig46-orf04002) or (Contig46-orf04960)	Contig46-orf00375 Contig46-orf01553 Contig46-orf02254 Contig46-orf03836 Contig46-orf04002 Contig46-orf04960		Fatty acid degradation	1	-1000	1000	0		1.2.1.3	Bing&KEGG		R00631
add190	Alkane,reduced-rubredoxin:oxygen 1-oxidoreductase	ttdn[c] + 2 rbrdxinrd[c] + o2[c] -> 2 rbrdxinox[c] + tdoh[c] + h2o[c] + 2 h[c]	(Contig8-orf00071)	Contig8-orf00071		Fatty acid degradation	0	0	1000	0		1.14.15.3	Bing&KEGG		R02281
add191	tetradecanol:NAD+ oxidoreductase	tdoh[c] + nad[c] <=> c14ald[c] + 2 h[c] + nadh[c]	(Contig46-orf02228) or (Contig46-orf03309) or (Contig46-orf03681) or (Contig46-orf04541)	Contig46-orf02228 Contig46-orf03309 Contig46-orf03681 Contig46-orf04541		Fatty acid degradation	1	-1000	1000	0		1.1.1.164 1.1.1.192	iNJ661v		R02462
add192	aldehyde:NAD+ oxidoreductase	c14ald[c] + nad[c] + h2o[c] <=> nadh[c] + 3 h[c] + ttdca[c]	(Contig46-orf00375) or (Contig46-orf01553) or (Contig46-orf02254) or (Contig46-orf03836) or (Contig46-orf04002) or (Contig46-orf04960)	Contig46-orf00375 Contig46-orf01553 Contig46-orf02254 Contig46-orf03836 Contig46-orf04002 Contig46-orf04960		Fatty acid degradation	1	-1000	1000	0		1.2.1.3	Bing&KEGG		R00631
add194	Alkane,reduced-rubredoxin:oxygen 1-oxidoreductase	octdn[c] + 2 rbrdxinrd[c] + o2[c] -> 2 rbrdxinox[c] + octdoh[c] + h2o[c] + 2 h[c]	(Contig46-orf00032)or (Contig46-orf00508)	Contig46-orf00032 Contig46-orf00508		Fatty acid degradation	0	0	1000	0		1.14.15.3	Bing&KEGG		R02281
add195	octadecanol:NAD+ oxidoreductase	octdoh[c] + nad[c] <=> c18ald[c] + 2 h[c] + nadh[c]	(Contig46-orf02228) or (Contig46-orf03309) or (Contig46-orf03681) or (Contig46-orf04541)	Contig46-orf02228 Contig46-orf03309 Contig46-orf03681 Contig46-orf04541		Fatty acid degradation	1	-1000	1000	0		1.1.1.164 1.1.1.192	iNJ661v		R02462
add196	aldehyde:NAD+ oxidoreductase	c18ald[c] + nad[c] + h2o[c] <=> nadh[c] + 3 h[c] + ocdca[c]	(Contig46-orf00375) or (Contig46-orf01553) or (Contig46-orf02254) or (Contig46-orf03836) or (Contig46-orf04002) or (Contig46-orf04960)	Contig46-orf00375 Contig46-orf01553 Contig46-orf02254 Contig46-orf03836 Contig46-orf04002 Contig46-orf04960		Fatty acid degradation	1	-1000	1000	0		1.2.1.3	Bing&KEGG		R00631
add198	Alkane,reduced-rubredoxin:oxygen 1-oxidoreductase	c20[c] + 2 rbrdxinrd[c] + o2[c] -> 2 rbrdxinox[c] + c20oh[c] + h2o[c] + 2 h[c]	(Contig46-orf00032)or (Contig46-orf00508)	Contig46-orf00032 Contig46-orf00508		Fatty acid degradation	0	0	1000	0		1.14.15.3	Bing&KEGG		R02281
add199	eicosanol:NAD+ oxidoreductase	c20oh[c] + nad[c] <=> c20ald[c] + 2 h[c] + nadh[c]	(Contig46-orf02228) or (Contig46-orf03309) or (Contig46-orf03681) or (Contig46-orf04541)	Contig46-orf02228 Contig46-orf03309 Contig46-orf03681 Contig46-orf04541		Fatty acid degradation	1	-1000	1000	0		1.1.1.164 1.1.1.192	iNJ661v		R02462
add200	aldehyde:NAD+ oxidoreductase	c20ald[c] + nad[c] + h2o[c] <=> nadh[c] + 3 h[c] + arach[c]	(Contig46-orf00375) or (Contig46-orf01553) or (Contig46-orf02254) or (Contig46-orf03836) or (Contig46-orf04002) or (Contig46-orf04960)	Contig46-orf00375 Contig46-orf01553 Contig46-orf02254 Contig46-orf03836 Contig46-orf04002 Contig46-orf04960		Fatty acid degradation	1	-1000	1000	0		1.2.1.3	Bing&KEGG		R00631
add202	Alkane,reduced-rubredoxin:oxygen 1-oxidoreductase	dcsn[c] + 2 rbrdxinrd[c] + o2[c] -> 2 rbrdxinox[c] + c22oh[c] + h2o[c] + 2 h[c]	(Contig46-orf00032)or (Contig46-orf00508)	Contig46-orf00032 Contig46-orf00508		Fatty acid degradation	0	0	1000	0		1.14.15.3	Bing&KEGG		R02281
add203	docosanol:NAD+ oxidoreductase	c22oh[c] + nad[c] <=> c22ald[c] + 2 h[c] + nadh[c]	(Contig46-orf02228) or (Contig46-orf03309) or (Contig46-orf03681) or (Contig46-orf04541)	Contig46-orf02228 Contig46-orf03309 Contig46-orf03681 Contig46-orf04541		Fatty acid degradation	1	-1000	1000	0		1.1.1.164 1.1.1.192	iNJ661v		R02462
add204	aldehyde:NAD+ oxidoreductase	c22ald[c] + nad[c] + h2o[c] <=> nadh[c] + 3 h[c] + c220[c]	(Contig46-orf00375) or (Contig46-orf01553) or (Contig46-orf02254) or (Contig46-orf03836) or (Contig46-orf04002) or (Contig46-orf04960)	Contig46-orf00375 Contig46-orf01553 Contig46-orf02254 Contig46-orf03836 Contig46-orf04002 Contig46-orf04960		Fatty acid degradation	1	-1000	1000	0		1.2.1.3	Bing&KEGG		R00631
add205	acylCoA synthases	c220[c] + coa[c] + atp[c] -> dcscoa[c] + amp[c] + ppi[c] + h[c]	(Contig46-orf00253) or (Contig46-orf00475) or (Contig46-orf00363) or (Contig46-orf02032) or (Contig46-orf01049) or (Contig46-orf04341) or (Contig46-orf03038) or (Contig46-orf03090) or (Contig46-orf05006)	Contig46-orf00253 Contig46-orf00475 Contig46-orf00363 Contig46-orf02032 Contig46-orf01049 Contig46-orf03038 Contig46-orf04341 Contig46-orf03090 Contig46-orf05006		Fatty acid biosynthesis	0	0	1000	0		6.2.1.3	A3(2)		R01280
add206	docosanoyl-CoA oxidoreductase	dcscoa[c] + fad[c] + h2o[c] + nad[c] + coa[c] -> arachcoa[c] + fadh2[c] + nadh[c] + 2 h[c] + accoa[c]	(Contig46-orf00780 and Contig46-orf01238 and Contig46-orf03259) or (Contig46-orf01566 and Contig46-orf01238 and Contig46-orf03259) or (Contig46-orf02010 and Contig46-orf01238 and Contig46-orf03259) or (Contig46-orf03260 and Contig46-orf01238 and Contig46-orf03259) or (Contig46-orf03285 and Contig46-orf01238 and Contig46-orf03259) or (Contig46-orf03805 and Contig46-orf01238 and Contig46-orf03259) …	Contig46-orf00780 Contig46-orf01566 Contig46-orf02010 Contig46-orf03260 Contig46-orf03285 Contig46-orf03805 Contig46-orf04788 Contig46-orf05003 Contig46-orf01238 Contig46-orf05320 Contig46-orf00204 Contig46-orf00836 Contig46-orf00875 Contig46-orf01226 Contig46-orf01307 Contig46-orf02960 Contig46-orf03971 Contig46-orf04261 Contig46-orf05297 Contig46-orf03259 Contig46-orf04176		Fatty acid degradation	0	0	1000	0		1.3.3.6 1.3.8.7 1.3.8.8 1.3.99.- ; 4.2.1.17 4.2.1.74; 1.1.1.35 1.1.1.211; 2.3.1.16	Bing
add208	Alkane,reduced-rubredoxin:oxygen 1-oxidoreductase	ttcn[c] + 2 rbrdxinrd[c] + o2[c] -> 2 rbrdxinox[c] + c24oh[c] + h2o[c] + 2 h[c]	(Contig46-orf00032)or (Contig46-orf00508)	Contig46-orf00032 Contig46-orf00508		Fatty acid degradation	0	0	1000	0		1.14.15.3	Bing&KEGG		R02281
add209	tetracosanol:NAD+ oxidoreductase	c24oh[c] + nad[c] <=> c24ald[c] + 2 h[c] + nadh[c]	(Contig46-orf02228) or (Contig46-orf03309) or (Contig46-orf03681) or (Contig46-orf04541)	Contig46-orf02228 Contig46-orf03309 Contig46-orf03681 Contig46-orf04541		Fatty acid degradation	1	-1000	1000	0		1.1.1.164 1.1.1.192	iNJ661v		R02462
add210	aldehyde:NAD+ oxidoreductase	c24ald[c] + nad[c] + h2o[c] <=> nadh[c] + 3 h[c] + ttc[c]	(Contig46-orf00375) or (Contig46-orf01553) or (Contig46-orf02254) or (Contig46-orf03836) or (Contig46-orf04002) or (Contig46-orf04960)	Contig46-orf00375 Contig46-orf01553 Contig46-orf02254 Contig46-orf03836 Contig46-orf04002 Contig46-orf04960		Fatty acid degradation	1	-1000	1000	0		1.2.1.3	Bing&KEGG		R00631
add211	acylCoA synthases	ttc[c] + coa[c] + atp[c] -> ttccoa[c] + amp[c] + ppi[c] + h[c]	(Contig46-orf00253) or (Contig46-orf00475) or (Contig46-orf00363) or (Contig46-orf02032) or (Contig46-orf01049) or (Contig46-orf04341) or (Contig46-orf03038) or (Contig46-orf03090) or (Contig46-orf05006)	Contig46-orf00253 Contig46-orf00475 Contig46-orf00363 Contig46-orf02032 Contig46-orf01049 Contig46-orf03038 Contig46-orf04341 Contig46-orf03090 Contig46-orf05006		Fatty acid biosynthesis	0	0	1000	0		6.2.1.3	A3(2)		R01280
add212	docosanoyl-CoA oxidoreductase	ttccoa[c] + fad[c] + h2o[c] + nad[c] + coa[c] -> dcscoa[c] + fadh2[c] + nadh[c] + 2 h[c] + accoa[c]	(Contig46-orf00780 and Contig46-orf01238 and Contig46-orf03259) or (Contig46-orf01566 and Contig46-orf01238 and Contig46-orf03259) or (Contig46-orf02010 and Contig46-orf01238 and Contig46-orf03259) or (Contig46-orf03260 and Contig46-orf01238 and Contig46-orf03259) or (Contig46-orf03285 and Contig46-orf01238 and Contig46-orf03259) or (Contig46-orf03805 and Contig46-orf01238 and Contig46-orf03259) …	Contig46-orf00780 Contig46-orf01566 Contig46-orf02010 Contig46-orf03260 Contig46-orf03285 Contig46-orf03805 Contig46-orf04788 Contig46-orf05003 Contig46-orf01238 Contig46-orf05320 Contig46-orf00204 Contig46-orf00836 Contig46-orf00875 Contig46-orf01226 Contig46-orf01307 Contig46-orf02960 Contig46-orf03971 Contig46-orf04261 Contig46-orf05297 Contig46-orf03259 Contig46-orf04176		Fatty acid degradation	0	0	1000	0		1.3.3.6 1.3.8.7 1.3.8.8 1.3.99.- ; 4.2.1.17 4.2.1.74; 1.1.1.35 1.1.1.211; 2.3.1.16	Bing
add214	Alkane,reduced-rubredoxin:oxygen 1-oxidoreductase	hcn[c] + 2rbrdxinrd[c] + o2[c] -> 2 rbrdxinox[c] + c26oh[c] + h2o[c] + h[c]	(Contig46-orf00032)or (Contig46-orf00508)	Contig46-orf00032 Contig46-orf00508		Fatty acid degradation	0	0	1000	0		1.14.15.3	Bing&KEGG		R02281
add215	hexacosanol:NAD+ oxidoreductase	c26oh[c] + nad[c] <=> c26ald[c] + 2 h[c] + nadh[c]	(Contig46-orf02228) or (Contig46-orf03309) or (Contig46-orf03681) or (Contig46-orf04541)	Contig46-orf02228 Contig46-orf03309 Contig46-orf03681 Contig46-orf04541		Fatty acid degradation	1	-1000	1000	0		1.1.1.164 1.1.1.192	iNJ661v		R02462
add216	aldehyde:NAD+ oxidoreductase	c26ald[c] + nad[c] + h2o[c] <=> nadh[c] + 3 h[c] + hexc[c]	(Contig46-orf00375) or (Contig46-orf01553) or (Contig46-orf02254) or (Contig46-orf03836) or (Contig46-orf04002) or (Contig46-orf04960)	Contig46-orf00375 Contig46-orf01553 Contig46-orf02254 Contig46-orf03836 Contig46-orf04002 Contig46-orf04960		Fatty acid degradation	1	-1000	1000	0		1.2.1.3	Bing&KEGG		R00631
add217	acylCoA synthases	hexc[c] + coa[c] + atp[c] -> hexccoa[c] + amp[c] + ppi[c] + h[c]	(Contig46-orf00253) or (Contig46-orf00475) or (Contig46-orf00363) or (Contig46-orf02032) or (Contig46-orf01049) or (Contig46-orf04341) or (Contig46-orf03038) or (Contig46-orf03090) or (Contig46-orf05006)	Contig46-orf00253 Contig46-orf00475 Contig46-orf00363 Contig46-orf02032 Contig46-orf01049 Contig46-orf03038 Contig46-orf04341 Contig46-orf03090 Contig46-orf05006		Fatty acid biosynthesis	0	0	1000	0		6.2.1.3	A3(2)		R01280
add218	hexacosanoyl-CoA oxidoreductase	hexccoa[c] + fad[c] + h2o[c] + nad[c] + coa[c] -> ttccoa[c] + fadh2[c] + nadh[c] + 2 h[c] + accoa[c]	(Contig46-orf00780 and Contig46-orf01238 and Contig46-orf03259) or (Contig46-orf01566 and Contig46-orf01238 and Contig46-orf03259) or (Contig46-orf02010 and Contig46-orf01238 and Contig46-orf03259) or (Contig46-orf03260 and Contig46-orf01238 and Contig46-orf03259) or (Contig46-orf03285 and Contig46-orf01238 and Contig46-orf03259) or (Contig46-orf03805 and Contig46-orf01238 and Contig46-orf03259) …	Contig46-orf00780 Contig46-orf01566 Contig46-orf02010 Contig46-orf03260 Contig46-orf03285 Contig46-orf03805 Contig46-orf04788 Contig46-orf05003 Contig46-orf01238 Contig46-orf05320 Contig46-orf00204 Contig46-orf00836 Contig46-orf00875 Contig46-orf01226 Contig46-orf01307 Contig46-orf02960 Contig46-orf03971 Contig46-orf04261 Contig46-orf05297 Contig46-orf03259 Contig46-orf04176		Fatty acid degradation	0	0	1000	0		1.3.3.6 1.3.8.7 1.3.8.8 1.3.99.- ; 4.2.1.17 4.2.1.74; 1.1.1.35 1.1.1.211; 2.3.1.16	Bing
add220	Alkane,reduced-rubredoxin:oxygen 1-oxidoreductase	otcn[c] + 2 rbrdxinrd[c] + o2[c] -> 2 rbrdxinox[c] + c28oh[c] + h2o[c] + 2 h[c]	(Contig46-orf00032)or (Contig46-orf00508)	Contig46-orf00032 Contig46-orf00508		Fatty acid degradation	0	0	1000	0		1.14.15.3	Bing&KEGG		R02281
add221	octacosanol:NAD+ oxidoreductase	c28oh[c] + nad[c] <=> c28ald[c] + 2 h[c] + nadh[c]	(Contig46-orf02228) or (Contig46-orf03309) or (Contig46-orf03681) or (Contig46-orf04541)	Contig46-orf02228 Contig46-orf03309 Contig46-orf03681 Contig46-orf04541		Fatty acid degradation	1	-1000	1000	0		1.1.1.164 1.1.1.192	iNJ661v		R02462
add222	aldehyde:NAD+ oxidoreductase	c28ald[c] + nad[c] + h2o[c] <=> nadh[c] + 3 h[c] + otc[c]	(Contig46-orf00375) or (Contig46-orf01553) or (Contig46-orf02254) or (Contig46-orf03836) or (Contig46-orf04002) or (Contig46-orf04960)	Contig46-orf00375 Contig46-orf01553 Contig46-orf02254 Contig46-orf03836 Contig46-orf04002 Contig46-orf04960		Fatty acid degradation	1	-1000	1000	0		1.2.1.3	Bing&KEGG		R00631
add223	acylCoA synthases	otc[c] + coa[c] + atp[c] -> otccoa[c] + amp[c] + ppi[c] + h[c]	(Contig46-orf00253) or (Contig46-orf00475) or (Contig46-orf00363) or (Contig46-orf02032) or (Contig46-orf01049) or (Contig46-orf04341) or (Contig46-orf03038) or (Contig46-orf03090) or (Contig46-orf05006)	Contig46-orf00253 Contig46-orf00475 Contig46-orf00363 Contig46-orf02032 Contig46-orf01049 Contig46-orf03038 Contig46-orf04341 Contig46-orf03090 Contig46-orf05006		Fatty acid biosynthesis	0	0	1000	0		6.2.1.3	A3(2)		R01280
add224	octacosanoyl-CoA oxidoreductase	otccoa[c] + fad[c] + h2o[c] + nad[c] + coa[c] -> hexccoa[c] + fadh2[c] + nadh[c] + 2 h[c] + accoa[c]	(Contig46-orf00780 and Contig46-orf01238 and Contig46-orf03259) or (Contig46-orf01566 and Contig46-orf01238 and Contig46-orf03259) or (Contig46-orf02010 and Contig46-orf01238 and Contig46-orf03259) or (Contig46-orf03260 and Contig46-orf01238 and Contig46-orf03259) or (Contig46-orf03285 and Contig46-orf01238 and Contig46-orf03259) or (Contig46-orf03805 and Contig46-orf01238 and Contig46-orf03259) …	Contig46-orf00780 Contig46-orf01566 Contig46-orf02010 Contig46-orf03260 Contig46-orf03285 Contig46-orf03805 Contig46-orf04788 Contig46-orf05003 Contig46-orf01238 Contig46-orf05320 Contig46-orf00204 Contig46-orf00836 Contig46-orf00875 Contig46-orf01226 Contig46-orf01307 Contig46-orf02960 Contig46-orf03971 Contig46-orf04261 Contig46-orf05297 Contig46-orf03259 Contig46-orf04176		Fatty acid degradation	0	0	1000	0		1.3.3.6 1.3.8.7 1.3.8.8 1.3.99.- ; 4.2.1.17 4.2.1.74; 1.1.1.35 1.1.1.211; 2.3.1.16	Bing
add226	Alkane,reduced-rubredoxin:oxygen 1-oxidoreductase	tctn[c] + 2 rbrdxinrd[c] + o2[c] -> 2 rbrdxinox[c] + c30oh[c] + h2o[c] + 2 h[c]	(Contig46-orf00032)or (Contig46-orf00508)	Contig46-orf00032 Contig46-orf00508		Fatty acid degradation	0	0	1000	0		1.14.15.3	Bing&KEGG		R02281
add227	triacontanol:NAD+ oxidoreductase	c30oh[c] + nad[c] <=> c30ald[c] + 2 h[c] + nadh[c]	(Contig46-orf02228) or (Contig46-orf03309) or (Contig46-orf03681) or (Contig46-orf04541)	Contig46-orf02228 Contig46-orf03309 Contig46-orf03681 Contig46-orf04541		Fatty acid degradation	1	-1000	1000	0		1.1.1.164 1.1.1.192	iNJ661v		R02462
add228	aldehyde:NAD+ oxidoreductase	c30ald[c] + nad[c] + h2o[c] <=> nadh[c] + 3 h[c] + tct[c]	(Contig46-orf00375) or (Contig46-orf01553) or (Contig46-orf02254) or (Contig46-orf03836) or (Contig46-orf04002) or (Contig46-orf04960)	Contig46-orf00375 Contig46-orf01553 Contig46-orf02254 Contig46-orf03836 Contig46-orf04002 Contig46-orf04960		Fatty acid degradation	1	-1000	1000	0		1.2.1.3	Bing&KEGG		R00631
add229	acylCoA synthases	tct[c] + coa[c] + atp[c] -> tctcoa[c] + amp[c] + ppi[c] + h[c]	(Contig46-orf00253) or (Contig46-orf00475) or (Contig46-orf00363) or (Contig46-orf02032) or (Contig46-orf01049) or (Contig46-orf04341) or (Contig46-orf03038) or (Contig46-orf03090) or (Contig46-orf05006)	Contig46-orf00253 Contig46-orf00475 Contig46-orf00363 Contig46-orf02032 Contig46-orf01049 Contig46-orf03038 Contig46-orf04341 Contig46-orf03090 Contig46-orf05006		Fatty acid biosynthesis	0	0	1000	0		6.2.1.3	A3(2)		R01280
add230	triacontanoyl-CoA oxidoreductase	tctcoa[c] + fad[c] + h2o[c] + nad[c] + coa[c] -> otccoa[c] + fadh2[c] + nadh[c] + 2 h[c] + accoa[c]	(Contig46-orf00780 and Contig46-orf01238 and Contig46-orf03259) or (Contig46-orf01566 and Contig46-orf01238 and Contig46-orf03259) or (Contig46-orf02010 and Contig46-orf01238 and Contig46-orf03259) or (Contig46-orf03260 and Contig46-orf01238 and Contig46-orf03259) or (Contig46-orf03285 and Contig46-orf01238 and Contig46-orf03259) or (Contig46-orf03805 and Contig46-orf01238 and Contig46-orf03259) …	Contig46-orf00780 Contig46-orf01566 Contig46-orf02010 Contig46-orf03260 Contig46-orf03285 Contig46-orf03805 Contig46-orf04788 Contig46-orf05003 Contig46-orf01238 Contig46-orf05320 Contig46-orf00204 Contig46-orf00836 Contig46-orf00875 Contig46-orf01226 Contig46-orf01307 Contig46-orf02960 Contig46-orf03971 Contig46-orf04261 Contig46-orf05297 Contig46-orf03259 Contig46-orf04176		Fatty acid degradation	0	0	1000	0		1.3.3.6 1.3.8.7 1.3.8.8 1.3.99.- ; 4.2.1.17 4.2.1.74; 1.1.1.35 1.1.1.211; 2.3.1.16	Bing
add232	Alkane,reduced-rubredoxin:oxygen 1-oxidoreductase	dtctn[c] + 2 rbrdxinrd[c] + o2[c] -> 2 rbrdxinox[c] + c32oh[c] + h2o[c] + 2 h[c]	(Contig46-orf00032)or (Contig46-orf00508)	Contig46-orf00032 Contig46-orf00508		Fatty acid degradation	0	0	1000	0		1.14.15.3	Bing&KEGG		R02281
add233	dotriacontanol:NAD+ oxidoreductase	c32oh[c] + nad[c] <=> c32ald[c] + 2 h[c] + nadh[c]	(Contig46-orf02228) or (Contig46-orf03309) or (Contig46-orf03681) or (Contig46-orf04541)	Contig46-orf02228 Contig46-orf03309 Contig46-orf03681 Contig46-orf04541		Fatty acid degradation	1	-1000	1000	0		1.1.1.164 1.1.1.192	iNJ661v		R02462
add234	aldehyde:NAD+ oxidoreductase	c32ald[c] + nad[c] + h2o[c] <=> nadh[c] + 3 h[c] + dtct[c]	(Contig46-orf00375) or (Contig46-orf01553) or (Contig46-orf02254) or (Contig46-orf03836) or (Contig46-orf04002) or (Contig46-orf04960)	Contig46-orf00375 Contig46-orf01553 Contig46-orf02254 Contig46-orf03836 Contig46-orf04002 Contig46-orf04960		Fatty acid degradation	1	-1000	1000	0		1.2.1.3	Bing&KEGG		R00631
add235	acylCoA synthases	dtct[c] + coa[c] + atp[c] -> dtctcoa[c] + amp[c] + ppi[c] + h[c]	(Contig46-orf00253) or (Contig46-orf00475) or (Contig46-orf00363) or (Contig46-orf02032) or (Contig46-orf01049) or (Contig46-orf04341) or (Contig46-orf03038) or (Contig46-orf03090) or (Contig46-orf05006)	Contig46-orf00253 Contig46-orf00475 Contig46-orf00363 Contig46-orf02032 Contig46-orf01049 Contig46-orf03038 Contig46-orf04341 Contig46-orf03090 Contig46-orf05006		Fatty acid biosynthesis	0	0	1000	0		6.2.1.3	A3(2)		R01280
add236	dotriacontanoyl-CoA oxidoreductase	dtctcoa[c] + fad[c] + h2o[c] + nad[c] + coa[c] -> tctcoa[c] + fadh2[c] + nadh[c] + 2 h[c] + accoa[c]	(Contig46-orf00780 and Contig46-orf01238 and Contig46-orf03259) or (Contig46-orf01566 and Contig46-orf01238 and Contig46-orf03259) or (Contig46-orf02010 and Contig46-orf01238 and Contig46-orf03259) or (Contig46-orf03260 and Contig46-orf01238 and Contig46-orf03259) or (Contig46-orf03285 and Contig46-orf01238 and Contig46-orf03259) or (Contig46-orf03805 and Contig46-orf01238 and Contig46-orf03259) …	Contig46-orf00780 Contig46-orf01566 Contig46-orf02010 Contig46-orf03260 Contig46-orf03285 Contig46-orf03805 Contig46-orf04788 Contig46-orf05003 Contig46-orf01238 Contig46-orf05320 Contig46-orf00204 Contig46-orf00836 Contig46-orf00875 Contig46-orf01226 Contig46-orf01307 Contig46-orf02960 Contig46-orf03971 Contig46-orf04261 Contig46-orf05297 Contig46-orf03259 Contig46-orf04176		Fatty acid degradation	0	0	1000	0		1.3.3.6 1.3.8.7 1.3.8.8 1.3.99.- ; 4.2.1.17 4.2.1.74; 1.1.1.35 1.1.1.211; 2.3.1.16	Bing
Rxn1125	Glycoaldehyde reversible transport	gcald[e] <=> gcald[c]	Spontaneous	Spontaneous		Diffusion	1	-1000	1000	0			iNJ661v
Rxn1126	h2s transport	h2s[c] -> h2s[e]	Spontaneous	Spontaneous		Diffusion	0	0	1000	0			iNJ661v
Rxn1127	4 hydroxy benzoate transport via diffusion extracellular to cytoplasm	4hba[e] <=> 4hba[c]	Spontaneous	Spontaneous		Diffusion	1	-1000	1000	0			iNJ661v
Rxn1128	O2 diffusion	o2[e] <=> o2[c]	Spontaneous	Spontaneous		Diffusion	1	-1000	1000	0			Bing
Rxn1129	urea transport via facilitate diffusion	urea[e] <=> urea[c]	Spontaneous	Spontaneous		Diffusion	1	-1000	1000	0			A3(2)
Rxn1130	RED efflux via diffusion	quln[c] -> quln[e]	Spontaneous	Spontaneous		Diffusion	0	0	1000	0			A3(2)
Rxn1131	2-(hydroxymethyl)phenol transport via diffusion	4ahmmp[e] <=> 4ahmmp[c]	Spontaneous	Spontaneous		Diffusion	1	-1000	1000	0			A3(2)
Rxn1132	acysbmn transport mtb	acysbmn[c] <=> acysbmn[e]	Spontaneous	Spontaneous		Diffusion	1	-1000	1000	0			iNJ661v
Rxn1133	bimane transport diffusion	bmn[c] <=> bmn[e]	Spontaneous	Spontaneous		Diffusion	1	-1000	1000	0			iNJ661v
Rxn1134	H2O diffusion	h2o[c] <=> h2o[e]	Spontaneous	Spontaneous		Diffusion	1	-1000	1000	0			Bing&SEED
Rxn1135	CO2 diffusion	co2[c] <=> co2[e]	Spontaneous	Spontaneous		Diffusion	1	-1000	1000	0			Bing&SEED
Rxn1136	hexadecane diffusion	hxdn[c] <=> hxdn[e]	Spontaneous	Spontaneous		Diffusion	1	-1000	1000	0			Bing
add177	octane diffusion	octn[c] <=> octn[e]	Spontaneous	Spontaneous		Diffusion	1	-1000	1000	0			Bing
add181	decane diffusion	dn[c] <=> dn[e]	Spontaneous	Spontaneous		Diffusion	1	-1000	1000	0			Bing
add185	decane diffusion	ddn[c] <=> ddn[e]	Spontaneous	Spontaneous		Diffusion	1	-1000	1000	0			Bing
add189	tetradecane diffusion	ttdn[c] <=> ttdn[e]	Spontaneous	Spontaneous		Diffusion	1	-1000	1000	0			Bing
add193	octadecane diffusion	octdn[c] <=> octdn[e]	Spontaneous	Spontaneous		Diffusion	1	-1000	1000	0			Bing
add197	eicosane diffusion	c20[c] <=> c20[e]	Spontaneous	Spontaneous		Diffusion	1	-1000	1000	0			Bing
add201	docosane diffusion	dcsn[c] <=> dcsn[e]	Spontaneous	Spontaneous		Diffusion	1	-1000	1000	0			Bing
add207	tetracosane diffusion	ttcn[c] <=> ttcn[e]	Spontaneous	Spontaneous		Diffusion	1	-1000	1000	0			Bing
add213	hexacosane diffusion	hcn[c] <=> hcn[e]	Spontaneous	Spontaneous		Diffusion	1	-1000	1000	0			Bing
add219	octacosane diffusion	otcn[c] <=> otcn[e]	Spontaneous	Spontaneous		Diffusion	1	-1000	1000	0			Bing
add225	triacontane diffusion	tctn[c] <=> tctn[e]	Spontaneous	Spontaneous		Diffusion	1	-1000	1000	0			Bing
add231	dotriacontane diffusion	dtctn[c] <=> dtctn[e]	Spontaneous	Spontaneous		Diffusion	1	-1000	1000	0			Bing
Rxn1137	nitrate transport via faciliated diffusion	no3[e] <=> no3[c]	(Contig46-orf00787) or (Contig46-orf01255) or (Contig46-orf03670)	Contig46-orf00787 Contig46-orf01255 Contig46-orf03670		facilitated diffusion	1	-1000	1000	0		2.A.47.1.1	A3(2)&TCDB
Rxn1138	sulfite transport via faciliated diffusion	so3[e] <=> so3[c]	(Contig46-orf00787) or (Contig46-orf03670)	Contig46-orf00787 Contig46-orf03670		facilitated diffusion	1	-1000	1000	0		2.A.47.1.1	ATCC13032&TCDB
Rxn1139	acetate transport via faciliated diffusion	ac[e] <=> ac[c]	(Contig46-orf01309)	Contig46-orf01309		facilitated diffusion	1	-1000	1000	0		2.A.47.1.1	ATCC13032&TCDB
Rxn1140	Propionate transport by faciliated diffusion	ppa[e] <=> ppa[c]	(Contig46-orf01152) or (Contig46-orf01355)	Contig46-orf01152 Contig46-orf01355		facilitated diffusion	1	-1000	1000	0		2.A.47.1.1	iNJ661v&TCDB
Rxn1141	formate transport via faciliated diffusion	for[e] <=> for[c]	(Contig46-orf01152) or (Contig46-orf01355)	Contig46-orf01152 Contig46-orf01355		facilitated diffusion	1	-1000	1000	0		2.A.47.1.1	A3(2)&TCDB
Rxn1142	glycolate transport via faciliated diffusion	glyclt[e] <=> glyclt[c]	(Contig46-orf01152) or (Contig46-orf01355)	Contig46-orf01152 Contig46-orf01355		facilitated diffusion	1	-1000	1000	0		2.A.47.1.1	A3(2)&TCDB
Rxn1143	guanine transport via facilitated diffusion	gua[e] <=> gua[c]	(Contig46-orf01289) or (Contig46-orf01255) or (Contig46-orf00658) or (Contig46-orf04230) or (Contig46-orf05361)	Contig46-orf01289 Contig46-orf01255 Contig46-orf00658 Contig46-orf04230 Contig46-orf05361		facilitated diffusion	1	-1000	1000	0			A3(2)
Rxn1144	hypoxanthine transport via facilitated diffusion	hxan[e] <=> hxan[c]	(Contig46-orf01289) or (Contig46-orf01255) or (Contig46-orf00658) or (Contig46-orf04230) or (Contig46-orf05361)	Contig46-orf01289 Contig46-orf01255 Contig46-orf00658 Contig46-orf04230 Contig46-orf05361		facilitated diffusion	1	-1000	1000	0			A3(2)
Rxn1145	glyceraldehyde transport via facilitated diffusion	gald[e] <=> gald[c]	(Contig46-orf01289) or (Contig46-orf01255) or (Contig46-orf00658) or (Contig46-orf04230) or (Contig46-orf05361)	Contig46-orf01289 Contig46-orf01255 Contig46-orf00658 Contig46-orf04230 Contig46-orf05361		facilitated diffusion	1	-1000	1000	0			A3(2)
Rxn1146	succinate transporter	succ[c] <=> succ[e]	(Contig46-orf01289) or (Contig46-orf01255) or (Contig46-orf00658) or (Contig46-orf04230) or (Contig46-orf05361)	Contig46-orf01289 Contig46-orf01255 Contig46-orf00658 Contig46-orf04230 Contig46-orf05361		facilitated diffusion	1	-1000	1000	0			ATCC13032&TCDB
Rxn1149	L-lactate transport by faciliated diffusion	lac-L[e] -> lac-L[c]	Unknown	Unknown		facilitated diffusion	0	0	1000	0			ATCC13032&TCDB
Rxn1150	Glutarate transporter	glut[c] <=> glut[e]	(Contig46-orf01289) or (Contig46-orf01255) or (Contig46-orf00658) or (Contig46-orf04230) or (Contig46-orf05361)	Contig46-orf01289 Contig46-orf01255 Contig46-orf00658 Contig46-orf04230 Contig46-orf05361		facilitated diffusion	1	-1000	1000	0			Bing&TCDB
Rxn1171	ammonia reversible transport	nh3[e] <=> nh3[c]	(Contig46-orf00069) or (Contig46-orf02928)	Contig46-orf00069 Contig46-orf02928		facilitated diffusion	1	-1000	1000	0		1.A.11.1.2 1.A.11.1.3 1.A.11.5.1 1.A.11.1.4 1.A.11.5.2 1.A.11.3.3 1.A.11.3.4 1.A.11.1.1	iNJ661v&TCDB
Rxn1172	cobalt transport inout via permease no H	cobalt2[c] <=> cobalt2[e]	(Contig46-orf01289) or (Contig46-orf01255) or (Contig46-orf00658) or (Contig46-orf04230) or (Contig46-orf05361)	Contig46-orf01289 Contig46-orf01255 Contig46-orf00658 Contig46-orf04230 Contig46-orf05361		facilitated diffusion	1	-1000	1000	0		1.A.35.1.1 1.A.35.1.2	iNJ661v&TCDB
Rxn1173	magnesium transport inout via permease no H	mg2[e] <=> mg2[c]	(Contig46-orf03121) or (Contig46-orf00765)	Contig46-orf03121 Contig46-orf00765		facilitated diffusion	1	-1000	1000	0		1.A.35.1.1 1.A.35.1.2 2.A.47.4.6	iNJ661v&TCDB
Rxn1174	glycerol transport via channel	glyc[c] <=> glyc[e]	(Contig46-orf03174)	Contig46-orf03174		facilitated diffusion	1	-1000	1000	0		1.A.8.13.1	iNJ661v
Rxn1175	Glucose uptake	glc-D[e] <=> glc-D[c]	(Contig46-orf01289) or (Contig46-orf01255) or (Contig46-orf00658) or (Contig46-orf04230) or (Contig46-orf05361)	Contig46-orf01289 Contig46-orf01255 Contig46-orf00658 Contig46-orf04230 Contig46-orf05361		facilitated diffusion	1	-1000	1000	0		2.A.1.1.59 2.A.1.1.32 2.A.1.1.35	Bing&TCDB
Rxn1176	nark	no2[c] <=> no2[e]	(Contig46-orf00787) or (Contig46-orf03670)	Contig46-orf00787 Contig46-orf03670		facilitated diffusion	1	-1000	1000	0		2.A.1.8.1 2.A.1.8.11	iNJ661v&TCDB
Rxn1177	phenylacetic acid transport via facilitated diffusion	pac[c] <=> pac[e]	(Contig46-orf01309)	Contig46-orf01309		facilitated diffusion	1	-1000	1000	0			A3(2)
Rxn1178	fatty acid diffusion (C7:0)	hpt[e] <=> hpt[c]	(Contig46-orf01152) or (Contig46-orf01355)	Contig46-orf01152 Contig46-orf01355		facilitated diffusion	1	-1000	1000	0			Bing
Rxn1179	fatty acid diffusion (C8:0)	octa[e] <=> octa[c]	(Contig46-orf01152) or (Contig46-orf01355)	Contig46-orf01152 Contig46-orf01355		facilitated diffusion	1	-1000	1000	0			Bing
Rxn1180	fatty acid diffusion (C9:0)	nnn[e] <=> nnn[c]	(Contig46-orf01152) or (Contig46-orf01355)	Contig46-orf01152 Contig46-orf01355		facilitated diffusion	1	-1000	1000	0			Bing
Rxn1181	fatty acid diffusion (C10:0)	dca[e] <=> dca[c]	(Contig46-orf01152) or (Contig46-orf01355)	Contig46-orf01152 Contig46-orf01355		facilitated diffusion	1	-1000	1000	0			Bing
Rxn1182	fatty acid diffusion (C11:0)	hdc[e] <=> hdc[c]	(Contig46-orf01152) or (Contig46-orf01355)	Contig46-orf01152 Contig46-orf01355		facilitated diffusion	1	-1000	1000	0			Bing
Rxn1183	fatty acid diffusion (C12:0)	ddca[e] <=> ddca[c]	(Contig46-orf01152) or (Contig46-orf01355)	Contig46-orf01152 Contig46-orf01355		facilitated diffusion	1	-1000	1000	0			Bing
Rxn1184	fatty acid diffusion (C14:0)	ttdca[e] <=> ttdca[c]	(Contig46-orf01152) or (Contig46-orf01355)	Contig46-orf01152 Contig46-orf01355		facilitated diffusion	1	-1000	1000	0			Bing
Rxn1185	fatty acid diffusion (C16:0)	hdca[e] <=> hdca[c]	(Contig46-orf01152) or (Contig46-orf01355)	Contig46-orf01152 Contig46-orf01355		facilitated diffusion	1	-1000	1000	0			Bing
Rxn1186	fatty acid diffusion (C16:1)	hdcea[e] <=> hdcea[c]	(Contig46-orf01152) or (Contig46-orf01355)	Contig46-orf01152 Contig46-orf01355		facilitated diffusion	1	-1000	1000	0			Bing
Rxn1187	fatty acid diffusion (C18:0)	ocdca[e] <=> ocdca[c]	(Contig46-orf01152) or (Contig46-orf01355)	Contig46-orf01152 Contig46-orf01355		facilitated diffusion	1	-1000	1000	0			Bing
Rxn1188	fatty acid diffusion (C18:1)	ocdcea[e] <=> ocdcea[c]	(Contig46-orf01152) or (Contig46-orf01355)	Contig46-orf01152 Contig46-orf01355		facilitated diffusion	1	-1000	1000	0			Bing
Rxn1189	fatty acid diffusion (C20:0)	arach[e] <=> arach[c]	(Contig46-orf01152) or (Contig46-orf01355)	Contig46-orf01152 Contig46-orf01355		facilitated diffusion	1	-1000	1000	0			Bing
Rxn1190	fatty acid diffusion (C24:0)	ttc[e] <=> ttc[c]	(Contig46-orf01152) or (Contig46-orf01355)	Contig46-orf01152 Contig46-orf01355		facilitated diffusion	1	-1000	1000	0			Bing
Rxn1191	fatty acid diffusion (C26:0)	hexc[e] <=> hexc[c]	(Contig46-orf01152) or (Contig46-orf01355)	Contig46-orf01152 Contig46-orf01355		facilitated diffusion	1	-1000	1000	0			Bing
Rxn1192	fatty acid diffusion (C28:0)	otc[e] <=> otc[c]	(Contig46-orf01152) or (Contig46-orf01355)	Contig46-orf01152 Contig46-orf01355		facilitated diffusion	1	-1000	1000	0			Bing
Rxn1193	iron uptake	fe3[e] -> fe3[c]	(Contig46-orf05192)	Contig46-orf05192		facilitated diffusion	0	0	1000	0			Bing&SEED
Rxn1194	Potassium uptake	k[e] <=> k[c]	(Contig46-orf01572) or (Contig46-orf01533) or (Contig46-orf01804) or (Contig46-orf02781) or (Contig46-orf02782) or (Contig46-orf05077)	Contig46-orf01572 Contig46-orf01533 Contig46-orf01804 Contig46-orf02781 Contig46-orf02782		facilitated diffusion	1	-1000	1000	0			Bing&SEED
add76	D-xylose diffusion	xyl-D[e] <=> xyl-D[c]	(Contig46-orf01289) or (Contig46-orf01255) or (Contig46-orf00658) or (Contig46-orf04230) or (Contig46-orf05361)	Contig46-orf01289 Contig46-orf01255 Contig46-orf00658 Contig46-orf04230 Contig46-orf05361		facilitated diffusion	1	-1000	1000	0			A3(2)
add77	D-mannose diffusion	man[e] <=> man[c]	(Contig46-orf01289) or (Contig46-orf01255) or (Contig46-orf00658) or (Contig46-orf04230) or (Contig46-orf05361)	Contig46-orf01289 Contig46-orf01255 Contig46-orf00658 Contig46-orf04230 Contig46-orf05361		facilitated diffusion	1	-1000	1000	0			Bing&SEED
add78	Myo-inositol diffusion	inost[e] <=> inost[c]	(Contig46-orf01289) or (Contig46-orf01255) or (Contig46-orf00658) or (Contig46-orf04230) or (Contig46-orf05361)	Contig46-orf01289 Contig46-orf01255 Contig46-orf00658 Contig46-orf04230 Contig46-orf05361		facilitated diffusion	1	-1000	1000	0		2.A.1.1.25	Bing&TCDB
add84	Dextrin uptake	dxtr[e] <=> dxtr[c]	(Contig46-orf01289) or (Contig46-orf01255) or (Contig46-orf00658) or (Contig46-orf04230) or (Contig46-orf05361)	Contig46-orf01289 Contig46-orf01255 Contig46-orf00658 Contig46-orf04230 Contig46-orf05361		facilitated diffusion	1	-1000	1000	0		2.A.1.1.59 2.A.1.1.32 2.A.1.1.35	Bing&TCDB
add86	Dextrin uptake	tre[e] <=> tre[c]	(Contig46-orf01289) or (Contig46-orf01255) or (Contig46-orf00658) or (Contig46-orf04230) or (Contig46-orf05361)	Contig46-orf01289 Contig46-orf01255 Contig46-orf00658 Contig46-orf04230 Contig46-orf05361		facilitated diffusion	1	-1000	1000	0		2.A.1.1.59 2.A.1.1.32 2.A.1.1.35	Bing&TCDB
add96	D-Fructose uptake	fru[e] <=> fru[c]	(Contig46-orf01289) or (Contig46-orf01255) or (Contig46-orf00658) or (Contig46-orf04230) or (Contig46-orf05361)	Contig46-orf01289 Contig46-orf01255 Contig46-orf00658 Contig46-orf04230 Contig46-orf05361		facilitated diffusion	1	0	1000	0		2.A.1.1.59 2.A.1.1.32 2.A.1.1.35	Bing&TCDB
add102	D-Galactose uptake	gal[e] <=> gal[c]	(Contig46-orf01289) or (Contig46-orf01255) or (Contig46-orf00658) or (Contig46-orf04230) or (Contig46-orf05361)	Contig46-orf01289 Contig46-orf01255 Contig46-orf00658 Contig46-orf04230 Contig46-orf05361		facilitated diffusion	1	-1000	1000	0		2.A.1.1.59 2.A.1.1.32 2.A.1.1.35	Bing&TCDB
add107	Acetoacetate transport by faciliated diffusion	acac[e] <=> acac[c]	(Contig46-orf01152) or (Contig46-orf01355)	Contig46-orf01152 Contig46-orf01355		facilitated diffusion	1	-1000	1000	0		2.A.47.1.1	Bing
add109	2-oxobutanoate transport by faciliated diffusion	2obut[e] <=> 2obut[c]	(Contig46-orf01152) or (Contig46-orf01355)	Contig46-orf01152 Contig46-orf01355		facilitated diffusion	1	-1000	1000	0		2.A.47.1.1	Bing
add111	R-3-Hydroxybutanoic acid transport by faciliated diffusion	bhb[e] <=> bhb[c]	(Contig46-orf01152) or (Contig46-orf01355)	Contig46-orf01152 Contig46-orf01355		facilitated diffusion	1	-1000	1000	0		2.A.47.1.1	Bing
add115	2-Hydroxybutanoic acid transport by faciliated diffusion	2hbut[e] <=> 2hbut[c]	(Contig46-orf01152) or (Contig46-orf01355)	Contig46-orf01152 Contig46-orf01355		facilitated diffusion	1	-1000	1000	0		2.A.47.1.1	Bing
add117	gamma-Aminobutyric acid transport by faciliated diffusion	4abut[e] <=> 4abut[c]	(Contig46-orf01152) or (Contig46-orf01355)	Contig46-orf01152 Contig46-orf01355		facilitated diffusion	1	-1000	1000	0		2.A.47.1.1	Bing
add119	L-malate transport by faciliated diffusion	mal-L[e] <=> mal-L[c]	(Contig46-orf01152) or (Contig46-orf01355)	Contig46-orf01152 Contig46-orf01355		facilitated diffusion	1	-1000	1000	0		2.A.47.1.1	Bing
add121	L-malate transport by faciliated diffusion	akg[e] <=> akg[c]	(Contig46-orf01152) or (Contig46-orf01355)	Contig46-orf01152 Contig46-orf01355		facilitated diffusion	1	-1000	1000	0		2.A.47.1.1	Bing
add124	D-Glucarate transport by faciliated diffusion	glcr[e] <=> glcr[c]	(Contig46-orf05415) or (Contig46-orf04971) or (Contig46-orf00281)	Contig46-orf05415 Contig46-orf04971 Contig46-orf00281		facilitated diffusion	1	-1000	1000	0		2.A.47.1.1	Bing
add127	L-quinate transport by faciliated diffusion	qnt[e] <=> qnt[c]	(Contig46-orf05361)	Contig46-orf05361		facilitated diffusion	1	-1000	1000	0		2.A.47.1.1	Bing
add129	D-Galactarate transport by faciliated diffusion	galct-D[e] <=> galct-D[c]	(Contig46-orf03019)	Contig46-orf03019		facilitated diffusion	1	-1000	1000	0		2.A.47.1.1	Bing
add134	D-Galactono-1,5-lactone transport by faciliated diffusion	gatlct[e] <=> gatlct[c]	(Contig46-orf03019)	Contig46-orf03019		facilitated diffusion	1	-1000	1000	0		2.A.47.1.1	Bing
add156	D-sorbitol diffusion	sobt[e] <=> sobt[c]	(Contig46-orf01289) or (Contig46-orf01255) or (Contig46-orf00658) or (Contig46-orf04230) or (Contig46-orf05361)	Contig46-orf01289 Contig46-orf01255 Contig46-orf00658 Contig46-orf04230 Contig46-orf05361		facilitated diffusion	1	-1000	1000	0		2.A.1.1.25	Bing&TCDB
add161	L-Rhamnulose uptake	rmn[e] <=> rmn[c]	(Contig46-orf01289) or (Contig46-orf01255) or (Contig46-orf00658) or (Contig46-orf04230) or (Contig46-orf05361)	Contig46-orf01289 Contig46-orf01255 Contig46-orf00658 Contig46-orf04230 Contig46-orf05361		facilitated diffusion	1	-1000	1000	0		2.A.1.1.59 2.A.1.1.32 2.A.1.1.35	Bing&TCDB
add174	D-melibiose uptake	melib[e] <=> melib[c]	(Contig46-orf01289) or (Contig46-orf01255) or (Contig46-orf00658) or (Contig46-orf04230) or (Contig46-orf05361)	Contig46-orf01289 Contig46-orf01255 Contig46-orf00658 Contig46-orf04230 Contig46-orf05361		facilitated diffusion	1	0	1000	0		2.A.1.1.59 2.A.1.1.32 2.A.1.1.35	Bing&TCDB
Rxn1195	transport of malonate [extraorganism-cytosol]	maln[e] + na[e] <=> maln[c] + na[c]	(Contig46-orf02903 and Contig46-orf02902)	Contig46-orf02903 Contig46-orf02902		transport	1	-1000	1000	0			Bing
Rxn1197	uracil transport via proton symport	ura[e] + h[e] <=> ura[c] + h[c]	(Contig46-orf00237)	Contig46-orf00237		Transport	1	-1000	1000	0			A3(2)
Rxn1199	riboflavin transport in/out via proton symport	h[e] + ribflv[e] -> ribflv[c] + h[c]	Unknown	Unknown		Transport	0	0	1000	0			Bing&SEED
Rxn1200	Thiamine phosphate transport via proton symport	h[e] + thmmp[e] -> thmmp[c] + h[c]	Unknown	Unknown		Transport	0	0	1000	0			Bing&SEED
Rxn1201	Folate phosphate transport via proton symport	h[e] + fol[e] -> fol[c] + h[c]	Unknown	Unknown		Transport	0	0	1000	0			Bing&SEED
Rxn1204	sulfate transport via proton symport	h[e] + so4[e] <=> so4[c] + h[c]	(Contig46-orf04779)	Contig46-orf04779		Transport	1	-1000	1000	0			Bing&SEED
Rxn1205	L-proline transport via proton symport	h[e] + pro-L[e] <=> pro-L[c] + h[c]	(Contig46-orf00658) or (Contig46-orf03264)	Contig46-orf00658 Contig46-orf03264		Transport	1	-1000	1000	0			Bing&SEED
Rxn1207	D-glucose uptake via proton symport	glc-D[e] + h[e] -> glc-D[c] + h[c]	(Contig46-orf05078) or (Contig46-orf05361)	Contig46-orf05078 Contig46-orf05361		Transport	0	0	1000	0		2.A.1.1.42	A3(2)
Rxn1208	Glycine betaine uptake	glyb[e] + na[e] <=> glyb[c] + na[c]	(Contig46-orf00658) or (Contig46-orf04915) or (Contig46-orf03570)	Contig46-orf00658 Contig46-orf04915 Contig46-orf03570		Transport	1	-1000	1000	0		2.A.1.6.4	Bing&SEED&TCDB
Rxn1209	shikimate transport in via proton symport	h[e] + skm[e] <=> h[c] + skm[c]	(Contig46-orf00658) or (Contig46-orf03813) or (Contig46-orf05177)	Contig46-orf00658 Contig46-orf03813 Contig46-orf05177		Transport	1	-1000	1000	0		2.A.1.6.4 2.A.1.6.6 2.A.1.6.8	iNJ661v&TCDB
Rxn1210	choline transport via proton symport	chol[e] + na[e] <=> chol[c] + na[c]	(Contig46-orf00658) or (Contig46-orf04915) or (Contig46-orf03570)	Contig46-orf00658 Contig46-orf04915 Contig46-orf03570		Transport	1	-1000	1000	0		2.A.15.1.4 2.A.15.1.2 2.A.15.1.7	A3(2)&TCDB
Rxn1212	D-alanine transport via sodium symport	ala-D[e] + na[e] <=> ala-D[c] + na[c]	(Contig46-orf03661) or (Contig46-orf00188)	Contig46-orf03661 Contig46-orf00188		Transport	1	-1000	1000	0		2.A.25.1.3 2.A.25.1.4	Bing&TCDB
Rxn1213	ethanolamine transport via proton symport	h[e] + etha[e] <=> etha[c] + h[c]	(Contig46-orf05118)	Contig46-orf05118		Transport	1	-1000	1000	0		2.A.3.5	Bing&SEED
Rxn1215	D-gluconate transport via proton symport/putative gluconate permease	glcn[e] + h[e] <=> glcn[c] + h[c]	(Contig46-orf00129)	Contig46-orf00129		Transport	1	-1000	1000	0		2.A.8.1.1	A3(2)&TCDB
Rxn1217	Maltose transport via ABC system	malt[e] + atp[c] + h2o[c] -> malt[c] + adp[c] + pi[c] + h[c]	(Contig46-orf05345 and Contig46-orf05343 and Contig46-orf05341) or (Contig46-orf05036 and Contig46-orf05034 and Contig46-orf05033)	Contig46-orf05345 Contig46-orf05343 Contig46-orf05341 Contig46-orf05036 Contig46-orf05034 Contig46-orf05033		Transport	0	0	1000	0		3.A.1.1	Bing&SEED
Rxn1218	betaine transport via ABC system	glyb[e] + atp[c] + h2o[c] -> glyb[c] + adp[c] + pi[c] + h[c]	(Contig46-orf03122 and Contig46-orf04796 and Contig46-orf04797) or (Contig46-orf03122 and Contig46-orf04798 and Contig46-orf04797) or (Contig46-orf04799 and Contig46-orf04798 and Contig46-orf01218) or (Contig46-orf04799 and Contig46-orf04798 and Contig46-orf01446) or (Contig46-orf04799 and Contig46-orf04798 and Contig46-orf01576) or (Contig46-orf04799 and Contig46-orf04798 and Contig46-orf01661) …	Contig46-orf03122 Contig46-orf04799 Contig46-orf04798 Contig46-orf04796 Contig46-orf01218 Contig46-orf01446 Contig46-orf01576 Contig46-orf01661 Contig46-orf01711 Contig46-orf01734 Contig46-orf02176 Contig46-orf02194 Contig46-orf02285 Contig46-orf03293 Contig46-orf03481 Contig46-orf03927 Contig46-orf03960 Contig46-orf04070 Contig46-orf04680 Contig46-orf04797 Contig46-orf04945 Contig46-orf05156 Con…		Transport	0	0	1000	0		3.A.1.12.4 3.A.1.12.1 3.A.1.12.2 3.A.1.12.10 3.A.1.12.11 3.A.1.12.9 3.A.1.12.7	Bing&SEED
Rxn1219	choline transport via ABC system	chol[e] + atp[c] + h2o[c] -> chol[c] + adp[c] + pi[c] + h[c]	(Contig46-orf03122 and Contig46-orf04796 and Contig46-orf04797) or (Contig46-orf04799 and Contig46-orf04796 and Contig46-orf04797) or (Contig46-orf03122 and Contig46-orf04798 and Contig46-orf04797) or (Contig46-orf04799 and Contig46-orf04798 and Contig46-orf04797) or (Contig46-orf04799 and Contig46-orf04796 and Contig46-orf01218) or (Contig46-orf04799 and Contig46-orf04796 and Contig46-orf01446) …	Contig46-orf03122 Contig46-orf04799 Contig46-orf04796 Contig46-orf04798 Contig46-orf01218 Contig46-orf01446 Contig46-orf02285 Contig46-orf03293 Contig46-orf03960 Contig46-orf04797 Contig46-orf04945 Contig46-orf05156 Contig46-orf05345		Transport	0	0	1000	0		3.A.1.12.4 3.A.1.12.3 3.A.1.12.10	A3(2)&TCDB
Rxn1220	Vitamin B12 transport via ABC system	atp[c] + h2o[c] + cbl1[e] -> cbl1[c] + adp[c] + h[c] + pi[c]	(Contig46-orf05011 and Contig46-orf00341) or (Contig46-orf05011 and Contig46-orf01241) or (Contig46-orf05011 and Contig46-orf03709) or (Contig46-orf05011 and Contig46-orf01733)	Contig46-orf05011 Contig46-orf00341 Contig46-orf01241 Contig46-orf03709 Contig46-orf01733		Transport	0	0	1000	0		3.A.1.13.1	Bing&SEED&TCDB
Rxn1221	Zinc transport via ABC system	zn[e] + atp[c] + h2o[c] -> zn[c] + adp[c] + pi[c] + h[c]	(Contig46-orf00966 and Contig46-orf00967 and Contig46-orf00965) or (Contig46-orf00966 and Contig46-orf00967 and Contig46-orf05148) or (Contig46-orf00966 and Contig46-orf00967 and Contig46-orf05153) or (Contig46-orf00966 and Contig46-orf05151 and Contig46-orf00965) or (Contig46-orf00966 and Contig46-orf05151 and Contig46-orf05148) or (Contig46-orf00966 and Contig46-orf05151 and Contig46-orf05153)	Contig46-orf00966 Contig46-orf00967 Contig46-orf05151 Contig46-orf00965 Contig46-orf05148 Contig46-orf05153		Transport	0	0	1000	0		3.A.1.15	Bing&SEED
Rxn1222	sulfate transport via ABC system	atp[c] + h2o[c] + so4[e] -> adp[c] + h[c] + pi[c] + so4[c]	(Contig46-orf00304 and Contig46-orf04089 and Contig46-orf05159) or (Contig46-orf04089 and Contig46-orf05159 and Contig46-orf00340) or (Contig46-orf04089 and Contig46-orf05159 and Contig46-orf00941) or (Contig46-orf04089 and Contig46-orf05159 and Contig46-orf01204) or (Contig46-orf04089 and Contig46-orf05159 and Contig46-orf01218) or (Contig46-orf04089 and Contig46-orf05159 and Contig46-orf01242) …	Contig46-orf00304 Contig46-orf00340 Contig46-orf00941 Contig46-orf01204 Contig46-orf01218 Contig46-orf01242 Contig46-orf01387 Contig46-orf01446 Contig46-orf01576 Contig46-orf01661 Contig46-orf01675 Contig46-orf01711 Contig46-orf01734 Contig46-orf01878 Contig46-orf02176 Contig46-orf02194 Contig46-orf02285 Contig46-orf03293 Contig46-orf03881 Contig46-orf03927 Contig46-orf03960 Contig46-orf04034 Con…		Transport	0	0	1000	0		3.A.1.18.1 3.A.1.26.7 3.A.1.33.1 3.A.1.26.2 3.A.1.22.1 3.A.1.11.2 3.A.1.6.2 3.A.1.3.10 3.A.1.26.5 3.A.1.26.1 3.A.1.6.7 3.A.1.31.1 3.A.1.3.5 3.A.1.1.35 3.A.1.11.5 3.A.1.6.3 3.A.1.10.1 3.A.1.32.1 3.A.1.6.1 3.A.1.17.2 3.A.1.139.1 3.A.1.12.7 3.A.1.25.1 3.A.1.28.1 3.A.1.14.22 3.A.1.14.12 3.A.1.26.3 3.A.1.14.13 3.A.1.120.5 3.A.1.14.1 3.A.1.14.14 3.A.1.14.3 3.A.1.14.19 3.A.1.14.7 3.A.1.14.15 3.A.1.14.4 …	iNJ661v&A3(4)&TCDB		B00031
Rxn1223	thiosulfate transport via ABC system	atp[c] + h2o[c] + tsul[e] -> adp[c] + h[c] + pi[c] + tsul[c]	(Contig46-orf00304 and Contig46-orf04089 and Contig46-orf05159) or (Contig46-orf04089 and Contig46-orf05159 and Contig46-orf00340) or (Contig46-orf04089 and Contig46-orf05159 and Contig46-orf00941) or (Contig46-orf04089 and Contig46-orf05159 and Contig46-orf01204) or (Contig46-orf04089 and Contig46-orf05159 and Contig46-orf01218) or (Contig46-orf04089 and Contig46-orf05159 and Contig46-orf01242) …	Contig46-orf00304 Contig46-orf00340 Contig46-orf00941 Contig46-orf01204 Contig46-orf01218 Contig46-orf01242 Contig46-orf01387 Contig46-orf01446 Contig46-orf01576 Contig46-orf01661 Contig46-orf01675 Contig46-orf01711 Contig46-orf01734 Contig46-orf01878 Contig46-orf02176 Contig46-orf02194 Contig46-orf02285 Contig46-orf03293 Contig46-orf03881 Contig46-orf03927 Contig46-orf03960 Contig46-orf04034 Con…		Transport	0	0	1000	0		3.A.1.18.1 3.A.1.26.7 3.A.1.33.1 3.A.1.26.2 3.A.1.22.1 3.A.1.11.2 3.A.1.6.2 3.A.1.3.10 3.A.1.26.5 3.A.1.26.1 3.A.1.6.7 3.A.1.31.1 3.A.1.3.5 3.A.1.1.35 3.A.1.11.5 3.A.1.6.3 3.A.1.10.1 3.A.1.32.1 3.A.1.6.1 3.A.1.17.2 3.A.1.139.1 3.A.1.12.7 3.A.1.25.1 3.A.1.28.1 3.A.1.14.22 3.A.1.14.12 3.A.1.26.3 3.A.1.14.13 3.A.1.120.5 3.A.1.14.1 3.A.1.14.14 3.A.1.14.3 3.A.1.14.19 3.A.1.14.7 3.A.1.14.15 3.A.1.14.4 …	iNJ661v&TCDB
Rxn1224	iron II transport via ABC system	atp[c] + fe2[e] + h2o[c] -> adp[c] + fe2[c] + h[c] + pi[c]	(Contig46-orf01442 and Contig46-orf01445 and Contig46-orf01446) or (Contig46-orf01442 and Contig46-orf01445 and Contig46-orf03293) or (Contig46-orf03297 and Contig46-orf01445 and Contig46-orf01446) or (Contig46-orf03297 and Contig46-orf01445 and Contig46-orf03293) or (Contig46-orf01442 and Contig46-orf03296 and Contig46-orf01446) or (Contig46-orf01442 and Contig46-orf03296 and Contig46-orf03293) …	Contig46-orf01442 Contig46-orf03297 Contig46-orf01445 Contig46-orf03296 Contig46-orf01446 Contig46-orf03293		Transport	0	0	1000	0		3.A.1.21.2 3.A.1.110.9 3.A.1.109.4 3.A.1.110.10 3.A.1.129.1 3.A.1.119.2 3.A.1.110.4 3.A.1.127.1 3.A.1.202.1 3.A.1.6.3 3.A.1.208.15 3.A.1.120.2 3.A.1.110.7 3.A.1.120.1 3.A.1.26.4 3.A.1.10.3 3.A.1.10.1 3.A.1.10.4 3.A.1.11.2 3.A.1.11.1 3.A.1.10.2 3.A.1.11.6 3.A.1.20.1 3.A.1.1.1 3.A.1.6.1 3.A.1.1.12 3.A.1.1.5 3.A.1.11.4 3.A.1.1.16 3.A.1.1.8 3.A.1.1.24 3.A.1.11.3 3.A.1.1.35 3.A.1.1.23 3.A.1.1.22 3.A.1…	iNJ661v&A3(2)&TCDB		B00029
Rxn1225	iron III transport via ABC system	atp[c] + fe3[e] + h2o[c] -> adp[c] + fe3[c] + h[c] + pi[c]	(Contig46-orf01446 and Contig46-orf01442 and Contig46-orf01445) or (Contig46-orf03293 and Contig46-orf01442 and Contig46-orf01445) or (Contig46-orf01446 and Contig46-orf03297 and Contig46-orf01445) or (Contig46-orf03293 and Contig46-orf03297 and Contig46-orf01445) or (Contig46-orf01446 and Contig46-orf01388 and Contig46-orf01445) or (Contig46-orf03293 and Contig46-orf01388 and Contig46-orf01445) …	Contig46-orf01446 Contig46-orf03293 Contig46-orf01442 Contig46-orf03297 Contig46-orf01388 Contig46-orf01606 Contig46-orf01445 Contig46-orf03296		Transport	0	0	1000	0		3.A.1.21.2 3.A.1.210.9 3.A.1.210.7 3.A.1.210.8 3.A.1.210.4 3.A.1.210.2 3.A.1.201.6 3.A.1.201.5 3.A.1.106.3 3.A.1.201.1 3.A.1.201.3 3.A.1.201.8 3.A.1.201.11 3.A.1.135.1 3.A.1.106.6 3.A.1.106.7 3.A.1.201.12 3.A.1.201.7 3.A.1.201.2 3.A.1.117.2 3.A.1.201.9 3.A.1.209.1 3.A.1.206.1 3.A.1.110.4 3.A.1.110.9 3.A.1.127.1 3.A.1.5.27 3.A.1.139.1 3.A.1.110.6 3.A.1.3.10 3.A.1.17.2 3.A.1.125.3 3.A.1.16.1 3.A.1.…	iNJ661v&TCDB
Rxn1226	L-tyrosine transport via ABC system	tyr-L[e] + atp[c] + h2o[c] -> tyr-L[c] + adp[c] + pi[c] + h[c]	(Contig46-orf02284 and Contig46-orf02282 and Contig46-orf01203) or (Contig46-orf02284 and Contig46-orf02282 and Contig46-orf01446) or (Contig46-orf02284 and Contig46-orf02282 and Contig46-orf01676) or (Contig46-orf02284 and Contig46-orf02282 and Contig46-orf02176) or (Contig46-orf02284 and Contig46-orf02282 and Contig46-orf02194) or (Contig46-orf02284 and Contig46-orf02282 and Contig46-orf02285) …	Contig46-orf01203 Contig46-orf01446 Contig46-orf01676 Contig46-orf02194 Contig46-orf02282 Contig46-orf02284 Contig46-orf02285 Contig46-orf03293 Contig46-orf03481 Contig46-orf03927 Contig46-orf03960 Contig46-orf04089 Contig46-orf04477 Contig46-orf04680 Contig46-orf04797 Contig46-orf04939 Contig46-orf04945 Contig46-orf05156 Contig46-orf05345		Transport	0	0	1000	0		3.A.1.3.16 3.A.1.3.19 9.A.10.2.2 3.A.1.3.21 3.A.1.3.8	Bing&TCDB
Rxn1227	L-tryptophan transport via ABC system	trp-L[e] + atp[c] + h2o[c] -> trp-L[c] + adp[c] + pi[c] + h[c]	(Contig46-orf02284 and Contig46-orf02282 and Contig46-orf01203) or (Contig46-orf02284 and Contig46-orf02282 and Contig46-orf01446) or (Contig46-orf02284 and Contig46-orf02282 and Contig46-orf01676) or (Contig46-orf02284 and Contig46-orf02282 and Contig46-orf02176) or (Contig46-orf02284 and Contig46-orf02282 and Contig46-orf02194) or (Contig46-orf02284 and Contig46-orf02282 and Contig46-orf02285) …	Contig46-orf01203 Contig46-orf01446 Contig46-orf01676 Contig46-orf02194 Contig46-orf02282 Contig46-orf02284 Contig46-orf02285 Contig46-orf03293 Contig46-orf03481 Contig46-orf03927 Contig46-orf03960 Contig46-orf04089 Contig46-orf04477 Contig46-orf04680 Contig46-orf04797 Contig46-orf04939 Contig46-orf04945 Contig46-orf05156 Contig46-orf05345		Transport	0	0	1000	0		3.A.1.3.16 3.A.1.3.19 9.A.10.2.2 3.A.1.3.21 3.A.1.3.8	Bing&TCDB
Rxn1228	L-cysteine transport via ABC system	cys-L[e] + atp[c] + h2o[c] -> cys-L[c] + adp[c] + pi[c] + h[c]	(Contig46-orf02284 and Contig46-orf02282 and Contig46-orf01203) or (Contig46-orf02284 and Contig46-orf02282 and Contig46-orf01446) or (Contig46-orf02284 and Contig46-orf02282 and Contig46-orf01676) or (Contig46-orf02284 and Contig46-orf02282 and Contig46-orf02176) or (Contig46-orf02284 and Contig46-orf02282 and Contig46-orf02194) or (Contig46-orf02284 and Contig46-orf02282 and Contig46-orf02285) …	Contig46-orf01203 Contig46-orf01446 Contig46-orf01676 Contig46-orf02194 Contig46-orf02282 Contig46-orf02284 Contig46-orf02285 Contig46-orf03293 Contig46-orf03481 Contig46-orf03927 Contig46-orf03960 Contig46-orf04089 Contig46-orf04477 Contig46-orf04680 Contig46-orf04797 Contig46-orf04939 Contig46-orf04945 Contig46-orf05156 Contig46-orf05345		Transport	0	0	1000	0		3.A.1.3.16 3.A.1.3.19 9.A.10.2.2 3.A.1.3.21 3.A.1.3.8	A3(2)&KEGG&TCDB
Rxn1229	L methionine transport via ABC system	atp[c] + h2o[c] + met-L[e] -> adp[c] + h[c] + met-L[c] + pi[c]	(Contig46-orf02284 and Contig46-orf02282 and Contig46-orf01203) or (Contig46-orf02284 and Contig46-orf02282 and Contig46-orf01446) or (Contig46-orf02284 and Contig46-orf02282 and Contig46-orf01676) or (Contig46-orf02284 and Contig46-orf02282 and Contig46-orf02176) or (Contig46-orf02284 and Contig46-orf02282 and Contig46-orf02194) or (Contig46-orf02284 and Contig46-orf02282 and Contig46-orf02285) …	Contig46-orf01203 Contig46-orf01446 Contig46-orf01676 Contig46-orf02194 Contig46-orf02282 Contig46-orf02284 Contig46-orf02285 Contig46-orf03293 Contig46-orf03481 Contig46-orf03927 Contig46-orf03960 Contig46-orf04089 Contig46-orf04477 Contig46-orf04680 Contig46-orf04797 Contig46-orf04939 Contig46-orf04945 Contig46-orf05156 Contig46-orf05345		Transport	0	0	1000	0		3.A.1.3.16 3.A.1.3.19 9.A.10.2.2 3.A.1.3.21 3.A.1.3.8	iNJ661v&A3(2)&TCDB		B00020
Rxn1230	lysine/cadaverine antiporter	atp[c] + h2o[c] + lys-L[e] -> adp[c] + lys-L[c] + pi[c] + h[c]	(Contig46-orf02284 and Contig46-orf02282 and Contig46-orf01203) or (Contig46-orf02284 and Contig46-orf02282 and Contig46-orf01446) or (Contig46-orf02284 and Contig46-orf02282 and Contig46-orf01676) or (Contig46-orf02284 and Contig46-orf02282 and Contig46-orf02176) or (Contig46-orf02284 and Contig46-orf02282 and Contig46-orf02194) or (Contig46-orf02284 and Contig46-orf02282 and Contig46-orf02285) …	Contig46-orf01203 Contig46-orf01446 Contig46-orf01676 Contig46-orf02194 Contig46-orf02282 Contig46-orf02284 Contig46-orf02285 Contig46-orf03293 Contig46-orf03481 Contig46-orf03927 Contig46-orf03960 Contig46-orf04089 Contig46-orf04477 Contig46-orf04680 Contig46-orf04797 Contig46-orf04939 Contig46-orf04945 Contig46-orf05156 Contig46-orf05345		Transport	0	0	1000	0		3.A.1.3.16 3.A.1.3.19 9.A.10.2.2 3.A.1.3.21 3.A.1.3.8	Bing&TCDB
Rxn1231	ornithine transport via ABC system	orn[e] + atp[c] + h2o[c] -> orn[c] + adp[c] + pi[c] + h[c]	(Contig46-orf02284 and Contig46-orf02282 and Contig46-orf01203) or (Contig46-orf02284 and Contig46-orf02282 and Contig46-orf01446) or (Contig46-orf02284 and Contig46-orf02282 and Contig46-orf01676) or (Contig46-orf02284 and Contig46-orf02282 and Contig46-orf02176) or (Contig46-orf02284 and Contig46-orf02282 and Contig46-orf02194) or (Contig46-orf02284 and Contig46-orf02282 and Contig46-orf02285) …	Contig46-orf01203 Contig46-orf01446 Contig46-orf01676 Contig46-orf02194 Contig46-orf02282 Contig46-orf02284 Contig46-orf02285 Contig46-orf03293 Contig46-orf03481 Contig46-orf03927 Contig46-orf03960 Contig46-orf04089 Contig46-orf04477 Contig46-orf04680 Contig46-orf04797 Contig46-orf04939 Contig46-orf04945 Contig46-orf05156 Contig46-orf05345		Transport	0	0	1000	0		3.A.1.3.16 3.A.1.3.19 9.A.10.2.2 3.A.1.3.21 3.A.1.3.8	A3(2)&TCDB
Rxn1232	L-histidine transport via ABC system	his-L[e] + atp[c] + h2o[c] -> his-L[c] + adp[c] + pi[c] + h[c]	(Contig46-orf02284 and Contig46-orf02282 and Contig46-orf01203) or (Contig46-orf02284 and Contig46-orf02282 and Contig46-orf01446) or (Contig46-orf02284 and Contig46-orf02282 and Contig46-orf01676) or (Contig46-orf02284 and Contig46-orf02282 and Contig46-orf02176) or (Contig46-orf02284 and Contig46-orf02282 and Contig46-orf02194) or (Contig46-orf02284 and Contig46-orf02282 and Contig46-orf02285) …	Contig46-orf01203 Contig46-orf01446 Contig46-orf01676 Contig46-orf02194 Contig46-orf02282 Contig46-orf02284 Contig46-orf02285 Contig46-orf03293 Contig46-orf03481 Contig46-orf03927 Contig46-orf03960 Contig46-orf04089 Contig46-orf04477 Contig46-orf04680 Contig46-orf04797 Contig46-orf04939 Contig46-orf04945 Contig46-orf05156 Contig46-orf05345		Transport	0	0	1000	0		3.A.1.3.16 3.A.1.3.19 9.A.10.2.2 3.A.1.3.21 3.A.1.3.8	A3(2)&TCDB
Rxn1233	glycine transport via proton symport	gly[e] + atp[c] + h2o[c] -> gly[c] + adp[c] + pi[c] + h[c]	(Contig46-orf02284 and Contig46-orf02282 and Contig46-orf01203) or (Contig46-orf02284 and Contig46-orf02282 and Contig46-orf01446) or (Contig46-orf02284 and Contig46-orf02282 and Contig46-orf01676) or (Contig46-orf02284 and Contig46-orf02282 and Contig46-orf02176) or (Contig46-orf02284 and Contig46-orf02282 and Contig46-orf02194) or (Contig46-orf02284 and Contig46-orf02282 and Contig46-orf02285) …	Contig46-orf01203 Contig46-orf01446 Contig46-orf01676 Contig46-orf02194 Contig46-orf02282 Contig46-orf02284 Contig46-orf02285 Contig46-orf03293 Contig46-orf03481 Contig46-orf03927 Contig46-orf03960 Contig46-orf04089 Contig46-orf04477 Contig46-orf04680 Contig46-orf04797 Contig46-orf04939 Contig46-orf04945 Contig46-orf05156 Contig46-orf05345		Transport	0	0	1000	0		3.A.1.3.16 3.A.1.3.19 9.A.10.2.2 3.A.1.3.21 3.A.1.3.8	A3(2)&TCDB
Rxn1234	L-glutamine transport via ABC system	gln-L[e] + atp[c] + h2o[c] -> gln-L[c] + adp[c] + pi[c] + h[c]	(Contig46-orf02284 and Contig46-orf02282 and Contig46-orf01203) or (Contig46-orf02284 and Contig46-orf02282 and Contig46-orf01446) or (Contig46-orf02284 and Contig46-orf02282 and Contig46-orf01676) or (Contig46-orf02284 and Contig46-orf02282 and Contig46-orf02176) or (Contig46-orf02284 and Contig46-orf02282 and Contig46-orf02194) or (Contig46-orf02284 and Contig46-orf02282 and Contig46-orf02285) …	Contig46-orf01203 Contig46-orf01446 Contig46-orf01676 Contig46-orf02194 Contig46-orf02282 Contig46-orf02284 Contig46-orf02285 Contig46-orf03293 Contig46-orf03481 Contig46-orf03927 Contig46-orf03960 Contig46-orf04089 Contig46-orf04477 Contig46-orf04680 Contig46-orf04797 Contig46-orf04939 Contig46-orf04945 Contig46-orf05156 Contig46-orf05345		Transport	0	0	1000	0		3.A.1.3.16 3.A.1.3.19 9.A.10.2.2 3.A.1.3.21 3.A.1.3.8	A3(2)&TCDB
Rxn1235	L-aspartate transport via ABC system	asp-L[e] + atp[c] + h2o[c] -> asp-L[c] + adp[c] + pi[c] + h[c]	(Contig46-orf02284 and Contig46-orf02282 and Contig46-orf01203) or (Contig46-orf02284 and Contig46-orf02282 and Contig46-orf01446) or (Contig46-orf02284 and Contig46-orf02282 and Contig46-orf01676) or (Contig46-orf02284 and Contig46-orf02282 and Contig46-orf02176) or (Contig46-orf02284 and Contig46-orf02282 and Contig46-orf02194) or (Contig46-orf02284 and Contig46-orf02282 and Contig46-orf02285) …	Contig46-orf01203 Contig46-orf01446 Contig46-orf01676 Contig46-orf02194 Contig46-orf02282 Contig46-orf02284 Contig46-orf02285 Contig46-orf03293 Contig46-orf03481 Contig46-orf03927 Contig46-orf03960 Contig46-orf04089 Contig46-orf04477 Contig46-orf04680 Contig46-orf04797 Contig46-orf04939 Contig46-orf04945 Contig46-orf05156 Contig46-orf05345		Transport	0	0	1000	0		3.A.1.3.16 3.A.1.3.19 9.A.10.2.2 3.A.1.3.21 3.A.1.3.8	A3(2)&TCDB
Rxn1236	L-arginine transport via ABC system	arg-L[e] + atp[c] + h2o[c] -> arg-L[c] + adp[c] + pi[c] + h[c]	(Contig46-orf02284 and Contig46-orf02282 and Contig46-orf01203) or (Contig46-orf02284 and Contig46-orf02282 and Contig46-orf01446) or (Contig46-orf02284 and Contig46-orf02282 and Contig46-orf01676) or (Contig46-orf02284 and Contig46-orf02282 and Contig46-orf02176) or (Contig46-orf02284 and Contig46-orf02282 and Contig46-orf02194) or (Contig46-orf02284 and Contig46-orf02282 and Contig46-orf02285) …	Contig46-orf01203 Contig46-orf01446 Contig46-orf01676 Contig46-orf02194 Contig46-orf02282 Contig46-orf02284 Contig46-orf02285 Contig46-orf03293 Contig46-orf03481 Contig46-orf03927 Contig46-orf03960 Contig46-orf04089 Contig46-orf04477 Contig46-orf04680 Contig46-orf04797 Contig46-orf04939 Contig46-orf04945 Contig46-orf05156 Contig46-orf05345		Transport	0	0	1000	0		3.A.1.3.16 3.A.1.3.19 9.A.10.2.2 3.A.1.3.21 3.A.1.3.8	A3(2)&TCDB
Rxn1237	L-alanine transport via ABC system	ala-L[e] + atp[c] + h2o[c] -> ala-L[c] + adp[c] + pi[c] + h[c]	(Contig46-orf02284 and Contig46-orf02282 and Contig46-orf01203) or (Contig46-orf02284 and Contig46-orf02282 and Contig46-orf01446) or (Contig46-orf02284 and Contig46-orf02282 and Contig46-orf01676) or (Contig46-orf02284 and Contig46-orf02282 and Contig46-orf02176) or (Contig46-orf02284 and Contig46-orf02282 and Contig46-orf02194) or (Contig46-orf02284 and Contig46-orf02282 and Contig46-orf02285) …	Contig46-orf01203 Contig46-orf01446 Contig46-orf01676 Contig46-orf02194 Contig46-orf02282 Contig46-orf02284 Contig46-orf02285 Contig46-orf03293 Contig46-orf03481 Contig46-orf03927 Contig46-orf03960 Contig46-orf04089 Contig46-orf04477 Contig46-orf04680 Contig46-orf04797 Contig46-orf04939 Contig46-orf04945 Contig46-orf05156 Contig46-orf05345		Transport	0	0	1000	0		3.A.1.3.16 3.A.1.3.19 9.A.10.2.2 3.A.1.3.21 3.A.1.3.8	A3(2)&TCDB
Rxn1238	L-asparagine transport via ABC system	asn-L[e] + atp[c] + h2o[c] -> asn-L[c] + adp[c] + pi[c] + h[c]	(Contig46-orf02284 and Contig46-orf02282 and Contig46-orf01203) or (Contig46-orf02284 and Contig46-orf02282 and Contig46-orf01446) or (Contig46-orf02284 and Contig46-orf02282 and Contig46-orf01676) or (Contig46-orf02284 and Contig46-orf02282 and Contig46-orf02176) or (Contig46-orf02284 and Contig46-orf02282 and Contig46-orf02194) or (Contig46-orf02284 and Contig46-orf02282 and Contig46-orf02285) …	Contig46-orf01203 Contig46-orf01446 Contig46-orf01676 Contig46-orf02194 Contig46-orf02282 Contig46-orf02284 Contig46-orf02285 Contig46-orf03293 Contig46-orf03481 Contig46-orf03927 Contig46-orf03960 Contig46-orf04089 Contig46-orf04477 Contig46-orf04680 Contig46-orf04797 Contig46-orf04939 Contig46-orf04945 Contig46-orf05156 Contig46-orf05345		Transport	0	0	1000	0		3.A.1.3.16 3.A.1.3.19 9.A.10.2.2 3.A.1.3.21 3.A.1.3.8	A3(2)&TCDB
Rxn1239	L-glutamate transport via ABC system	glu-L[e] + atp[c] + h2o[c] -> glu-L[c] + adp[c] + pi[c] + h[c]	(Contig46-orf02284 and Contig46-orf02282 and Contig46-orf02285) or (Contig46-orf04941 and Contig46-orf04943 and Contig46-orf04945) or (Contig46-orf04939 and Contig46-orf04943 and Contig46-orf04945)	Contig46-orf02282 Contig46-orf02284 Contig46-orf02285 Contig46-orf04939 Contig46-orf04943 Contig46-orf04945 Contig46-orf04941		Transport	0	0	1000	0		3.A.1.3.16 3.A.1.3.19 9.A.10.2.2 3.A.1.3.21 3.A.1.3.8	A3(2)&TCDB
Rxn1240	D-glutamate transport via ABC system	glu-D[e] + atp[c] + h2o[c] -> glu-D[c] + adp[c] + pi[c] + h[c]	(Contig46-orf02284 and Contig46-orf02282 and Contig46-orf02285) or (Contig46-orf04941 and Contig46-orf04943 and Contig46-orf04945) or (Contig46-orf04939 and Contig46-orf04943 and Contig46-orf04945)	Contig46-orf02282 Contig46-orf02284 Contig46-orf02285 Contig46-orf04939 Contig46-orf04943 Contig46-orf04945 Contig46-orf04941		Transport	0	0	1000	0		3.A.1.3.16 3.A.1.3.19 9.A.10.2.2 3.A.1.3.21 3.A.1.3.8	A3(2)&TCDB
Rxn1241	L-serine via ABC system	ser-L[e] + atp[c] + h2o[c] -> ser-L[c] + adp[c] + pi[c] + h[c]	(Contig46-orf02284 and Contig46-orf02282 and Contig46-orf01203) or (Contig46-orf02284 and Contig46-orf02282 and Contig46-orf01446) or (Contig46-orf02284 and Contig46-orf02282 and Contig46-orf01676) or (Contig46-orf02284 and Contig46-orf02282 and Contig46-orf02176) or (Contig46-orf02284 and Contig46-orf02282 and Contig46-orf02194) or (Contig46-orf02284 and Contig46-orf02282 and Contig46-orf02285) …	Contig46-orf01203 Contig46-orf01446 Contig46-orf01676 Contig46-orf02194 Contig46-orf02282 Contig46-orf02284 Contig46-orf02285 Contig46-orf03293 Contig46-orf03481 Contig46-orf03927 Contig46-orf03960 Contig46-orf04089 Contig46-orf04477 Contig46-orf04680 Contig46-orf04797 Contig46-orf04939 Contig46-orf04945 Contig46-orf05156 Contig46-orf05345		Transport	0	0	1000	0		3.A.1.3.16 3.A.1.3.19 9.A.10.2.2 3.A.1.3.21 3.A.1.3.8	A3(2)&TCDB
Rxn1242	L-phenylalanine via ABC system	phe-L[e] + atp[c] + h2o[c] -> phe-L[c] + adp[c] + pi[c] + h[c]	(Contig46-orf02284 and Contig46-orf02282 and Contig46-orf01203) or (Contig46-orf02284 and Contig46-orf02282 and Contig46-orf01446) or (Contig46-orf02284 and Contig46-orf02282 and Contig46-orf01676) or (Contig46-orf02284 and Contig46-orf02282 and Contig46-orf02176) or (Contig46-orf02284 and Contig46-orf02282 and Contig46-orf02194) or (Contig46-orf02284 and Contig46-orf02282 and Contig46-orf02285) …	Contig46-orf01203 Contig46-orf01446 Contig46-orf01676 Contig46-orf02194 Contig46-orf02282 Contig46-orf02284 Contig46-orf02285 Contig46-orf03293 Contig46-orf03481 Contig46-orf03927 Contig46-orf03960 Contig46-orf04089 Contig46-orf04477 Contig46-orf04680 Contig46-orf04797 Contig46-orf04939 Contig46-orf04945 Contig46-orf05156 Contig46-orf05345		Transport	0	0	1000	0		3.A.1.3.16 3.A.1.3.19 9.A.10.2.2 3.A.1.3.21 3.A.1.3.8	A3(2)&TCDB
Rxn1243	L-isoleucine transport via ABC system	ile-L[e] + atp[c] + h2o[c] -> ile-L[c] + adp[c] + pi[c] + h[c]	(Contig46-orf04038 and Contig46-orf00255 and Contig46-orf00252) or (Contig46-orf04038 and Contig46-orf00255 and Contig46-orf04180) or (Contig46-orf04038 and Contig46-orf00255 and Contig46-orf00251) or (Contig46-orf04038 and Contig46-orf00255 and Contig46-orf04177) or (Contig46-orf04038 and Contig46-orf04181 and Contig46-orf00252) or (Contig46-orf04038 and Contig46-orf04181 and Contig46-orf04180) …	Contig46-orf00251 Contig46-orf00252 Contig46-orf00255 Contig46-orf00256 Contig46-orf04177 Contig46-orf04180 Contig46-orf04181 Contig46-orf04038		Transport	0	0	1000	0		3.A.1.3.16 3.A.1.3.19 9.A.10.2.2 3.A.1.3.21 3.A.1.4.1 3.A.1.4.2 2.A.78.1.2 3.A.1.4.6	A3(2)&KEGG&TCDB
Rxn1244	L-leucine transport via ABC system	leu-L[e] + atp[c] + h2o[c] -> leu-L[c] + adp[c] + pi[c] + h[c]	(Contig46-orf04038 and Contig46-orf00255 and Contig46-orf00252) or (Contig46-orf04038 and Contig46-orf00255 and Contig46-orf04180) or (Contig46-orf04038 and Contig46-orf00255 and Contig46-orf00251) or (Contig46-orf04038 and Contig46-orf00255 and Contig46-orf04177) or (Contig46-orf04038 and Contig46-orf04181 and Contig46-orf00252) or (Contig46-orf04038 and Contig46-orf04181 and Contig46-orf04180) …	Contig46-orf00251 Contig46-orf00252 Contig46-orf00255 Contig46-orf00256 Contig46-orf04177 Contig46-orf04180 Contig46-orf04181 Contig46-orf04038		Transport	0	0	1000	0		3.A.1.3.16 3.A.1.3.19 9.A.10.2.2 3.A.1.3.21 3.A.1.4.1 3.A.1.4.2 2.A.78.1.2 3.A.1.4.6	A3(2)&KEGG&TCDB
Rxn1245	L-valine transport via ABC system	val-L[e] + atp[c] + h2o[c] -> val-L[c] + adp[c] + pi[c] + h[c]	(Contig46-orf04038 and Contig46-orf00255 and Contig46-orf00252) or (Contig46-orf04038 and Contig46-orf00255 and Contig46-orf04180) or (Contig46-orf04038 and Contig46-orf00255 and Contig46-orf00251) or (Contig46-orf04038 and Contig46-orf00255 and Contig46-orf04177) or (Contig46-orf04038 and Contig46-orf04181 and Contig46-orf00252) or (Contig46-orf04038 and Contig46-orf04181 and Contig46-orf04180) …	Contig46-orf00251 Contig46-orf00252 Contig46-orf00255 Contig46-orf00256 Contig46-orf04177 Contig46-orf04180 Contig46-orf04181 Contig46-orf04038		Transport	0	0	1000	0		3.A.1.3.16 3.A.1.3.19 9.A.10.2.2 3.A.1.3.21 3.A.1.4.1 3.A.1.4.2 2.A.78.1.2 3.A.1.4.6	A3(2)&KEGG&TCDB
Rxn1246	phosphate transport via ABC system	atp[c] + h2o[c] + pi[e] -> adp[c] + h[c] + 2 pi[c]	(Contig46-orf01212 and Contig46-orf01215 and Contig46-orf01218)	Contig46-orf01212 Contig46-orf01218 Contig46-orf01215		Transport	0	0	1000	0		3.A.1.7.2 3.A.1.7.1 3.A.1.3.9 3.A.1.3.8 9.A.10.2.2 3.A.1.12.4 3.A.1.12.3 3.A.1.139.1 3.A.1.3.14 3.A.1.3.4 3.A.1.3.19 3.A.1.12.5 3.A.1.3.10 3.A.1.12.1 3.A.1.20.1 3.A.1.6.3 3.A.1.1.8 3.A.1.122.2 3.A.1.134.2 3.A.1.201.5 3.A.1.201.7 3.A.1.201.6 3.A.1.201.11 3.A.1.110.5 3.A.1.119.2 3.A.1.19.1 3.A.1.127.1 3.A.1.125.1 3.A.1.211.2 3.A.1.105.4 3.A.1.11.3 3.A.1.110.7 3.A.1.125.3 3.A.1.134.4 3.A.1.134.5 3.A…	iNJ661v&A3(3)&TCDB		B00030
Rxn1247	Ca2+ efflux via ABC system	ca2[c] + atp[c] + h2o[c] -> ca2[e] + adp[c] + pi[c] + h[c]	(Contig46-orf00967 and Contig46-orf02232) or (Contig46-orf00967 and Contig46-orf02526) or (Contig46-orf00967 and Contig46-orf02943) or (Contig46-orf00967 and Contig46-orf04157) or (Contig46-orf00967 and Contig46-orf04984) or (Contig46-orf00967 and Contig46-orf05138) or (Contig46-orf04538 and Contig46-orf02232) or (Contig46-orf04538 and Contig46-orf02526) or (Contig46-orf04538 and Contig46-orf0294…	Contig46-orf02232 Contig46-orf02526 Contig46-orf02943 Contig46-orf04157 Contig46-orf04984 Contig46-orf05138 Contig46-orf00967 Contig46-orf04538		Transport	0	0	1000	0		3.A.3.2.21 3.A.3.2.9 3.A.3.2.3 3.A.3.2.25 3.A.3.9.2 3.A.3.2.1 3.A.3.2.2 3.A.3.2.5 3.A.3.2.22	Bing&SEED
Rxn1248	cobalt transport via ABC system	cobalt2[e] + atp[c] + h2o[c] -> cobalt2[c] + adp[c] + pi[c] + h[c]	(Contig46-orf00304 and Contig46-orf00299) or (Contig46-orf00967 and Contig46-orf02943) or (Contig46-orf00967 and Contig46-orf02526) or (Contig46-orf00967 and Contig46-orf04111) or (Contig46-orf00967 and Contig46-orf04157) or (Contig46-orf00967 and Contig46-orf04984) or (Contig46-orf00967 and Contig46-orf05136) or (Contig46-orf04538 and Contig46-orf02943) or (Contig46-orf04538 and Contig46-orf0252…	Contig46-orf02943 Contig46-orf02526 Contig46-orf04111 Contig46-orf04157 Contig46-orf04984 Contig46-orf05136 Contig46-orf00967 Contig46-orf04538 Contig46-orf04985		Transport	0	0	1000	0		3.A.3.25.4 3.A.3.5.27 3.A.3.31.1 3.A.3.5.23 3.A.3.6.14 9.B.10.1.1 3.A.1.15.2 1.A.72.3.4	Bing&KEGG&TCDB
Rxn1249	Copper export via ATPase	atp[c] + cu2[c] + h2o[c] -> adp[c] + cu2[e] + h[c] + pi[c]	(Contig46-orf04111 and Contig46-orf04157 and Contig46-orf04984 and Contig46-orf05138)	Contig46-orf04111 Contig46-orf04157 Contig46-orf04984 Contig46-orf05138		Transport	0	0	1000	0		3.A.3.6.1 3.A.3.6.8 3.A.3.6.9 3.A.3.6.13 3.A.3.6.11 3.A.3.6.14 3.A.3.6.12 3.A.3.6.4 3.A.3.6.2 3.A.3.5.18 3.A.3.5.10 3.A.3.5.15 3.A.3.5.28 3.A.3.5.1 3.A.3.32.2 3.A.3.5.30 3.A.3.5.4 3.A.3.25.2 3.A.3.6.18 3.A.3.25.1 3.A.3.25.4 3.A.3.1.8 3.A.3.2.18 3.A.3.7.1 3.A.3.5.6 3.A.3.5.5 3.A.3.5.27 3.A.3.5.21 3.A.3.5.17 3.A.3.2.18 3.A.3.32.1 3.A.3.25.4 3.A.3.5.19 3.A.3.5.18 3.A.3.5.1 3.A.3.5.15 3.A.3.5.23 3.A.…	iNJ661v&TCDB
Rxn1250	Copper transport via ABC system	atp[c] + cu2[e] + h2o[c] -> adp[c] + cu2[c] + h[c] + pi[c]	(Contig46-orf04111 and Contig46-orf04157 and Contig46-orf04984 and Contig46-orf05138)	Contig46-orf04111 Contig46-orf04157 Contig46-orf04984 Contig46-orf05138		Transport	0	0	1000	0		3.A.3.6.1 3.A.3.6.8 3.A.3.6.9 3.A.3.6.13 3.A.3.6.11 3.A.3.6.14 3.A.3.6.12 3.A.3.6.4 3.A.3.6.2 3.A.3.5.18 3.A.3.5.10 3.A.3.5.15 3.A.3.5.28 3.A.3.5.1 3.A.3.32.2 3.A.3.5.30 3.A.3.5.4 3.A.3.25.2 3.A.3.6.18 3.A.3.25.1 3.A.3.25.4 3.A.3.1.8 3.A.3.2.18 3.A.3.7.1 3.A.3.5.6 3.A.3.5.5 3.A.3.5.27 3.A.3.5.21 3.A.3.5.17 3.A.3.32.1 3.A.3.5.19 3.A.3.5.23 3.A.3.5.20 3.A.3.5.7 3.A.3.5.3 3.A.3.5.29 3.A.3.2.6 5.A.1.…	iNJ661v&TCDB
Rxn1251	lead transport via ABC system	pb2[c] + atp[c] + h2o[c] -> pb2[e] + adp[c] + pi[c] + h[c]	(Contig46-orf04538 and Contig46-orf04111) or (Contig46-orf04538 and Contig46-orf05138) or (Contig46-orf04538 and Contig46-orf04157) or (Contig46-orf04985 and Contig46-orf04111) or (Contig46-orf04985 and Contig46-orf05138) or (Contig46-orf04985 and Contig46-orf04157)	Contig46-orf04111 Contig46-orf05138 Contig46-orf04157 Contig46-orf04538 Contig46-orf04985		Transport	0	0	1000	0		3.A.3.6.4 3.A.1.15.2 9.B.10.1.1	Bing&SEED
Rxn1252	Potassium ABC transporter	atp[c] + h2o[c] + k[e] -> adp[c] + h[c] + k[c] + pi[c]	(Contig46-orf04155 and Contig46-orf04157 and Contig46-orf04158)	Contig46-orf04155 Contig46-orf04157 Contig46-orf04158		Transport	0	0	1000	0		3.A.3.7.1 3.A.3.5.6 3.A.3.5.5 3.A.3.5.27 3.A.3.5.21 3.A.3.5.17 3.A.3.2.18 3.A.3.32.1 3.A.3.25.4 Contig46-orf04158	iNJ661v&TCDB
Rxn1253	L-proline transport via ABC system	pro-L[e] + atp[c] + h2o[c] -> pro-L[c] + adp[c] + pi[c] + h[c]	(Contig46-orf02284 and Contig46-orf02282 and Contig46-orf01203) or (Contig46-orf02284 and Contig46-orf02282 and Contig46-orf01446) or (Contig46-orf02284 and Contig46-orf02282 and Contig46-orf01676) or (Contig46-orf02284 and Contig46-orf02282 and Contig46-orf02176) or (Contig46-orf02284 and Contig46-orf02282 and Contig46-orf02194) or (Contig46-orf02284 and Contig46-orf02282 and Contig46-orf02285) …	Contig46-orf01203 Contig46-orf01446 Contig46-orf01676 Contig46-orf02194 Contig46-orf02282 Contig46-orf02284 Contig46-orf02285 Contig46-orf03293 Contig46-orf03481 Contig46-orf03927 Contig46-orf03960 Contig46-orf04089 Contig46-orf04477 Contig46-orf04680 Contig46-orf04797 Contig46-orf04939 Contig46-orf04945 Contig46-orf05156 Contig46-orf05345		Transport	0	0	1000	0		9.A.42.1.1 3.A.1.12.1	A3(2)&SEED&TCDB
Rxn1254	L-threonine transport via ABC system	thr-L[e] + atp[c] + h2o[c] -> thr-L[c] + adp[c] + pi[c] + h[c]	(Contig46-orf04038 and Contig46-orf00255 and Contig46-orf00252) or (Contig46-orf04038 and Contig46-orf00255 and Contig46-orf04180) or (Contig46-orf04038 and Contig46-orf00255 and Contig46-orf00251) or (Contig46-orf04038 and Contig46-orf00255 and Contig46-orf04177) or (Contig46-orf04038 and Contig46-orf04181 and Contig46-orf00252) or (Contig46-orf04038 and Contig46-orf04181 and Contig46-orf04180) …	Contig46-orf00251 Contig46-orf00252 Contig46-orf00255 Contig46-orf00256 Contig46-orf04177 Contig46-orf04180 Contig46-orf04181 Contig46-orf04038		Transport	0	0	1000	0			A3(2)&KEGG
Rxn1255	citrate transport via ABC system	atp[c] + cit[e] + h2o[c] -> adp[c] + cit[c] + h[c] + pi[c]	(Contig46-orf00344 or Contig46-orf01240 or Contig46-orf01606 or Contig46-orf01735 or Contig46-orf02149 or Contig46-orf03390 or Contig46-orf03705 or Contig46-orf05011) and (Contig46-orf00341 or Contig46-orf01241 or Contig46-orf01733 or Contig46-orf03391 or Contig46-orf03392 or Contig46-orf03708 or Contig46-orf03709 or Contig46-orf05014) and (Contig46-orf00340 or Contig46-orf01242 or Contig46-orf01…	Contig46-orf00344 Contig46-orf01240 Contig46-orf01606 Contig46-orf01735 Contig46-orf02149 Contig46-orf03390 Contig46-orf03705 Contig46-orf05011 Contig46-orf00341 Contig46-orf01241 Contig46-orf01733 Contig46-orf03391 Contig46-orf03392 Contig46-orf03708 Contig46-orf03709 Contig46-orf05014 Contig46-orf00340 Contig46-orf01242 Contig46-orf01734 Contig46-orf02154 Contig46-orf03044 Contig46-orf03393 Con…		Transport	0	0	1000	0			iNJ661v
Rxn1256	biotin transport via ABC system	atp[c] + h2o[c] + btn[e] -> adp[c] + pi[c] + btn[c] + h[c]	(Contig46-orf02170) or (Contig46-orf02166) or (Contig46-orf02169)	Contig46-orf02170 Contig46-orf02166 Contig46-orf02169		Transport	0	0	1000	0			Bing&SEED
Rxn1257	alkanesulfonate transport via ABC system	alks[e] + atp[c] + h2o[c] -> alks[c] + adp[c] + pi[c] + h[c]	(Contig46-orf00941)	Contig46-orf00941		Transport	0	0	1000	0			Bing&KEGG
Rxn1258	molybdate transport via ABC system	mbd[e] + atp[c] + h2o[c] -> mbd[c] + adp[c] + pi[c] + h[c]	(Contig46-orf03923 and Contig46-orf03924 and Contig46-orf03927)	Contig46-orf03923 Contig46-orf03924 Contig46-orf03927		Transport	0	0	1000	0			Bing&KEGG
Rxn1259	urea transport via ABC system	urea[e] + atp[c] + h2o[c] -> urea[c] + adp[c] + pi[c] + h[c]	(Contig46-orf04038 and Contig46-orf04037 and Contig46-orf04035) or (Contig46-orf04038 and Contig46-orf04037 and Contig46-orf04034) or (Contig46-orf04038 and Contig46-orf04036 and Contig46-orf04035) or (Contig46-orf04038 and Contig46-orf04036 and Contig46-orf04034)	Contig46-orf04038 Contig46-orf04037 Contig46-orf04036 Contig46-orf04035 Contig46-orf04034		Transport	0	0	1000	0			Bing&KEGG
add87	Sucrose transport via ABC system	suc[e] + atp[c] + h2o[c] -> suc[c] + adp[c] + pi[c] + h[c]	(Contig46-orf05345 and Contig46-orf05343 and Contig46-orf05341) or (Contig46-orf05345 and Contig46-orf05343 and Contig46-orf05339) or (Contig46-orf05036 and Contig46-orf05034 and Contig46-orf05033)	Contig46-orf05345 Contig46-orf05343 Contig46-orf05341 Contig46-orf05036 Contig46-orf05034 Contig46-orf05033		Transport	0	0	1000	0		3.A.1.1	Bing&SEED
add90	D-lactose transport via ABC system	lcts[e] + atp[c] + h2o[c] -> lcts[c] + adp[c] + pi[c] + h[c]	(Contig46-orf05345 and Contig46-orf05343 and Contig46-orf05341) or (Contig46-orf05345 and Contig46-orf05343 and Contig46-orf05339) or (Contig46-orf05036 and Contig46-orf05034 and Contig46-orf05033)	Contig46-orf05345 Contig46-orf05343 Contig46-orf05341 Contig46-orf05036 Contig46-orf05034 Contig46-orf05033		Transport	0	0	1000	0		3.A.1.1	Bing&SEED
add138	5-oxo-L-proline transport via ABC system	5oxpro[e] + atp[c] + h2o[c] -> 5oxpro[c] + adp[c] + pi[c] + h[c]	(Contig46-orf02284 and Contig46-orf02282 and Contig46-orf02285) or (Contig46-orf04941 and Contig46-orf04943 and Contig46-orf04945) or (Contig46-orf04939 and Contig46-orf04943 and Contig46-orf04945)	Contig46-orf02282 Contig46-orf02284 Contig46-orf02285 Contig46-orf04939 Contig46-orf04943 Contig46-orf04945 Contig46-orf04941		Transport	0	0	1000	0		3.A.1.3.16 3.A.1.3.19 9.A.10.2.2 3.A.1.3.21 3.A.1.3.8	A3(2)&TCDB
add141	D-serine via ABC system	ser-D[e] + atp[c] + h2o[c] -> ser-D[c] + adp[c] + pi[c] + h[c]	(Contig46-orf02284 and Contig46-orf02282 and Contig46-orf01203) or (Contig46-orf02284 and Contig46-orf02282 and Contig46-orf01446) or (Contig46-orf02284 and Contig46-orf02282 and Contig46-orf01676) or (Contig46-orf02284 and Contig46-orf02282 and Contig46-orf02176) or (Contig46-orf02284 and Contig46-orf02282 and Contig46-orf02194) or (Contig46-orf02284 and Contig46-orf02282 and Contig46-orf02285) …	Contig46-orf01203 Contig46-orf01446 Contig46-orf01676 Contig46-orf02194 Contig46-orf02282 Contig46-orf02284 Contig46-orf02285 Contig46-orf03293 Contig46-orf03481 Contig46-orf03927 Contig46-orf03960 Contig46-orf04089 Contig46-orf04477 Contig46-orf04680 Contig46-orf04797 Contig46-orf04939 Contig46-orf04945 Contig46-orf05156 Contig46-orf05345		Transport	0	0	1000	0		3.A.1.3.16 3.A.1.3.19 9.A.10.2.2 3.A.1.3.21 3.A.1.3.8	A3(2)&TCDB
add144	D-Aspartate via ABC system	asp-D[e] + atp[c] + h2o[c] -> asp-D[c] + adp[c] + pi[c] + h[c]	(Contig46-orf02284 and Contig46-orf02282 and Contig46-orf01203) or (Contig46-orf02284 and Contig46-orf02282 and Contig46-orf01446) or (Contig46-orf02284 and Contig46-orf02282 and Contig46-orf01676) or (Contig46-orf02284 and Contig46-orf02282 and Contig46-orf02176) or (Contig46-orf02284 and Contig46-orf02282 and Contig46-orf02194) or (Contig46-orf02284 and Contig46-orf02282 and Contig46-orf02285) …	Contig46-orf01203 Contig46-orf01446 Contig46-orf01676 Contig46-orf02194 Contig46-orf02282 Contig46-orf02284 Contig46-orf02285 Contig46-orf03293 Contig46-orf03481 Contig46-orf03927 Contig46-orf03960 Contig46-orf04089 Contig46-orf04477 Contig46-orf04680 Contig46-orf04797 Contig46-orf04939 Contig46-orf04945 Contig46-orf05156 Contig46-orf05345		Transport	0	0	1000	0		3.A.1.3.16 3.A.1.3.19 9.A.10.2.2 3.A.1.3.21 3.A.1.3.8	A3(2)&TCDB
add146	D-fructose-6-phosphate transport via ABC system	f6p[e] + atp[c] + h2o[c] -> f6p[c] + adp[c] + pi[c] + h[c]	(Contig46-orf05345 and Contig46-orf05343 and Contig46-orf05341) or (Contig46-orf05036 and Contig46-orf05034 and Contig46-orf05033)	Contig46-orf05345 Contig46-orf05343 Contig46-orf05341 Contig46-orf05036 Contig46-orf05034 Contig46-orf05033		Transport	0	0	1000	0		3.A.1.1	Bing&SEED
add148	D-glucose-6-phosphate transport via ABC system	g6p[e] + atp[c] + h2o[c] -> g6p[c] + adp[c] + pi[c] + h[c]	(Contig46-orf05345 and Contig46-orf05343 and Contig46-orf05341) or (Contig46-orf05036 and Contig46-orf05034 and Contig46-orf05033)	Contig46-orf05345 Contig46-orf05343 Contig46-orf05341 Contig46-orf05036 Contig46-orf05034 Contig46-orf05033		Transport	0	0	1000	0		3.A.1.1	Bing&SEED
Rxn1262	Sodium/calcium antiport	ca2[c] + 3 na[e] -> 3 na[c] + ca2[e]	(Contig46-orf01805) or (Contig46-orf01658)	Contig46-orf01805		Transport	0	0	1000	0		2.A.19.4.2 2.A.19.4.5 2.A.19.4.3	Bing&SEED&TCDB
Rxn1264	proton sodium antiport	h[c] + na[e] <=> na[c] + h[e]	(Contig46-orf00774 and Contig46-orf00777 and Contig46-orf00771 and Contig46-orf00770 and Contig46-orf00768 and Contig46-orf00766) or (Contig46-orf04437 and Contig46-orf04438 and Contig46-orf04440 and Contig46-orf04442 and Contig46-orf04443 and Contig46-orf04444) or (Contig46-orf03131)	Contig46-orf00774 Contig46-orf00777 Contig46-orf00771 Contig46-orf00770 Contig46-orf00768 Contig46-orf00766 Contig46-orf04437 Contig46-orf04438 Contig46-orf04440 Contig46-orf04442 Contig46-orf04443 Contig46-orf04444 Contig46-orf03131		Transport	1	-1000	1000	0		2.A.63.1.3 2.A.63.1.4 2.A.63.1.2	Bing&SEED
add92	protein-N(pi)-phosphohistidine:N-acetyl-D-glucosamine 6-phosphotransferase	pep[c] + acgam[e] -> acgam6p[c] + pyr[c]	(Contig46-orf05100)	Contig46-orf05100		Amino sugar and nucleotide sugar metabolism	0	0	1000	0		2.7.1.69	Bing		R05199
add104	protein-N(pi)-phosphohistidine:mannitol 1-phosphotransferase	mnl[e] + pep[c] -> mnl1p[c] + pyr[c]	(Contig46-orf05100)	Contig46-orf05100			0	0	1000	0		2.7.1.69	Bing		R02704
add150	D-mannose PTS transport	man[e] + pep[c] -> man6p[c] + pyr[c]	(Contig46-orf05100)	Contig46-orf05100		Fructose and mannose metabolism	0	0	1000	0		2.7.1.69	Bing		R02360
add163	protein-N(pi)-phosphohistidine:N-acetyl-D-galactosamine 6-phosphotransferase	acgal[e] + pep[c] -> acgal6p[c] + pyr[c]	(Contig46-orf05100)	Contig46-orf05100		Galactose metabolism	0	0	1000	0		2.7.1.69	Bing		R08366
add168	protein-N(pi)-phosphohistidine:salicin 6-phosphotransferase	salin[e] + pep[c] -> sal6p[c] + pyr[c]	(Contig46-orf05100)	Contig46-orf05100		Glycolysis	0	0	1000	0		2.7.1.69	Bing		R04394
Rxn1268	hydrogen transport	h2[c] <=> h2[e]	Spontaneous	Spontaneous		Diffusion	1	-1000	1000	0			iNJ661v
Rxn1269	Sink reaction	apoACP[c] <=>				Sink	1	-1000	1000	0		Pantothenate and CoA metabolism
Ex_h2[e]	H2 exchange	h2[e] <=>				Exchange	1	0	1000	0			iNJ661v
Ex_glcn[e]	D-gluconate exchange	glcn[e] <=>				Exchange	1	0	1000	0			Bing
Ex_so3[e]	Sulfite exchange	so3[e] <=>				Exchange	1	0	1000	0			Bing
Ex_4ahmmp[e]	hydroxymethylpyrimidine exchange	4ahmmp[e] <=>				Exchange	1	0	1000	0			Bing
Ex_citr-L[e]	citrulline exchange	citr-L[e] <=>				Exchange	1	0	1000	0			Bing
Ex_cys-L[e]	L-cysteine exchange	cys-L[e] <=>				Exchange	1	0	1000	0			Bing
Ex_for[e]	formate exchange	for[e] <=>				Exchange	1	0	1000	0			Bing
Ex_maln[e]	Malonate exchange	maln[e] <=>				Exchange	1	0	1000	0			Bing
Ex_ser-L[e]	L Serine exchange	ser-L[e] <=>				Exchange	1	0	1000	0			iNJ661v
Ex_phe-L[e]	L Phenylalanine exchange	phe-L[e] <=>				Exchange	1	0	1000	0			iNJ661v
Ex_asp-L[e]	L Aspartate exchange	asp-L[e] <=>				Exchange	1	0	1000	0			iNJ661v
Ex_gly[e]	Glycine exchange	gly[e] <=>				Exchange	1	0	1000	0			iNJ661v
Ex_his-L[e]	L Histidine exchange	his-L[e] <=>				Exchange	1	0	1000	0			iNJ661v
Ex_lys-L[e]	L Lysine exchange	lys-L[e] <=>				Exchange	1	0	1000	0			iNJ661v
Ex_4hba[e]	4 Hydroxy benzyl alcohol exchange	4hba[e] <=>				Exchange	1	0	1000	0			iNJ661v
Ex_acysbmn[e]	acetyl cystine bimane exchange	acysbmn[e] <=>				Exchange	1	0	1000	0			iNJ661v
Ex_ala-D[e]	D Alanine exchange	ala-D[e] <=>				Exchange	1	0	1000	0			iNJ661v
Ex_ala-L[e]	L Alanine exchange	ala-L[e] <=>				Exchange	1	0	1000	0			iNJ661v
Ex_arg-L[e]	L Arginine exchange	arg-L[e] <=>				Exchange	1	0	1000	0			iNJ661v
Ex_bmn[e]	bimane exchange	bmn[e] <=>				Exchange	1	0	1000	0			iNJ661v
Ex_chol[e]	Choline exchange	chol[e] <=>				Exchange	1	0	1000	0			iNJ661v
Ex_cit[e]	Citrate exchange	cit[e] <=>				Exchange	1	0	1000	0			iNJ661v
Ex_cobalt2[e]	Co2 exchange	cobalt2[e] <=>				Exchange	1	0	1000	0			iNJ661v
Ex_cu2[e]	Cu2 exchange	cu2[e] <=>				Exchange	1	0	1000	0			iNJ661v
Ex_etha[e]	Ethanolamine exchange	etha[e] <=>				Exchange	1	0	1000	0			iNJ661v
Ex_fe2[e]	Fe2 exchange	fe2[e] <=>				Exchange	1	0	1000	0			iNJ661v
Ex_gcald[e]	Glycolaldehyde exchange	gcald[e] <=>				Exchange	1	0	1000	0			iNJ661v
Ex_glu-L[e]	L Glutamate exchange	glu-L[e] <=>				Exchange	1	0	1000	0			iNJ661v
Ex_glyc[e]	Glycerol exchange	glyc[e] <=>				Exchange	1	0	1000	0			iNJ661v
Ex_h2s[e]	Hydrogen sulfide exchange	h2s[e] <=>				Exchange	1	0	1000	0			iNJ661v
Ex_ile-L[e]	L Isoleucine exchange	ile-L[e] <=>				Exchange	1	0	1000	0			iNJ661v
Ex_k[e]	K exchange	k[e] <=>				Exchange	1	0	1000	0			iNJ661v
Ex_lac-L[e]	L Lactate exchange	lac-L[e] <=>				Exchange	1	0	1000	0			iNJ661v
Ex_leu-L[e]	L Leucine exchange	leu-L[e] <=>				Exchange	1	0	1000	0			iNJ661v
Ex_met-L[e]	L Methionine exchange	met-L[e] <=>				Exchange	1	0	1000	0			iNJ661v
Ex_mg2[e]	Mg exchange	mg2[e] <=>				Exchange	1	0	1000	0			iNJ661v
Ex_no2[e]	Nitrite exchange	no2[e] <=>				Exchange	1	0	1000	0			iNJ661v
Ex_no3[e]	Nitrate exchange	no3[e] <=>				Exchange	1	0	1000	0			iNJ661v
Ex_ocdca[e]	octadecanoate n C180 exchange	ocdca[e] <=>				Exchange	1	0	1000	0			iNJ661v
Ex_orn[e]	Ornithine exchange	orn[e] <=>				Exchange	1	0	1000	0			iNJ661v
Ex_pac[e]	Phenylacetic acid exchange	pac[e] <=>				Exchange	1	0	1000	0			iNJ661v
Ex_ppa[e]	Propionate exchange	ppa[e] <=>				Exchange	1	0	1000	0			iNJ661v
Ex_pro-L[e]	L Proline exchange	pro-L[e] <=>				Exchange	1	0	1000	0			iNJ661v
Ex_skm[e]	Shikimate exchange	skm[e] <=>				Exchange	1	0	1000	0			iNJ661v
Ex_succ[e]	Succinate exchange	succ[e] <=>				Exchange	1	0	1000	0			iNJ661v
Ex_thr-L[e]	L Threonine exchange	thr-L[e] <=>				Exchange	1	0	1000	0			iNJ661v
Ex_trp-L[e]	L Tryptophan exchange	trp-L[e] <=>				Exchange	1	0	1000	0			iNJ661v
Ex_tsul[e]	Thiosulfate exchange	tsul[e] <=>				Exchange	1	0	1000	0			iNJ661v
Ex_ttdca[e]	tetradecanoate n C140 exchange	ttdca[e] <=>				Exchange	1	0	1000	0			iNJ661v
Ex_tyr-L[e]	L Tyrosine exchange	tyr-L[e] <=>				Exchange	1	0	1000	0			iNJ661v
Ex_val-L[e]	L Valine exchange	val-L[e] <=>				Exchange	1	0	1000	0			iNJ661v
Ex_xyl-D[e]	D Xylose exchange	xyl-D[e] <=>				Exchange	1	0	1000	0			iNJ661v
Ex_octa[e]	Octanoate exchange	octa[e] <=>				Exchange	1	0	1000	0			iNJ661v
Ex_dca[e]	Decanoate exchange	dca[e] <=>				Exchange	1	0	1000	0			iNJ661v
Ex_ddca[e]	Dodecanoate exchange	ddca[e] <=>				Exchange	1	0	1000	0			iNJ661v
Ex_hdca[e]	Hexadecanoate n C160 exchange	hdca[e] <=>				Exchange	1	0	1000	0			iNJ661v
Ex_hdcea[e]	Hexadecenoate exchange	hdcea[e] <=>				Exchange	1	0	1000	0			iNJ661v
Ex_ocdcea[e]	Octadecenoate exchange	ocdcea[e] <=>				Exchange	1	0	1000	0			iNJ661v
Ex_arach[e]	Arachidic acid exchange	arach[e] <=>				Exchange	1	0	1000	0			iNJ661v
Ex_ttc[e]	Tetracosanoate exchange	ttc[e] <=>				Exchange	1	0	1000	0			iNJ661v
Ex_hexc[e]	Hexacosanoate exchange	hexc[e] <=>				Exchange	1	0	1000	0			iNJ661v
Ex_cbl1[e]	Cobinamide exchange	cbl1[e] <=>				Exchange	1	0	1000	0			Bing
Ex_gald[e]	glyceraldehyde exchange	gald[e] <=>				Exchange	1	0	1000	0			Bing
Ex_quln[e]	Quinolinate exchange	quln[e] <=>				Exchange	1	0	1000	0			Bing
Ex_ura[e]	uracil exchange	ura[e] <=>				Exchange	1	0	1000	0			Bing
Ex_urea[e]	urea exchange	urea[e] <=>				Exchange	1	0	1000	0			Bing
Ex_fol[e]	Folate exchange	fol[e] <=>				Exchange	1	0	1000	0			Bing
Ex_asn-L[e]	L-asparagine exchange	asn-L[e] <=>				Exchange	1	0	1000	0			Bing
Ex_gln-L[e]	L-glutamine exchange	gln-L[e] <=>				Exchange	1	0	1000	0			Bing
Ex_selcys[e]	Selenocysteine exchange	selcys[e] <=>				Exchange	1	0	1000	0			Bing
Ex_ca2[e]	Calcium exchange	ca2[e] <=>				Exchange	1	0	1000	0			Bing
Ex_inost[e]	myo-inositol exchange	inost[e] <=>				Exchange	1	0	1000	0			Bing
Ex_glut[e]	Glutarate exchange	glut[e] <=>				Exchange	1	0	1000	0			Bing
Ex_hpt[e]	heptanoic acid exchange	hpt[e] <=>				Exchange	1	0	1000	0			Bing
Ex_nnn[e]	nonanoic acid exchange	nnn[e] <=>				Exchange	1	0	1000	0			Bing
Ex_hdc[e]	hendecanoic acid exchange	hdc[e] <=>				Exchange	1	0	1000	0			Bing
Ex_otc[e]	Octacosanoic acid exchange	otc[e] <=>				Exchange	1	0	1000	0			Bing
Ex_gua[e]	Guanine exchange	gua[e] <=>				Exchange	1	0	1000	0			Bing
Ex_hxan[e]	Hypoxanthine exchange	hxan[e] <=>				Exchange	1	0	1000	0			Bing
Ex_co2[e]	CO2 exchange	co2[e] <=>				Exchange	1	0	1000	0			iNJ661v
Ex_ac[e]	acetate exchange	ac[e] <=>				Exchange	1	0	1000	0			Bing
Ex_alks[e]	alkanesulfonate exchange	alks[e] <=>				Exchange	1	0	1000	0			Bing
Ex_glu-D[e]	D-Glutamate exchange	glu-D[e] <=>				Exchange	1	0	1000	0			Bing
Ex_glyb[e]	glycine betaine exchange	glyb[e] <=>				Exchange	1	0	1000	0			Bing
Ex_glyclt[e]	glycolate exchange	glyclt[e] <=>				Exchange	1	0	1000	0			Bing
Ex_malt[e]	maltose exchange	malt[e] <=>				Exchange	1	0	1000	0			Bing
Ex_mbd[e]	molybdate exchange	mbd[e] <=>				Exchange	1	0	1000	0			Bing
Ex_zn[e]	zinc exchange	zn[e] <=>				Exchange	1	0	1000	0			Bing
Ex_man[e]	mannose exchange	man[e] <=>				Exchange	1	0	1000	0			Bing
Ex_ribflv[e]	riboflavin exchange	ribflv[e] <=>				Exchange	1	0	1000	0			Bing
Ex_thmmp[e]	thiamine-phosphate exchange	thmmp[e] <=>				Exchange	1	0	1000	0			Bing
Ex_btn[e]	biotin exchange	btn[e] <=>				Exchange	1	0	1000	0			Bing
Ex_pb2[e]	lead exchange	pb2[e] <=>				Exchange	1	0	1000	0			Bing
Ex_acp[e]	acyl carrier protein exchange	acp[e] <=>				Exchange	1	0	1000	0			Bing
Ex_ohpb[e]	2-oxo-3-hydroxy-4-phosphobutanoate exchange	ohpb[e] <=>				Exchange	1	0	1000	0			Bing
Ex_h2o[e]	H2O exchange	h2o[e] <=>				Exchange	1	-1000	1000	0			iNJ661v
Ex_h[e]	H exchange	h[e] <=>				Exchange	1	-1000	1000	0			iNJ661v
Ex_fe3[e]	Fe3 exchange	fe3[e] <=>				Exchange	1	-1000	1000	0			iNJ661v
Ex_na[e]	Sodium exchange	na[e] <=>				Exchange	1	-1000	1000	0			iNJ661v
Ex_nh3[e]	Ammonia exchange	nh3[e] <=>				Exchange	1	-1000	1000	0			iNJ661v
Ex_o2[e]	O2 exchange	o2[e] <=>				Exchange	1	-1000	1000	0			iNJ661v
Ex_pi[e]	Phosphate exchange	pi[e] <=>				Exchange	1	-1000	1000	0			iNJ661v
Ex_so4[e]	Sulfate exchange	so4[e] <=>				Exchange	1	-1000	1000	0			iNJ661v
Ex_dxtr[e]	Dextrin exchange	dxtr[e] <=>				Exchange	1	0	1000	0			Bing
Ex_tre[e]	Trehalose exchange	tre[e] <=>				Exchange	1	0	1000	0
Ex_suc[e]	Sucrose exchange	suc[e] <=>				Exchange	1	0	1000	0
Ex_lacts[e]	D-lactose exchange	lcts[e] <=>				Exchange	1	0	1000	0
Ex_acgam[e]	N-Acetyl-D-glucosamine exchange	acgam[e] <=>				Exchange	1	0	1000	0			Bing
Ex_fru[e]	D-fructose exchange	fru[e] <=>				Exchange	1	0	1000	0			Bing
Ex_gal[e]	D-Galactose exchange	gal[e] <=>				Exchange	1	0	1000	0			Bing
Ex_mnl[e]	D-Mannitol exchange	mnl[e] <=>				Exchange	1	0	1000	0			Bing
Ex_acac[e]	D-Mannitol exchange	acac[e] <=>				Exchange	1	0	1000	0			Bing
Ex_2obut[e]	2-oxobutanoate exchange	2obut[e] <=>				Exchange	1	0	1000	0			Bing
Ex_bhb[e]	R-3-Hydroxybutanoic acid exchange	bhb[e] <=>				Exchange	1	0	1000	0			Bing
Ex_2hbut[e]	2-Hydroxybutanoic acid exchange	2hbut[e] <=>				Exchange	1	0	1000	0			Bing
Ex_4abut[e]	gamma-Aminobutyric acid acid exchange	4abut[e] <=>				Exchange	1	0	1000	0			Bing
Ex_mal-L[e]	L-malate acid exchange	mal-L[e] <=>				Exchange	1	0	1000	0			Bing
Ex_akg[e]	L-malate acid exchange	akg[e] <=>				Exchange	1	0	1000	0			Bing
Ex_glcr[e]	D-Glucarate exchange	glcr[e] <=>				Exchange	1	0	1000	0			Bing
Ex_qnt[e]	L-quinate exchange	qnt[e] <=>				Exchange	1	0	1000	0			Bing
Ex_galct-D[e]	D-Galactarate exchange	galct-D[e] <=>				Exchange	1	0	1000	0			Bing
Ex_gatlct[e]	D-Galactono-1,5-lactone exchange	gatlct[e] <=>				Exchange	1	0	1000	0			Bing
Ex_5oxpro[e]	5-oxo-L-proline exchange	5oxpro[e] <=>				Exchange	1	0	1000	0			Bing
Ex_ser-D[e]	D Serine exchange	ser-D[e] <=>				Exchange	1	0	1000	0			iNJ661v
Ex_asp-D[e]	D-Aspartate exchange	asp-D[e] <=>				Exchange	1	0	1000	0			iNJ661v
Ex_f6p[e]	D-fructose-6-phosphate exchange	f6p[e] <=>				Exchange	1	0	1000	0			iNJ661v
Ex_g6p[e]	D-glucose-6-phosphate exchange	g6p[e] <=>				Exchange	1	0	1000	0			iNJ661v
Ex_sobt[e]	D-sorbitol exchange	sobt[e] <=>				Exchange	1	0	1000	0			iNJ661v
Ex_rmn[e]	L-Rhamnulose exchange	rmn[e] <=>				Exchange	1	0	1000	0			Bing
Ex_acgal[e]	N-acetyl-D-galactosamine exchange	acgal[e] <=>				Exchange	1	0	1000	0			Bing
Ex_salin[e]	salicin exchange	salin[e] <=>				Exchange	1	0	1000	0			Bing
Ex_melib[e]	D-melibiose exchange	melib[e] <=>				Exchange	1	0	1000	0			Bing
Ex_octn[e]	octane exchange	octn[e] <=>				Exchange	1	0	1000	0			Bing
Ex_dn[e]	decane exchange	dn[e] <=>				Exchange	1	0	1000	0			Bing
Ex_ddn[e]	decane exchange	ddn[e] <=>				Exchange	1	0	1000	0			Bing
Ex_ttdn[e]	tetradecane exchange	ttdn[e] <=>				Exchange	1	0	1000	0			Bing
Ex_octdn[e]	octadecane exchange	octdn[e] <=>				Exchange	1	0	1000	0			Bing
Ex_c20[e]	eicosane exchange	c20[e] <=>				Exchange	1	0	1000	0			Bing
Ex_dcsn[e]	docosane exchange	dcsn[e] <=>				Exchange	1	0	1000	0			Bing
Ex_ttcn[e]	tetracosane exchange	ttcn[e] <=>				Exchange	1	0	1000	0			Bing
Ex_hcn[e]	hexacosane exchange	hcn[e] <=>				Exchange	1	0	1000	0			Bing
Ex_otcn[e]	octacosane exchange	otcn[e] <=>				Exchange	1	0	1000	0			Bing
Ex_tctn[e]	Triacontane exchange	tctn[e] <=>				Exchange	1	0	1000	0			Bing
Ex_dtctn[e]	Dotriacontane exchange	dtctn[e] <=>				Exchange	1	0	1000	0			Bing
Rxn580	atp phosphohydrolase	atp[c] + h2o[c] -> adp[c] + pi[c] + h[c]	(Contig46-orf03494) or (Contig46-orf05256)	Contig46-orf03494 Contig46-orf05256		Purine metabolism	0	1	1	0		3.6.1.3 3.6.1.5 3.6.1.8 3.6.4.12	ATCC13032		R00086
Ex_glc-D[e]	D Glucose exchange	glc-D[e] <=>				Exchange	1	0	1000	0			iNJ661v
Ex_hxdn[e]	Hexadecane exchange	hxdn[e] <=>				Exchange	1	-0.0718	1000	0			Bing
Biomass with glucose	biomass composition for Dietzia sp. DQ12-45-1b	0.6939 ala-L[c] + 0.0386 cys-L[c] + 0.2056 asp-L[c] + 0.1538 glu-L[c] + 0.0822 phe-L[c] + 0.5739 gly[c] + 0.0694 his-L[c] + 0.1499 ile-L[c] + 0.0668 lys-L[c] + 0.3499 leu-L[c] + 0.0596 met-L[c] + 0.0815 asn-L[c] + 0.2359 pro-L[c] + 0.0993 gln-L[c] + 0.2058 arg-L[c] + 0.2451 ser-L[c] + 0.2319 thr-L[c] + 0.3517 val-L[c] + 0.0344 trp-L[c] + 0.0544 tyr-L[c] + 0.0154 amp[c] + 0.0360 cmp[c] + 0.0360 gm…				Biomass biosynthesis	0	0	1000	0			Bing
Biomass with C16	biomass composition for Dietzia sp. DQ12-45-1b	0.8341 ala-L[c] + 0.0464 cys-L[c] + 0.2472 asp-L[c] + 0.1849 glu-L[c] + 0.0988 phe-L[c] + 0.6899 gly[c] + 0.0834 his-L[c] + 0.1802 ile-L[c] + 0.0803 lys-L[c] + 0.4206 leu-L[c] + 0.0717 met-L[c] + 0.0980 asn-L[c] + 0.2835 pro-L[c] + 0.1194 gln-L[c] + 0.2474 arg-L[c] + 0.2946 ser-L[c] + 0.2788 thr-L[c] + 0.4228 val-L[c] + 0.0413 trp-L[c] + 0.0653 tyr-L[c] + 0.0131 amp[c] + 0.0254 cmp[c] + 0.0220 gm…				Biomass biosynthesis	0	0	1000	1			Bing

## Sheet: metabolites
Metabolite name	Metabolite description	Metabolite neutral formula	Metabolite charged formula	Metabolite charge	Metabolite Compartment	Metabolite KEGGID	Metabolite PubChemID	Metabolite CheBI ID	Metabolite Inchi String	Metabolite Smile
10fthf[c]	N10-formyl-tetrahydrofolate	C20H23N7O7	C20H21N7O7	-2	c	C00234					iNJ661v
13dpg[c]	3-Phospho-D-glyceroyl-phosphate	C3H8O10P2	C3H4O10P2	-4	c	C00236					iNJ661v
1pyr5c[c]	1-Pyrroline-5-carboxylate	C5H7NO2	C5H6NO2	-1	c	C03912					iNJ661v
htpa[c]	(2S,4S)-4-Hydroxy-2,3,4,5-tetrahydrodipicolinate	C7H9NO5	C7H7NO5	-2	c	C20258					iNJ661v
23dhmb[c]	2,3-dihydroxy-isovalerate	C5H10O4	C5H9O4	-1	c	C04039					iNJ661v
23dhmp[c]	R-2-3-Dihydroxy-3-methylpentanoate	C6H12O4	C6H11O4	-1	c	C06007					iNJ661v
25aics[c]	S-2-5-Amino-1-5-phospho-D-ribosyl-imidazole-4-carboxamidosuccinate	C13H19N4O12P	C13H15N4O12P	-4	c	C04823					iNJ661v
25drapp[c]	2-5-Diamino-6-ribosylamino-4-3H-pyrimidinone-5-phosphate	C9H16N5O8P	C9H14N5O8P	-2	c	C01304					iNJ661v
26dap-LL[c]	L,L-diaminopimelate	C7H14N2O4	C7H14N2O4	0	c	C00666					iNJ661v
26dap-M[c]	meso-diaminopimelate	C7H14N2O4	C7H14N2O4	0	c	C00680					iNJ661v
2acmsa[c]	2-amino-3-carboxymuconate semialdehyde	C7H7NO5	C7H6NO5	-1	c	C04409					Bing
2ahbut[c]	S-2-Aceto-2-hydroxybutanoate	C6H10O4	C6H9O4	-1	c	C06006					iNJ661v
2ahhmd[c]	2-Amino-4-hydroxy-6-hydroxymethyl-7-8-dihydropteridine-diphosphate	C7H11N5O8P2	C7H9N5O8P2	-2	c	C04807					iNJ661v
2ahhmp[c]	2-Amino-4-hydroxy-6-hydroxymethyl-7-8-dihydropteridine	C7H9N5O2	C7H9N5O2	0	c	C01300					iNJ661v
2c25dho[c]	2-Carboxy-2-5-dihydro-5-oxofuran-2-acetate	C7H6O6	C7H4O6	-2	c	C01278					iNJ661v
2cpr5p[c]	1-2-Carboxyphenylamino-1-deoxy-D-ribulose-5-phosphate	C12H16NO9P	C12H13NO9P	-3	c	C01302					iNJ661v
2dda7p[c]	2-Dehydro-3-deoxy-D-arabino-heptonate-7-phosphate	C7H13O10P	C7H10O10P	-3	c	C04691					iNJ661v
2dhp[c]	2-Dehydropantoate	C6H10O4	C6H9O4	-1	c	C00966					iNJ661v
2dmmq8[c]	2-Demethylmenaquinone-8	C50H72O2	C50H72O2	0	c	C05818					iNJ661v
2dr[c]	2-Deoxy-D-ribose	C5H10O4	C5H10O4	0	c	C01801					Bing
2dr1p[c]	2-Deoxy-D-ribose-1-phosphate	C5H11O7P	C5H9O7P	-2	c	C00672					iNJ661v
2dr5p[c]	2-Deoxy-D-ribose-5-phosphate	C5H11O7P	C5H9O7P	-2	c	C00673					iNJ661v
2hetpp[c]	2-hydroxyethyl-ThPP	C14H23N4O8P2S	C14H22N4O8P2S	-1	c	C05125					Bing
2hh24d[c]	2-hydroxy-cis-hex-2,4-dienoate	C6H8O3	C6H7O3	-1	c	C11354					Bing
2ippm[c]	2-Isopropylmaleate	C7H10O4	C7H8O4	-2	c	C02631					iNJ661v
2macoa[c]	2-methylacetoacetyl-CoA	C26H42N7O18P3S	C26H38N7O18P3S	-4	c	C03344					Bing
2mahmp[c]	2-Methyl-4-amino-5-hydroxymethylpyrimidine-diphosphate	C6H11N3O7P2	C6H9N3O7P2	-2	c	C04752					iNJ661v
2mbacp[c]	2-methylbutanoyl-ACP	C5H9OSR	C5H9OSR	0	c						Bing
2mbcoa[c]	(S)-2-Methylbutanoyl-CoA	C26H44N7O17P3S	C26H40N7O17P3S	-4	c	C15980					A3(2)
2mcrotcoa[c]	2-Methylcrotonyl-CoA	C26H42N7O17P3S	C26H38N7O17P3S	-4	c	C03345					A3(2)
2me4p[c]	2-C-methyl-D-erythritol-4-phosphate	C5H13O7P	C5H11O7P	-2	c	C11434					iNJ661v
2mecdp[c]	2-C-methyl-D-erythritol-2-4-cyclodiphosphate	C5H12O9P2	C5H10O9P2	-2	c	C11453					iNJ661v
2mop[c]	2-Methyl-3-oxopropanoate	C4H6O3	C4H5O3	-1	c	C00349					iNJ661v
2mpecoa[c]	2-methylprop-2-enoyl-CoA	C25H40N7O17P3S	C25H36N7O17P3S	-4	c	C03460					Bing
2obut[c]	2-oxobutanoate	C4H6O3	C4H5O3	-1	c	C00109					iNJ661v
2obut[e]	2-oxobutanoate	C4H6O3	C4H5O3	-1	e	C00109					iNJ661v
2p4c2me[c]	2-phospho-4-cytidine-5-diphospho-2-C-methyl-D-erythritol	C14H26N3O17P3	C14H22N3O17P3	-4	c	C11436					iNJ661v
2pg[c]	D-Glycerate-2-phosphate	C3H7O7P	C3H4O7P	-3	c	C00631					iNJ661v
2shchc[c]	2-Succinyl-5-enolpyruvyl-6-hydroxy-3-cyclohexene-1-carboxylate	C14H16O9	C14H13O9	-3	c	C16519					A3(2)
34hpp[c]	3-4-Hydroxyphenyl-pyruvate	C9H8O4	C9H7O4	-1	c	C01179					iNJ661v
3c2hmp[c]	2-D-threo-hydroxy-3-carboxy-isocaproate	C7H12O5	C7H10O5	-2	c	C04411					iNJ661v
3c3hmp[c]	3-carboxy-3-hydroxy-isocaproate	C7H12O5	C7H10O5	-2	c	C02504					iNJ661v
3dhq[c]	3-Dehydroquinate	C7H10O6	C7H9O6	-1	c	C00944					iNJ661v
3dhsk[c]	3-Dehydroshikimate	C7H7O5	C7H6O5	-1	c	C02637					iNJ661v
3h2mbcoa[c]	(S)-3-hydroxy-2-methylbutanoyl-CoA	C26H44N7O18P3S	C26H40N7O18P3S	-4	c	C04405					Bing
3h2mp[c]	3-hydroxy-2-methylpropanoate	C4H8O3	C4H7O3	-1	c	C01188					Bing
3h2mpcoa[c]	3-hydroxy-2-methylpropanoyl-CoA	C25H42N7O18P3S	C25H38N7O18P3S	-4	c	C04047					Bing
3hbcoa[c]	(S)-3-hydroxybutanoyl-CoA	C25H42N7O18P3S	C25H38N7O18P3S	-4	c	C01144					Bing
3hddcoa[c]	(S)-3-Hydroxydodecanoyl-CoA	C33H58N7O18P3S	C33H54N7O18P3S	-4	c	C05262					iAF1260
3hhcoa[c]	(S)-3-hydroxyhexanoyl-CoA	C27H46N7O18P3S	C27H42N7O18P3S	-4	c	C05268					Bing
3hhdcoa[c]	(S)-3-Hydroxyhexadecanoyl-CoA	C37H66N7O18P3S	C37H62N7O18P3S	-4	c	C05258					iAF1260
3hmoctacp[c]	(R)-3-hydroxy-methyl-octadecanoyl-ACP	C19H37O2SR	C19H37O2SR	0	c	C01271					Bing
3hocdcoa[c]	3-hydroxyoctadecanoyl-CoA	C39H70N7O18P3S	C39H66N7O18P3S	-4	c	C16217
3hocdcap[c]	(R)-3-hydroxyoctadecanoyl-ACP	C18H35O2SR	C18H35O2SR	0	c	C16220					Bing
3hocoa[c]	(S)-3-hydroxyoctanoyl-CoA	C29H50N7O18P3S	C29H46N7O18P3S	-4	c	C05266					Bing
3htdcoa[c]	(S)-3-Hydroxytetradecanoyl-CoA	C35H62N7O18P3S	C35H58N7O18P3S	-4	c	C05260					iAF1260
3ig3p[c]	C-3-Indolyl-glycerol-3-phosphate	C11H12NO6P	C11H10NO6P	-2	c	C03506					iNJ661v
3mbacp[c]	3-methylbutanoyl-ACP	C5H9OSR	C5H9OSR	0	c						Bing
3mbcoa[c]	3-Methylbutanoyl-CoA	C26H44N7O17P3S	C26H40N7O17P3S	-4	c	C02939					A3(2)
3mbdhlame[c]	S-(3-methylbutanoyl)-dihydrolipoamide-E	C13H24NO2S2R	C13H24NO2S2R	0	c	C15975					Bing
3mcrotcoa[c]	3-Methylcrotonyl-CoA	C26H42N7O17P3S	C26H38N7O17P3S	-4	c	C03069					A3(2)
3mhbthpp[c]	3-methyl-1-hydroxybutyl-ThPP	C17H29N4O8P2S	C17H28N4O8P2S	-1	c	C15974
3mob[c]	2-keto-isovalerate	C5H8O3	C5H7O3	-1	c	C00141					iNJ661v
3mop[c]	2-keto-3-methyl-valerate	C6H10O3	C6H9O3	-1	c	C00671					iNJ661v
3odcoa[c]	3-oxodecanoyl-CoA	C31H52N7O18P3S	C31H48N7O18P3S	-4	c	C05265					Bing
3oddcoa[c]	3-Oxododecanoyl-CoA	C33H56N7O18P3S	C33H52N7O18P3S	-4	c	C05263					iAF1260
3ohcoa[c]	3-oxohexanoyl-CoA	C27H44N7O18P3S	C27H40N7O18P3S	-4	c	C05269					Bing
3ohdcoa[c]	3-Oxohexadecanoyl-CoA	C37H64N7O18P3S	C37H60N7O18P3S	-4	c	C05259					iAF1260
3omoctacp[c]	3-oxo-methyl-octdecanoyl-ACP	C19H35O2SR	C19H35O2SR	0	c	C00685					Bing
3oocdcap[c]	3-oxooctadecanoyl-ACP	C18H33O2SR	C18H33O2SR	0	c	C16219					Bing
3oocoa[c]	3-oxooctanoyl-CoA	C29H48N7O18P3S	C29H44N7O18P3S	-4	c	C05267					iAF1260
3otdcoa[c]	3-Oxotetradecanoyl-CoA	C35H60N7O18P3S	C35H56N7O18P3S	-4	c	C05261					iAF1260
3pg[c]	3-Phospho-D-glycerate	C3H7O7P	C3H4O7P	-3	c	C00197					iNJ661v
3php[c]	3-Phosphohydroxypyruvate	C3H5O7P	C3H2O7P	-3	c	C03232					iNJ661v
3psme[c]	5-O-1-Carboxyvinyl-3-phosphoshikimate	C10H13O10P	C10H9O10P	-4	c	C01269					iNJ661v
4abut[c]	4-aminobutyrate	C4H9NO2	C4H9NO2	0	c	C00334					iNJ661v
4abut[e]	4-aminobutyrate	C4H9NO2	C4H9NO2	0	e	C00334					iNJ661v
4abz[c]	p-aminobenzoate	C7H7NO2	C7H6NO2	-1	c	C00568					iNJ661v
4adcho[c]	4-amino-4-deoxychorismate	C10H11NO5	C10H10NO5	-1	c	C11355					iNJ661v
4ahmmp[c]	hydroxymethylpyrimidine	C6H9N3O	C6H9N3O	0	c	C01279					iNJ661v
4ahmmp[e]	hydroxymethylpyrimidine	C6H9N3O	C6H9N3O	0	e	C01279					iNJ661v
4ampm[c]	4-Amino-2-methyl-5-phosphomethylpyrimidine	C6H10N3O4P	C6H8N3O4P	-2	c	C04556					iNJ661v
4c2me[c]	4-cytidine-5-diphospho-2-C-methyl-D-erythritol	C14H25N3O14P2	C14H23N3O14P2	-2	c	C11435					iNJ661v
4h2opntn[c]	4-hydroxy-2-ketovalerate	C5H8O4	C5H7O4	-1	c	C03589					iNJ661v
4hba[c]	4-Hydroxy-benzyl-alcohol	C7H8O2	C7H8O2	0	c	C17467					iNJ661v
4hba[e]	4-Hydroxy-benzyl-alcohol	C7H8O2	C7H8O2	0	e	C17467					iNJ661v
4hbz[c]	4-Hydroxybenzoate	C7H6O3	C7H5O3	-1	c	C00156					iNJ661v
4hbzACP[c]	4-hydroxybenzoyl-ACP	C7H5O2RS	C7H5O2RS	0	c						iNJ661v
4hohex[c]	4-hydroxy-2-oxohexanoic acid	C6H10O4	C6H9O4	-1	c	C06762					Bing
4hthr[c]	4-Hydroxy-L-threonine	C4H9NO4	C4H9NO4	0	c	C06056					iNJ661v
4mhetz[c]	4-Methyl-5-2-hydroxyethyl-thiazole	C6H9NOS	C6H9NOS	0	c	C04294					iNJ661v
4mop[c]	2-keto-4-methyl-pentanoate	C6H10O3	C6H9O3	-1	c	C00233					iNJ661v
4mpetz[c]	4-Methyl-5-2-phosphoethyl-thiazole	C6H10NO4PS	C6H8NO4PS	-2	c	C04327					iNJ661v
4pasp[c]	4-Phospho-L-aspartate	C4H8NO7P	C4H6NO7P	-2	c	C03082					iNJ661v
4per[c]	4-Phospho-D-erythronate	C4H9O8P	C4H6O8P	-3	c	C03393					iNJ661v
4ppan[c]	D-4-phosphopantothenate	C9H18NO8P	C9H15NO8P	-3	c	C03492					iNJ661v
4ppcys[c]	N-R-4-Phosphopantothenoyl-L-cysteine	C12H23N2O9PS	C12H20N2O9PS	-3	c	C04352					iNJ661v
4r5au[c]	4-1-D-Ribitylamino-5-aminouracil	C9H16N4O6	C9H16N4O6	0	c	C04732					iNJ661v
5aizc[c]	5-amino-1-5-phospho-D-ribosyl-imidazole-4-carboxylate	C9H14N3O9P	C9H12N3O9P	-2	c	C04751					iNJ661v
5aop[c]	5-Aminolevulinate	C5H9NO3	C5H9NO3	0	c	C00430					iNJ661v
5aprbu[c]	5-Amino-6-5-phosphoribitylamino-uracil	C9H17N4O9P	C9H15N4O9P	-2	c	C04454					iNJ661v
5apru[c]	5-Amino-6-5-phosphoribosylamino-uracil	C9H15N4O9P	C9H13N4O9P	-2	c	C01268					iNJ661v
5caiz[c]	phosphoribosyl-carboxy-aminoimidazole	C9H14N3O9P	C9H11N3O9P	-3	c	C15667					iNJ661v
5fthf[c]	Folinic acid	C20H23N7O7	C20H21N7O7	-2	c	C03479					iNJ661v
5mta[c]	5-methylthioadenosine	C11H15N5O3S	C11H15N5O3S	0	c	C00170					iNJ661v
5mthf[c]	5-methyl-tetrahydrofolate	C20H25N7O6	C20H23N7O6	-2	c	C00440					iNJ661v
5mthtglu[c]	5-methyltetrahydropteroyltri-L-glutamate	C30H39N9O12	C30H35N9O12	-4	c	C04489					Bing
5mtr[c]	S-methyl-5-thio-D-ribose	C6H12O4S	C6H12O4S	0	c	C03089					iNJ661v
5odhf2a[c]	3-oxoadipate enol-lactone	C6H6O4	C6H5O4	-1	c	C03586					iNJ661v
5oxpro[c]	5-Oxoproline	C5H7NO3	C5H6NO3	-1	c	C01879					iNJ661v
5oxpro[e]	5-Oxoproline	C5H7NO3	C5H6NO3	-1	e	C01879					iNJ661v
5prdmbz[c]	&alpha;-ribazole-5'-P	C14H19N2O7P1	C14H17N2O7P1	-2	c	C04778					iNJ661v
6pgc[c]	6-phospho-D-gluconate	C6H13O10P	C6H10O10P	-3	c	C00345					iNJ661v
6pgl[c]	D-glucono-delta--lactone-6-phosphate	C6H11O9P	C6H9O9P	-2	c	C01236					iNJ661v
8aonn[c]	8-Amino-7-oxononanoate	C9H17NO3	C9H17NO3	0	c	C01092					iNJ661v
aaacp[c]	acetoacetyl-ACP	C4H5O2SR	C4H5O2SR	0	c	C05744					Bing
aacoa[c]	acetoacetyl-CoA	C25H40N7O18P3S	C25H36N7O18P3S	-4	c	C00332					iNJ661v
aact[c]	aminoacetone	C3H7NO	C3H8NO	1	c	C01888					Bing
ac[c]	acetate	C2H4O2	C2H3O2	-1	c	C00033					iNJ661v
ac[e]	acetate	C2H4O2	C2H3O2	-1	e	C00033					iNJ661v
acac[c]	Acetoacetate	C4H6O3	C4H5O3	-1	c	C00164					iNJ661v
acac[e]	Acetoacetate	C4H6O3	C4H5O3	-1	e	C00164					iNJ661v
acacp[c]	Acetyl-ACP	C2H3OSR	C2H3OSR	0	c	C03939					Bing
acal[c]	acetaldehyde	C2H4O	C2H4O	0	c	C00084					A3(2)
acarb[c]	Apo-[carboxylase]	C7H13N3O2R2	C7H13N3O2R2	0	c	C06249					A3(2)
accoa[c]	acetyl-CoA	C23H38N7O17P3S	C23H34N7O17P3S	-4	c	C00024					iNJ661v
acg5p[c]	N-Acetyl-L-glutamyl-5-phosphate	C7H12NO8P	C7H9NO8P	-3	c	C04133					iNJ661v
acg5sa[c]	N-Acetyl-L-glutamate-5-semialdehyde	C7H11NO4	C7H10NO4	-1	c	C01250					iNJ661v
acgam[c]	N-Acetyl-D-glucosamine	C8H15NO6	C8H15NO6	0	c	C00140					iNJ661v
acgam[e]	N-Acetyl-D-glucosamine	C8H15NO6	C8H15NO6	0	e	C00140					iNJ661v
acgam1p[c]	N-acetyl-glucosamine-1-phosphate	C8H16NO9P	C8H14NO9P	-2	c	C04501					iNJ661v
acgam6p[c]	N-acetyl-D-glucosamine-6-phosphate	C8H16NO9P	C8H14NO9P	-2	c	C00357					iNJ661v
acglu[c]	N-Acetyl-L-glutamate	C7H11NO5	C7H9NO5	-2	c	C00624					iNJ661v
achms[c]	O-acetyl-L-homoserine	C6H11NO4	C6H11NO4	0	c	C01077					iNJ661v
acorn[c]	N2-Acetyl-L-ornithine	C7H14N2O3	C7H14N2O3	0	c	C00437					iNJ661v
acp[c]	acyl carrier protein	HSR	HSR	0	c	C00229					iNJ661v
acp[e]	acyl carrier protein	HSR	HSR	0	e	C00229					iNJ661v
acser[c]	O-Acetyl-L-serine	C5H9NO4	C5H9NO4	0	c	C00979					iNJ661v
actp[c]	Acetyl-phosphate	C2H5O5P	C2H3O5P	-2	c	C00227					iNJ661v
acysbmn[c]	acetyl-cystine-bimane	C15H18N3O5S	C15H18N3O5S	0	c	C05727					iNJ661v
acysbmn[e]	acetyl-cystine-bimane	C15H18N3O5S	C15H18N3O5S	0	e	C05727					iNJ661v
ad[c]	acetamide	C2H5NO	C2H5NO	0	c	C06244					iNJ661v
adcobdam[c]	Adenosyl-cobyrinate-diamide	C55H73CoN11O15	C55H72CoN11O15	-1	c	C06506					iNJ661v
adcobhex[c]	adenosyl-cobyrate	C55H77CoN15O11	C55H80CoN15O11	3	c	C06507					iNJ661v
ade[c]	adenine	C5H5N5	C5H5N5	0	c	C00147					iNJ661v
adfdox[c]	Oxidized-adrenal-ferredoxin	R	R	0	c	C00667					iNJ661v
adfdrd[c]	Reduced-adrenal-ferredoxin	RH2	RH2	0	c	C00662					iNJ661v
adhlame[c]	S-Acetyldihydrolipoamide-E	C10H18NO2S2R	C10H18NO2S2R	0	c	C16255					Bing
adn[c]	adenosine	C10H13N5O4	C10H13N5O4	0	c	C00212					iNJ661v
adocbi[c]	adenosylcobinamide	C58H84CoN16O11	C58H88CoN16O11	4	c	C06508					iNJ661v
adocbip[c]	Adenosyl-cobinamide-phosphate	C58H85CoN16O14P	C58H87CoN16O14P	2	c	C06509					iNJ661v
adocbl[c]	Adenosylcobalamin	C72H100CoN18O17P	C72H102CoN18O17P	2	c	C00194					iNJ661v
adp[c]	ADP	C10H15N5O10P2	C10H13N5O10P2	-2	c	C00008					iNJ661v
adpglc[c]	ADPglucose	C16H24N5O15P2	C16H22N5O15P2	-2	c	C00498					iNJ661v
agalfragund[c]	arabinofuranose-galactofuranosyl-30-rhamanosyl-N-acetylglucosamyl-undecaprenyl-diphosphate-M-tb	C254H423NO171P2	C254H423NO171P2	0	c						iNJ661v
agdpcbi[c]	Adenosine-GDP-cobinamide	C68H97CoN21O21P2	C68H98CoN21O21P2	1	c	C06510					iNJ661v
ahcys[c]	S-adenosyl-homocysteine	C14H20N6O5S	C14H20N6O5S	0	c	C00021					iNJ661v
ahdt[c]	2-Amino-4-hydroxy-6-erythro-1-2-3-trihydroxypropyl-dihydropteridine-triphosphate	C9H16N5O13P3	C9H13N5O13P3	-3	c	C04895					iNJ661v
aicar[c]	1-(5'-Phosphoribosyl)-5-amino-4-imidazolecarboxamide	C9H15N4O8P	C9H13N4O8P	-2	c	C04677					iNJ661v
air[c]	5-amino-1-5-phospho-D-ribosyl-imidazole	C8H14N3O7P	C8H13N3O7P	-1	c	C03373					iNJ661v
akg[c]	alpha-ketoglutarate	C5H6O5	C5H4O5	-2	c	C00026					iNJ661v
akg[e]	alpha-ketoglutarate	C5H6O5	C5H4O5	-2	e	C00026					iNJ661v
alaala[c]	D-Alanyl-D-alanine	C6H12N2O3	C6H12N2O3	0	c	C00993					iNJ661v
ala-B[c]	beta-alanine	C3H7NO2	C3H7NO2	0	c	C00099					iNJ661v
alac[c]	2-acetolactate	C5H8O4	C5H7O4	-1	c	C00900					iNJ661v
alac-S[c]	S-2-Acetolactate	C5H8O4	C5H7O4	-1	c	C06010					iNJ661v
ala-D[c]	D-alanine	C3H7NO2	C3H7NO2	0	c	C00133					iNJ661v
ala-D[e]	D-alanine	C3H7NO2	C3H7NO2	0	e	C00133					iNJ661v
ala-L[c]	L-alanine	C3H7NO2	C3H7NO2	0	c	C00041					iNJ661v
ala-L[e]	L-alanine	C3H7NO2	C3H7NO2	0	e	C00041					iNJ661v
alatrna[c]	L-Alanyl-tRNA-Ala	C3H7NOR	C3H7NOR	0	c	C00886					iNJ661v
aldh[c]	aldehyde	CHOR	CHOR	0	c	C00071					Bing
alks[c]	alkanesulfonate	CH3O3SR	CH3O3SR	0	c	C15521					Bing
alks[e]	alkanesulfonate	CH3O3SR	CH3O3SR	0	e	C15521					Bing
allantoin[c]	(R)-allantoin	C4H6N4O3	C4H6N4O3	0	c	C01551					A3(2)
allt[c]	Allantoate	C4H8N4O4	C4H7N4O4	-1	c	C00499					Bing
alpro[c]	S-Aminomethyldihydrolipoylprotein	C9H19N2OS2R	C9H19N2OS2R	0	c	C01242					iNJ661v
amet[c]	S-adenosyl-L-methionine	C15H22N6O5S	C15H23N6O5S	1	c	C00019					iNJ661v
amob[c]	S-Adenosyl-4-methylthio-2-oxobutanoate	C15H20N5O6S	C15H20N5O6S	0	c	C04425					iNJ661v
amp[c]	AMP	C10H14N5O7P	C10H12N5O7P	-2	c	C00020					iNJ661v
anth[c]	anthranilate	C7H7NO2	C7H6NO2	-1	c	C00108					iNJ661v
antpdacp[c]	anteiso-pentadecanoyl-ACP	C15H29OSR	C15H29OSR	0	c						Bing
aoxobut[c]	L-2-amino-3-oxobutanoate	C4H7NO3	C4H7NO3	0	c	C03508					A3(2)
apoACP[c]	apo-acyl-carrier-protein	RHO	RHO	0	c	C03688					iNJ661v
appl[c]	1-amino-propan-2-ol	C3H9NO	C3H10NO	1	c	C03194					iNJ661v
applp[c]	D-1-Aminopropan-2-ol-O-phosphate	C3H10NO4P	C3H9NO4P	-1	c	C04122					iNJ661v
aps[c]	Adenosine-5-phosphosulfate	C10H14N5O10PS	C10H12N5O10PS	-2	c	C00224					iNJ661v
arach[c]	Arachidic-acid	C20H40O2	C20H39O2	-1	c	C06425					iNJ661v
arach[e]	Arachidic-acid	C20H40O2	C20H39O2	-1	e	C06425					iNJ661v
arachACP[c]	eicosanoyl-ACP	C20H39OSR	C20H39OSR	0	c						iNJ661v
arachcoa[c]	arachidoyl-CoA	C41H70N7O17P3S	C41H70N7O17P3S	0	c	C02041					iNJ661v
arg-L[c]	L-arginine	C6H14N4O2	C6H15N4O2	1	c	C00062					iNJ661v
arg-L[e]	L-arginine	C6H14N4O2	C6H15N4O2	1	e	C00062					iNJ661v
argsuc[c]	N-omega-L-Arginino-succinate	C10H18N4O6	C10H17N4O6	-1	c	C03406					iNJ661v
arog-L[c]	L-arogenate	C10H13NO5	C10H12NO5	-1	c	C00826					Bing
asn-L[c]	L-asparagine	C4H8N2O3	C4H8N2O3	0	c	C00152					iNJ661v
asn-L[e]	L-asparagine	C4H8N2O3	C4H8N2O3	0	e	C00152					iNJ661v
asp-D[c]	D-aspartate	C4H7NO4	C4H6NO4	-1	c	C00402					iNJ661v
asp-D[e]	D-aspartate	C4H7NO4	C4H6NO4	-1	e	C00402					iNJ661v
asp-L[c]	L-aspartate	C4H7NO4	C4H6NO4	-1	c	C00049					iNJ661v
asp-L[e]	L-aspartate	C4H7NO4	C4H6NO4	-1	e	C00049					iNJ661v
aspsa[c]	L-aspartate-semialdehyde	C4H7NO3	C4H7NO3	0	c	C00441					iNJ661v
atp[c]	ATP	C10H16N5O13P3	C10H13N5O13P3	-3	c	C00002					iNJ661v
bccp[c]	Holo-[carboxylase]	C17H27N5O4SR2	C17H27N5O4SR2	0	c	C06250					A3(2)
bct[c]	biocytin	C16H28N4O4S	C16H28N4O4S	0	c	C05552					Bing
betald[c]	betaine aldehyde	C5H12NO	C5H13NO	1	c	C00576					iNJ661v
bhb[c]	R-3-Hydroxybutanoate	C4H8O3	C4H7O3	-1	c	C01089					iNJ661v
bhb[e]	R-3-Hydroxybutanoate	C4H8O3	C4H7O3	-1	e	C01089					iNJ661v
bmn[c]	monobromobimane	C10H12N2O2Br	C10H11N2O2Br	-1	c						iNJ661v
bmn[e]	monobromobimane	C10H12N2O2Br	C10H11N2O2Br	-1	e						iNJ661v
bmnmsh[c]	bimane-conjugated-mycothiol-mtb	C27H40N4O14S	C27H40N4O14S	0	c						iNJ661v
btamp[c]	Biotinyl-5'-AMP	C20H28N7O9PS	C20H27N7O9PS	-1	c	C05921					iNJ661v
btn[c]	biotin	C10H16N2O3S	C10H15N2O3S	-1	c	C00120					iNJ661v
btn[e]	biotin	C10H16N2O3S	C10H15N2O3S	-1	e	C00120					iNJ661v
br[c]	bromide	HBr	Br	-1	c	C01324					Bing
butcoa[c]	Butanoyl-CoA	C25H42N7O17P3S	C25H38N7O17P3S	-4	c	C00136					Bing
c100coa[c]	Decanoyl-CoA	C31H54N7O17P3S	C31H50N7O17P3S	-4	c	C05274					A3(2)
c11ald[c]	hendecanaldehyde	C11H22O	C11H22O	0	c	C00609					Bing
c120coa[c]	dodecanoyl-CoA	C33H58N7O17P3S	C33H54N7O17P3S	-4	c	C01832					A3(2)
c13ald[c]	tridecanaldehyde	C13H26O	C13H26O	0	c	C00609					Bing
c16ald[c]	hexadecanal	C16H32O	C16H32O	0	c	C00517					Bing
c17ald[c]	heptadecanal	C17H34O	C17H34O	0	c	C00609					Bing
c182coa[c]	linoleiconyl-CoA-n-C18:2 CoA	C39H66N7O17P3S	C39H62N7O17P3S	-4	c						Bing
c21ald[c]	heneicosanal	C21H42O	C21H42O	0	c	C00609					Bing
ca2[c]	Calcium	Ca	Ca	2	c	C00076					Bing
ca2[e]	Calcium	Ca	Ca	2	e	C00076					Bing
camp[c]	cAMP	C10H12N5O6P	C10H11N5O6P	-1	c	C00575					iNJ661v
cbasp[c]	N-Carbamoyl-L-aspartate	C5H8N2O5	C5H10N2O5	-2	c	C00438					iNJ661v
cbi[c]	Cobinamide	C48H72CoN11O8	C48H75CoN11O8	3	c	C05774					iNJ661v
cbl1[c]	Cob-I-alamin	C62H88CoN13O14P	C62H90CoN13O14P	2	c	C00853					iNJ661v
cbl1[e]	Cob-I-alamin	C62H88CoN13O14P	C62H90CoN13O14P	2	e	C00853					iNJ661v
cbp[c]	Carbamoyl-phosphate	CH4NO5P	CH2NO5P	-2	c	C00169					iNJ661v
cdl-c16[c]	cardiolipin	C13H18O17P2R4	C13H18O17P2R4	0	c	C05980					A3(2)
cdp[c]	CDP	C9H15N3O11P2	C9H13N3O11P2	-2	c	C00112					iNJ661v
cdpeth[c]	CDP-ethanolamine	C11H20N4O11P2	C11H19N4O11P2	-1	c	C00570					Bing
celb[c]	cellobiose	C12H22O11	C12H22O11	0	c	C00185					A3(2)
cgly[c]	Cys-Gly	C5H10N2O3S	C5H10N2O3S	0	c	C01419					iNJ661v
chit[c]	chitobiose	C16H28N2O11	C16H28N2O11	0	c	C01674					Bing
chol[c]	choline	C5H14NO	C5H15NO	1	c	C00114					iNJ661v
chol[e]	choline	C5H14NO	C5H15NO	1	e	C00114					iNJ661v
cholp[c]	choline phosphate	C5H15NO4P	C5H14NO4P	-1	c	C00588					Bing
chor[c]	chorismate	C10H10O6	C10H8O6	-2	c	C00251					iNJ661v
cigam[c]	cys-1D-myo-inositol-2-deoxy-D-glucopyranoside	C15H28N2O11S	C15H28N2O11S	0	c	C19703					iNJ661v
cit[c]	citrate	C6H8O7	C6H5O7	-3	c	C00158					iNJ661v
cit[e]	citrate	C6H8O7	C6H5O7	-3	e	C00158					iNJ661v
citr-L[c]	citrulline	C6H13N3O3	C6H13N3O3	0	c	C00327					iNJ661v
citr-L[e]	citrulline	C6H13N3O3	C6H13N3O3	0	e	C00327					iNJ661v
cmp[c]	CMP	C9H14N3O8P	C9H12N3O8P	-2	c	C00055					iNJ661v
cmptrc[c]	N-carbamoylputrescine	C5H13N3O	C5H14N3O	1	c	C00436					Bing
co1dam[c]	cob(I)yrinic acid a,c-diamide	C45H61CoN6O12	C45H59CoN6O12	-2	c	C06505					iNJ661v
co2[c]	CO2	CO2	CO2	0	c	C00011					iNJ661v
co2[e]	CO2	CO2	CO2	0	e	C00011					iNJ661v
co2dam[c]	cob(II)yrinic acid a,c-diamide	C45H61CoN6O12	C45H60CoN6O12	-1	c	C06504					iNJ661v
coa[c]	coenzyme A	C21H36N7O16P3S	C21H32N7O16P3S	-4	c	C00010					iNJ661v
cobalt2[c]	Co2	Co	Co	2	c	C00175					iNJ661v
cobalt2[e]	Co2	Co	Co	2	e	C00175					iNJ661v
cobya[c]	Cobyrinate	C45H59CoN4O14	C45H56CoN4O14	-3	c	C05773					iNJ661v
codhpre6[c]	cobalt-dihydro-precorrin-6	C44H55CoN4O16	C44H49CoN4O16	-6	c	C11543					iNJ661v
copre2[c]	cobalt-precorrin-2	C42H44CoN4O16	C42H38CoN4O16	-8	c	C11538					iNJ661v
copre3[c]	cobalt-precorrin-3	C43H48CoN4O16	C43H41CoN4O16	-7	c	C11539					iNJ661v
copre4[c]	cobalt-precorrin-4	C44H50CoN4O16	C44H44CoN4O16	-6	c	C11540					iNJ661v
copre5a[c]	cobalt-precorrin-5A	C45H52CoN4O16	C45H46CoN4O16	-6	c	C16242					iNJ661v
copre6[c]	cobalt-precorrin-6	C44H53CoN4O16	C44H48CoN4O16	-6	c	C11542					iNJ661v
copre7[c]	cobalt-precorrin-7	C44H57CoN4O14	C44H51CoN4O14	-6	c	C16244					iNJ661v
copre8[c]	cobalt-precorrin-8	C45H59CoN4O14	C45H54CoN4O14	-5	c	C11545					iNJ661v
cpppg1[c]	Coproporphyrinogen-I	C36H44N4O8	C36H40N4O8	-4	c	C05768					iNJ661v
cpppg3[c]	Coproporphyrinogen3	C36H44N4O8	C36H40N4O8	-4	c	C03263					iNJ661v
crtcoa[c]	Crotonoyl-CoA	C25H40N7O17P3S	C25H36N7O17P3S	-4	c	C00877					Bing
ctp[c]	CTP	C9H16N3O14P3	C9H13N3O14P3	-3	c	C00063					iNJ661v
cu2[c]	Cu2	Cu	Cu	0	c	C00070					iNJ661v
cu2[e]	Cu2	Cu	Cu	0	e	C00070					iNJ661v
cyan[c]	Hydrogen-cyanide	CHN	CHN	0	c	C01326					iNJ661v
cys-L[c]	L-cysteine	C3H7NO2S	C3H7NO2S	0	c	C00097					iNJ661v
cys-L[e]	L-cysteine	C3H7NO2S	C3H7NO2S	0	e	C00097					iNJ661v
cyst-L[c]	L-Cystathionine	C7H14N2O4S	C7H14N2O4S	0	c	C02291					iNJ661v
cytd[c]	cytidine	C9H13N3O5	C9H13N3O5	0	c	C00475					iNJ661v
cytosin[c]	cytosine	C4H5N3O	C4H5N3O	0	c	C00380					Bing
dabut[c]	L-2,4-diaminobutanoate	C4H10N2O2	C4H11N2O2	1	c	C03283					A3(2)
dad-2[c]	deoxyadenosine	C10H13N5O3	C10H13N5O3	0	c	C00559					iNJ661v
dad-5[c]	5'-Deoxyadenosine	C10H13N5O3	C10H13N5O3	0	c	C05198					iNJ661v
dadp[c]	dADP	C10H15N5O9P2	C10H13N5O9P2	-2	c	C00206					iNJ661v
dag-c16[c]	Diacylglyceride (DAG)	C5H6O5R2	C5H6O5R2	0	c	C00165					Bing
damp[c]	dAMP	C10H14N5O6P	C10H12N5O6P	-2	c	C00360					iNJ661v
dann[c]	7-8-Diaminononanoate	C9H20N2O2	C9H21N2O2	1	c	C01037					iNJ661v
datp[c]	dATP	C10H16N5O12P3	C10H13N5O12P3	-3	c	C00131					iNJ661v
db4p[c]	3-4-dihydroxy-2-butanone-4-phosphate	C4H9O6P	C4H7O6P	-2	c	C15556					iNJ661v
dc2coa[c]	trans-Dec-2-enoyl-CoA	C31H52N7O17P3S	C31H48N7O17P3S	-4	c	C05275					Bing
dca[c]	Decanoate-n-C100	C10H20O2	C10H19O2	-1	c	C01571					iNJ661v
dca[e]	Decanoate-n-C100	C10H20O2	C10H19O2	-1	e	C01571					iNJ661v
dcamp[c]	N6-1-2-Dicarboxyethyl-AMP	C14H18N5O11P	C14H14N5O11P	-4	c	C03794					iNJ661v
dcdp[c]	dCDP	C9H15N3O10P2	C9H13N3O10P2	-2	c	C00705					iNJ661v
dcmp[c]	dCMP	C9H14N3O7P	C9H12N3O7P	-2	c	C00239					iNJ661v
dctp[c]	dCTP	C9H16N3O13P3	C9H13N3O13P3	-3	c	C00458					iNJ661v
dcyt[c]	deoxycytidine	C9H13N3O4	C9H13N3O4	0	c	C00881					iNJ661v
dd2coa[c]	trans-Dodec-2-enoyl-CoA	C33H56N7O17P3S	C33H52N7O17P3S	-4	c	C03221					iAF1260
ddca[c]	dodecanoate	C12H24O2	C12H23O2	-1	c	C02679					iNJ661v
ddca[e]	dodecanoate	C12H24O2	C12H23O2	-1	e	C02679					iNJ661v
decda-tb[c]	arabinofuranose decaprenyl phosphate	C55H91O8P	C55H91O8P	0	c	C20370					iNJ661v
decdman1p-tb[c]	E-E-E-E-E-E-E-Z-Z-decaprenyl-mannose-phosphate	C56H92O9P	C56H92O9P	0	c						iNJ661v
decdp[c]	all-trans-Decaprenyl-diphosphate	C50H84O7P2	C50H82O7P2	-2	c	C17432					iNJ661v
decdpa-tb[c]	arabinofuranose decaprenyl diphosphate	C55H92O12P2	C55H92O12P2	0	c						Bing
decdpr-tb[c]	decaprenylphosphoryl-beta-D-5-phosphoribose	C55H92O11P2	C55H92O11P2	0	c	C20352					iNJ661v
decdp-tb[c]	E-E-E-E-E-E-E-Z-Z-Decaprenyl-diphosphate	C50H84O7P2	C50H84O7P2	0	c	C18321					iNJ661v
decdr-tb[c]	decaprenylphosphoryl-beta-D-5-ribose	C55H89O8P	C55H89O8P	0	c						iNJ661v
decd-tb[c]	E-E-E-E-E-E-E-Z-Z-decaprenyl-phosphate	C50H83O4P	C50H81O4P	-2	c	C02970					iNJ661v
dgdp[c]	dGDP	C10H15N5O10P2	C10H13N5O10P2	-2	c	C00361					iNJ661v
dgmp[c]	dGMP	C10H14N5O7P	C10H12N5O7P	-2	c	C00362					iNJ661v
dgsn[c]	deoxyguanosine	C10H13N5O4	C10H13N5O4	0	c	C00330					iNJ661v
dgtp[c]	dGTP	C10H16N5O13P3	C10H13N5O13P3	-3	c	C00286					iNJ661v
dhap[c]	dihydroxy-acetone-phosphate	C3H7O6P	C3H5O6P	-2	c	C00111					iNJ661v
dhf[c]	7-8-Dihydrofolate	C19H21N7O6	C19H19N7O6	-2	c	C00415					iNJ661v
dhlame[c]	dihydrolipoamide-E	C8H17NOS2R	C8H17NOS2R	0	c	C15973					iNJ661v
dhlpro[c]	Dihydrolipoylprotein	C8H16NOS2R	C8H16NOS2R	0	c	C02972					iNJ661v
dhna[c]	1,4-Dihydroxy-2-naphthoate	C11H8O4	C11H7O4	-1	c	C03657					iNJ661v
dhnpt[c]	dihydro-neo-pterin	C9H13N5O4	C9H13N5O4	0	c	C04874					iNJ661v
dhor-S[c]	dihydroorotate	C5H6N2O4	C5H5N2O4	-1	c	C00337					iNJ661v
dhpmp[c]	dihydroneopterin phosphate	C9H14N5O7P	C9H12N5O7P	-2	c	C05925					iNJ661v
dhpt[c]	Dihydropteroate	C14H14N6O3	C14H13N6O3	-1	c	C00921					iNJ661v
din[c]	deoxyinosine	C10H12N4O4	C10H12N4O4	0	c	C05512					iNJ661v
dlur[c]	Dialuric acid	C4H4N2O4	C4H4N2O4	0	c						Bing
dmbzid[c]	5-6-Dimethylbenzimidazole	C9H10N2	C9H10N2	0	c	C03114					iNJ661v
dmlgnc[c]	dimethyl-lignoceric-acid	C26H51O2	C26H51O2	0	c						iNJ661v
dmlz[c]	6-7-Dimethyl-8-1-D-ribityl-lumazine	C13H18N4O6	C13H18N4O6	0	c	C04332					iNJ661v
dmpp[c]	dimethylallyl-pyrophosphate	C5H12O7P2	C5H10O7P2	-2	c	C00235					iNJ661v
dnad[c]	deamido-NAD	C21H27N6O15P2	C21H25N6O15P2	-2	c	C00857					iNJ661v
dpcoa[c]	Dephospho-CoA	C21H35N7O13P2S	C21H33N7O13P2S	-2	c	C00882					iNJ661v
dscl[c]	dihydrosirohydrochlorin	C42H48N4O16	C42H41N4O16	-7	c	C02463					iNJ661v
dtbt[c]	dethiobiotin	C10H18N2O3	C10H17N2O3	-1	c	C01909					iNJ661v
dtdp[c]	dTDP	C10H16N2O11P2	C10H14N2O11P2	-2	c	C00363					iNJ661v
dtdp4d6dg[c]	dTDP-4-dehydro-6-deoxy-D-glucose	C16H24N2O15P2	C16H22N2O15P2	-2	c	C11907					iNJ661v
dtdp4d6dm[c]	dTDP-4-dehydro-6-deoxy-L-mannose	C16H24N2O15P2	C16H22N2O15P2	-2	c	C00688					iNJ661v
dtdpglu[c]	dTDPglucose	C16H26N2O16P2	C16H24N2O16P2	-2	c	C00842					iNJ661v
dtdprmn[c]	dTDP-arpha-L-rhamnose	C16H26N2O15P2	C16H24N2O15P2	-2	c	C03319					iNJ661v
dtmp[c]	DTMP	C10H15N2O8P	C10H13N2O8P	-2	c	C00364					iNJ661v
dtt[c]	Dithiothreitol	C4H10O2S2	C4H10O2S2	0	c	C00265					iNJ661v
dttox[c]	Oxidized-dithiothreitol	C4H8O2S2	C4H8O2S2	0	c	C01119					iNJ661v
dttp[c]	dTTP	C10H17N2O14P3	C10H14N2O14P3	-3	c	C00459					iNJ661v
dudp[c]	dUDP	C9H14N2O11P2	C9H12N2O11P2	-2	c	C01346					iNJ661v
dump[c]	dUMP	C9H13N2O8P	C9H11N2O8P	-2	c	C00365					iNJ661v
duri[c]	deoxyuridine	C9H12N2O5	C9H12N2O5	0	c	C00526					iNJ661v
dutp[c]	dUTP	C9H15N2O14P3	C9H12N2O14P3	-3	c	C00460					iNJ661v
dxyl5p[c]	1-deoxy-D-xylulose-5-phosphate	C5H11O7P	C5H9O7P	-2	c	C11437					iNJ661v
e4p[c]	D-erythrose-4-phosphate	C4H9O7P	C4H7O7P	-2	c	C00279					iNJ661v
ectoine[c]	ectoine	C6H10N2O2	C6H10N2O2	0	c	C06231					A3(2)
eig3p[c]	D-erythro-1-Imidazol-4-yl-glycerol-3-phosphate	C6H11N2O6P	C6H9N2O6P	-2	c	C04666					iNJ661v
etha[c]	ethanolamine	C2H7NO	C2H8NO	1	c	C00189					iNJ661v
etha[e]	ethanolamine	C2H7NO	C2H8NO	1	e	C00189					iNJ661v
ethap[c]	Ethanolamine phosphate	C2H8NO4P	C2H7NO4P	-1	c	C00346					Bing
fad[c]	FAD	C27H33N9O15P2	C27H31N9O15P2	-2	c	C00016					iNJ661v
fadh2[c]	FADH2	C27H35N9O15P2	C27H33N9O15P2	-2	c	C01352					iNJ661v
fald[c]	Formaldehyde	CH2O	CH2O	0	c	C00067					iNJ661v
fc1p[c]	L-Fuculose-1-phosphate	C6H13O8P	C6H11O8P	-2	c	C01099					iNJ661v
fdxox[c]	Oxidized ferredoxin	R	R	0	c	C00139					iNJ661v
fdxrd[c]	ferredoxin monomer	RH2	RH2	0	c	C00138					iNJ661v
fe2[c]	FE	FE	Fe	2	c	C14818					iNJ661v
fe2[e]	FE	FE	Fe	2	e	C14818					iNJ661v
fe3[c]	Fe3	Fe	Fe	3	c	C14819					iNJ661v
fe3[e]	Fe3	Fe	Fe	3	e	C14819					iNJ661v
fgam[c]	5-phosphoribosyl-N-formylglycineamide	C8H15N2O9P	C8H13N2O9P	-2	c	C04376					iNJ661v
ficytb[c]	Ferricytochrome b5	R	R	0	c	C00996					Bing
ficytc[c]	Ferricytochrome-c	C42H44FeN8O8S2R4	C42H44FeN8O8S2R4	0	c	C00125					iNJ661v
flavox[c]	Oxidized flavodoxin	R	R	0	c	C02869					Bing
flavrd[c]	Reduced flavodoxin	RH2	RH2	0	c	C02745					Bing
fmettrna[c]	N-Formylmethionyl-tRNA	C6H11O2NSR	C6H11O2NSR	0	c	C03294					iNJ661v
fmn[c]	FMN	C17H21N4O9P	C17H19N4O9P	-2	c	C00061					iNJ661v
fmnh2[c]	reduced FMN	C17H23N4O9P	C17H21N4O9P	-2	c	C01847					Bing
focytb[c]	Ferrocytochrome b5	R	R	0	c	C00999					Bing
focytc[c]	Ferrocytochrome-c	C42H44FeN8O8S2R4	C42H44FeN8O8S2R4	0	c	C00126					iNJ661v
fol[c]	Folate	C19H19N7O6	C19H17N7O6	-2	c	C00504					iNJ661v
fol[e]	Folate	C19H19N7O6	C19H17N7O6	-2	e	C00504					iNJ661v
for[c]	formate	CH2O2	CHO2	-1	c	C00058					iNJ661v
for[e]	formate	CH2O2	CHO2	-1	e	C00058					iNJ661v
forcoa[c]	Formyl-CoA	C22H36N7O17P3S	C22H32N7O17P3S	-4	c	C00798					iNJ661v
fpram[c]	2-Formamido-N1-5-phospho-D-ribosyl-acetamidine	C8H16N3O8P	C8H15N3O8P	-1	c	C04640					iNJ661v
fprica[c]	phosphoribosyl-formamido-carboxamide	C10H15N4O9P	C10H13N4O9P	-2	c	C04734					iNJ661v
frdp[c]	trans, trans-farnesyl diphosphate	C15H28O7P2	C15H26O7P2	-2	c	C00448					iNJ661v
frdp-tb[c]	2-cis,6-trans-farnesyl diphosphate	C15H28O7P2	C15H26O7P2	-2	c	C16826					iNJ661v
fum[c]	fumarate	C4H4O4	C4H2O4	-2	c	C00122					iNJ661v
g3p[c]	D-glyceraldehyde-3-phosphate	C3H7O6P	C3H5O6P	-2	c	C00118					iNJ661v
g3pe[c]	sn-Glycero-3-phosphoethanolamine	C5H14NO6P	C5H14NO6P	0	c	C01233					iNJ661v
g3pi[c]	sn Glycero 3 phospho 1 inositol	C9H19O11P	C9H18O11P	-1	c	C01225					A3(2)
gal[c]	galactose	C6H12O6	C6H12O6	0	c	C00124					iNJ661v
gal[e]	galactose	C6H12O6	C6H12O6	0	e	C00124					iNJ661v
gald[c]	glyceraldehyde	C3H6O3	C3H6O3	0	c	C00577					Bing
gald[e]	glyceraldehyde	C3H6O3	C3H6O3	0	e	C00577					Bing
galfragund[c]	galactofuranosyl-30-rhamanosyl-N-acetylglucosamyl-undecaprenyl-diphosphate-M-tb	C249H415NO167P2	C249H415NO167P2	0	c						iNJ661v
gam1p[c]	D-Glucosamine-1-phosphate	C6H14NO8P	C6H13NO8P	-1	c	C06156					iNJ661v
gam6p[c]	D-glucosamine-6-phosphate	C6H14NO8P	C6H13NO8P	-1	c	C00352					iNJ661v
gar[c]	5-phospho-ribosyl-glycineamide	C7H15N2O8P	C7H14N2O8P	-1	c	C03838					iNJ661v
gcald[c]	glycolaldehyde	C2H4O2	C2H4O2	0	c	C00266					iNJ661v
gcald[e]	glycolaldehyde	C2H4O2	C2H4O2	0	e	C00266					iNJ661v
gccoa[c]	glycolyl-CoA	C23H38N7O18P3S	C23H34N7O18P3S	-4	c						Bing
gdp[c]	GDP	C10H15N5O11P2	C10H13N5O11P2	-2	c	C00035					iNJ661v
gdpmann[c]	GDP-mannose	C16H25N5O16P2	C16H23N5O16P2	-2	c	C00096					iNJ661v
gdptp[c]	guanosine 3'-diphosphate 5'-triphosphate	C10H18N5O20P5	C10H12N5O20P5	-6	c	C04494					iNJ661v
ggpp[c]	geranylgeranyl-PP	C20H36O7P2	C20H34O7P2	-2	c	C00353					A3(2)
glcn[c]	gluconate	C6H12O7	C6H11O7	-1	c	C00257					iNJ661v
glcn[e]	gluconate	C6H12O7	C6H11O7	-1	e	C00257					iNJ661v
gln-L[c]	L-glutamine	C5H10N2O3	C5H10N2O3	0	c	C00064					iNJ661v
gln-L[e]	L-glutamine	C5H10N2O3	C5H10N2O3	0	e	C00064					iNJ661v
glu1sa[c]	L-Glutamate-1-semialdehyde	C5H9NO3	C5H9NO3	0	c	C03741					iNJ661v
glu5p[c]	L-Glutamate-5-phosphate	C5H10NO7P	C5H8NO7P	-2	c	C03287					iNJ661v
glu5sa[c]	L-glutamate &gamma;-semialdehyde	C5H9NO3	C5H9NO3	0	c	C01165					iNJ661v
glu-D[c]	D-Glutamate	C5H9NO4	C5H8NO4	-1	c	C00217					iNJ661v
glu-D[e]	D-Glutamate	C5H9NO4	C5H8NO4	-1	e	C00217					iNJ661v
glu-L[c]	L-glutamate	C5H9NO4	C5H8NO4	-1	c	C00025					iNJ661v
glu-L[e]	L-glutamate	C5H9NO4	C5H8NO4	-1	e	C00025					iNJ661v
glut[c]	Glutarate	C5H8O4	C5H6O4	-2	c	C00489					A3(2)
glut[e]	Glutarate	C5H8O4	C5H6O4	-2	e	C00489					A3(2)
glutrna[c]	L-Glutamyl-tRNA-Glu	C5H9NO3R	C5H9NO3R	0	c	C02987					iNJ661v
glx[c]	glyoxylate	C2H2O3	C2HO3	-1	c	C00048					iNJ661v
gly[c]	glycine	C2H5NO2	C2H5NO2	0	c	C00037					iNJ661v
gly[e]	glycine	C2H5NO2	C2H5NO2	0	e	C00037					iNJ661v
glyb[c]	glycine betaine	C5H11NO2	C5H11NO2	0	c	C00719					iNJ661v
glyb[e]	glycine betaine	C5H11NO2	C5H11NO2	0	e	C00719					iNJ661v
glyc[c]	glycerol	C3H8O3	C3H8O3	0	c	C00116					iNJ661v
glyc[e]	glycerol	C3H8O3	C3H8O3	0	e	C00116					iNJ661v
glyc3p[c]	glycerol-3-phosphate	C3H9O6P	C3H7O6P	-2	c	C00093					iNJ661v
glyclt[c]	glycolate	C2H4O3	C2H3O3	-1	c	C00160					iNJ661v
glyclt[e]	glycolate	C2H4O3	C2H3O3	-1	e	C00160					iNJ661v
glyct[c]	D-glycerate	C3H6O4	C3H5O4	-1	c	C00258					Bing
gmp[c]	GMP	C10H14N5O8P	C10H12N5O8P	-2	c	C00144					iNJ661v
grdp[c]	Geranyl-diphosphate	C10H20O7P2	C10H18O7P2	-2	c	C00341					iNJ661v
gsa[c]	Glutarate semialdehyde	C5H8O3	C5H7O3	-1	c	C03273					Bing
gsn[c]	guanosine	C10H13N5O5	C10H13N5O5	0	c	C00387					iNJ661v
gthox[c]	glutathione disulfide	C20H32N6O12S2	C20H30N6O12S2	-2	c	C00127					iNJ661v
gthrd[c]	glutathione	C10H17N3O6S	C10H16N3O6S	-1	c	C00051					iNJ661v
gtp[c]	GTP	C10H16N5O14P3	C10H13N5O14P3	-3	c	C00044					iNJ661v
gu5dp3dp[c]	guanosine 5'-diphosphate,3'-diphosphate	C10H17N5O17P4	C10H12N5O17P4	-5	c	C01228					A3(2)
gua[c]	guanine	C5H5N5O	C5H5N5O	0	c	C00242					iNJ661v
gua[e]	guanine	C5H5N5O	C5H5N5O	0	e	C00242					iNJ661v
h[c]	proton	H	H	0	c	C00080					Bing
h[e]	proton	H	H	0	e	C00080					Bing
h2mb4p[c]	1-hydroxy-2-methyl-2-(E)-butenyl 4-diphosphate	C5H12O8P2	C5H10O8P2	-2	c	C11811					iNJ661v
h2o[c]	water	H2O	H2O	0	c	C00001					iNJ661v
h2o[e]	water	H2O	H2O	0	e	C00001					iNJ661v
h2o2[c]	H2O2	H2O2	H2O2	0	c	C00027					iNJ661v
h2s[c]	hydrogen sulfide	H2S	H2S	0	c	C00283					iNJ661v
h2s[e]	hydrogen sulfide	H2S	H2S	0	e	C00283					iNJ661v
hco3[c]	HCO3	CHO3	CO3	-1	c	C00288					iNJ661v
hcys-L[c]	homocysteine	C4H9NO2S	C4H9NO2S	0	c	C00155					iNJ661v
hdc[c]	hendecanoic acid	C11H22O2	C11H21O2	-1	c	C17715					Bing
hdc[e]	hendecanoic acid	C11H22O2	C11H21O2	-1	e	C17715					Bing
hdca[c]	HEXADECANOATE	C16H32O2	C16H31O2	-1	c	C00249					iNJ661v
hdca[e]	HEXADECANOATE	C16H32O2	C16H31O2	-1	e	C00249					iNJ661v
hdcacoa[c]	(S)-Hydroxydecanoyl-CoA	C31H54N7O18P3S	C31H50N7O18P3S	-4	c	C05264					Bing
hdcea[c]	Hexadecenoate-n-C161	C16H30O2	C16H29O2	-1	c	C08362					iNJ661v
hdcea[e]	Hexadecenoate-n-C161	C16H30O2	C16H29O2	-1	e	C08362					iNJ661v
hdcoa[c]	Hexadecenoyl-CoA-n-C161CoA	C37H64N7O17P3S	C37H60N7O17P3S	-4	c	C05272					iNJ661v
hdecoh[c]	hexadecanol	C16H34O	C16H34O	0	c	C00823					Bing
hect[c]	5-hydroxyectoine	C6H10N2O3	C6H10N2O3	0	c	C16432					Bing
heme[c]	HEME	C34H32FeN4O4	C34H30FeN4O4	-2	c	C00032					A3(2)
hemea[c]	Heme A	C49H56FeN4O6	C49H54FeN4O5	-2	c	C15670					A3(2)
hemeo[c]	Heme O	C49H58FeN4O5	C49H56FeN4O5	-2	c	C15672					A3(2)
hept[c]	heptadecanoate	C17H34O2	C17H33O2	-1	c						Bing
hexc[c]	hexacosanoate-n-C260	C26H51O2	C26H51O2	0	c						iNJ661v
hexc[e]	hexacosanoate-n-C260	C26H51O2	C26H51O2	0	e						iNJ661v
hexccoa[c]	Hexacosanoyl-CoA-n-C260CoA	C47H82N7O17P3S	C47H82N7O17P3S	0	c						iNJ661v
hgbam[c]	Hydrogenobyrinate-a-c-diamide	C45H62N6O12	C45H60N6O12	-2	c	C06503					iNJ661v
hgbyr[c]	Hydrogenobyrinate	C45H60N4O14	C45H56N4O14	-4	c	C06399					iNJ661v
his-L[c]	L-histidine	C6H9N3O2	C6H9N3O2	0	c	C00135					iNJ661v
his-L[e]	L-histidine	C6H9N3O2	C6H9N3O2	0	e	C00135					iNJ661v
hisobut[c]	3-hydroxy-isobutyrate	C4H8O3	C4H7O3	-1	c	C06001					A3(2)
hisobutcoa[c]	3-hydroxy-isobutyryl-CoA	C25H42N7O18P3S	C25H38N7O18P3S	-4	c	C06000					A3(2)
hisp[c]	L-Histidinol-phosphate	C6H12N3O4P	C6H11N3O4P	-1	c	C01100					iNJ661v
histd[c]	histidinol	C6H11N3O	C6H12N3O	1	c	C00860					iNJ661v
histdal[c]	histidinal	C6H9N3O	C6H10N3O	1	c	C01929					Bing
hiu[c]	5-Hydroxyisourate	C5H4N4O4	C5H4N4O4	0	c	C11821					A3(2)
hmbil[c]	Hydroxymethylbilane	C40H46N4O17	C40H38N4O17	-8	c	C01024					iNJ661v
hmgcoa[c]	3-hydroxy-3-methyl-glutaryl-CoA	C27H44N7O20P3S	C27H39N7O20P3S	-5	c	C00356					A3(2)
hom-L[c]	L-Homoserine	C4H9NO3	C4H9NO3	0	c	C00263					iNJ661v
houdhdc[c]	5-hydroxy-2-oxo-4-ureido-2,5-dihydro-1H-imidazole-5-carboxylate	C5H6N4O5	C5H5N4O5	-1	c	C12248					Bing
hpcoa[c]	3-Hydroxypropanoyl coenzymeA	C24H40N7O18P3S1	C24H36N7O18P3S1	-4	c	C05668					A3(2)
hpdcoa[c]	heptadecanoyl-CoA-n-C170CoA	C38H68N7O17P3S	C38H64N7O17P3S	-4	c						Bing
hpdcea[c]	Heptadecenoate (n-C17:1ω8c)	C17H32O2	C17H31O2	-1	c	C16536					Bing
hpdecoa[c]	Heptadecenoyl-CoA (n-C17:1ω8c)	C38H66N7O17P3S	C38H62N7O17P3S	-4	c						Bing
hpt[c]	heptanoic acid	C7H14O2	C7H13O2	-1	c	C17714					Bing
hpt[e]	heptanoic acid	C7H14O2	C7H13O2	-1	e	C17714					Bing
hptald[c]	n-heptaldehyde	C7H14O	C7H14O	0	c	C14390					Bing
hxan[c]	hypoxanthine	C5H4N4O	C5H4N4O	0	c	C00262					iNJ661v
hxan[e]	hypoxanthine	C5H4N4O	C5H4N4O	0	e	C00262					iNJ661v
iacgam[c]	1D-myo-inositol-2-Acetamido-2-deoxy-D-glucopyranoside	C14H25NO11	C14H25NO11	0	c	C19784					iNJ661v
iasp[c]	iminoaspartate	C4H5NO4	C4H4NO4	-1	c	C05840					iNJ661v
ichor[c]	Isochorismate	C10H10O6	C10H8O6	-2	c	C00885					iNJ661v
icit[c]	isocitrate	C6H8O7	C6H5O7	-3	c	C00311					iNJ661v
idp[c]	IDP	C10H14N4O11P2	C10H12N4O11P2	-2	c	C00104					iNJ661v
igam[c]	1D-myo-inositol-2-deoxy-D-glucopyranoside	C12H23NO10	C12H24NO10	1	c	C19702					iNJ661v
ile-L[c]	L-isoleucine	C6H13NO2	C6H13NO2	0	c	C00407					iNJ661v
ile-L[e]	L-isoleucine	C6H13NO2	C6H13NO2	0	e	C00407					iNJ661v
imacp[c]	3-Imidazol-4-yl-2-oxopropyl-phosphate	C6H9N2O5P	C6H8N2O5P	-1	c	C01267					iNJ661v
imp[c]	IMP	C10H13N4O8P	C10H11N4O8P	-2	c	C00130					iNJ661v
indole[c]	indole	C8H7N	C8H7N	0	c	C00463					iNJ661v
inost[c]	myo-inositol	C6H12O6	C6H12O6	0	c	C00137					iNJ661v
inost[e]	myo-inositol	C6H12O6	C6H12O6	0	e	C00137					iNJ661v
ins[c]	inosine	C10H12N4O5	C10H12N4O5	0	c	C00294					iNJ661v
ipdp[c]	delta-3-isopentenyl-PP	C5H12O7P2	C5H10O7P2	-2	c	C00129					iNJ661v
isobutcoa[c]	isobutyryl-CoA	C25H42N7O17P3S	C25H38N7O17P3S	-4	c	C00630					A3(2)
isopdacp[c]	iso-pentadecanoyl-ACP	C15H29OSR	C15H29OSR	0	c						Bing
itp[c]	Inosine triphosphate	C10H15N4O14P3	C10H12N4O14P3	-3	c	C00081					A3(2)
k[c]	potasium	K	K	1	c	C00238					iNJ661v
k[e]	potasium	K	K	1	e	C00238					iNJ661v
kadcoa[c]	&beta;-ketoadipyl-CoA	C27H42N7O20P3S	C27H37N7O20P3S	-5	c	C02232					A3(2)
kadipate[c]	3-ketoadipate	C6H8O5	C6H6O5	-2	c	C00846					A3(2)
lac-D[c]	D-lactate	C3H6O3	C3H5O3	-1	c	C00256					iNJ661v
lac-L[c]	lactate	C3H6O3	C3H5O3	-1	c	C00186					iNJ661v
lac-L[e]	lactate	C3H6O3	C3H5O3	-1	e	C00186					iNJ661v
lald-D[c]	R-lactaldehyde	C3H6O2	C3H6O2	0	c	C00937					Bing
lald-L[c]	L-Lactaldehyde	C3H6O2	C3H6O2	0	c	C00424					iNJ661v
lcts[c]	lactose	C12H22O11	C12H22O11	0	c	C00243					iNJ661v
lcts[e]	lactose	C12H22O11	C12H22O11	0	c	C00243					iNJ661v
leu-L[c]	L-leucine	C6H13NO2	C6H13NO2	0	c	C00123					iNJ661v
leu-L[e]	L-leucine	C6H13NO2	C6H13NO2	0	e	C00123					iNJ661v
lpame[c]	lipoamide-E	C8H15NOS2R	C8H15NOS2R	0	c	C15972					Bing
lpro[c]	Lipoylprotein	C8H14NOS2R	C8H14NOS2R	0	c	C02051					iNJ661v
lys-L[c]	L-lysine	C6H14N2O2	C6H15N2O2	1	c	C00047					iNJ661v
lys-L[e]	L-lysine	C6H14N2O2	C6H15N2O2	1	e	C00047					iNJ661v
m5csn[c]	5-Methylcytosine	C5H7N3O	C5H7N3O	0	c	C02376					A3(2)
malacp[c]	malonyl-ACP	C3H3O3SR	C3H3O3SR	0	c	C01209					iNJ661v
malcoa[c]	malonyl-CoA	C24H38N7O19P3S	C24H33N7O19P3S	-5	c	C00083					iNJ661v
mal-L[c]	malate	C4H6O5	C4H4O5	-2	c	C00149					iNJ661v
mal-L[e]	malate	C4H6O5	C4H4O5	-2	e	C00149					iNJ661v
maln[c]	Malonate	C3H4O4	C3H2O4	-2	c	C00383					Bing
maln[e]	Malonate	C3H4O4	C3H2O4	-2	e	C00383					Bing
malt[c]	Maltose	C12H22O11	C12H22O11	0	c	C00208					iNJ661v
malt[e]	Maltose	C12H22O11	C12H22O11	0	e	C00208					iNJ661v
malthp[c]	Maltoheptaose	C42H72O36	C42H72O36	0	c	G00689					iNJ661v
maltpt[c]	Maltopentaose	C30H52O26	C30H52O26	0	c	G00343					iNJ661v
man[c]	mannose	C6H12O6	C6H12O6	0	c	C00159					iNJ661v
man[e]	mannose	C6H12O6	C6H12O6	0	e	C00159					iNJ661v
man1p[c]	D-Mannose-1-phosphate	C6H13O9P	C6H11O9P	-2	c	C00636					iNJ661v
man6p[c]	mannose-6-phosphate	C6H13O9P	C6H11O9P	-2	c	C00275					iNJ661v
mbd[c]	molybdate	H2MoO4	H2MoO4	0	c	C06232					Bing
mbd[e]	molybdate	H2MoO4	H2MoO4	0	e	C06232					Bing
mbhn[c]	methyl-behenic-acid	C23H47O2	C23H47O2	0	c						iNJ661v
methf[c]	5-10-Methenyltetrahydrofolate	C20H22N7O6	C20H21N7O6	-1	c	C00445					iNJ661v
met-L[c]	L-methionine	C5H11NO2S	C5H11NO2S	0	c	C00073					iNJ661v
met-L[e]	L-methionine	C5H11NO2S	C5H11NO2S	0	e	C00073					iNJ661v
metsox-R-L[c]	L-methionine-R-sulfoxide	C5H11NO3S	C5H11NO3S	0	c	C15998					iNJ661v
metsox-S-L[c]	L-Methionine-Sulfoxide	C5H11NO3S	C5H11NO3S	0	c	C02989					iNJ661v
mettrna[c]	L-Methionyl-tRNA-Met	C5H11NOSR	C5H11NOSR	0	c	C02430					iNJ661v
mg2[c]	magnesium	Mg	Mg	2	c	C00305					iNJ661v
mg2[e]	magnesium	Mg	Mg	2	e	C00305					iNJ661v
mgly[c]	N-methylglycine	C3H7NO2	C3H7NO2	0	c	C00213					Bing
mhdacp[c]	10-methylhexadecanoyl-ACP	C17H33OSR	C17H33OSR	0	c						Bing
mhdeca[c]	10-methylhexadecanoic acid (10-methyl n-C16:0)	C17H35O2	C17H34O2	-1	c						Bing
mi1p-D[c]	1D-myo-Inositol-1-phosphate	C6H13O9P	C6H11O9P	-2	c	C01177					iNJ661v
mi3p-D[c]	1L-myo-inositol 1-phosphate	C6H13O9P	C6H11O9P	-2	c	C04006					iNJ661v
mi4p-D[c]	1D-myo-Inositol-4-phosphate	C6H13O9P	C6H11O9P	-2	c	C03546					iNJ661v
micit[c]	Methylisocitrate	C7H10O7	C7H7O7	-3	c	C04593					iNJ661v
mlthf[c]	5,10-methylene-tetrahydrofolate	C20H23N7O6	C20H21N7O6	-2	c	C00143					iNJ661v
mmal[c]	Methylmalonate	C4H6O4	C4H4O4	-2	c	C02170					A3(2)
mmcoa-R[c]	(R)-methylmalonyl-CoA	C25H40N7O19P3S	C25H35N7O19P3S	-5	c	C01213					iNJ661v
mmcoa-S[c]	S-Methylmalonyl-CoA	C25H40N7O19P3S	C25H35N7O19P3S	-5	c	C00683					iNJ661v
mmsa[c]	(S)-methylmalonate semialdehyde	C4H6O3	C4H5O3	-1	c	C06002					Bing
mocdca[c]	10-methylstearic-acid	C19H38O2	C19H37O2	-1	c						iNJ661v
mocdcoa[c]	methyl-stearoyl-CoA	C40H72N7O17P3S	C40H68N7O17P3S	-4	c						Bing
mocdacp[c]	methyl-stearoyl-ACP	C19H37OSR	C19H37OSR	0	c	C00173					Bing
motre[c]	maltooligosyltrehalose	C42H72O36	C42H72O36	0	c						iNJ661v
mppp9[c]	Magnesium-protoporphyrin	C34H32MgN4O4	C34H30MgN4O4	-2	c	C03516					iNJ661v
mql8[c]	menaquinol	C51H74O2	C51H74O2	0	c	C05819					iNJ661v
mqn8[c]	menaquinone-8	C51H72O2	C51H72O2	0	c	C00828					iNJ661v
msa[c]	Malonate semialdehyde	C3H4O3	C3H3O3	-1	c	C00222					iNJ661v
msh[c]	mycothiol-reduced	C17H30N2O12S	C17H30N2O12S	0	c	C06717					iNJ661v
mshfald[c]	mycothiol-conjugated-methanol	C18H32N2O13S	C18H32N2O13S	0	c	C18235					iNJ661v
mshfaldox[c]	mycothiol-conjugated-aldehyde	C18H30N2O13S	C18H30N2O13S	0	c	C06718					iNJ661v
mssg[c]	mycothiol-oxidized-dimer	C34H58N4O24S2	C34H58N4O24S2	0	c	C11502					iNJ661v
na[c]	Na	Na	Na	1	c	C01330					A3(2)
na[e]	Na	Na	Na	1	e	C01330					A3(2)
nac[c]	nicotinate	C6H5NO2	C6H4NO2	-1	c	C00253					iNJ661v
nad[c]	NAD+	C21H28N7O14P2	C21H27N7O14P2	-1	c	C00003					iNJ661v
nadbut[c]	N-acetyl-L-2,4-diaminobutanoate	C6H12N2O3	C6H12N2O3	0	c	C06442					A3(2)
nadh[c]	NADH	C21H29N7O14P2	C21H27N7O14P2	-2	c	C00004					iNJ661v
nadp[c]	NADP+	C21H29N7O17P3	C21H26N7O17P3	-3	c	C00006					iNJ661v
nadph[c]	NADPH	C21H30N7O17P3	C21H26N7O17P3	-4	c	C00005					iNJ661v
ncam[c]	nicotinamide	C6H6N2O	C6H6N2O	0	c	C00153					iNJ661v
nh3[c]	ammonia	NH3	NH4	1	c	C00014					A3(2)
nh3[e]	ammonia	NH3	NH4	1	e	C00014					A3(2)
nicrnt[c]	nicotinate nucleotide	C11H15NO9P	C11H13NO9P	-2	c	C01185					iNJ661v
nmn[c]	nicotinamide mononucleotide	C11H15N2O8P	C11H14N2O8P	-1	c	C00455					Bing
nnald[c]	n-nonaldehyde	C9H18O	C9H18O	0	c	C00071					Bing
nndcacp[c]	Nonadecanoyl-ACP	C19H37OSR	C19H37OSR	0	c						Bing
nndceacp[c]	Nonadecenoyl-ACP	C19H35OSR	C19H35OSR	0	c						Bing
nndcoa[c]	nonadecanoyl-CoA-C190CoA	C40H72N7O17P3S	C40H68N7O17P3S	-4	c						Bing
nndeca[c]	Nonadecanoate (n-C19:0)	C19H38O2	C19H37O2	-1	c						Bing
nndecea[c]	nonadecenoate (nC19:1ω6c)	C19H36O2	C19H35O2	-1	c						Bing
nndecoa[c]	nonadecenoyl-CoA (nC19:1ω6c)	C40H70N7O17P3S	C40H66N7O17P3S	-4	c						Bing
nnn[c]	nonanoic acid	C9H18O2	C9H17O2	-1	c	C01601					Bing
nnn[e]	nonanoic acid	C9H18O2	C9H17O2	-1	e	C01601					Bing
no2[c]	NO2	NO2	NO2	-1	c	C00088					iNJ661v
no2[e]	NO2	NO2	NO2	-1	e	C00088					iNJ661v
no3[c]	NO3	HNO3	NO3	-1	c	C00244					iNJ661v
no3[e]	NO3	HNO3	NO3	-1	e	C00244					iNJ661v
o2[c]	O2	O2	O2	0	c	C00007					iNJ661v
o2[e]	O2	O2	O2	0	e	C00007					iNJ661v
o2s[c]	Superoxide-anion	O2	O2	0	c	C00704					iNJ661v
oaa[c]	oxaloacetate	C4H4O5	C4H2O5	-2	c	C00036					iNJ661v
occoa[c]	Octanoyl-CoA	C29H50N7O17P3S	C29H46N7O17P3S	-4	c	C01944					iNJ661v
ocdacp[c]	octadecanoyl-ACP	C18H35OSR	C18H35OSR	0	c	C04088					Bing
ocdca[c]	octadecanoate-n-C180	C18H36O2	C18H35O2	-1	c	C01530					iNJ661v
ocdca[e]	octadecanoate-n-C180	C18H36O2	C18H35O2	-1	e	C01530					iNJ661v
ocdcea[c]	octadecenoate-n-C181	C18H34O2	C18H33O2	-1	c	C00712					iNJ661v
ocdcea[e]	octadecenoate-n-C181	C18H34O2	C18H33O2	-1	e	C00712					iNJ661v
octa[c]	octanoate-n-C80	C8H16O2	C8H15O2	-1	c	C06423					iNJ661v
octa[e]	octanoate-n-C80	C8H16O2	C8H15O2	-1	e	C06423					iNJ661v
octch[c]	3-octaprenylcatechol	C46H70O2	C46H70O2	0	c	C05811					Bing
octdp[c]	all-trans-Octaprenyl diphosphate	C40H68O7P2	C40H66O7P2	-2	c	C04146					iNJ661v
octhb[c]	3-octaprenyl-4-hydroxybenzoate	C47H70O3	C47H69O3	-1	c	C05809					Bing
octmp[c]	2-octaprenyl-6-methoxyphenol	C47H72O2	C47H72O2	0	c	C05812					Bing
octmb[c]	2-octaprenyl-6-methoxy-1,4-benzoquinone	C47H70O3	C47H70O3	0	c	C05813					Bing
octmhmb[c]	2-octaprenyl-3-methyl-5-hydroxy-6-methoxy-1,4-benzoquinone	C48H72O4	C48H72O4	0	c	C05815					Bing
octmmb[c]	2-octaprenyl-3-methyl-6-methoxy-1,4-benzoquinone	C48H72O3	C48H72O3	0	c	C05814					Bing
octpp[c]	2-octaprenylphenol	C46H70O	C46H70O	0	c	C05810					Bing
odeacp[c]	Octadecenoyl-ACP	C18H33OSR	C18H33OSR	0	c	C16221					Bing
odecoa[c]	Octadecenoyl-CoA-n-C181CoA	C39H68N7O17P3S	C39H64N7O17P3S	-4	c	C00510					iNJ661v
ohpb[c]	2-Oxo-3-hydroxy-4-phosphobutanoate	C4H7O8P	C4H4O8P	-3	c	C06054					iNJ661v
ohpb[e]	2-Oxo-3-hydroxy-4-phosphobutanoate	C4H7O8P	C4H4O8P	-3	e	C06054					iNJ661v
opcoa[c]	3-oxopropionyl-CoA	C24H38N7O18P3S	C24H34N7O18P3S	-4	c	C05989					A3(2)
open[c]	2-oxopent-4-enoate	C5H6O3	C5H5O3	-1	c	C00596					Bing
orn[c]	L-ornithine	C5H12N2O2	C5H13N2O2	1	c	C00077					iNJ661v
orn[e]	L-ornithine	C5H12N2O2	C5H13N2O2	1	e	C00077					iNJ661v
orot[c]	orotate	C5H4N2O4	C5H3N2O4	-1	c	C00295					iNJ661v
orot5p[c]	Orotidine-5-phosphate	C10H13N2O11P	C10H10N2O11P	-3	c	C01103					iNJ661v
otc[c]	Octacosanoic acid	C28H56O2	C28H55O2	-1	c	C00638					Bing
otc[e]	Octacosanoic acid	C28H56O2	C28H55O2	-1	e	C00638					Bing
otcacp[c]	octacosanoyl-ACP	C28H55ORS	C28H55ORS	0	c	C20683					Bing
pac[c]	phenylacetate	C8H8O2	C8H7O2	-1	c	C07086					iNJ661v
pac[e]	phenylacetate	C8H8O2	C8H7O2	-1	e	C07086					iNJ661v
pacald[c]	Phenylacetaldehyde	C8H8O	C8H8O	0	c	C00601					iNJ661v
padnlt[c]	Propinol adenylate	C13H18N5O8P1	C13H17N5O8P1	-1	c	C05983					A3(2)
palmacp[c]	palmitoyl-ACP	C16H31OSR	C16H31OSR	0	c	C05764					iNJ661v
palmcoa[c]	Hexanoyl-CoA	C27H46N7O17P3S	C27H42N7O17P3S	-4	c	C05270					iNJ661v
pan4p[c]	Pantetheine-4-phosphate	C11H23N2O7PS	C11H21N2O7PS	-2	c	C01134					iNJ661v
pant-R[c]	R-Pantoate	C6H12O4	C6H11O4	-1	c	C00522					iNJ661v
pap[c]	Adenosine-3-5-bisphosphate	C10H15N5O10P2	C10H11N5O10P2	-4	c	C00054					iNJ661v
paps[c]	3-Phosphoadenylyl-sulfate	C10H15N5O13P2S	C10H11N5O13P2S	-4	c	C00053					iNJ661v
pb2[c]	lead	Pb	Pb	2	c	C06696					Bing
pb2[e]	lead	Pb	Pb	2	e	C06696					Bing
pc-c16[c]	phosphatidylcholine (PC)	C10H18NO8PR2	C10H18NO8PR2	0	c	C00157					Bing
pdima[c]	phthiocerol-dimycocerosate-A-Mtb	C96H190O5	C96H190O5	0	c						iNJ661v
pdx5p[c]	Pyridoxine-5-phosphate	C8H12NO6P	C8H10NO6P	-2	c	C00627					iNJ661v
pe-c16[c]	phosphatidyl-ethanolamine	C7H12NO8PR2	C7H12NO8PR2	0	c	C00350					A3(2)
peamn[c]	Phenethylamine	C8H11N	C8H12N	1	c	C05332					iNJ661v
pep[c]	phosphoenolpyruvate	C3H5O6P	C3H2O6P	-3	c	C00074					iNJ661v
pep3[c]	3-phosphonopyruvate	C3H5O6P	C3H3O6P	-2	c	C02798					Bing
peptido[c]	Peptidoglycan subunit of Escherichia coli	C40H62N8O21	C40H62N8O21	0	c	C00889					iNJ661v
pg-c16[c]	phosphatidyl-glycerol	C8H13O10PR2	C8H13O10PR2	0	c	C00344					A3(2)
phe-L[c]	L-phenylalanine	C9H11NO2	C9H11NO2	0	c	C00079					iNJ661v
phe-L[e]	L-phenylalanine	C9H11NO2	C9H11NO2	0	e	C00079					iNJ661v
phom[c]	O-Phospho-L-homoserine	C4H10NO6P	C4H8NO6P	-2	c	C01102					iNJ661v
phpyr[c]	phenylpyruvate	C9H8O3	C9H7O3	-1	c	C00166					iNJ661v
phthiocerol[c]	phthiocerol-A	C32H66O3	C32H66O3	0	c						iNJ661v
phthr[c]	O-Phospho-4-hydroxy-L-threonine	C4H10NO7P	C4H8NO7P	-2	c	C06055					iNJ661v
pi[c]	phosphate	H3PO4	HPO4	-2	e	C00009					iNJ661v
pi[e]	phosphate	H3PO4	HPO4	-2	e	C00009					iNJ661v
pmacp[c]	Pimeloyl-ACP	C7H11O3SR	C7H11O3SR	0	c	C19845					Bing
pmcoa[c]	Pimeloyl-CoA	C28H46N7O19P3S	C28H41N7O19P3S	-5	c	C01063					iNJ661v
pmtcoa[c]	Hexadecanoyl-CoA	C37H66N7O17P3S	C37H62N7O17P3S	-4	c	C00154					iNJ661v
pnto-R[c]	pantothenate	C9H17NO5	C9H16NO5	-1	c	C00864					iNJ661v
ppa[c]	propanoate	C3H6O2	C3H5O2	-1	c	C00163					iNJ661v
ppa[e]	propanoate	C3H6O2	C3H5O2	-1	e	C00163					iNJ661v
ppal[c]	Propanal	C3H6O	C3H6O	0	c	C00479					iNJ661v
ppbng[c]	Porphobilinogen	C10H14N2O4	C10H13N2O4	-1	c	C00931					iNJ661v
ppcoa[c]	propionyl-CoA	C24H40N7O17P3S	C24H36N7O17P3S	-4	c	C00100					iNJ661v
ppecoa[c]	Propenoyl-CoA	C24H38N7O17P3S	C24H34N7O17P3S	-4	c	C00894					Bing
pphn[c]	Prephenate	C10H10O6	C10H8O6	-2	c	C00254					iNJ661v
ppi[c]	pyrophosphate	H4P2O7	HP2O7	-3	c	C00013					iNJ661v
ppp9[c]	protoporphyrin9	C34H34N4O4	C34H32N4O4	-2	c	C02191					iNJ661v
pppg9[c]	Protoporphyrinogen IX	C34H40N4O4	C34H38N4O4	-2	c	C01079					iNJ661v
pppi[c]	triphosphate	H5O10P3	HO10P3	-4	c	C00536					iNJ661v
ppt[c]	peptide	C2H3NO2R	C2H3NO2R	0	c	C00012					Bing
pram[c]	5-Phospho-beta-D-ribosylamine	C5H12NO7P	C5H11NO7P	-1	c	C03090					iNJ661v
pran[c]	N-5-Phospho-D-ribosyl-anthranilate	C12H16NO9P	C12H13NO9P	-3	c	C04302					iNJ661v
prbamp[c]	1-5-Phosphoribosyl-AMP	C15H23N5O14P2	C15H19N5O14P2	-4	c	C02741					iNJ661v
prbatp[c]	1-5-Phosphoribosyl-ATP	C15H25N5O20P4	C15H21N5O20P4	-4	c	C02739					iNJ661v
pre1[c]	Precorrin 1	C41H46N4O16	C41H38N4O16	-8	c	C15527					Bing
pre3a[c]	precorrin-3A	C43H50N4O16	C43H43N4O16	-7	c	C05772					iNJ661v
pre3b[c]	precorrin-3B	C43H50N4O17	C43H44N4O17	-6	c	C06406					iNJ661v
pre4[c]	Precorrin-4	C44H52N4O17	C44H45N4O17	-7	c	C06407					iNJ661v
pre5[c]	Precorrin-5	C45H54N4O17	C45H47N4O17	-7	c	C06416					iNJ661v
pre6a[c]	Precorrin-6A	C44H54N4O16	C44H47N4O16	-7	c	C06320					iNJ661v
pre6b[c]	Precorrin-6B	C44H56N4O16	C44H49N4O16	-7	c	C06319					iNJ661v
pre8[c]	Precorrin-8	C45H60N4O14	C45H43N4O14	-7	c	C06408					iNJ661v
prephth[c]	phthiocerol-precursor	C32H61O5	C32H61O5	0	c						iNJ661v
prephthACP[c]	phthiocerol-precursor-bound-ACP	C32H60O4SR	C32H60O4SR	0	c						iNJ661v
prephthcoa[c]	phthiocerol-precursor-bound-coenzyme-A	C53H95N7O20P3S	C53H95N7O20P3S	0	c						iNJ661v
prfp[c]	1-5-Phosphoribosyl-5-5-phosphoribosylamino-methylideneaminoimidazole-4-carboxamide	C15H25N5O15P2	C15H22N5O15P2	-3	c	C04896					iNJ661v
prlp[c]	5-5-phospho-1-deoxyribulos-1-ylamino-methylideneamino-1-5-phosphoribosyl-imidazole-4-carboxamide	C15H25N5O15P2	C15H22N5O15P2	-3	c	C04916					iNJ661v
pro-L[c]	L-proline	C5H9NO2	C5H9NO2	0	c	C00148					iNJ661v
pro-L[e]	L-proline	C5H9NO2	C5H9NO2	0	e	C00148					iNJ661v
propp[c]	propionyl-P	C3H7O5P	C3H5O5P	-2	c	C02876					Bing
prpp[c]	5-Phospho-alpha-D-ribose 1-diphosphate	C5H13O14P3	C5H9O14P3	-4	c	C00119					iNJ661v
psd5p[c]	Pseudouridine-5-phosphate	C9H13N2O9P	C9H11N2O9P	-2	c	C01168					iNJ661v
pser-L[c]	O-Phospho-L-serine	C3H8NO6P	C3H6NO6P	-2	c	C01005					iNJ661v
ptcys[c]	N-Pantothenoylcysteine	C12H22N2O6S	C12H21N2O6S	-1	c	C04079					iNJ661v
ptd1in-c16[c]	phosphatidyl-inositol	C11H17O13PR2	C11H17O13PR2	0	c	C01194					Bing
ptdca[c]	pentadecanoate (C15:0)	C15H30O2	C15H29O2	-1	c						Bing
ptdca-ant[c]	anteiso-pentadecanoate (anteiso C15:0)	C15H30O2	C15H29O2	-1	c						Bing
ptdca-iso[c]	iso-pentadecanoate (iso C15:0)	C15H30O2	C15H29O2	-1	c						Bing
ptdcoa[c]	pentadecanoyl-CoA-n-C150CoA	C36H64N7O17P3S	C36H60N7O17P3S	-4	c						Bing
ptrc[c]	putrescine	C4H12N2	C4H14N2	2	c	C00134					iNJ661v
ptth[c]	Pantetheine	C11H22N2O4S	C11H22N2O4S	0	c	C00831					iNJ661v
pyam5p[c]	Pyridoxamine-5-phosphate	C8H13N2O5P	C8H12N2O5P	-1	c	C00647					iNJ661v
pydam[c]	Pyridoxamine	C8H12N2O2	C8H13N2O2	1	c	C00534					iNJ661v
pydx[c]	Pyridoxal	C8H9NO3	C8H9NO3	0	c	C00250					iNJ661v
pydx5p[c]	Pyridoxal-5-phosphate	C8H10NO6P	C8H8NO6P	-2	c	C00018					iNJ661v
pydxn[c]	Pyridoxine	C8H11NO3	C8H11NO3	0	c	C00314					iNJ661v
pyr[c]	pyruvate	C3H4O3	C3H3O3	-1	c	C00022					iNJ661v
q8[c]	ubiquinone-8	C49H74O4	C49H74O4	0	c	C17569					iNJ661v
q8h2[c]	ubiquinol-8	C49H76O4	C49H76O4	0	c	C00390					iNJ661v
quln[c]	quinolinate	C7H5NO4	C7H3NO4	-2	c	C03722					iNJ661v
quln[e]	quinolinate	C7H5NO4	C7H3NO4	-2	e	C03722					iNJ661v
r1p[c]	ribose-1-phosphate	C5H11O8P	C5H9O8P	-2	c	C00620					iNJ661v
r5p[c]	D-ribose-5-phosphate	C5H11O8P	C5H9O8P	-2	c	C00117					iNJ661v
ragund[c]	rhamanosyl-N-acetylglucosamyl-undecaprenyl-diphosphate	C69H113NO16P2	C69H113NO16P2	0	c						iNJ661v
rbl-D[c]	D-Ribulose	C5H10O5	C5H10O5	0	c	C00309					iNJ661v
rbrdxinrd[c]	Reduced rubredoxin	RH2	RH2	0	c	C00340					Bing
rbrdxinox[c]	Oxidized rubredoxin	R	R	0	c	C00435					Bing
rdmbzi[c]	alpha-ribazole	C14H18N2O4	C14H18N2O4	0	c	C05775					iNJ661v
rib-D[c]	D-ribose	C5H10O5	C5H10O5	0	c	C00121					iNJ661v
ribflv[c]	Riboflavin	C17H20N4O6	C17H20N4O6	0	c	C00255					iNJ661v
ribflv[e]	Riboflavin	C17H20N4O6	C17H20N4O6	0	e	C00255					iNJ661v
rsncam[c]	N-ribosylnicotinamide	C11H15N2O5	C11H15N2O5	0	c	C03150					Bing
ru5p-D[c]	D-ribulose-5-phosphate	C5H11O8P	C5H9O8P	-2	c	C00199					iNJ661v
s[c]	sulfur donor	S	S	-2	c	C17023					A3(2)
s17bp[c]	D-Sedoheptulose1,7-bisphosphate	C7H16O13P2	C7H12O13P2	-4	c	C00447					A3(2)
s7p[c]	D-sedoheptulose-7-phosphate	C7H15O10P	C7H13O10P	-2	c	C05382					iNJ661v
sbzcoa[c]	O-Succinylbenzoyl-CoA	C32H44N7O20P3S	C32H39N7O20P3S	-5	c	C03160					iNJ661v
scl[c]	sirohydrochlorin	C42H46N4O16	C42H38N4O16	-8	c	C05778					iNJ661v
secyst[c]	L-selenocystathionine	C7H14N2O4Se	C7H14N2O4Se	0	c	C05699					Bing
sehcys[c]	selenohomocysteine	C4H9NO2Se	C4H9NO2Se	0	c	C05698					Bing
selcys[c]	Selenocysteine	C3H7NO2Se	C3H7NO2Se	0	c	C05688					iNJ661v
selcys[e]	Selenocysteine	C3H7NO2Se	C3H7NO2Se	0	e	C05688					iNJ661v
seln[c]	Selenide	HSe	HSe	0	c	C01528					iNJ661v
semet[c]	L-selenomethionine	C5H11NO2Se	C5H11NO2Se	0	c	C05335					Bing
semtrna[c]	selenomethionyl-tRNA(Met)	C5H11NOSeR	C5H11NOSeR	0	c	C05336					Bing
seo3[c]	selenite	h2SeO3	SeO3	-2	c	C05684					Bing
ser-D[c]	D-serine	C3H7NO3	C3H7NO3	0	c	C00740					iNJ661v
ser-D[e]	D-serine	C3H7NO3	C3H7NO3	0	e	C00740					iNJ661v
ser-L[c]	L-serine	C3H7NO3	C3H7NO3	0	c	C00065					iNJ661v
ser-L[e]	L-serine	C3H7NO3	C3H7NO3	0	e	C00065					iNJ661v
shchc[c]	2-Succinyl-6-hydroxy-2-4-cyclohexadiene-1-carboxylate	C11H12O6	C11H10O6	-2	c	C05817					iNJ661v
sheme[c]	SIROHEME	C42H44FeN4O16	C42H36FeN4O16	-8	c	C00748					iNJ661v
skm[c]	Shikimate	C7H10O5	C7H9O5	-1	c	C00493					iNJ661v
skm[e]	Shikimate	C7H10O5	C7H9O5	-1	e	C00493					iNJ661v
skm5p[c]	Shikimate-5-phosphate	C7H11O8P	C7H9O8P	-3	c	C03175					iNJ661v
sl26da[c]	N-Succinyl-LL-2-6-diaminoheptanedioate	C11H18N2O7	C11H16N2O7	-2	c	C04421					iNJ661v
sl2a6o[c]	N-Succinyl-2-L-amino-6-oxoheptanedioate	C11H15NO8	C11H12NO8	-3	c	C04462					iNJ661v
slnt[c]	selenate	h2SeO4	SeO4	-2	c	C05697					Bing
so3[c]	Sulfite	SO3	SO3	-1	c	C00094					iNJ661v
so3[e]	Sulfite	SO3	SO3	-1	e	C00094					iNJ661v
so4[c]	Sulfate	O4S	O4S	-2	c	C00059					iNJ661v
so4[e]	Sulfate	O4S	O4S	-2	e	C00059					iNJ661v
stcoa[c]	Stearoyl-CoA-n-C180CoA	C39H70N7O17P3S	C39H66N7O17P3S	-4	c	C00412					iNJ661v
suc[c]	sucrose	C12H22O11	C12H22O11	0	c	C00089					Bing
suc[e]	sucrose	C12H22O11	C12H22O11	0	e	C00089					Bing
suc6p[c]	sucrose 6-phosphate	C12H23O14P	C12H21O14P	-2	c	C02591
sucbz[c]	O-succinylbenzoate	C11H10O5	C11H8O5	-2	c	C02730					iNJ661v
succ[c]	succinate	C4H6O4	C4H4O4	-2	c	C00042					iNJ661v
succ[e]	succinate	C4H6O4	C4H4O4	-2	e	C00042					iNJ661v
succoa[c]	succinyl-CoA	C25H40N7O19P3S	C25H35N7O19P3S	-5	c	C00091					iNJ661v
suchms[c]	O-Succinyl-L-homoserine	C8H13NO6	C8H12NO6	-1	c	C01118					iNJ661v
sucsal[c]	Succinic-semialdehyde	C4H6O3	C4H5O3	-1	c	C00232					iNJ661v
t3metglucoa[c]	trans-3-methylglutaconyl-CoA	C27H42N7O19P3S	C27H37N7O19P3S	-5	c	C03231					A3(2)
tag-c16[c]	Triacylglycerol	C6H5O6R3	C6H5O6R3	0	c	C00422					A3(2)
tamocta[c]	tetra-methyl-octacosanoate	C32H63O2	C32H63O2	0	c						iNJ661v
tcynt[c]	Thiocyanate	CHNS	CNS	-1	c	C01755					iNJ661v
td2coa[c]	trans-Tetradec-2-enoyl-CoA	C35H60N7O17P3S	C35H56N7O17P3S	-4	c	C05273					iAF1260
tdacp[c]	myristoyl-ACP	C14H27ORS	C14H27ORS	0	c	C05761					iNJ661v
tdca[c]	Tridecanoate (n-C13:0)	C13H26O2	C13H25O2	-1	c	C17076					Bing
[truncated: 312 more rows]

## Sheet: biomass composition on glucose
Biomass Composition on Glucose
[truncated: 77 more rows]

## Sheet: Experimental results on glucose
	Cellular content %(w/w)
[truncated: 99 more rows]

[truncated: 2 more sheets: biomass composition on C16, Experimental results on C16]
