# Supplementary material for: Metabolic Exchange with Non-Alkane-Consuming Pseudomonas stutzeri SLG510A3-8 Improves n-Alkane Biodegradation by the Alkane Degrader Dietzia sp. Strain DQ12-45-1b
Source: Appl Environ Microbiol. 2020 Apr 1;86(8):e02931-19. doi: 10.1128/AEM.02931-19 (PMC7117941; doi:10.1128/AEM.02931-19)
Supplement: Supplemental file 3 [file AEM.02931-19-sd003.xlsx]

## Sheet: reactions
Rxn name	Rxn description	Formula	Gene-reaction association	Genes	Proteins	Subsystem	Reversible	LB	UB	Objective	Confidence Score	EC Number	Notes	References
PSA3-0001	P1,P4-bis(5'-adenosyl)-tetraphosphate nucleotidebisphosphohydrolase	h2o[c] + b5adotp[c] <=> 2 adp[c]	(A3-orf01006)	A3-orf01006		Purine metabolism	1	-1000	1000	0		3.6.1.41			R00125
PSA3-0002	S-Adenosyl-L-homocysteine hydrolase	h2o[c] + ahcys[c] <=> adn[c] + hcys-L[c]	(A3-orf05958)	A3-orf05958		Cysteine and methionine metabolism	1	-1000	1000	0		3.3.1.1			R00192
PSA3-0003	(S)-Hydroxydecanoyl-CoA hydro-lyase	h2o[c] + dc2coa[c] -> hdcacoa[c]	(A3-orf03846) or (A3-orf04933) or (A3-orf01764) or (A3-orf03939) or (A3-orf03046)	A3-orf01764 A3-orf03939 A3-orf03846 A3-orf03046 A3-orf04933		Fatty acid elongation	0	0	1000	0		4.2.1.17 4.2.1.74			R04744
PSA3-0004	(S)-3-Hydroxytetradecanoyl-CoA:NAD+ oxidoreductase	3htdcoa[c] + nad[c] -> 3otdcoa[c] + 2 h[c] + nadh[c]	(A3-orf03846) or (A3-orf00180)	A3-orf00180 A3-orf03846		Fatty acid elongation	0	0	1000	0		1.1.1.35 1.1.1.211			R04739
PSA3-0005	L-Valine:2-oxoglutarate aminotransferase	val-L[c] + akg[c] <=> glu-L[c] + 3mob[c]	(A3-orf05762)	A3-orf05762		Valine, leucine and isoleucine degradation	1	-1000	1000	0		2.6.1.6 2.6.1.42			R01214
PSA3-0006	Malonyl-CoA:[acyl-carrier-protein] S-malonyltransferase	malcoa[c] + acp[c] + h[c] <=> malacp[c] + coa[c]	(A3-orf04020) or (A3-orf06284)	A3-orf04020 A3-orf06284		Cysteine and methionine metabolism	1	-1000	1000	0		2.3.1.39			R01626
PSA3-0007	(2S,3R)-3-Hydroxybutane-1,2,3-tricarboxylate pyruvate-lyase	micit[c] <=> pyr[c] + succ[c]	(A3-orf03363)	A3-orf03363		Propanoate metabolism	1	-1000	1000	0		4.1.3.30			R00409
PSA3-0008	(R)-Pantoate:NADP+ 2-oxidoreductase	nadph[c] + 2 h[c] + 2dhp[c] -> nadp[c] + pant-R[c]	(A3-orf04856) or (A3-orf03375)	A3-orf03375 A3-orf04856		Pantothenate and CoA biosynthesis	0	0	1000	0		1.1.1.169			R02472
PSA3-0009	5-Amino-2-oxopentanoate:2-oxoglutarate aminotransferase	glu-L[c] + imacp[c] -> hisp[c] + akg[c] + h[c]	(A3-orf01526) or (A3-orf02921)	A3-orf01526 A3-orf02921		Histidine metabolism	0	0	1000	0		2.6.1.9			R03243
PSA3-0010	L-Homoserine:NADP+ oxidoreductase	aspsa[c] + nadph[c] + 2 h[c] -> nadp[c] + hom-L[c]	(A3-orf01737)	A3-orf01737		Glycine, serine and threonine metabolism	0	0	1000	0		1.1.1.3			R01775
PSA3-0011	S-Adenosyl-L-methionine:8-amino-7-oxononanoate aminotransferase	amet[c] + 8aonn[c] + h[c] <=> dann[c] + amob[c]	(A3-orf05970)	A3-orf05970		Biotin metabolism	1	-1000	1000	0		2.6.1.62			R03231
PSA3-0012	Hexanoyl-CoA:acetyl-CoA C-acyltransferase	3oocoa[c] + coa[c] -> accoa[c] + palmcoa[c]	(A3-orf01827) or (A3-orf03844) or (A3-orf02435) or (A3-orf04941)	A3-orf01827 A3-orf03844 A3-orf02435 A3-orf04941		Fatty acid elongation	0	0	1000	0		2.3.1.16			R04747
PSA3-0013	D-Glucose-6-phosphate:NADP+ 1-oxoreductase	g6p[c] + nadp[c] -> 6pgl[c] + nadph[c] + 2 h[c]	(A3-orf00403) or (A3-orf02936) or (A3-orf05199)	A3-orf00403 A3-orf02936 A3-orf05199			0	0	1000	0		1.1.1.49 1.1.1.363			R00835
PSA3-0014	N-(5-Phospho-D-ribosyl)anthranilate:pyrophosphatephosphoribosyl-transferase	prpp[c] + anth[c] -> ppi[c] + pran[c] + h[c]	(A3-orf01041)	A3-orf01041		Phenylalanine, tryosine and tryptophan biosynthesis	0	0	1000	0		2.4.2.18			R01073
PSA3-0015	(S)-3-Hydroxydodecanoyl-CoA:NAD+ oxidoreductase	3hddcoa[c] + nad[c] <=> 2 h[c] + 3oddcoa[c] + nadh[c]	(A3-orf03846) or (A3-orf00180) or (A3-orf00560) or (A3-orf03559)	A3-orf00180 A3-orf00560 A3-orf03846 A3-orf03559		Fatty acid elongation	1	-1000	1000	0		1.1.1.35 1.1.1.211			R04741
PSA3-0016	D-Fructose 6-phosphate:D-glyceraldehyde-3-phosphate glycolaldehyde transferase	g3p[c] + f6p[c] <=> xu5p-D[c] + e4p[c]	(A3-orf05934)	A3-orf05934		Pentose phosphate pathway	1	-1000	1000	0		2.2.1.1			R01830
PSA3-0017	Undecaprenyl-diphosphate phosphohydrolase	h2o[c] + udcpdp[c] -> pi[c] + udcpp[c] + 2 h[c]	(A3-orf03097)	A3-orf03097		Peptidoglycan biosynthesis	0	0	1000	0		3.6.1.27			R05627
PSA3-0018	(S)-3-Hydroxytetradecanoyl-CoA hydro-lyase	h2o[c] + td2coa[c] -> 3htdcoa[c]	(A3-orf03846) or (A3-orf04933) or (A3-orf01764) or (A3-orf03939) or (A3-orf03046)	A3-orf01764 A3-orf03939 A3-orf03846 A3-orf03046 A3-orf04933		Fatty acid elongation	0	0	1000	0		4.2.1.17 4.2.1.74			R04740
PSA3-0019	10-Formyltetrahydrofolate:5'-phosphoribosylglycinamideformyltransferase	10fthf[c] + gar[c] <=> thf[c] + h[c] + fgam[c]	(A3-orf04312) or (A3-orf01724)	A3-orf01724 A3-orf04312		Purine metabolism	1	-1000	1000	0		2.1.2.2			R04325
PSA3-0020	(R)-3-Hydroxybutanoate:NAD+ oxidoreductase	bhb[c] + nad[c] <=> acac[c] + 2 h[c] + nadh[c]	(A3-orf01233)	A3-orf01233		Butanoate metabolism	1	-1000	1000	0		1.1.1.30			R01361
PSA3-0021	Palmitate:CoA ligase (AMP-forming)	hdca[c] + atp[c] + coa[c] -> ppi[c] + pmtcoa[c] + amp[c] + h[c]	(A3-orf04541) or (A3-orf04542) or (A3-orf00193)	A3-orf00193 A3-orf04541 A3-orf04542		Fatty acid degradation	0	0	1000	0		6.2.1.3			R01280
PSA3-0022	Succinyl-CoA:3-oxoadipate CoA-transferase	succoa[c] + kadipate[c] <=> kadcoa[c] + succ[c]	(A3-orf04938 and A3-orf04940) or (A3-orf01825 and A3-orf01826)	A3-orf04938 A3-orf04940 A3-orf01825 A3-orf01826		Benzoate degradation	1	-1000	1000	0		2.8.3.6			R02990
PSA3-0023	ferredoxin-NADP reductase	2 fdxrd[c] + nadp[c] <=> nadph[c] + 2 fdxox[c] + 4 h[c]	(A3-orf01350) or (A3-orf02105)	A3-orf01350 A3-orf02105			1	-1000	1000	0		1.18.1.2			R01195
PSA3-0024	N-Succinyl-L-2,6-diaminoheptanedioate:2-ocoglytarateamino-transferase	akg[c] + sl26da[c] <=> glu-L[c] + sl2a6o[c]	(A3-orf03938) or (A3-orf04317)	A3-orf03938 A3-orf04317		Lysine biosynthesis	1	-1000	1000	0		2.6.1.17			R04475
PSA3-0025	Carbamoyl-phosphate:L-ornithine carbamoyltransferase	orn[c] + cbp[c] <=> pi[c] + h[c] + citr-L[c]	(A3-orf04595) or (A3-orf06033)	A3-orf04595 A3-orf06033		Arginine biosynthesis	1	-1000	1000	0		2.1.3.3			R01398
PSA3-0026	Acetyl-CoA:acetyl-CoA C-acetyltransferase	3ohcoa[c] + coa[c] -> butcoa[c] + accoa[c]	(A3-orf03560) or (A3-orf02435) or (A3-orf03844) or (A3-orf04941)	A3-orf03844 A3-orf03560 A3-orf02435 A3-orf04941		Fatty acid elongation	0	0	1000	0		2.3.1.9 2.3.1.16			R01177
PSA3-0027	(S)-Hydroxyhexanoyl-CoA hydro-lyase	h2o[c] + thcoa[c] -> 3hhcoa[c]	(A3-orf03846) or (A3-orf04933) or (A3-orf01764) or (A3-orf03939) or (A3-orf03046)	A3-orf01764 A3-orf03939 A3-orf03846 A3-orf03046 A3-orf04933		Fatty acid elongation	0	0	1000	0		4.2.1.17 4.2.1.74			R04749
PSA3-0028	ATP:D-ribose-5-phosphate pyrophosphotransferase	r5p[c] + atp[c] -> prpp[c] + amp[c] + h[c]	(A3-orf04905) or (A3-orf01230) or (A3-orf03253)	A3-orf01230 A3-orf03253 A3-orf04905		Pentose phosphate pathway	0	0	1000	0		2.7.6.1			R01049
PSA3-0029	D-Glucosamine 1-phosphate 1,6-phosphomutase	gam1p[c] <=> gam6p[c]	(A3-orf05108)	A3-orf05108		Amino sugar and nucleotide sugar metabolism	1	-1000	1000	0		5.4.2.10			R02060
PSA3-0030	ATP:3-phospho-D-glycerate 1-phosphotransferase	3pg[c] + atp[c] -> adp[c] + 13dpg[c]	(A3-orf05930)	A3-orf05930		Glycolysis/Gluconeogenesis	0	0	1000	0		2.7.2.3			R01512
PSA3-0031	D-Mannose-6-phosphate ketol-isomerase	man6p[c] <=> f6p[c]	(A3-orf01695)	A3-orf01695			1	-1000	1000	0		5.3.1.8			R00772
PSA3-0032	N-(L-Argininosuccinate) arginie-lyase	argsuc[c] <=> arg-L[c] + fum[c]	(A3-orf00884)	A3-orf00884		Pentose phosphate pathway	1	-1000	1000	0		4.3.2.1			R01086
PSA3-0033	3-Isopropylmalate:NAD+ oxidoreductase	3c2hmp[c] + nad[c] <=> 3c4mop[c] + 2 h[c] + nadh[c]	(A3-orf03767)	A3-orf03767		Valine, leucine and isoleucine biosynthesis	1	-1000	1000	0		1.1.1.85			R04426
PSA3-0034	L-Alanine:3-oxopropanoate aminotransferase	mmsa[c] + ala-L[c] <=> pyr[c] + 3aibut[c]	(A3-orf00071) or (A3-orf00106)	A3-orf00071 A3-orf00106		Valine, leucine and isoleucine degradation	1	-1000	1000	0		2.6.1.18			R04187
PSA3-0035	2-Isopropylmalate hydro-lyase	3c3hmp[c] <=> h2o[c] + 2ippm[c]	(A3-orf03770 and A3-orf03772)	A3-orf03772 A3-orf03770		Valine, leucine and isoleucine biosynthesis	1	-1000	1000	0		4.2.1.33			R03968
PSA3-0036	glycine synthase	gly[c] + thf[c] + nad[c] -> co2[c] + nh3[c] + mlthf[c] + nadh[c] + h[c]	(A3-orf06173 and A3-orf06172 and A3-orf06171 and A3-orf03617)	A3-orf03617 A3-orf06171 A3-orf06172 A3-orf06173		Glyoxylate and dicarboxylate metabolism	0	0	1000	0		1.4.4.2 1.8.1.4 2.1.2.10			R01221
PSA3-0037	L-Alanine:2-oxoglutarate aminotransferase	ala-L[c] + akg[c] <=> glu-L[c] + pyr[c]	(A3-orf02363)	A3-orf02363		Arginine biosynthesis	1	-1000	1000	0		2.6.1.2			R00258
PSA3-0038	Isocitrate:NADP+ oxidoreductase (decarboxylating)	icit[c] + nadp[c] -> co2[c] + akg[c] + nadph[c] + h[c]	(A3-orf02972) or (A3-orf02969)	A3-orf02972 A3-orf02969		Glutathione metabolism	0	0	1000	0		1.1.1.42			R00267
PSA3-0039	(R)-2,3-Dihydroxy-3-methylbutanoate:NADP+ oxidoreductase(isomerizing)	3h3mob[c] + nadph[c] + 2 h[c] -> 23dhmb[c] + nadp[c]	(A3-orf05018)	A3-orf05018		Valine, leucine and isoleucine biosynthesis	0	0	1000	0		1.1.1.86			R04440
PSA3-0040	Pyruvate:carbon-dioxide ligase (ADP-forming)	hco3[c] + pyr[c] + atp[c] -> oaa[c] + adp[c] + pi[c]	(A3-orf00409 and A3-orf00411)	A3-orf00409 A3-orf00411		Citrate cycle	0	0	1000	0		6.4.1.1			R00344
PSA3-0041	UNK3	glu-L[c] + 2kmb[c] <=> met-L[c] + akg[c]	(A3-orf04590) or (A3-orf05316)	A3-orf04590 A3-orf05316		Cysteine and methionine metabolism	1	-1000	1000	0		2.6.1.5 2.6.1.57			R07396
PSA3-0042	Guanosine 3'-diphosphate 5'-triphosphate 5'-phosphohydrolase	h2o[c] + gdptp[c] -> gu5dp3dp[c] + pi[c] + h[c]	(A3-orf00920)	A3-orf00920		Purine metabolism	0	0	1000	0		3.6.1.11 3.6.1.40			R03409
PSA3-0043	Phosphoenolpyruvate:UDP-N-acetyl-D-glucosamine1-carboxyvinyl-transferase	uacgam[c] + pep[c] -> pi[c] + uaccg[c]	(A3-orf01521)	A3-orf01521		Amino sugar and nucleotide sugar metabolism	0	0	1000	0		2.5.1.7			R00660
PSA3-0044	phosphoadenylyl-sulfate reductase (thioredoxin)	paps[c] + trdrd[c] -> pap[c] + so3[c] + h[c] + trdox[c]	(A3-orf03373)	A3-orf03373		Sulfur metabolism	0	0	1000	0		1.8.4.8			R02021
PSA3-0045	Acetyl-CoA:orthophosphate acetyltransferase	accoa[c] + pi[c] <=> actp[c] + coa[c]	(A3-orf01637)	A3-orf01637		Cysteine and methionine metabolism	1	-1000	1000	0		2.3.1.8			R00230
PSA3-0046	N6-(1,2-Dicarboxyethyl)AMP AMP-lyase	dcamp[c] -> fum[c] + amp[c]	(A3-orf02964)	A3-orf02964		Purine metabolism	0	0	1000	0		4.3.2.2			R01083
PSA3-0047	D-Ribose-5-phosphate ketol-isomerase	r5p[c] <=> ru5p-D[c]	(A3-orf00703)	A3-orf00703		Amino sugar and nucleotide sugar metabolism	1	-1000	1000	0		5.3.1.6			R01056
PSA3-0048	ATP:polyphosphate phosphotransferase	ppi[c] + atp[c] -> adp[c] + pppi[c]	(A3-orf00918)	A3-orf00918		Oxidative phosphorylation	0	0	1000	0		2.7.4.1			R02184
PSA3-0049	L-2,4-diaminobutyrate:2-ketoglutarate 4-aminotransferase, PvdH	dabut[c] + akg[c] <=> glu-L[c] + aspsa[c]	(A3-orf00401)	A3-orf00401		Glycine, serine and threonine metabolism	1	-1000	1000	0		2.6.1.76 2.6.1.-			R06977
PSA3-0050	Orotidine-5'-phosphate:pyrophosphate phosphoribosyltransferase	orot5p[c] + ppi[c] + h[c] <=> prpp[c] + orot[c]	(A3-orf00792)	A3-orf00792		Pyrimidine metabolism	1	-1000	1000	0		2.4.2.10			R01870
PSA3-0051	D-Glyceraldehyde-3-phosphate:NAD+ oxidoreductase(phosphorylating)	g3p[c] + pi[c] + nad[c] <=> 13dpg[c] + 2 h[c] + nadh[c]	(A3-orf00832) or (A3-orf03273) or (A3-orf04066)	A3-orf00832 A3-orf03273 A3-orf04066		Glycolysis/Gluconeogenesis	1	-1000	1000	0		1.2.1.12			R01061
PSA3-0052	ATP:(d)GMP phosphotransferase	atp[c] + dgmp[c] + h[c] -> adp[c] + dgdp[c]	(A3-orf00786)	A3-orf00786		Oxidative phosphorylation	0	0	1000	0		2.7.4.8 2.7.4.12			R02090
PSA3-0053	10-Formyltetrahydrofolate:5'-phosphoribosyl-5-amino-4-imidazolecarboxamide formyltransferase	10fthf[c] + aicar[c] <=> fprica[c] + thf[c]	(A3-orf05050)	A3-orf05050		Glycine, serine and threonine metabolism	1	-1000	1000	0		2.1.2.3			R04560
PSA3-0054	5,10-Methylenetetrahydrofolate:glycine hydroxymethyltransferase	h2o[c] + gly[c] + mlthf[c] <=> ser-L[c] + thf[c]	(A3-orf01361)	A3-orf01361		Methane metabolism	1	-1000	1000	0		2.1.2.1			R09099
PSA3-0055	(S)-3-Hydroxydodecanoyl-CoA hydro-lyase	h2o[c] + dd2coa[c] -> 3hddcoa[c]	(A3-orf03846) or (A3-orf04933) or (A3-orf01764) or (A3-orf03939) or (A3-orf03046)	A3-orf01764 A3-orf03939 A3-orf03846 A3-orf03046 A3-orf04933		Fatty acid elongation	0	0	1000	0		4.2.1.17 4.2.1.74			R04170
PSA3-0056	Hexanoyl-CoA:(acceptor) 2,3-oxidoreductase	fad[c] + palmcoa[c] <=> thcoa[c] + fadh2[c]	(A3-orf05805) or (A3-orf03115) or (A3-orf03952) or (A3-orf03871) or (A3-orf05296) or (A3-orf05773)	A3-orf03952 A3-orf03871 A3-orf03115 A3-orf05296 A3-orf05773 A3-orf05805		Fatty acid degradation	1	-1000	1000	0		1.3.3.6 1.3.8.1 1.3.99.-			R04751
PSA3-0057	Tetrahydrofolate:L-glutamate gamma-ligase (ADP-forming)	glu-L[c] + thf[c] + atp[c] -> adp[c] + thfglu[c] + pi[c] + 3 h[c]	(A3-orf03756)	A3-orf03756		Folate biosynthesis	0	0	1000	0		6.3.2.17			R00942
PSA3-0058	UDPMurAc(oyl-L-Ala-D-gamma-Glu-L-Lys-D-Ala-D-Ala):undecaprenyl-phosphate phospho-N-acetylmuramoyl-pentapeptide-transferase	uggmda[c] + udcpp[c] -> uagmda[c] + ump[c]	(A3-orf01562)	A3-orf01562		Peptidoglycan biosynthesis	0	0	1000	0		2.7.8.13			R05630
PSA3-0059	dTDP-6-deoxy-L-mannose:NADP+ 4-oxidoreductase	dtdp4d6dm[c] + nadph[c] + 2 h[c] -> nadp[c] + dtdprmn[c]	(A3-orf00132) or (A3-orf02656) or (A3-orf05062) or (A3-orf01167)	A3-orf00132 A3-orf02656 A3-orf05062 A3-orf01167		Streptomycin biosynthesis	0	0	1000	0		1.1.1.133			R02777
PSA3-0060	2-Carboxy-2,5-dihydro-5-oxofuran-2-acetate lyase (decyclizing)	2c25dho[c] <=> 3cm[c] + h[c]	(A3-orf01830)	A3-orf01830		Benzoate degradation	1	-1000	1000	0		5.5.1.2			R03307
PSA3-0061	(S)-3-Hydroxybutanoyl-CoA:NAD+ oxidoreductase	3hbcoa[c] + nad[c] -> aacoa[c] + 2 h[c] + nadh[c]	(A3-orf03846) or (A3-orf00180) or (A3-orf00560) or (A3-orf03559)	A3-orf00180 A3-orf00560 A3-orf03846 A3-orf03559		Fatty acid degradation	0	0	1000	0		1.1.1.35			R01975
PSA3-0062	(S)-Hydroxyhexanoyl-CoA:NAD+ oxidoreductase	3hhcoa[c] + nad[c] -> 3ohcoa[c] + 2 h[c] + nadh[c]	(A3-orf03846) or (A3-orf00180) or (A3-orf00560) or (A3-orf03559)	A3-orf00180 A3-orf00560 A3-orf03846 A3-orf03559		Fatty acid elongation	0	0	1000	0		1.1.1.35 1.1.1.211			R04748
PSA3-0063	Myristoyl-CoA:acetylCoA C-myristoyltransferase	accoa[c] + tdcoa[c] <=> 3ohdcoa[c] + coa[c]	(A3-orf03844) or (A3-orf02435)	A3-orf03844 A3-orf02435		Fatty acid degradation	1	-1000	1000	0		2.3.1.16			R03991
PSA3-0064	Alanyl-tRNA synthetase	trnaala[c] + ala-L[c] + atp[c] -> ppi[c] + alatrna[c] + amp[c]	(A3-orf01913)	A3-orf01913		Aminoacyl-tRNA biosynthesis	0	0	1000	0		6.1.1.7			R03038
PSA3-0065	L-Glutamate:NADP+ oxidoreductase (deaminating)	glu-L[c] + h2o[c] + nadp[c] <=> nh3[c] + akg[c] + nadph[c] + 2 h[c]	(A3-orf00951 and A3-orf00952) or (A3-orf01353)	A3-orf00951 A3-orf00952 A3-orf01353		Arginine biosynthesis	1	-1000	1000	0		1.4.1.3 1.4.1.4 1.4.1.13			R00248
PSA3-0066	dTTP:alpha-D-glucose-1-phosphate thymidylyltransferase	g1p[c] + dttp[c] <=> ppi[c] + dtdpglu[c] + 3 h[c]	(A3-orf00136)	A3-orf00136		Streptomycin biosynthesis	1	-1000	1000	0		2.7.7.24			R02328
PSA3-0067	5,10-Methenyltetrahydrofolate 5-hydrolase(decyclizing)	h2o[c] + methf[c] <=> 10fthf[c] + 2 h[c]	(A3-orf03334)	A3-orf03334		One carbon pool by folate	1	-1000	1000	0		3.5.4.9			R01655
PSA3-0068	Propanoate:CoA ligase (AMP-forming)	ppa[c] + atp[c] -> ppi[c] + padnlt[c]	(A3-orf03851)	A3-orf03851		Propanoate metabolism	0	0	1000	0		6.2.1.1 6.2.1.17			R01354
PSA3-0069	Propanoyl-CoA:(acceptor) 2,3-oxidoreductase	ppcoa[c] + fad[c] <=> fadh2[c] + ppecoa[c]	(A3-orf03115) or (A3-orf05296)	A3-orf03115 A3-orf05296		beta-Alanine metabolism	1	-1000	1000	0		1.3.8.7			R00924
PSA3-0070	ATP:thiamin-phosphate phosphotransferase	thmmp[c] + atp[c] + h[c] -> adp[c] + thmpp[c]	(A3-orf01201)	A3-orf01201		Thiamine metabolism	0	0	1000	0		2.7.4.16			R00617
PSA3-0071	Acetyl-CoA:carbon-dioxide ligase (ADP-forming)	hco3[c] + accoa[c] + atp[c] -> adp[c] + pi[c] + malcoa[c]	(A3-orf02155 and A3-orf03757) or (A3-orf05041 and A3-orf05042)	A3-orf02155 A3-orf03757 A3-orf05041 A3-orf05042		Glyoxylate and dicarboxylate metabolism	0	0	1000	0		6.4.1.2			R00742
PSA3-0072	D-Mannitol:NAD+ 2-oxidoreductase	mnl[c] + nad[c] <=> 2 h[c] + fru[c] + nadh[c]	(A3-orf03118)	A3-orf03118		Fructose and mannose metabolism	1	-1000	1000	0		1.1.1.11 1.1.1.67			R00868
PSA3-0073	L-Alanine racemase	ala-L[c] <=> ala-D[c]	(A3-orf05452)	A3-orf05452		Thiamine metabolism	1	-1000	1000	0		5.1.1.1			R00401
PSA3-0074	Succinyl-CoA:3-oxo-acid CoA-transferase	succoa[c] + acac[c] <=> aacoa[c] + succ[c]	(A3-orf04938 and A3-orf04940)	A3-orf04938 A3-orf04940		Valine, leucine and isoleucine degradation	1	-1000	1000	0		2.8.3.5			R00410
PSA3-0075	4-Aminobutanoate:2-oxoglutarate aminotransferase	4abut[c] + akg[c] <=> glu-L[c] + sucsal[c]	(A3-orf01032)	A3-orf01032		Ascorbate and aldarate metabolism	1	-1000	1000	0		2.6.1.19			R01648
PSA3-0076	3-Aminopropanoate:2-oxoglutarate aminotransferase	akg[c] + ala-B[c] <=> glu-L[c] + msa[c]	(A3-orf01032)	A3-orf01032		beta-Alanine metabolism	1	-1000	1000	0		2.6.1.19 2.6.1.55			R00908
PSA3-0077	(S)-3-Hydroxybutanoyl-CoA hydro-lyase	h2o[c] + crtcoa[c] -> 3hbcoa[c]	(A3-orf03846) or (A3-orf03046) or (A3-orf01764) or (A3-orf03939) or (A3-orf03545)	A3-orf01764 A3-orf03939 A3-orf03846 A3-orf03545 A3-orf03046		Fatty acid degradation	0	0	1000	0		4.2.1.17			R03026
PSA3-0078	Glycolate:NAD+ oxidoreductase	glyclt[c] + nad[c] <=> glx[c] + 2 h[c] + nadh[c]	(A3-orf01618)	A3-orf01618		Glyoxylate and dicarboxylate metabolism	1	-1000	1000	0		1.1.1.26 1.1.1.29			R00717
PSA3-0079	(S)-3-Hydroxyhexadecanoyl-CoA hydro-lyase	h2o[c] + hdcoa[c] -> 3hhdcoa[c]	(A3-orf03846) or (A3-orf03545) or (A3-orf03939) or (A3-orf03046)	A3-orf03939 A3-orf03846 A3-orf03545 A3-orf03046		Fatty acid elongation	0	0	1000	0		4.2.1.17			R04738
PSA3-0080	2-Phospho-D-glycerate 2,3-phosphomutase	2pg[c] <=> 3pg[c]	(A3-orf06198)	A3-orf06198		Glycolysis/Gluconeogenesis	1	-1000	1000	0		5.4.2.11 5.4.2.12			R01518
PSA3-0081	(R)-Lactate:NAD+ oxidoreductase	lac-D[c] + nad[c] -> pyr[c] + 2 h[c] + nadh[c]	(A3-orf00445)	A3-orf00445		Glycolysis/Gluconeogenesis	0	0	1000	0		1.1.1.27			R00703
PSA3-0082	ATP:CMP phosphotransferase	dcmp[c] + atp[c] + h[c] -> adp[c] + dcdp[c]	(A3-orf02924)	A3-orf02924		Pyrimidine metabolism	0	0	1000	0		2.7.4.14 2.7.4.25			R01665
PSA3-0083	Nicotinate D-ribonucleotide phosphohydrolase	nicrnt[c] + h2o[c] -> pi[c] + nicrns[c]	(A3-orf02180) or (A3-orf06326)	A3-orf02180 A3-orf06326		Nicotinate and nicotinamide metabolism	0	0	1000	0		3.1.3.5 3.1.3.-			R03346
PSA3-0084	D-4-Hydroxy-2-oxoglutarate glyoxylate-lyase	4h2kg[c] <=> pyr[c] + glx[c]	(A3-orf02939) or (A3-orf05194)	A3-orf02939 A3-orf05194		Arginine and proline metabolism	1	-1000	1000	0		4.1.3.16			R00471
PSA3-0085	1-(5-Phospho-D-ribosyl)-ATP:pyrophosphate phosphoribosyl-transferase	prpp[c] + atp[c] -> ppi[c] + prbatp[c]	(A3-orf01523 and A3-orf05469)	A3-orf01523 A3-orf05469		Histidine metabolism	0	0	1000	0		2.4.2.17			R01071
PSA3-0086	(S)-Lactaldehyde:NAD+ oxidoreductase	h2o[c] + lald-L[c] + nad[c] <=> lac-L[c] + 3 h[c] + nadh[c]	(A3-orf01030) or (A3-orf02798)	A3-orf01030 A3-orf02798		Pyruvate metabolism	1	-1000	1000	0		1.2.1.22			R01446
PSA3-0087	ATP:selenide, water phosphotransferase	h2o[c] + seln[c] + atp[c] -> selnp[c] + pi[c] + amp[c] + 4 h[c]	(A3-orf03576)	A3-orf03576		Selenocompound metabolism	0	0	1000	0		2.7.9.3			R03595
PSA3-0088	ATP:AMP phosphotransferase	amp[c] + atp[c] + h[c] -> 2 adp[c]	(A3-orf04197)	A3-orf04197		Purine metabolism	0	0	1000	0		2.7.4.3			R00127
PSA3-0089	adenosylcobyric acid:(R)-1-aminopropan-2-ol ligase (ADP-forming)	adcobhex[c] + appl[c] + 3 h[c] <=> h2o[c] + adocbi[c]	(A3-orf01882)	A3-orf01882		Porphyrin and chlorophyll metabolism	1	-1000	1000	0		6.3.1.10			R07302
PSA3-0090	Propinol adenylate:CoA ligase (AMP-forming)	padnlt[c] + coa[c] -> ppcoa[c] + amp[c] + h[c]	(A3-orf03851)	A3-orf03851		Propanoate metabolism	0	0	1000	0		6.2.1.1 6.2.1.17			R00926
PSA3-0091	4-Carboxymethylbut-3-en-4-olide enol-lactonohydrolase	h2o[c] + 5odhf2a[c] <=> kadipate[c] + h[c]	(A3-orf01831)	A3-orf01831		Benzoate degradation	1	-1000	1000	0		3.1.1.24			R02991
PSA3-0092	(S)-Hydroxyoctanoyl-CoA:NAD+ oxidoreductase	3hocoa[c] + nad[c] -> 3oocoa[c] + 2 h[c] + nadh[c]	(A3-orf03846) or (A3-orf00180) or (A3-orf00560) or (A3-orf03559)	A3-orf00180 A3-orf00560 A3-orf03846 A3-orf03559		Fatty acid elongation	0	0	1000	0		1.1.1.35 1.1.1.211			R04745
PSA3-0093	4-phospho-D-erythronate:NAD+ 2-oxidoreductase	4per[c] + nad[c] -> ohpb[c] + 2 h[c] + nadh[c]	(A3-orf03697)	A3-orf03697		Vitamin B6 metabolism	0	0	1000	0		1.1.1.290			R04210
PSA3-0094	3-Phospho-D-glycerate:NAD+ 2-oxidoreductase	3pg[c] + nad[c] <=> 2 h[c] + 3php[c] + nadh[c]	(A3-orf00693)	A3-orf00693		Glycine, serine and threonine metabolism	1	-1000	1000	0		1.1.1.95			R01513
PSA3-0095	D-Glucose-6-phosphate ketol-isomerase	g6p[c] <=> f6p[c]	(A3-orf05082)	A3-orf05082		Glycolysis/Gluconeogenesis	1	-1000	1000	0		5.3.1.9			R03321
PSA3-0096	3-Phosphoserine:2-oxoglutarate aminotransferase	pser-L[c] + akg[c] <=> glu-L[c] + 3php[c]	(A3-orf02919) or (A3-orf03319)	A3-orf03319 A3-orf02919		Glycine, serine and threonine metabolism	1	-1000	1000	0		2.6.1.52			R04173
PSA3-0097	L-Alanine:3-oxopropanoate aminotransferase	ala-L[c] + msa[c] <=> pyr[c] + ala-B[c]	(A3-orf00071)	A3-orf00071		beta-Alanine metabolism	1	-1000	1000	0		2.6.1.18			R00907
PSA3-0098	L-Valine:NAD+ oxidoreductase(deaminating)	h2o[c] + val-L[c] + nad[c] -> nh3[c] + 2 h[c] + 3mob[c] + nadh[c]	(A3-orf01247)	A3-orf01247		Valine, leucine and isoleucine degradation	0	0	1000	0		1.4.1.9 1.4.1.23			R01434
PSA3-0099	L-Isoleucine:NAD+ oxidoreductase(deaminating)	h2o[c] + ile-L[c] + nad[c] <=> nh3[c] + 3mop[c] + 2 h[c] + nadh[c]	(A3-orf01247)	A3-orf01247		Valine, leucine and isoleucine biosynthesis	1	-1000	1000	0		1.4.1.9			R02196
PSA3-0100	(S)-2-Acetolactate methylmutase	alac-S[c] <=> 3h3mob[c]	(A3-orf05018)	A3-orf05018		Valine, leucine and isoleucine biosynthesis	1	-1000	1000	0		1.1.1.86 5.4.99.3			R05071
PSA3-0101	(S)-Dihydroorotate amidohydrolase	h2o[c] + dhor-S[c] <=> cbasp[c] + h[c]	(A3-orf01744) or (A3-orf05996)	A3-orf01744 A3-orf05996		Pyrimidine metabolism	1	-1000	1000	0		3.5.2.3			R01993
PSA3-0102	3-Isopropylmalate hydro-lyase	3c2hmp[c] <=> h2o[c] + 2ippm[c]	(A3-orf03770 and A3-orf03772)	A3-orf03772 A3-orf03770		Valine, leucine and isoleucine biosynthesis	1	-1000	1000	0		4.2.1.33			R04001
PSA3-0103	2-Phospho-D-glucerate hydro-lyase	2pg[c] <=> h2o[c] + pep[c]	(A3-orf02160)	A3-orf02160		Glycolysis/Gluconeogenesis	1	-1000	1000	0		4.2.1.11			R00658
PSA3-0104	D-Glyceraldehyde-3-phosphate ketol-isomerase	g3p[c] <=> dhap[c]	(A3-orf05106)	A3-orf05106		Glycolysis/Gluconeogenesis	1	-1000	1000	0		5.3.1.1			R01015
PSA3-0105	ATP:(d)GMP phosphotransferase	atp[c] + gmp[c] + h[c] -> gdp[c] + adp[c]	(A3-orf00786)	A3-orf00786		Purine metabolism	0	0	1000	0		2.7.4.8			R00332
PSA3-0106	dimethylallyl diphosphate:ferredoxin oxidoreductase	h2mb4p[c] + 2 fdxrd[c] <=> dmpp[c] + h2o[c] + 2 fdxox[c] + 2 h[c]	(A3-orf01406)	A3-orf01406		Terpenoid backbone biosynthesis	1	-1000	1000	0		1.17.7.4			R08210
PSA3-0107	GDP:D-mannose-1-phosphate guanylyltransferase	gdp[c] + man1p[c] <=> pi[c] + gdpmann[c]	(A3-orf01695)	A3-orf01695		Fructose and mannose metabolism	1	-1000	1000	0		2.7.7.22			R00883
PSA3-0108	Pyridoxine:oxygen oxidoreductase (deaminating)	o2[c] + pydxn[c] -> pydx[c] + h2o2[c]	(A3-orf02117)	A3-orf02117		Vitamin B6 metabolism	0	0	1000	0		1.4.3.5			R01711
PSA3-0109	2-Methylbutanoyl-CoA:(acceptor) 2,3-oxidoreductase	fad[c] + 2mbcoa[c] <=> 2mcrotcoa[c] + fadh2[c]	(A3-orf03556) or (A3-orf05805) or (A3-orf03115) or (A3-orf05296) or (A3-orf03549) or (A3-orf04928) or (A3-orf05773)	A3-orf03556 A3-orf03549 A3-orf03115 A3-orf04928 A3-orf05296 A3-orf05773 A3-orf05805		Valine, leucine and isoleucine degradation	1	-1000	1000	0		1.3.8.1 1.3.8.7 1.3.99.12			R03172
PSA3-0110	Sedoheptulose-7-phosphate:D-glyceraldehyde-3-phosphateglyceronetransferase	g3p[c] + s7p[c] <=> e4p[c] + f6p[c]	(A3-orf03920)	A3-orf03920		Pentose phosphate pathway	1	-1000	1000	0		2.2.1.2			R01827
PSA3-0111	D-alanine-D-alanine ligase	2 ala-D[c] + atp[c] -> adp[c] + pi[c] + h[c] + alaala[c]	(A3-orf01571)	A3-orf01571		D-Alanine metabolism	0	0	1000	0		6.3.2.4			R01150
PSA3-0112	Glycerol:NAD+ oxidoreductase	glyc[c] + nad[c] <=> gald[c] + 2 h[c] + nadh[c]	(A3-orf00072) or (A3-orf03814) or (A3-orf03313) or (A3-orf05492)	A3-orf00072 A3-orf03814 A3-orf03313 A3-orf05492		Glycerolipid metabolism	1	-1000	1000	0		1.1.1.21 1.1.1.72			R01036
PSA3-0113	L-Glutamate-5-semialdehyde:NADP+ 5-oxidoreductase (phosphorylationg)	glu5p[c] + nadph[c] + 2 h[c] -> glu5sa[c] + pi[c] + nadp[c]	(A3-orf05673)	A3-orf05673		Arginine and proline metabolism	1	-1000	1000	0		1.2.1.41			R03313
PSA3-0114	Propanoyl-CoA:acetyl-CoA C-acyltransferase	coa[c] + 2macoa[c] -> ppcoa[c] + accoa[c]	(A3-orf01827) or (A3-orf02435) or (A3-orf03844) or (A3-orf04941)	A3-orf01827 A3-orf03844 A3-orf02435 A3-orf04941		Valine, leucine and isoleucine degradation	0	0	1000	0		2.3.1.9 2.3.1.16			R00927
PSA3-0115	Hydrogen-sulfide:NADP+ oxidoreductase	so3[c] + 3 nadph[c] + 7 h[c] -> 3 h2o[c] + 3 nadp[c] + h2s[c]	(A3-orf03062 and A3-orf01451)	A3-orf01451 A3-orf03062		Sulfur metabolism	0	0	1000	0		1.8.1.2			R00858
PSA3-0116	L-Aspartate-4-semialdehyde:NADP+ oxidoreductase (phosphorylating)	aspsa[c] + pi[c] + nadp[c] <=> 4pasp[c] + nadph[c] + 2 h[c]	(A3-orf03764) or (A3-orf03766)	A3-orf03766 A3-orf03764		Glycine, serine and threonine metabolism	1	-1000	1000	0		1.2.1.11			R02291
PSA3-0117	2-dehydro-3-deoxy-D-gluconate-6-phosphateD-glyceraldehyde-3-phosphate-lyase	2dh3dpglc[c] -> g3p[c] + pyr[c]	(A3-orf02939) or (A3-orf05194)	A3-orf02939 A3-orf05194		Pentose phosphate pathway	0	0	1000	0		4.1.2.14			R05605
PSA3-0118	L-Phenylalanine:2-oxoglutarate aminotransferase	phe-L[c] + akg[c] <=> phpyr[c] + glu-L[c]	(A3-orf02921) or (A3-orf01526) or (A3-orf04590) or (A3-orf04590)	A3-orf01526 A3-orf02921 A3-orf04590		Pyruvate metabolism	1	-1000	1000	0		2.6.1.1			R00694
PSA3-0119	ATP:acetate phosphotransferase	ac[c] + atp[c] -> adp[c] + actp[c]	(A3-orf01638)	A3-orf01638		Pyruvate metabolism	0	0	1000	0		2.7.2.1 2.7.2.15			R00315
PSA3-0120	ATP:nicotinamide-nucleotide adenylyltransferase	nicrnt[c] + atp[c] -> ppi[c] + dnad[c]	(A3-orf05671)	A3-orf05671		Nicotinate and nicotinamide metabolism	0	0	1000	0		2.7.7.1 2.7.7.18			R03005
PSA3-0121	L-Tyrosine:2-oxoglutarate aminotransferase	tyr-L[c] + akg[c] <=> glu-L[c] + 34hpp[c]	(A3-orf02921) or (A3-orf01526) or (A3-orf04590) or (A3-orf05316)	A3-orf01526 A3-orf02921 A3-orf04590 A3-orf05316		Ubiquinone and other terpenoid-quinone biosynthesis	1	-1000	1000	0		2.6.1.1 2.6.1.5 2.6.1.9			R00734
PSA3-0122	Indole hydro-lyase (adding indoleglycerol-phosphate)	g3p[c] + indole[c] <=> 3ig3p[c]	(A3-orf04424 and A3-orf03818) or (A3-orf04424 and A3-orf04422)	A3-orf03818 A3-orf04422 A3-orf04424		Phenylalanine, tryosine and tryptophan biosynthesis	1	-1000	1000	0		4.1.2.8 4.2.1.20			R02340
PSA3-0123	sn-Glycerol-3-phosphate:NADP+ 2-oxidoreductase	dhap[c] + nadph[c] + 2 h[c] -> glyc3p[c] + nadp[c]	(A3-orf03590)	A3-orf03590		Glycerophospholipid metabolism	0	0	1000	0		1.1.1.94			R00844
PSA3-0124	5,10-Methylenetetrahydrofolate:NADP+ oxidoreductase	mlthf[c] + nadp[c] <=> nadph[c] + methf[c]	(A3-orf03334)	A3-orf03334		One carbon pool by folate	1	-1000	1000	0		1.5.1.5			R01220
PSA3-0125	(S)-Hydroxyoctanoyl-CoA hydro-lyase	h2o[c] + tocoa[c] -> 3hocoa[c]	(A3-orf03846) or (A3-orf04933) or (A3-orf03939) or (A3-orf03046)	A3-orf03939 A3-orf03846 A3-orf03046 A3-orf04933		Fatty acid elongation	0	0	1000	0		4.2.1.17 4.2.1.74			R04746
PSA3-0126	L-Leucine:NAD+ oxidoreductase(deaminating)	h2o[c] + leu-L[c] + nad[c] <=> 4mop[c] + nh3[c] + 2 h[c] + nadh[c]	(A3-orf01247)	A3-orf01247		Valine, leucine and isoleucine degradation	1	-1000	1000	0		1.4.1.9			R01088
PSA3-0127	glutathione:NADP+ oxidoreductase	2 gthrd[c] + nadp[c] <=> gthox[c] + nadph[c] + 2 h[c]	(A3-orf03256)	A3-orf03256		Glutathione metabolism	1	-1000	1000	0		1.8.1.7			R00115
PSA3-0128	UDPglucose 4-epimerase	udpg[c] <=> udpgal[c]	(A3-orf04419) or (A3-orf01169)	A3-orf01169 A3-orf04419		Galactose metabolism	1	-1000	1000	0		5.1.3.2			R00291
PSA3-0129	L-Leucine:2-oxoglutarate aminotransferase	glu-L[c] + 4mop[c] -> akg[c] + leu-L[c]	(A3-orf05762)	A3-orf05762		Valine, leucine and isoleucine degradation	0	0	1000	0		2.6.1.6 2.6.1.42 2.6.1.67			R01090
PSA3-0130	L-Isoleucine:2-oxoglutarate aminotransferase	akg[c] + ile-L[c] <=> glu-L[c] + 3mop[c]	(A3-orf05762)	A3-orf05762		Valine, leucine and isoleucine degradation	1	-1000	1000	0		2.6.1.42			R02199
PSA3-0131	(S)-3-Hydroxy-3-methylglutaryl-CoA hydro-lyase	hmgcoa[c] <=> h2o[c] + t3metglucoa[c]	(A3-orf04933)	A3-orf04933		Valine, leucine and isoleucine degradation	1	-1000	1000	0		4.2.1.18			R02085
PSA3-0132	ATP:CMP phosphotransferase	cmp[c] + atp[c] + h[c] -> adp[c] + cdp[c]	(A3-orf02924)	A3-orf02924		Pyrimidine metabolism	0	0	1000	0		2.7.4.14 2.7.4.25			R00512
PSA3-0134	(2S,3R)-3-Hydroxybutane-1,2,3-tricarboxylate hydro-lyase	micit[c] <=> h2o[c] + btetc[c]	(A3-orf03344)	A3-orf03344		Propanoate metabolism	1	-1000	1000	0		4.2.1.99			R04425
PSA3-0135	L-Threonine acetaldehyde-lyase	thr-L[c] -> acal[c] + gly[c]	(A3-orf03736) or (A3-orf01910)	A3-orf01910 A3-orf03736		Glycine, serine and threonine metabolism	0	0	1000	0		4.1.2.5 4.1.2.48			R00751
PSA3-0136	UMP:pyrophosphate phosphoribosyltransferase	prpp[c] + ura[c] -> ppi[c] + ump[c] + h[c]	(A3-orf05993) or (A3-orf04887)	A3-orf04887 A3-orf05993		Pyrimidine metabolism	0	0	1000	0		2.4.2.9			R00966
PSA3-0137	O-Phospho-4-hydroxy-L-threonine:2-oxoglutarate aminotransferase	akg[c] + phthr[c] <=> glu-L[c] + ohpb[c]	(A3-orf02919)	A3-orf02919		Vitamin B6 metabolism	1	-1000	1000	0		2.6.1.52			R05085
PSA3-0139	N2-Acetyl-L-ornithine:L-glutamate N-acetyltransferase	acorn[c] + glu-L[c] <=> orn[c] + acglu[c]	(A3-orf04873)	A3-orf04873		Arginine biosynthesis	1	-1000	1000	0		2.3.1.35			R02282
PSA3-0140	Nicotinate D-ribonucleotide:pyrophosphate phosphoribosyltransferase	prpp[c] + nac[c] + atp[c] + h2o[c] -> nicrnt[c] + adp[c] + ppi[c] + pi[c]	(A3-orf04809)	A3-orf04809		Nicotinate and nicotinamide metabolism	0	0	1000	0		6.3.4.21			R01724
PSA3-0141	Homoserine O-acetyltransferase	accoa[c] + hom-L[c] <=> achms[c] + coa[c]	(A3-orf06017) or (A3-orf03423)	A3-orf03423 A3-orf06017		Cysteine and methionine metabolism	1	-1000	1000	0		2.3.1.31			R01776
PSA3-0142	L-Glutamate racemase	glu-L[c] <=> glu-D[c]	(A3-orf04893)	A3-orf04893		D-Glutamine and D-glutamate metabolism	1	-1000	1000	0		5.1.1.3			R00260
PSA3-0143	5-Phospho-D-ribosylamine:glycine ligase (ADP-forming)	pram[c] + gly[c] + atp[c] -> adp[c] + pi[c] + h[c] + gar[c]	(A3-orf05052)	A3-orf05052		Purine metabolism	0	0	1000	0		6.3.4.13			R04144
PSA3-0144	1-(5-Phospho-D-ribosyl)-5-amino-4-imidazolecarboxylate carboxy-lyase	h[c] + 5aizc[c] <=> air[c] + co2[c]	(A3-orf00437 and A3-orf00439)	A3-orf00437 A3-orf00439		Purine metabolism	1	-1000	1000	0		4.1.1.21			R04209
PSA3-0145	3-Hydroxypropionyl-CoA hydro-lyase	hpcoa[c] <=> h2o[c] + ppecoa[c]	(A3-orf00180) or (A3-orf00560) or (A3-orf00808) or (A3-orf01766) or (A3-orf03846) or (A3-orf03545) or (A3-orf03046)	A3-orf00180 A3-orf00560 A3-orf00808 A3-orf01766 A3-orf03846 A3-orf03545 A3-orf03046		Propanoate metabolism	1	-1000	1000	0		4.2.1.17			R03045
PSA3-0146	Ethanol:NAD+ oxidoreductase	etoh[c] + nad[c] <=> acal[c] + 2 h[c] + nadh[c]	(A3-orf00563) or (A3-orf02169) or (A3-orf03059) or (A3-orf06348)	A3-orf00563 A3-orf02169 A3-orf03059 A3-orf06348		Glycolysis/Gluconeogenesis	1	-1000	1000	0		1.1.1.1			R00754
PSA3-0147	Succinate:CoA ligase (ADP-forming)	succ[c] + atp[c] + coa[c] -> succoa[c] + adp[c] + pi[c]	(A3-orf03616 and A3-orf03615)	A3-orf03616 A3-orf03615		Citrate cycle	0	0	1000	0		5.2.1.5			R00405
PSA3-0148	ATP:nicotinamide-nucleotide adenylyltransferase	nmn[c] + h[c] + atp[c] -> ppi[c] + nad[c]	(A3-orf05671)	A3-orf05671		Nicotinate and nicotinamide metabolism	0	0	1000	0		2.7.7.1 2.7.7.18			R00137
PSA3-0149	(S)-3-Hydroxyhexadecanoyl-CoA:NAD+ oxidoreductase	3hhdcoa[c] + nad[c] -> 3ohdcoa[c] + 2 h[c] + nadh[c]	(A3-orf03846) or (A3-orf00180)	A3-orf00180 A3-orf03846		Fatty acid elongation	0	0	1000	0		1.1.1.35 1.1.1.211			R04737
PSA3-0150	Lauroyl-CoA:acetyl-CoA C-acyltransferase	accoa[c] + c120coa[c] <=> 3otdcoa[c] + coa[c]	(A3-orf01827) or (A3-orf02435) or (A3-orf03844) or (A3-orf04941)	A3-orf01827 A3-orf03844 A3-orf02435 A3-orf04941		Fatty acid degradation	1	-1000	1000	0		2.3.1.16			R03858
PSA3-0151	(S)-3-Hydroxybutanoyl-CoA 3-epimerase	3hbcoa-R[c] <=> 3hbcoa[c]	(A3-orf03846)	A3-orf03846		Fatty acid degradation	1	-1000	1000	0		5.1.2.3			R03276
PSA3-0152	3-Hydroxyisopentyl-CoA hydro-lyase	h2o[c] + 3mcrotcoa[c] -> hisovcoa[c]	(A3-orf03846) or (A3-orf04933) or (A3-orf01764) or (A3-orf03939) or (A3-orf03046)	A3-orf01764 A3-orf03939 A3-orf03846 A3-orf03046 A3-orf04933		Valine, leucine and isoleucine degradation	0	0	1000	0		4.2.1.17			R04137
PSA3-0153	Acetyl-CoA:acetyl-CoA C-acetyltransferase	2 accoa[c] <=> aacoa[c] + coa[c]	(A3-orf03560) or (A3-orf04941)	A3-orf03560 A3-orf04941		Fatty acid degradation	1	-1000	1000	0		2.3.1.9			R00238
PSA3-0154	1-(5'-Phosphoribosyl)-5-amino-4-(N-succinocarboxamide)-imidazoleAMP-lyase	25aics[c] -> aicar[c] + fum[c]	(A3-orf02964)	A3-orf02964		Purine metabolism	0	0	1000	0		4.3.2.2			R04559
PSA3-0155	UDPMurAc(oyl-L-Ala-D-gamma-Glu-L-Lys-D-Ala-D-Ala):undecaprenyl-phosphate phospho-N-acetylmuramoyl-pentapeptide-transferase	udcpp[c] + uAgla[c] -> ump[c] + uaGgla[c]	(A3-orf01562)	A3-orf01562		Peptidoglycan biosynthesis	0	0	1000	0		2.7.8.13			R05629
PSA3-0156	D-Mannose 6-phosphate 1,6-phosphomutase	man6p[c] <=> man1p[c]	(A3-orf00798)	A3-orf00798		Fructose and mannose metabolism	1	-1000	1000	0		5.4.2.8			R01818
PSA3-0157	7,8-Diaminononanoate:carbon-dioxide cyclo-ligase	dann[c] + co2[c] + atp[c] -> adp[c] + dtbt[c] + pi[c] + 3 h[c]	(A3-orf05780)	A3-orf05780		Biotin metabolism	0	0	1000	0		6.3.3.3			R03182
PSA3-0158	Pyridoxine 5-phosphate:oxygen oxidoreductase (deaminating)	o2[c] + pdx5p[c] -> pydx5p[c] + h2o2[c]	(A3-orf02117)	A3-orf02117		Vitamin B6 metabolism	0	0	1000	0		1.4.3.5			R00278
PSA3-0159	2,5-Dihydro-5-oxofuran-2-acetate lyase (decyclizing)	25dho[c] <=> muc[c] + h[c]	(A3-orf03903)	A3-orf03903			1	-1000	1000	0		5.5.1.1			R03959
PSA3-0160	D-Glycerate:NAD+ 2-oxidoreductase	glyct[c] + nad[c] <=> 2 h[c] + hpyr[c] + nadh[c]	(A3-orf01618) or (A3-orf04799) or (A3-orf02210)	A3-orf01618 A3-orf02210 A3-orf04799		Glycine, serine and threonine metabolism	1	-1000	1000	0		1.1.1.26 1.1.1.29 1.1.1.81			R01388
PSA3-0161	Decanoyl-CoA:acetyl-CoA C-acyltransferase	3oddcoa[c] + coa[c] -> accoa[c] + c100coa[c]	(A3-orf03844) or (A3-orf02435)	A3-orf03844 A3-orf02435		Fatty acid elongation	0	0	1000	0		2.3.1.16			R04742
PSA3-0162	LL-2,6-Diaminoheptanedioate 2-epimerase	26dap-LL[c] <=> 26dap-M[c]	(A3-orf00863)	A3-orf00863		Vitamin B6 metabolism	1	-1000	1000	0		5.1.1.7			R02735
PSA3-0163	N-Acetyl-L-glutamate-5-semialdehyde:NADP+ 5-oxidoreductase(phosphrylating)	pi[c] + acg5sa[c] + nadp[c] <=> acg5p[c] + nadph[c] + 2 h[c]	(A3-orf01052)	A3-orf01052		Arginine biosynthesis	1	-1000	1000	0		1.2.1.38			R03443
PSA3-0164	Sedoheptulose-7-phosphate:D-glyceraldehyde-3-phosphateglycolaldehyde transferase	g3p[c] + s7p[c] <=> r5p[c] + xu5p-D[c]	(A3-orf05934)	A3-orf05934		Pentose phosphate pathway	1	-1000	1000	0		2.2.1.1			R01641
PSA3-0165	Guanosine-3',5'-bis(diphosphate) 3'-pyrophosphohydrolase	gu5dp3dp[c] + h2o[c] -> gdp[c] + ppi[c]	(A3-orf00784)	A3-orf00784		Purine metabolism	0	0	1000	0		3.1.7.2			R00336
PSA3-0166	5-Methylthio-5-deoxy-D-ribose-1-phosphate ketol-isomerase	5mtrp[c] <=> 5mdru1p[c]	(A3-orf02915)	A3-orf02915		Cysteine and methionine metabolism	1	-1000	1000	0		5.3.1.23			R04420
PSA3-0167	Cobinamide adenyltransferase	h2o[c] + atp[c] + cbi[c] -> ppi[c] + adocbi[c] + pi[c]	(A3-orf01877) or (A3-orf04861)	A3-orf01877 A3-orf04861		Porphyrin and chlorophyll metabolism	0	0	1000	0		2.5.1.17			R07268
PSA3-0168	(S)-Hydroxydecanoyl-CoA:NAD+ oxidoreductase	hdcacoa[c] + nad[c] <=> 3 h[c] + 3odcoa[c] + nadh[c]	(A3-orf03846) or (A3-orf00180) or (A3-orf00560) or (A3-orf03559)	A3-orf00180 A3-orf00560 A3-orf03846 A3-orf03559		Fatty acid elongation	1	-1000	1000	0		1.1.1.35 1.1.1.211			R04743
PSA3-0169	3-Hydroxy-2-methylpropanoate:NAD+ oxidoreductase	hisobut[c] + nad[c] <=> mmsa[c] + 2 h[c] + nadh[c]	(A3-orf04561) or (A3-orf03546) or (A3-orf00180) or (A3-orf00560) or (A3-orf03846) or (A3-orf03559)	A3-orf00180 A3-orf00560 A3-orf03846 A3-orf03559 A3-orf03546 A3-orf04561		Purine metabolism	1	-1000	1000	0		1.1.1.31 1.1.1.35			R05066
PSA3-0170	ATP:dTMP phosphotransferase	dtmp[c] + atp[c] + h[c] -> adp[c] + dtdp[c]	(A3-orf04010)	A3-orf04010		Pyrimidine metabolism	0	0	1000	0		2.7.4.9			R02094
PSA3-0171	N2-Acetyl-L-ornithine:2-oxoglutarate aminotransferase	glu-L[c] + acg5sa[c] -> acorn[c] + akg[c]	(A3-orf03938)	A3-orf03938		Arginine biosynthesis	0	0	1000	0		2.6.1.11			R02283
PSA3-0172	L-Allothreonine acetaldehyde-lyase	athr-L[c] <=> acal[c] + gly[c]	(A3-orf01910) or (A3-orf03736)	A3-orf01910 A3-orf03736		Glycine, serine and threonine metabolism	1	-1000	1000	0		4.1.2.5 4.1.2.49			R06171
PSA3-0173	Octanoyl-CoA:acetyl-CoA C-acyltransferase	3odcoa[c] + coa[c] + h[c] -> accoa[c] + occoa[c]	(A3-orf03844) or (A3-orf02435) or (A3-orf04941) or (A3-orf01827)	A3-orf01827 A3-orf03844 A3-orf02435 A3-orf04941		Fatty acid elongation	0	0	1000	0		4.2.1.1			R03778
PSA3-0174	ATP:dTMP phosphotransferase	dump[c] + atp[c] + h[c] -> adp[c] + dudp[c]	(A3-orf04010)	A3-orf04010		Pyrimidine metabolism	0	0	1000	0		2.7.4.4 2.7.4.9			R02098
PSA3-0175	HCO3 equilibration reaction	h2o[c] + co2[c] <=> hco3[c] + 2 h[c]	(A3-orf00418) or (A3-orf06357) or (A3-orf04978)	A3-orf00418 A3-orf04978 A3-orf06357		Nitrogen metabolism	1	-1000	1000	0		4.2.1.1			R10092
PSA3-0176	D-Arabinose-5-phosphate ketol-isomerase	ara5p[c] <=> ru5p-D[c]	(A3-orf01509)	A3-orf01509		Lipopolysaccharide biosynthesis	1	-1000	1000	0		5.3.1.13			R01530
PSA3-0177	ATP:dAMP phosphotransferase	damp[c] + atp[c] + h[c] -> adp[c] + dadp[c]	(A3-orf04197)	A3-orf04197		Purine metabolism	0	0	1000	0		2.7.4.3			R01547
PSA3-0178	phosphoglucomutase	g1p[c] <=> g6p[c]	(A3-orf00798) or (A3-orf06344)	A3-orf00798 A3-orf06344		Glycolysis/Gluconeogenesis	1	-1000	1000	0		5.4.2.2			R00959
PSA3-0179	ATP:L-aspartate 4-phosphotransferase	asp-L[c] + atp[c] -> adp[c] + 4pasp[c]	(A3-orf01914) or (A3-orf00396)	A3-orf00396 A3-orf01914		Glycine, serine and threonine metabolism	0	0	1000	0		2.7.2.4			R00480
PSA3-0180	(S)-malate hydro-lyase (fumarate-forming)	mal-L[c] <=> h2o[c] + fum[c]	(A3-orf03891) or (A3-orf01668)	A3-orf01668 A3-orf03891		Citrate cycle	1	-1000	1000	0		4.2.1.2			R01082
PSA3-0181	Pyridoxamine:oxygen oxidoreductase (deaminating)	pydam[c] + h2o[c] + o2[c] -> pydx[c] + nh3[c] + h2o2[c]	(A3-orf02117)	A3-orf02117		Vitamin B6 metabolism	0	0	1000	0		1.4.3.5			R01710
PSA3-0182	D-erythrose 4-phosphate:NAD+ oxidoreductase	h2o[c] + e4p[c] + nad[c] -> 4per[c] + 3 h[c] + nadh[c]	(A3-orf05931)	A3-orf05931		Vitamin B6 metabolism	0	0	1000	0		1.2.1.72			R01825
PSA3-0183	Shikimate:NADP+ 5-oxidoreductase	skm[c] + nadp[c] <=> nadph[c] + 2 h[c] + 3dhsk[c]	(A3-orf00042)	A3-orf00042		Phenylalanine metabolism	1	-1000	1000	0		1.1.1.25			R02413
PSA3-0184	UTP:alpha-D-glucose-1-phosphate uridylyltransferase	g1p[c] + utp[c] -> ppi[c] + udpg[c]	(A3-orf03258)	A3-orf03258		Pentose and glucuronate interconversions	0	0	1000	0		2.7.7.9 2.7.7.64			R00289
PSA3-0185	ATP:nucleoside-phosphate phosphotransferase	ump[c] + atp[c] + h[c] -> udp[c] + adp[c]	(A3-orf02137) or (A3-orf02924)	A3-orf02137 A3-orf02924		Pyrimidine metabolism	0	0	1000	0		2.7.4.4 2.7.4.14 2.7.4.22			R00158
PSA3-0186	D-Fructose 1-phosphate D-glyceraldehyde-3-phosphate-lyase	f1p[c] <=> gald[c] + dhap[c]	(A3-orf05924) or (A3-orf05925)	A3-orf05924 A3-orf05925		Phenylalanine, tyrosine and tryptophan biosynthesis	1	-1000	1000	0		4.1.2.13			R02568
PSA3-0187	(2S,3S)-3-Hydroxy-2-methylbutanoyl-CoA hydro-liase	h2o[c] + 2mcrotcoa[c] -> 3h2mbcoa[c]	(A3-orf03846) or (A3-orf04933) or (A3-orf01764) or (A3-orf03939) or (A3-orf03046)	A3-orf01764 A3-orf03939 A3-orf03846 A3-orf03046 A3-orf04933		Valine, leucine and isoleucine degradation	0	0	1000	0		4.2.1.17			R04204
PSA3-0188	D-Ribulose-5-phosphate 3-epimerase	ru5p-D[c] <=> xu5p-D[c]	(A3-orf01034)	A3-orf01034		Pentose and glucuronate interconversions	1	-1000	1000	0		5.1.3.1			R01529
PSA3-0189	(2S,3S)-3-Hydroxy-2-methylbutanoyl-CoA:NAD+ oxidoreductase	3h2mbcoa[c] + nad[c] -> 2 h[c] + 2macoa[c] + nadh[c]	(A3-orf03846) or (A3-orf00560) or (A3-orf00808) or (A3-orf03559)	A3-orf00560 A3-orf00808 A3-orf03846 A3-orf03559		Valine, leucine and isoleucine degradation	0	0	1000	0		1.1.1.35 1.1.1.178			R04203
PSA3-0190	beta-Aminopropion aldehyde:NAD+ oxidoreductase	h2o[c] + appald[c] + nad[c] -> ala-B[c] + 3 h[c] + nadh[c]	(A3-orf00072) or (A3-orf03313) or (A3-orf05492)	A3-orf00072 A3-orf03313 A3-orf05492		beta-Alanine metabolism	0	0	1000	0		1.2.1.3			R00904
PSA3-0191	(3R)-3-Hydroxydodecanoyl-[acyl-carrier-protein]:NADP+ oxidoreductase	3oddecacp[c] + nadph[c] + 2 h[c] -> 3hddecacp[c] + nadp[c]	(A3-orf04844) or (A3-orf04018)	A3-orf04018 A3-orf04844		Fatty acid biosynthesis	0	0	1000	0		1.1.1.100 2.3.1.85 2.3.1.86			R04964
PSA3-0192	Pseudomonas lipid A reaction 2	lpap[c] + 2 ddcaacp[c] -> lpa[c] + 2 acp[c]	(A3-orf01977) or (A3-orf00018)	A3-orf00018 A3-orf01977		Lipopolysaccharide biosynthesis	0	0	1000	0		2.3.1.241			R05146
PSA3-0193	Butanoyl-CoA:oxygen 2-oxidoreductase	butcoa[c] + fad[c] -> crtcoa[c] + fadh2[c]	(A3-orf05805) or (A3-orf03871) or (A3-orf03115) or (A3-orf05296) or (A3-orf03952)	A3-orf03952 A3-orf03871 A3-orf03115 A3-orf05296 A3-orf05805		Fatty acid degradation	0	0	1000	0		1.3.3.6 1.3.8.1 1.3.8.7			R01175
PSA3-0194	2-Oxogluterate dehydrogenase	akg[c] + coa[c] + nad[c] -> succoa[c] + co2[c] + nadh[c] + h[c]	(A3-orf03622 and A3-orf03617 and A3-orf03619)	A3-orf03622 A3-orf03619 A3-orf03617		Citrate cycle	0	0	1000	0		1.2.4.2 1.8.1.4 2.3.1.61			R08549
PSA3-0195	GTP:pyruvate O2-phosphotransferase (R)	gdp[c] + h[c] + pep[c] -> pyr[c] + gtp[c]	(A3-orf01673) or (A3-orf04800) or (A3-orf02790)	A3-orf01673 A3-orf04800 A3-orf02790		Purine metabolism	0	0	1000	0		2.7.1.40			R00430
PSA3-0196	1-Deoxy-D-xylulose-5-phosphate isomeroreductase (R)	dxyl5p[c] + nadph[c] + 2 h[c] <=> 2me4p[c] + nadp[c]	(A3-orf02142)	A3-orf02142		Terpenoid backbone biosynthesis	1	-1000	1000	0		1.1.1.267			R05688
PSA3-0197	acetyl-CoA:oxaloacetate C-acetyltransferase (thioester-hydrolysing)	oaa[c] + h2o[c] + accoa[c] -> h[c] + coa[c] + cit[c]	(A3-orf03628)	A3-orf03628		Citrate cycle	0	0	1000	0		2.3.3.1			R00351
PSA3-0198	Cytosine deaminase	h2o[c] + cytosin[c] + h[c] -> ura[c] + nh3[c]	(A3-orf05326)	A3-orf05326		Pyrimidine metabolism	0	0	1000	0		3.5.4.1			R00974
PSA3-0199	UDP-N-acetyl-D-glucosamine:undecaprenyl-diphospho-N-acetylmuramoyl-L-alanyl-gamma-D-glutamyl-meso-2,6-diaminopimeloyl-D-alanyl-D-alanine 4-beta-N-acetylglucosaminlytransferase	uagmda[c] + uacgam[c] <=> udp[c] + uaagmda[c]	(A3-orf01567)	A3-orf01567		Peptidoglycan biosynthesis	1	-1000	1000	0		2.4.1.227			R05032
PSA3-0200	Allantoate amidinohydrolase	h2o[c] + allt[c] <=> urea[c] + uglyc[c]	(A3-orf04755)	A3-orf04755		Purine metabolism	1	-1000	1000	0		3.5.3.4			R02422
PSA3-0201	cobyric acid synthase	adcobdam[c] + 4 h2o[c] + 4 gln-L[c] + 4 atp[c] -> 4 glu-L[c] + 4 adp[c] + 4 pi[c] + adcobhex[c] + 7 h[c]	(A3-orf01885)	A3-orf01885		Porphyrin and chlorophyll metabolism	0	0	1000	0		6.3.5.10			R05225
PSA3-0203	ATP:pyruvate 2-O-phosphotransferase	adp[c] + h[c] + pep[c] -> pyr[c] + atp[c]	(A3-orf01673) or (A3-orf04800) or (A3-orf02790)	A3-orf01673 A3-orf04800 A3-orf02790		Glycolysis/Gluconeogenesis	0	0	1000	0		2.7.1.40			R00200
PSA3-0204	2-Propyn-1-al:NAD+ oxidoreductase	h2o[c] + ppnal[c] + nad[c] -> ppyn[c] + 3 h[c] + nadh[c]	(A3-orf00072) or (A3-orf03814) or (A3-orf03313) or (A3-orf05492)	A3-orf00072 A3-orf03814 A3-orf03313 A3-orf05492			0	0	1000	0		1.2.1.3			R02940
PSA3-0205	2'-Deoxyadenosine 5'-diphosphate:oxidized-thioredoxin 2'-oxidoreductase	adp[c] + trdrd[c] <=> h2o[c] + dadp[c] + trdox[c]	(A3-orf03956 and A3-orf03958) or (A3-orf00198 and A3-orf03958)	A3-orf00198 A3-orf03958 A3-orf03956		Purine metabolism	1	-1000	1000	0		1.17.4.1			R02017
PSA3-0206	Decanoyl-[acyl-carrier-protein]:malonyl-CoA C-acyltransferase(decarboxylating, oxoacyl- and enoyl-reducing and thioester-hydrolysing)	tdec2eacp[c] + 2 h[c] + nadh[c] -> dcaacp[c] + nad[c]	(A3-orf03026)	A3-orf03026		Fatty acid biosynthesis	0	0	1000	0		1.3.1.9			R04961
PSA3-0207	N4-Acetylaminobutanal:NAD+ oxidoreductase	h2o[c] + acabutn[c] + nad[c] -> 3 h[c] + 4acbut[c] + nadh[c]	(A3-orf00072) or (A3-orf00798) or (A3-orf03313) or (A3-orf05492) or (A3-orf00176)	A3-orf00072 A3-orf00176 A3-orf00798 A3-orf03313 A3-orf05492		Arginine and proline metabolism	0	0	1000	0		1.2.1.3			R05050
PSA3-0208	acetyl-CoA:L-serine O-acetyltransferase	accoa[c] + ser-L[c] -> acser[c] + coa[c]	(A3-orf04677) or (A3-orf04645)	A3-orf04645 A3-orf04677		Cysteine and methionine metabolism	0	0	1000	0		2.3.1.30			R00586
PSA3-0209	Threonyl-tRNA synthetase	trnathr[c] + atp[c] + thr-L[c] -> ppi[c] + amp[c] + thrtrna[c]	(A3-orf02625)	A3-orf02625		Aminoacyl-tRNA biosynthesis	0	0	1000	0		6.1.1.3			R03663
PSA3-0210	Adenosine 3',5'-bisphosphate 3'(2')-phosphohydrolase	pap[c] + h2o[c] -> pi[c] + amp[c]	(A3-orf00574)	A3-orf00574			0	0	1000	0		3.1.3.7			R00188
PSA3-0211	chitobiose N-acetylglucosaminohydrolase	chit[c] + h2o[c] -> 2 acgam[c]	(A3-orf03831)	A3-orf03831		Amino sugar and nucleotide sugar metabolism	0	0	1000	0		3.2.1.52			R00022
PSA3-0212	Dodecanoyl-[acyl-carrier-protein]:malonyl-[acyl-carrier-protein] C-acyltransferase	malacp[c] + ddcaacp[c] -> 3omrsacp[c] + co2[c] + acp[c]	(A3-orf03594) or (A3-orf04015)	A3-orf03594 A3-orf04015		Fatty acid biosynthesis	0	0	1000	0		2.3.1.41 2.3.1.85 2.3.1.86 2.3.1.179			R04726
PSA3-0213	2'-Deoxyadenosine 5'-monophosphate phosphohydrolase	damp[c] + h2o[c] -> pi[c] + dad-2[c]	(A3-orf02180) or (A3-orf06326)	A3-orf02180 A3-orf06326		Purine metabolism	0	0	1000	0		3.1.3.5 3.1.3.89			R02088
PSA3-0214	Tetradecanoyl-CoA:(acceptor) 2,3-oxidoreductase	fad[c] + tdcoa[c] -> fadh2[c] + td2coa[c]	(A3-orf03556) or (A3-orf03549) or (A3-orf03115) or (A3-orf05296) or (A3-orf03952) or (A3-orf03871)	A3-orf03952 A3-orf03871 A3-orf03556 A3-orf03549 A3-orf03115 A3-orf05296		Fatty acid degradation	0	0	1000	0		1.3.3.6 1.3.8.7 1.3.8.8 1.3.8.9			R03990
PSA3-0215	3-Butyn-1-al dehydrogenase	btol[c] + pqq[c] -> pqqh2[c] + btal[c]	(A3-orf03022) or (A3-orf03015)	A3-orf03022 A3-orf03015		Butanoate metabolism	0	0	1000	0					R05121
PSA3-0216	L-Serine hydro-lyase (adding indoleglycerol-phosphate)	3ig3p[c] + ser-L[c] -> h2o[c] + g3p[c] + trp-L[c]	(A3-orf04424 and A3-orf03818) or (A3-orf04424 and A3-orf04422)	A3-orf03818 A3-orf04422 A3-orf04424		Phenylalanine, tryosine and tryptophan biosynthesis	0	0	1000	0		4.2.1.20			R02722
PSA3-0217	(3R)-3-Hydroxyoctanoyl-[acyl-carrier-protein]:NADP+ oxidoreductase	3ooctacp[c] + nadph[c] + 2 h[c] -> nadp[c] + 3hoctacp[c]	(A3-orf04844) or (A3-orf04018)	A3-orf04018 A3-orf04844		Fatty acid biosynthesis	0	0	1000	0		1.1.1.100			R04536
PSA3-0218	Catechol:oxygen 1,2-oxidoreductase(decyclizing)	o2[c] + ch[c] -> muc[c] + 2 h[c]	(A3-orf03900)	A3-orf03900		Benzoate degradation	0	0	1000	0		1.13.11.1			R00817
PSA3-0219	(3R)-3-Hydroxyhexadecanoyl-[acyl-carrier-protein]:NADP+ oxidoreductase	nadph[c] + 2 h[c] + 3oocdcap[c] -> nadp[c] + 3hocdcap[c]	(A3-orf04018) or (A3-orf04844)	A3-orf04018 A3-orf04844		Fatty acid biosynthesis	0	0	1000	0		1.1.1.100			R07763
PSA3-0220	Glutamyl-tRNA synthetase	glu-L[c] + atp[c] + trnaglu[c] -> glutrna[c] + ppi[c] + amp[c]	(A3-orf04587) or (A3-orf05067)	A3-orf04587 A3-orf05067		Aminoacyl-tRNA biosynthesis	0	0	1000	0		6.1.1.17 6.1.1.24			R05578
PSA3-0221	Hydroxymethylbilane hydro-lyase(cyclizing)	hmbil[c] -> h2o[c] + uppg3[c]	(A3-orf00890)	A3-orf00890		Porphyrin and chlorophyll metabolism	0	0	1000	0		4.2.1.75			R03165
PSA3-0222	Dihydroxy-acid dehydratase (2,3-dihydroxy-3-methylpentanoate)	23dhmp[c] -> h2o[c] + 3mop[c]	(A3-orf06087)	A3-orf06087		Valine, leucine and isoleucine biosynthesis	0	0	1000	0		4.2.1.9			R05070
PSA3-0223	Uroporphyrinogen-III carboxy-lyase	4 h[c] + uppg3[c] -> 4 co2[c] + cpppg3[c]	(A3-orf00954)	A3-orf00954		Porphyrin and chlorophyll metabolism	0	0	1000	0		4.1.1.37			R03197
PSA3-0224	4-Hydroxybenzoate,NADPH:oxygen oxidoreductase (3-hydroxylating)	o2[c] + nadph[c] + 2 h[c] + 4hbz[c] <=> dhbz[c] + h2o[c] + nadp[c]	(A3-orf02053)	A3-orf02053		Benzoate degradation	1	-1000	1000	0		1.14.13.2 1.14.13.33			R01298
PSA3-0225	UDP-sugar hydrolase	h2o[c] + udp23htg[c] -> lpx[c] + ump[c]	(A3-orf03339)	A3-orf03339		Lipopolysaccharide biosynthesis	0	0	1000	0		3.6.1.54			R04549
PSA3-0226	Pyridoxamine-5'-phosphate:oxygen oxidoreductase (deaminating)	h2o[c] + o2[c] + pyam5p[c] -> pydx5p[c] + nh3[c] + h2o2[c]	(A3-orf02117)	A3-orf02117		Vitamin B6 metabolism	0	0	1000	0		1.4.3.5			R00277
PSA3-0227	Isoleucyl-tRNA synthetase	trnaile[c] + ile-L[c] + atp[c] -> ppi[c] + iletrna[c] + amp[c]	(A3-orf01402)	A3-orf01402		Aminoacyl-tRNA biosynthesis	0	0	1000	0		6.1.1.5			R03656
PSA3-0228	2-(Formamido)-N1-(5-phosphoribosyl)acetamidine cyclo-ligase(ADP-forming)	atp[c] + fpram[c] -> air[c] + adp[c] + pi[c] + h[c]	(A3-orf04310)	A3-orf04310		Purine metabolism	0	0	1000	0		6.3.3.1			R04208
PSA3-0229	ATP:oxaloacetate carboxy-lyase (transphosphorylating)	oaa[c] + atp[c] -> adp[c] + co2[c] + pep[c]	(A3-orf00525) or (A3-orf00524)	A3-orf00525 A3-orf00524		Glycolysis/Gluconeogenesis	0	0	1000	0		4.1.1.49			R00341
PSA3-0230	UDP-N-acetylmuramate:NADP+ oxidoreductase (R)	nadph[c] + uaccg[c] + 2 h[c] -> uamr[c] + nadp[c]	(A3-orf04033)	A3-orf04033		Amino sugar and nucleotide sugar metabolism	0	0	1000	0		1.3.1.98			R03192
PSA3-0231	trans,cis-Dodec-2,5-dienoyl-acp 2-reductase	c122acp[c] + 2 h[c] + nadh[c] -> tddec2eacp[c] + nad[c]	(A3-orf03026)	A3-orf03026		Fatty acid biosynthesis	0	0	1000	0		1.3.1.10			-
PSA3-0232	UDP-N-acetylmuramoyl-L-alanyl-D-glutamyl-L-lysine:alanyl-D-alanineligase (ADP-forming)	uAgl[c] + atp[c] + alaala[c] -> adp[c] + pi[c] + uAgla[c] + h[c]	(A3-orf01560)	A3-orf01560		Peptidoglycan biosynthesis	0	0	1000	0		6.3.2.10			R04573
PSA3-0233	1-(5'-Phosphoribosyl)-5-amino-4-imidazolecarboxamide	prlp[c] + gln-L[c] -> glu-L[c] + aicar[c] + 2 h[c] + eig3p[c]	(A3-orf06208)	A3-orf06208		Histidine metabolism	0	0	1000	0		2.4.2.- 4.1.3.-			R04558
PSA3-0234	2-keto-4-methylthiobutyrate transamination	phe-L[c] + 2kmb[c] -> met-L[c] + 2o3tppat[c] + h[c]	(A3-orf04590) or (A3-orf05316)	A3-orf04590 A3-orf05316		Glucosinolate biosynthesis	0	0	1000	0		2.6.1.88 2.6.1.-			R08618
PSA3-0235	Decanoyl-CoA:(acceptor) 2,3-oxidoreductase	fad[c] + c100coa[c] -> fadh2[c] + dc2coa[c]	(A3-orf03556) or (A3-orf03549) or (A3-orf03115) or (A3-orf05296) or (A3-orf03952)	A3-orf03952 A3-orf03556 A3-orf03549 A3-orf03115 A3-orf05296		Fatty acid degradation	0	0	1000	0		1.3.3.6 1.3.8.7 1.3.8.8			R04754
PSA3-0236	PMDPHT	h2o[c] + 5aprbu[c] -> pi[c] + 4r5au[c]	(A3-orf02477)	A3-orf02477		Riboflavin metabolism	0	0	1000	0		3.1.3.-			R07280
PSA3-0237	ATP:cob(I)alamin Co-beta-adenosyltransferase	cbl1[c] + atp[c] -> pppi[c] + adocbl[c]	(A3-orf01877) or (A3-orf04861)	A3-orf01877 A3-orf04861		Porphyrin and chlorophyll metabolism	0	0	1000	0		2.5.1.17			R01492
PSA3-0238	4-Hydroxyphenylpyruvate:oxygen oxidoreductase(hydroxylating,decarboxylating)	o2[c] + 34hpp[c] -> co2[c] + dhyoxplac[c]	(A3-orf00434) or (A3-orf01251)	A3-orf00434 A3-orf01251		Ubiquinone and other terpenoid-quinone biosynthesis	0	0	1000	0		1.13.11.27			R02521
PSA3-0239	Adenosine aminohydrolase	h2o[c] + adn[c] + h[c] -> nh3[c] + ins[c]	(A3-orf05384)	A3-orf05384		Purine metabolism	0	0	1000	0		3.5.4.4			R01560
PSA3-0240	Lysyl-tRNA synthetase	lys-L[c] + trnalys[c] + atp[c] -> ppi[c] + amp[c] + lystrna[c]	(A3-orf04212)	A3-orf04212		Aminoacyl-tRNA biosynthesis	0	0	1000	0		6.1.1.6			R03658
PSA3-0241	Succinyl-CoA:2,3,4,5-tetrahydropyridine-2-carboxylateN-succinyltransferase	succoa[c] + h2o[c] + thdp[c] -> sl2a6o[c] + coa[c]	(A3-orf04324)	A3-orf04324		Lysine biosynthesis	0	0	1000	0		2.3.1.117			R04365
PSA3-0242	O-succinylhomoserine lyase (H2S)	suchms[c] + h2s[c] -> succ[c] + hcys-L[c] + h[c]	(A3-orf03750)	A3-orf03750		Cysteine and methionine metabolism	0	0	1000	0		2.5.1.48 2.5.1.-			R01288
PSA3-0243	Octanoyl-[acyl-carrier-protein]:malonyl-CoA C-acyltransferase(decarboxylating, oxoacyl- and enoyl-reducing and thioester-hydrolysing)	toct2eacp[c] + 2 h[c] + nadh[c] -> ocacp[c] + nad[c]	(A3-orf03026)	A3-orf03026		Fatty acid biosynthesis	0	0	1000	0		1.3.1.9 2.3.1.-			R04958
PSA3-0244	N-carbamoylputrescine amidohydrolase	h2o[c] + cmptrc[c] -> ptrc[c] + co2[c] + nh3[c] + 2 h[c]	(A3-orf00098)	A3-orf00098		Arginine and proline metabolism	0	0	1000	0		3.5.1.53			R01152
PSA3-0245	sn-Glycerol-3-phosphate:(acceptor) 2-oxidoreductase	fad[c] + glyc3p[c] -> dhap[c] + fadh2[c]	(A3-orf02230) or (A3-orf04337)	A3-orf02230 A3-orf04337		Glycerophospholipid metabolism	0	0	1000	0		1.1.5.3			R00848
PSA3-0246	Glutaminyl-tRNA synthetase (GlntRNA)	gln-L[c] + trna-gln[c] + atp[c] -> ppi[c] + glntrna[c] + amp[c]	(A3-orf03336)	A3-orf03336		Aminoacyl-tRNA biosynthesis	0	0	1000	0		6.1.1.24			R03651
PSA3-0247	L-Aspartate-4-semialdehyde hydro-lyase (adding pyruvate andcyclizing)	aspsa[c] + pyr[c] -> h2o[c] + htpa[c] + h[c]	(A3-orf04260)	A3-orf04260		Lysine biosynthesis	0	0	1000	0		4.3.3.7			R10147
PSA3-0249	ATP:D-fructose 6-phosphotransferase	atp[c] + fru[c] -> adp[c] + h[c] + f6p[c]	(A3-orf03128) or (A3-orf03127)	A3-orf03128 A3-orf03127			0	0	1000	0		2.7.1.1 2.7.1.4			R00760
PSA3-0250	Isocitrate glyoxylate-lyase	icit[c] <=> glx[c] + succ[c]	(A3-orf02956)	A3-orf02956		Glyoxylate and dicarboxylate metabolism	1	-1000	1000	0		4.1.3.1			R00479
PSA3-0251	ATP:L-methione S-adenosyltransferase	semet[c] + h2o[c] + atp[c] -> asemet[c] + ppi[c] + pi[c]	(A3-orf05940)	A3-orf05940		Alanine, aspartate and glutamate metabolism	0	0	1000	0		2.5.1.6			R04771
PSA3-0252	L-proline:tRNA(Pro) ligase (AMP-forming)	trnapro[c] + pro-L[c] + atp[c] -> ppi[c] + amp[c] + protrna[c]	(A3-orf04295)	A3-orf04295		Aminoacyl-tRNA biosynthesis	0	0	1000	0		6.1.1.15			R03661
PSA3-0253	Propanoyl-CoA:carbon-dioxide ligase (ADP-forming)	ppcoa[c] + hco3[c] + atp[c] + h[c] -> moppcoa[c] + adp[c] + pi[c]	(A3-orf04935) or (A3-orf04931) or (A3-orf03757 and A3-orf02155)	A3-orf02155 A3-orf03757 A3-orf04931 A3-orf04935		Valine, leucine and isoleucine degradation	0	0	1000	0		6.4.1.3			R01859
PSA3-0254	L-aspartate:oxygen oxidoreductase	o2[c] + asp-L[c] -> iasp[c] + h2o2[c]	(A3-orf01777)	A3-orf01777		Nicotinate and nicotinamide metabolism	0	0	1000	0		1.4.3.16			R00481
PSA3-0255	NADH:6,7-dihydropteridine oxidoreductase	2 h[c] + dhbp[c] + nadh[c] <=> tthbp[c] + nad[c]	(A3-orf02174)	A3-orf02174		Folate biosynthesis	1	-1000	1000	0		1.5.1.34			R01793
PSA3-0256	dethiobiotin:sulfur sulfurtransferase	2 amet[c] + s[c] + dtbt[c] -> 2 met-L[c] + 2 dad-5[c] + btn[c]	(A3-orf05786)	A3-orf05786		Biotin metabolism	0	0	1000	0		2.8.1.6			R01078
PSA3-0257	5-Aminopentanoate:2-oxoglutarate aminotransferase	akg[c] + 5ap[c] -> glu-L[c] + gsa[c] + 2 h[c]	(A3-orf01032)	A3-orf01032		Lysine degradation	0	0	1000	0		2.6.1.48			R02274
PSA3-0258	IMP:NAD+ oxidoreductase	h2o[c] + imp[c] + nad[c] -> 2 h[c] + xmp[c] + nadh[c]	(A3-orf04611)	A3-orf04611		Purine metabolism	0	0	1000	0		1.1.1.205			R01130
PSA3-0259	D-Glyceraldehyde 3-phosphate:NADP+ oxidoreductase	h2o[c] + g3p[c] + nadp[c] -> 3pg[c] + nadph[c] + 3 h[c]	(A3-orf05193) or (A3-orf05195)	A3-orf05193 A3-orf05195		Glycolysis/Gluconeogenesis	0	0	1000	0		1.2.1.9			R01058
PSA3-0260	Coproporphyrinogen:oxygen oxidoreductase(decarboxylating)	o2[c] + 2 h[c] + cpppg3[c] -> 2 h2o[c] + 2 co2[c] + pppg9[c]	(A3-orf00040) or (A3-orf00724)	A3-orf00040 A3-orf00724		Porphyrin and chlorophyll metabolism	0	0	1000	0		1.3.3.3			R03220
PSA3-0261	Ethanolamine ammonia-lyase	etha[c] -> acal[c] + nh3[c]	(A3-orf05498 and A3-orf05496)	A3-orf05496 A3-orf05498		Glycerophospholipid metabolism	0	0	1000	0		4.3.1.7			R00749
PSA3-0262	Tryptophanyl-tRNA synthetase	atp[c] + trp-L[c] + trnatrp[c] -> trptrna[c] + ppi[c] + amp[c]	(A3-orf05425) or (A3-orf02515)	A3-orf02515 A3-orf05425		Aminoacyl-tRNA biosynthesis	0	0	1000	0		6.1.1.2			R03664
PSA3-0263	2-Oxoadipate:lipoamde 2-oxidoreductase(decarboxylating andacceptor-succinylating)	oxdp[c] + coa[c] + nad[c] -> co2[c] + gcoa[c] + h[c] + nadh[c]	(A3-orf03622)	A3-orf03622		Tryptophan metabolism	0	0	1000	0		1.2.4.2 1.8.1.4			R01933
PSA3-0264	ATP diphosphate-lyase (cyclizing; 3',5'-cyclic-AMP-forming)	atp[c] -> camp[c] + ppi[c] + h[c]	(A3-orf02494) or (A3-orf00874)	A3-orf00874 A3-orf02494		Aminoacyl-tRNA biosynthesis	0	0	1000	0		4.6.1.1			R00089
PSA3-0265	glutamyl-tRNA reductase	glutrna[c] + nadph[c] + h[c] -> glu1sa[c] + nadp[c] + trnaglu[c]	(A3-orf04899)	A3-orf04899		Porphyrin and chlorophyll metabolism	0	0	1000	0		1.2.1.70			R04109
PSA3-0266	3alpha,7alpha,26-Trihydroxy-5beta-cholestane	thchl[c] + nad[c] -> dhchal[c] + 2 h[c] + nadh[c]	(A3-orf00563) or (A3-orf02169) or (A3-orf03059) or (A3-orf06348)	A3-orf00563 A3-orf02169 A3-orf03059 A3-orf06348			0	0	1000	0		1.1.1.1			R04805
PSA3-0267	L-erythro-4-Hydroxyglutamate:NAD+ oxidoreductase	h2o[c] + hglusa[c] + nad[c] -> ehglu[c] + 3 h[c] + nadh[c]	(A3-orf01806)	A3-orf01806		Arginine and proline metabolism	0	0	1000	0		1.2.1.88			R05051
PSA3-0268	L-Proline:NADP+ 5-oxidoreductase (R)	1pyr5c[c] + nadph[c] + 3 h[c] -> pro-L[c] + nadp[c]	(A3-orf06010)	A3-orf06010		Arginine and proline metabolism	0	0	1000	0		1.5.1.2			R01251
PSA3-0269	L-Aspartate:2-oxoglutarate aminotransferase (R)	pphn[c] + asp-L[c] <=> oaa[c] + arog-L[c]	(A3-orf04590) or (A3-orf05316)	A3-orf04590 A3-orf05316		Phenylalanine, tryosine and tryptophan biosynthesis	1	-1000	1000	0		2.6.1.57 2.6.1.78			R01731
PSA3-0270	2-Amino-4-hydroxy-6-hydroxymethyl-7,8-dihydropteridine:4-aminobenzoate2-amino-4-hydroxydihydropteridine-6-methenyltransferase	2ahhmp[c] + 4abz[c] -> h2o[c] + dhpt[c]	(A3-orf05109)	A3-orf05109		Folate biosynthesis	0	0	1000	0		2.5.1.15			R03066
PSA3-0271	L-Glutamate 5-semialdehyde:NAD+ oxidoreductase	h2o[c] + glu5sa[c] + nad[c] -> glu-L[c] + 3 h[c] + nadh[c]	(A3-orf01806)	A3-orf01806		Arginine and proline metabolism	0	0	1000	0		1.2.1.88			R00245
PSA3-0272	D-Glutamine amidohydrolase	h2o[c] + gln-D[c] -> nh3[c] + glu-D[c]	(A3-orf00416)	A3-orf00416		D-Glutamine and D-glutamate metabolism	0	0	1000	0		3.5.1.2 3.5.1.35 3.5.1.38			R01579
PSA3-0273	2-Phosphoglycolate phosphohydrolase	2pglyc[c] + h2o[c] -> glyclt[c] + pi[c]	(A3-orf01036) or (A3-orf02944)	A3-orf01036 A3-orf02944		Glyoxylate and dicarboxylate metabolism	0	0	1000	0		3.1.3.18			R01334
PSA3-0274	(3R)-3-Hydroxy-cis-octadec-11-enoyl-[acyl-carrier-protein]:NADP+ oxidoreductase	nadph[c] + 2 h[c] + 3oc181acp[c] -> hodeacp[c] + nadp[c]	(A3-orf04018)	A3-orf04018		Fatty acid biosynthesis	0	0	1000	0		1.1.1.100			-
PSA3-0275	L-Glutamate:ammonia ligase (ADP-forming)	glu-L[c] + nh3[c] + atp[c] -> adp[c] + pi[c] + gln-L[c] + h[c]	(A3-orf00623) or (A3-orf00104) or (A3-orf00101) or (A3-orf03424)	A3-orf00101 A3-orf00104 A3-orf00623 A3-orf03424		Arginine biosynthesis	0	0	1000	0		6.3.1.2			R00253
PSA3-0276	ATP:4-amino-2-methyl-5-phosphomethylpyrimidine phosphotransferase	4ampm[c] + atp[c] + h[c] -> adp[c] + 2mahmp[c]	(A3-orf05625)	A3-orf05625		Thiamine metabolism	0	0	1000	0		2.7.1.49			R03471
PSA3-0277	Arginyl-tRNA synthetase	trnaarg[c] + arg-L[c] + atp[c] -> ppi[c] + argtrna[c] + amp[c]	(A3-orf00929)	A3-orf00929		Aminoacyl-tRNA biosynthesis	0	0	1000	0		6.1.1.19			R03646
PSA3-0278	UDP-N-acetylmuramate:L-alanine ligase (ADP-forming)	uamr[c] + ala-L[c] + atp[c] -> adp[c] + uama[c] + pi[c] + h[c]	(A3-orf01569)	A3-orf01569		D-Glutamine and D-glutamate metabolism	0	0	1000	0		6.3.2.8			R03193
PSA3-0279	dATP:pyruvate O2-phosphotransferase (R)	dadp[c] + h[c] + pep[c] -> datp[c] + pyr[c]	(A3-orf01673) or (A3-orf04800) or (A3-orf02790)	A3-orf01673 A3-orf04800 A3-orf02790		Purine metabolism	0	0	1000	0		2.7.1.40			R01138
PSA3-0280	cis-5-dodecenoyl-[acyl-carrier-protein]:malonyl-[acyl-carrier-protein] C-acyltransferase	malacp[c] + tddec2eacp[c] -> 3omrseacp[c] + co2[c] + acp[c]	(A3-orf03594) or (A3-orf04015)	A3-orf03594 A3-orf04015		Fatty acid biosynthesis	0	0	1000	0		2.3.1.-			-
PSA3-0281	Pseudomonas LPS carbamoyl kinase	3kdo2lpa[c] + 3 atp[c] -> 3 adp[c] + 4kdo2lpa[c] + 3 h[c]	(A3-orf05754) or (A3-orf05753)	A3-orf05753 A3-orf05754		Fatty acid biosynthesis	0	0	1000	0		2.3.1.41			-
PSA3-0282	meso-2,6-Diaminoheptanedioate carboxy-lyase	26dap-M[c] + h[c] -> lys-L[c] + co2[c]	(A3-orf00865)	A3-orf00865		Lysine biosynthesis	0	0	1000	0		4.1.1.20			R00451
PSA3-0283	L-1-Pyrroline-3-hydroxy-5-carboxylate:NAD+ oxidoreductase	pyr3h5c[c] + 2 h2o[c] + nad[c] -> ehglu[c] + 2 h[c] + nadh[c]	(A3-orf01806)	A3-orf01806		Lipopolysaccharide biosynthesis (PS)	0	0	1000	0		1.2.1.88			R04444
PSA3-0284	2'-Deoxyguanosine 5'-triphosphate:oxydized-thioredoxin 2'-oxidoreductase	trdrd[c] + gtp[c] -> h2o[c] + dgtp[c] + trdox[c]	(A3-orf05218)	A3-orf05218		Purine metabolism	0	0	1000	0		1.17.4.2			R02020
PSA3-0285	5-Methyltetrahydropteroyltri-L-glutamate:L-homocysteineS-methyltransferase	hcys-L[c] + 5mthtglu[c] -> met-L[c] + thtglu[c]	(A3-orf04339)	A3-orf04339		Cysteine and methionine metabolism	0	0	1000	0		2.1.1.14			R04405
PSA3-0286	ATP:dephospho-CoA 3'-phosphotransferase	dpcoa[c] + atp[c] -> adp[c] + h[c] + coa[c]	(A3-orf01537)	A3-orf01537		Purine metabolism	0	0	1000	0		2.7.1.24			R00130
PSA3-0287	5'-Phosphoribosylformylglycinamide:L-glutamine amido-ligase(ADP-forming)	h2o[c] + gln-L[c] + atp[c] + fgam[c] -> glu-L[c] + adp[c] + pi[c] + h[c] + fpram[c]	(A3-orf01717)	A3-orf01717		Purine metabolism	0	0	1000	0		6.3.5.3			R04463
PSA3-0288	Chloroacetaldehyde:NAD+ oxidoreductase	h2o[c] + clacald[c] + nad[c] -> clac[c] + 3 h[c] + nadh[c]	(A3-orf00072) or (A3-orf03814) or (A3-orf03313) or (A3-orf05492)	A3-orf00072 A3-orf03814 A3-orf03313 A3-orf05492		Chloroalkane and chloroalkene degradation	0	0	1000	0		1.2.1.3			R05286
PSA3-0289	ATP:adenylylsulfate 3'-phosphotransferase	atp[c] + aps[c] -> adp[c] + paps[c] + 5 h[c]	(A3-orf01532)	A3-orf01532		Purine metabolism	0	0	1000	0		2.7.1.25			R00509
PSA3-0290	L-Arginine iminohydrolase	h2o[c] + arg-L[c] <=> nh3[c] + citr-L[c]	(A3-orf06031)	A3-orf06031		Arginine biosynthesis	1	-1000	1000	0		3.5.3.6			R00552
PSA3-0291	Adenosylcobinamide-GDP ribazoletransferase	agdpcbi[c] + rdmbzi[c] -> adocbl[c] + 2 h[c] + gmp[c]	(A3-orf01890)	A3-orf01890		Porphyrin and chlorophyll metabolism	0	0	1000	0		2.7.8.26			R05223
PSA3-0292	Guanine aminohydrolase	h2o[c] + gua[c] + h[c] -> nh3[c] + xan[c]	(A3-orf04741)	A3-orf04741		Purine metabolism	0	0	1000	0		3.5.4.3			R01676
PSA3-0293	ATP:carbamate phosphotransferase	cbm[c] + atp[c] -> adp[c] + cbp[c]	(A3-orf06035)	A3-orf06035		Nitrogen metabolism	0	0	1000	0		2.7.2.2 6.3.5.5			R01395
PSA3-0294	phosphoribosylaminoimidazole carboxylase (ATP-dependent)	air[c] + h2o[c] + co2[c] + atp[c] -> adp[c] + pi[c] + 3 h[c] + 5caiz[c]	(A3-orf00439)	A3-orf00439		Purine metabolism	0	0	1000	0		6.3.4.18			R07404
PSA3-0295	ATP:L-glutamate 5-phosphotransferase	glu-L[c] + atp[c] -> adp[c] + glu5p[c]	(A3-orf01395)	A3-orf01395		Arginine and proline metabolism	0	0	1000	0		2.7.2.11			R00239
PSA3-0296	3,4 Dihydroxy-2-butanone-4-phosphate synthase	r5p[c] -> db4p[c] + for[c] + h[c]	(A3-orf01196)	A3-orf01196		Riboflavin metabolism	0	0	1000	0		4.1.99.12			R07281
PSA3-0297	Chorismate pyruvate-lyase (amino-accepting)	chor[c] + gln-L[c] -> glu-L[c] + pyr[c] + anth[c] + h[c]	(A3-orf01040 and A3-orf01037)	A3-orf01037 A3-orf01040		Phenylalanine, tyrosine and tryptophan biosynthesis	0	0	1000	0		4.1.3.27			R00986
PSA3-0298	1-(2-Carboxyphenylamino)-1-deoxy-D-ribulose-5-phosphatecarboxy-lyase(cyclizing)	2cpr5p[c] + h[c] -> h2o[c] + 3ig3p[c] + co2[c]	(A3-orf01043)	A3-orf01043		Phenylalanine, tryosine and tryptophan biosynthesis	0	0	1000	0		4.1.1.48			R03508
PSA3-0299	Phenylalanyl-tRNA synthetase	phe-L[c] + trnaphe[c] + atp[c] -> ppi[c] + phetrna[c] + amp[c]	(A3-orf02630 and A3-orf02631)	A3-orf02631 A3-orf02630		Aminoacyl-tRNA biosynthesis	0	0	1000	0		6.1.1.20			R03660
PSA3-0300	ATP:D-glycero-beta-D-manno-heptose 1-phosphate adenylyltransferase	gmhep1p[c] + atp[c] -> ppi[c] + adphep-DD[c]	(A3-orf05738)	A3-orf05738		Lipopolysaccharide biosynthesis	0	0	1000	0		2.7.7.70			R05644
PSA3-0301	UDP-N-acetylmuramoyl-L-alanyl-D-glutamate:meso-2,6-diaminoheptanedioate ligase (ADP-forming)	26dap-M[c] + uamag[c] + atp[c] -> adp[c] + uggmd[c] + pi[c] + h[c]	(A3-orf01559)	A3-orf01559		Lysine biosynthesis	0	0	1000	0		6.3.2.13			R02788
PSA3-0302	3-Methyl-2-oxobutanoate:NAD+ oxidoreductase(CoA-mehtylpropanoylating)	3mob[c] + coa[c] + nad[c] -> isobutcoa[c] + co2[c] + nadh[c] + h[c]	(A3-orf03617)	A3-orf03617		Cysteine and methionine metabolism	0	0	1000	0		1.2.1.25			R01210
PSA3-0303	propanoyl-CoA:phosphate propanoyltransferase	propp[c] + coa[c] <=> ppcoa[c] + pi[c]	(A3-orf01637)	A3-orf01637		Propanoate metabolism	1	-1000	1000	0		2.3.1.8			R00921
PSA3-0304	Decanoyl-[acyl-carrier-protein]:malonyl-[acyl-carrier-protein] C-acyltransferase	malacp[c] + dcaacp[c] -> 3oddecacp[c] + co2[c] + acp[c]	(A3-orf03594) or (A3-orf04015)	A3-orf03594 A3-orf04015		Fatty acid biosynthesis	0	0	1000	0		2.3.1.41 2.3.1.85 2.3.1.86 2.3.1.179 2.3.1.-			R04963
PSA3-0305	Leucyl-tRNA synthetase	trnaleu[c] + atp[c] + leu-L[c] -> leutrna[c] + ppi[c] + amp[c]	(A3-orf05648)	A3-orf05648		Aminoacyl-tRNA biosynthesis	0	0	1000	0		6.1.1.4			R03657
PSA3-0306	quinoprotein alcohol dehydrogenase	2 ficytc[c] + 2cle[c] <=> 2 focytc[c] + clacald[c] + 2 h[c]	(A3-orf03022) or (A3-orf03015)	A3-orf03022 A3-orf03015		Fatty acid biosynthesis	1	-1000	1000	0		1.1.2.8			R05285
PSA3-0307	cis-7-tetradecenoyl-[acyl-carrier-protein]:malonyl-[acyl-carrier-protein] C-acyltransferase	cmrseacp[c] + malacp[c] -> co2[c] + acp[c] + oc161acp[c]	(A3-orf03594) or (A3-orf04015)	A3-orf03594 A3-orf04015		Fatty acid biosynthesis	0	0	1000	0		2.3.1.41 2.3.1.85 2.3.1.86 2.3.1.179 2.3.1.-			-
PSA3-0308	5-Methylcytosine aminohydrolase	h2o[c] + m5csn[c] + h[c] -> nh3[c] + thym[c]	(A3-orf05326)	A3-orf05326		Pyrimidine metabolism	0	0	1000	0		3.5.4.1			R01411
PSA3-0309	2-Dehydro-3-deoxy-D-arabino-heptonate 7-phosphate phosphate-lyase(cyclyzing)	2dda7p[c] -> 3dhq[c] + pi[c]	(A3-orf00945)	A3-orf00945		Phenylalanine, tryosine and tryptophan biosynthesis	0	0	1000	0		4.2.3.4			R03083
PSA3-0310	Nicotinate-nucleotide:dimethylbenzimidazolephospho-D-ribosyltransferase	nicrnt[c] + dmbzid[c] -> 2 h[c] + nac[c] + 5prdmbz[c]	(A3-orf01888)	A3-orf01888		Ubiquinone and other terpenoid-quinone biosynthesis	0	0	1000	0		2.4.2.21			R04148
PSA3-0311	Methionyl-tRNA synthetase	met-L[c] + trnam[c] + atp[c] -> ppi[c] + mettrna[c] + amp[c]	(A3-orf01835)	A3-orf01835		Aminoacyl-tRNA biosynthesis	0	0	1000	0		6.1.1.10			R03659
PSA3-0312	Hexadecanoyl-[acyl-carrier-protein]:malonyl-[acyl-carrier-protein] C-acyltransferase	malacp[c] + palmacp[c] -> co2[c] + acp[c] + 3oocdcap[c]	(A3-orf03594) or (A3-orf04015)	A3-orf03594 A3-orf04015		Fatty acid biosynthesis	0	0	1000	0		2.3.1.41 2.3.1.179			R07762
PSA3-0313	2-Methyl-4-amino-5-hydroxymethylpyrimidine-diphosphate:4-methyl-5-(2-phosphoethyl)-thiazole2-methyl-4-aminopyridine-5-methenyltransferase	4mpetz[c] + h[c] + 2mahmp[c] -> ppi[c] + thmmp[c]	(A3-orf04871) or (A3-orf05627)	A3-orf04871 A3-orf05627		Thiamine metabolism	0	0	1000	0		2.5.1.3			R03223
PSA3-0314	UDP-2,3-bis(3-hydroxytetradecanoyl)glucosamine:2,3-bis-(3-hydroxytetradecanoyl)-alpha-D-glucosaminyl-1-phosphate 2,3-bis(3-hydroxytetradecanoyl)-glucosaminyltransferase	lpx[c] + udp23htg[c] + 2 h[c] -> udp[c] + lipidAds[c]	(A3-orf02151)	A3-orf02151		Lipopolysaccharide biosynthesis	0	0	1000	0		2.4.1.182			R04606
PSA3-0315	(3R)-3-Hydroxy-cis-tetradec-7-enoyl-[acyl-carrier-protein]:NADP+ oxidoreductase	3omrseacp[c] + nadph[c] + 2 h[c] -> hmrseacp[c] + nadp[c]	(A3-orf04018)	A3-orf04018		Fatty acid biosynthesis	0	0	1000	0		1.1.1.100 2.3.1.85 2.3.1.86 2.3.1.-			-
PSA3-0316	5-Methyltetrahydrofolate:NADP+ oxidoreductase	mlthf[c] + 2 h[c] + nadh[c] -> 5mthf[c] + nad[c]	(A3-orf05960)	A3-orf05960		One carbon pool by folate	0	0	1000	0		1.5.1.20			R07168
PSA3-0317	Glutaryl-CoA:(acceptor) 2,3-oxidoreductase (decarboxylating)	fad[c] + gcoa[c] + h[c] -> co2[c] + crtcoa[c] + fadh2[c]	(A3-orf00761)	A3-orf00761		Fatty acid degradation	0	0	1000	0		1.3.8.6			R02487
PSA3-0318	N-Succinyl-LL-2,6-diaminoheptanedioate amidohydrolase	h2o[c] + sl26da[c] -> 26dap-LL[c] + succ[c]	(A3-orf04121)	A3-orf04121		Lysine biosynthesis	0	0	1000	0		3.5.1.18			R02734
PSA3-0319	Octanoyl-[acyl-carrier-protein]:malonyl-[acyl-carrier-protein] C-acyltransferase (decarboxylating)	malacp[c] + ocacp[c] -> 3odecacp[c] + co2[c] + acp[c]	(A3-orf03594) or (A3-orf04015)	A3-orf03594 A3-orf04015		Fatty acid biosynthesis	0	0	1000	0		2.3.1.41 2.3.1.85 2.3.1.86 2.3.1.179 2.3.1.-			R04960
PSA3-0320	ATP:2,3,2',3'-tetrakis(3-hydroxytetradecanoyl)-D-glucosaminyl-beta-D-1,6-glucosaminyl-alpha-phosphate 4-O'-phosphotransferase	lipidAds[c] + atp[c] -> adp[c] + lpap[c] + h[c]	(A3-orf04037)	A3-orf04037		Lipopolysaccharide biosynthesis	0	0	1000	0		2.7.1.130			R04657
PSA3-0321	dGTP:pyruvate 2-O-phosphotransferase	h[c] + dgdp[c] + pep[c] -> pyr[c] + dgtp[c]	(A3-orf01673) or (A3-orf04800) or (A3-orf02790)	A3-orf01673 A3-orf04800 A3-orf02790		Purine metabolism	0	0	1000	0		2.7.1.40			R01858
PSA3-0322	S-(2-Hydroxyacyl)glutathione hydrolase	h2o[c] + lgt-S[c] -> gthrd[c] + lac-D[c] + h[c]	(A3-orf03039)	A3-orf03039		Pyruvate metabolism	0	0	1000	0		3.1.2.6			R01736
PSA3-0323	ATP:pyruvate,water phosphotransferase	h2o[c] + pyr[c] + atp[c] -> pi[c] + amp[c] + 3 h[c] + pep[c]	(A3-orf03355)	A3-orf03355		Pyruvate metabolism	0	0	1000	0		2.7.9.2			R00199
PSA3-0324	Chorismate:L-glutamine amido-ligase	chor[c] + gln-L[c] <=> glu-L[c] + 4adcho[c]	(A3-orf03370)	A3-orf03370		Folate biosynthesis	1	-1000	1000	0		2.6.1.85			R01716
PSA3-0326	Myristoyl-[acyl-carrier-protein] synthase	mrseacp[c] + 2 h[c] + nadh[c] -> tdacp[c] + nad[c]	(A3-orf03026)	A3-orf03026		Fatty acid biosynthesis	0	0	1000	0		1.3.1.9 2.3.1.-			R04966
PSA3-0327	6-Hydroxyhexanoate:NADP+ oxidoreductase	nadp[c] + 6hhxa[c] <=> nadph[c] + adsald[c]	(A3-orf04633)	A3-orf04633		Caprolactam degradation	1	-1000	1000	0		1.1.1.2			R05231
PSA3-0328	glycogen phosphorylase	glycogen[c] + 4 pi[c] -> 4 g1p[c] + h2o[c]	(A3-orf00579)	A3-orf00579		Starch and sucrose metabolism	0	0	1000	0		2.4.1.1			-
PSA3-0329	Tetrahydrofolate:L-glutamate gamma-ligase (ADP-forming)	glu-L[c] + dhpt[c] + atp[c] -> dhf[c] + adp[c] + pi[c] + h[c]	(A3-orf03756)	A3-orf03756		Folate biosynthesis	0	0	1000	0		6.3.2.12			R02237
PSA3-0330	5-Phosphoribosylamine:pyrophosphate phosphoribosyltransferase(glutamate-amidating) (R)	prpp[c] + h2o[c] + gln-L[c] -> pram[c] + glu-L[c] + ppi[c] + h[c]	(A3-orf03752)	A3-orf03752		Purine metabolism	0	0	1000	0		2.4.2.14			R01072
PSA3-0331	choline dehydrogenase (FAD-dependent)	fad[c] + chol[c] -> betald[c] + fadh2[c]	(A3-orf03812)	A3-orf03812		Glycine, serine and threonine metabolism	0	0	1000	0		1.1.99.1			R01025
PSA3-0332	alpha,alpha-Trehalose glucohydrolase	h2o[c] + tre[c] -> 2 glc-D[c]	(A3-orf05881)	A3-orf05881		Starch and sucrose metabolism	0	0	1000	0		3.2.1.28			R00010
PSA3-0333	ribonucleoside-triphosphate reductase (ATP)	trdrd[c] + atp[c] -> datp[c] + h2o[c] + trdox[c]	(A3-orf05218)	A3-orf05218		Purine metabolism	0	0	1000	0		1.17.4.2			R02014
PSA3-0334	Xanthine:NAD+ oxidoreductase	h2o[c] + xan[c] + nad[c] -> urat[c] + 2 h[c] + nadh[c]	(A3-orf01336 and A3-orf01337 and A3-orf01339 and A3-orf04735 and A3-orf04737)	A3-orf01336 A3-orf01337 A3-orf01339 A3-orf04735 A3-orf04737		Purine metabolism	0	0	1000	0		1.17.1.4			R02103
PSA3-0335	Oxygen Independent coproporphyrinogen-III oxidase	2 amet[c] + cpppg3[c] -> 2 met-L[c] + 2 dad-5[c] + 2 co2[c] + pppg9[c]	(A3-orf06023) or (A3-orf03684) or (A3-orf03263) or (A3-orf03478)	A3-orf03684 A3-orf03478 A3-orf03263 A3-orf06023		Porphyrin and chlorophyll metabolism	0	0	1000	0		1.3.99.22			R06895
PSA3-0336	3-deoxy-D-manno-octulosonic acid transferase	ckdo[c] + kdolpa[c] -> kdo2lpa[c] + cmp[c] + h[c]	(A3-orf05731)	A3-orf05731		Lipopolysaccharide biosynthesis	0	0	1000	0		2.4.99.12			R04658
PSA3-0337	Aspartyl-tRNA synthetase	asp-L[c] + atp[c] + trnaasp[c] -> ppi[c] + asptrna[c] + amp[c]	(A3-orf04286)	A3-orf04286		Aminoacyl-tRNA biosynthesis	0	0	1000	0		6.1.1.12 6.1.1.23			R05577
PSA3-0338	L-Aspartate ammonia-lyase	asp-L[c] <=> nh3[c] + fum[c]	(A3-orf00428) or (A3-orf03891)	A3-orf00428 A3-orf03891		Alanine, aspartate and glutamate metabolism	1	-1000	1000	0		4.3.1.1			R00490
PSA3-0339	CTP:3-deoxy-D-manno-octulosonate cytidylyltransferase	kdo[c] + ctp[c] -> ckdo[c] + ppi[c] + h[c]	(A3-orf04035)	A3-orf04035		Lipopolysaccharide biosynthesis	0	0	1000	0		2.7.7.38			R03351
PSA3-0340	Valyl-tRNA synthetase	trnaval[c] + val-L[c] + atp[c] -> ppi[c] + valtrna[c] + amp[c]	(A3-orf04704)	A3-orf04704		Aminoacyl-tRNA biosynthesis	0	0	1000	0		6.1.1.9			R03665
PSA3-0341	Pseudomonas LPS carbamoyl transferase	2kdo2lpa[c] + cbp[c] -> 3kdo2lpa[c] + pi[c]	(A3-orf05749)	A3-orf05749		Lipopolysaccharide biosynthesis (PS)	0	0	1000	0		2.1.3.-			-
PSA3-0342	2'-Deoxyguanosine 5'-monophosphate phosphohydrolase	h2o[c] + dgmp[c] -> pi[c] + dgsn[c]	(A3-orf02180) or (A3-orf06326)	A3-orf02180 A3-orf06326		Purine metabolism	0	0	1000	0		3.1.3.5			R01968
PSA3-0343	L-Phenylalanine,tetrahydrobiopterin:oxygen oxidoreductase(4-hydroxylating)	phe-L[c] + o2[c] + tthbp[c] -> h2o[c] + tyr-L[c] + dhbp[c]	(A3-orf05314)	A3-orf05314		Phenylalanine, tyrosine and tryptophan biosynthesis	0	0	1000	0		1.14.16.1			R01795
PSA3-0344	membrane alanyl aminopeptidase	cgly[c] + h2o[c] -> cys-L[c] + gly[c]	(A3-orf02567)	A3-orf02567		Glutathione metabolism	0	0	1000	0		3.4.11.1 3.4.11.2 3.4.11.23			R00899
PSA3-0345	Succinate-semialdehyde:NADP+ oxidoreductase	h2o[c] + sucsal[c] + nadp[c] -> nadph[c] + succ[c] + 3 h[c]	(A3-orf00176) or (A3-orf01030)	A3-orf00176 A3-orf01030		Alanine, aspartate and glutamate metabolism	0	0	1000	0		1.2.1.16 1.2.1.79			R00714
PSA3-0346	dTDPglucose 4,6-hydro-lyase	dtdpglu[c] -> h2o[c] + dtdp4d6dg[c]	(A3-orf00137)	A3-orf00137		Streptomycin biosynthesis	0	0	1000	0		4.2.1.46			R06513
PSA3-0347	Pseudomonas LPS galactose transferase	udpgal[c] + 4kdo2lpa[c] -> udp[c] + h[c] + 5kdo2lpa[c]	(A3-orf05757)	A3-orf05757		Lipopolysaccharide biosynthesis (PS)	0	0	1000	0		2.4.1.-			-
PSA3-0348	4-Maleylacetoacetate cis-trans-isomerase	macac[c] -> 4facac[c]	(A3-orf01256)	A3-orf01256		Tyrosine metabolism	0	0	1000	0		5.2.1.2			R03181
PSA3-0349	(S)-3-Hydroxyisobutyryl-CoA hydro-lyase	h2o[c] + 2mpecoa[c] -> hisobutcoa[c]	(A3-orf03846) or (A3-orf04933) or (A3-orf01764) or (A3-orf03939) or (A3-orf03046)	A3-orf01764 A3-orf03939 A3-orf03846 A3-orf03046 A3-orf04933		Valine, leucine and isoleucine degradation	0	0	1000	0		4.2.1.17			R04224
PSA3-0350	L-Arogenate hydro-lyase (decarboxylating)	arog-L[c] + h[c] -> phe-L[c] + h2o[c] + co2[c]	(A3-orf02920)	A3-orf02920		Phenylalanine, tyrosine and tryptophan biosynthesis	0	0	1000	0		4.2.1.51 4.2.1.91			R00691
PSA3-0351	6,7-Dimethyl-8-(1-D-ribityl)lumazine:6,7-dimethyl-8-(1-D-ribityl)lumazine 2,3-butanediyltransferase	2 dmlz[c] -> ribflv[c] + 4r5au[c]	(A3-orf01195)	A3-orf01195		Riboflavin metabolism	0	0	1000	0		2.5.1.9			R00066
PSA3-0352	trans,cis-tetradec-2,7-dienoyl-acp 2-reductase	c142acp[c] + 2 h[c] + nadh[c] -> cmrseacp[c] + nad[c]	(A3-orf03026)	A3-orf03026		Fatty acid biosynthesis	0	0	1000	0		1.3.1.9 2.3.1.-			-
PSA3-0353	Butyryl-[acyl-carrier-protein]:malonyl-CoA C-acyltransferase(decarboxylating, oxoacyl- and enoyl-reducing and thioester-hydrolysing)	but2eacp[c] + 2 h[c] + nadh[c] -> butacp[c] + nad[c]	(A3-orf03026)	A3-orf03026		Fatty acid biosynthesis	0	0	1000	0		1.3.1.9 2.3.1.-			R04429
PSA3-0354	oxaloacetate carboxy-lyase (pyruvate-forming)	oaa[c] + h[c] -> pyr[c] + co2[c]	(A3-orf01921 and A3-orf01922) or (A3-orf05601)	A3-orf01921 A3-orf01922 A3-orf05601		Pyruvate metabolism	0	0	1000	0		1.1.1.38 1.1.1.40 4.1.1.3			R00217
PSA3-0355	GTP pyrophosphate-lyase (cyclizing)	gtp[c] -> ppi[c] + cgmp[c] + h[c]	(A3-orf00874)	A3-orf00874		Purine metabolism	0	0	1000	0		4.6.1.1			R00434
PSA3-0356	(R)-Pantoate:beta-alanine ligase (AMP-forming)	ala-B[c] + atp[c] + pant-R[c] -> ppi[c] + amp[c] + 2 h[c] + pnto-R[c]	(A3-orf05078)	A3-orf05078		beta-Alanine metabolism	0	0	1000	0		6.3.2.1			R02473
PSA3-0357	GTP cyclohydrolase II (25drapp)	3 h2o[c] + gtp[c] -> ppi[c] + 25dahprap[c] + for[c] + 3 h[c]	(A3-orf01196) or (A3-orf01205)	A3-orf01196 A3-orf01205		Riboflavin metabolism	0	0	1000	0		3.5.4.25			R00425
PSA3-0358	2'-Deoxycytidine diphosphate:oxidized-thioredoxin 2'-oxidoreductase	cdp[c] + trdrd[c] -> dcdp[c] + h2o[c] + trdox[c]	(A3-orf03956 and A3-orf03958) or (A3-orf00198 and A3-orf03958)	A3-orf00198 A3-orf03958 A3-orf03956		Pyrimidine metabolism	0	0	1000	0		1.17.4.1			R02024
PSA3-0359	ATP:riboflavin 5'-phosphotransferase	ribflv[c] + atp[c] -> fmn[c] + adp[c] + h[c]	(A3-orf01400)	A3-orf01400		Riboflavin metabolism	0	0	1000	0		2.7.1.26			R00549
PSA3-0360	2'-Deoxycytidine diphosphate:oxidized-thioredoxin 2'-oxidoreductase	uama[c] + atp[c] + glu-D[c] -> adp[c] + uamag[c] + pi[c] + h[c]	(A3-orf01563)	A3-orf01563		D-Glutamine and D-glutamate metabolism	0	0	1000	0		6.3.2.9			R02783
PSA3-0361	L-O-Phosphoserine phosphohydrolase	pser-L[c] + h2o[c] -> ser-L[c] + pi[c]	(A3-orf05707) or (A3-orf03371)	A3-orf03371 A3-orf05707		Glycine, serine and threonine metabolism	0	0	1000	0		3.1.3.3			R00582
PSA3-0362	Xanthine:NAD+ oxidoreductase	hxan[c] + h2o[c] + nad[c] -> 2 h[c] + xan[c] + nadh[c]	(A3-orf01336 and A3-orf01337 and A3-orf01339 and A3-orf04735 and A3-orf04737)	A3-orf01336 A3-orf01337 A3-orf01339 A3-orf04735 A3-orf04737		Purine metabolism	0	0	1000	0		1.17.1.4			R01768
PSA3-0363	Chorismate pyruvatemutase	chor[c] -> pphn[c]	(A3-orf02920)	A3-orf02920		Phenylalanine, tyrosine and tryptophan biosynthesis	0	0	1000	0		5.4.99.5			R01715
PSA3-0364	5-Aminolevulinate hydro-lyase(adding 5-aminolevulinate andcyclizing)	2 5aop[c] -> 2 h2o[c] + ppbng[c] + h[c]	(A3-orf00916)	A3-orf00916		Porphyrin and chlorophyll metabolism	0	0	1000	0		4.2.1.24			R00036
PSA3-0365	(S)-Methylmalonate semialdehyde:NAD+ oxidoreductase(CoA-propanoylating)	mmsa[c] + coa[c] + nad[c] -> ppcoa[c] + co2[c] + h[c] + nadh[c]	(A3-orf00837) or (A3-orf03543)	A3-orf00837 A3-orf03543		Propanoate metabolism	0	0	1000	0		1.2.1.27			R00935
PSA3-0366	L-Asparagine amidohydrolase	asn-L[c] + h2o[c] -> nh3[c] + asp-L[c]	(A3-orf00420)	A3-orf00420		Alanine, aspartate and glutamate metabolism	0	0	1000	0		3.5.1.1 3.5.1.38 3.5.5.4			R00485
PSA3-0367	Uridine 5'-monophosphate phosphohydrolase	h2o[c] + ump[c] -> pi[c] + uri[c]	(A3-orf02180) or (A3-orf06326)	A3-orf02180 A3-orf06326		Pyrimidine metabolism	0	0	1000	0		3.1.3.5			R00963
PSA3-0368	S-Adenosyl-L-methionine:uroporphyrin-III C-methyltransferase (R)	fe2[c] + scl[c] -> sheme[c]	(A3-orf02991)	A3-orf02991		Porphyrin and chlorophyll metabolism	0	0	1000	0		4.99.1.4			R02864
PSA3-0369	6-Phospho-D-gluconate hydro-lyase	6pgc[c] -> h2o[c] + 2dh3dpglc[c]	(A3-orf02519) or (A3-orf05203)	A3-orf02519 A3-orf05203		Pentose phosphate pathway	0	0	1000	0		4.2.1.12			R02036
PSA3-0370	ATP:D-tagatose-6-phosphate 1-phosphotransferase	atp[c] + tag6p-D[c] -> adp[c] + h[c] + tagdp-D[c]	(A3-orf01434)	A3-orf01434		Galactose metabolism	0	0	1000	0		2.7.1.11			R03236
PSA3-0371	(3R)-3-Hydroxydecanoyl-[acyl-carrier-protein]:NADP+ oxidoreductase	3odecacp[c] + nadph[c] + 2 h[c] -> nadp[c] + 3hdecacp[c]	(A3-orf04844) or (A3-orf04018)	A3-orf04018 A3-orf04844		Fatty acid biosynthesis	0	0	1000	0		1.1.1.100			R04534
PSA3-0372	2-Octaprenylphenol hydroxylase	octpp[c] + o2[c] + nadph[c] + 2 h[c] -> octch[c] + nadp[c] + h2o[c]	(A3-orf00598) or (A3-orf06178) or (A3-orf06181) or (A3-orf01047)	A3-orf00598 A3-orf06178 A3-orf06181 A3-orf01047		Ubiquinone and other terpenoid-quinone biosynthesis	0	0	1000	0		1.14.13.-			R04987
PSA3-0373	Cytidine-5'-monophosphate phosphohydrolase	h2o[c] + cmp[c] -> pi[c] + cytd[c]	(A3-orf02180)	A3-orf02180		Pyrimidine metabolism	0	0	1000	0		3.1.3.5 3.1.3.91			R00511
PSA3-0374	malonate decarboxylase	maln[c] -> ac[c] + co2[c] + h[c]	(A3-orf06292 and A3-orf06290 and A3-orf06289 and A3-orf06287)	A3-orf06287 A3-orf06289 A3-orf06290 A3-orf06292			0	0	1000	0		4.1.1.88			R09483
PSA3-0375	trans,cis-octadec-2,11-dienoyl-acp 2-reductase	c182acp[c] + 2 h[c] + nadh[c] -> c181acp[c] + nad[c]	(A3-orf03026)	A3-orf03026		Fatty acid biosynthesis	0	0	1000	0		1.3.1.9			-
PSA3-0376	Hydroxybenzoate octaprenyltransferase	octdp[c] + 4hbz[c] -> ppi[c] + octhb[c] + h[c]	(A3-orf00742)	A3-orf00742		Ubiquinone and other terpenoid-quinone biosynthesis	0	0	1000	0		2.5.1.39			R05615
PSA3-0377	4-Trimethylammoniobutanal:NAD+ oxidoreductase	h2o[c] + 4tmab[c] + nad[c] -> bbtn[c] + 3 h[c] + nadh[c]	(A3-orf00072) or (A3-orf06066) or (A3-orf03313) or (A3-orf05492)	A3-orf00072 A3-orf06066 A3-orf03313 A3-orf05492		Lysine degradation	0	0	1000	0		1.2.1.3 1.2.1.47			R03283
PSA3-0378	Benzoate 1,2-dioxygenase	o2[c] + bza[c] + 2 h[c] + nadh[c] -> dhchc[c] + nad[c]	(A3-orf03910 and A3-orf03909 and A3-orf03908)	A3-orf03910 A3-orf03909 A3-orf03908		Benzoate degradation	0	0	1000	0		1.14.12.10			R05621
PSA3-0379	Glyoxylate carboxy-lyase (dimerizing)	2 glx[c] + h[c] -> co2[c] + 2h3oppan[c]	(A3-orf04792)	A3-orf04792		Glyoxylate and dicarboxylate metabolism	0	0	1000	0		4.1.1.47			R00013
PSA3-0380	Methanol oxidoreductase	methn[c] + 2 ficytc[c] -> 2 focytc[c] + fald[c] + 2 h[c]	(A3-orf03022) or (A3-orf03015)	A3-orf03022 A3-orf03015		Methane metabolism	0	0	1000	0		1.1.2.8			R01146
PSA3-0381	phosphopantothenate-cysteine ligase	ctp[c] + 4ppan[c] + cys-L[c] -> ppi[c] + 4ppcys[c] + cmp[c] + 2 h[c]	(A3-orf00800)	A3-orf00800		Pantothenate and CoA biosynthesis	0	0	1000	0		6.3.2.5			R04231
PSA3-0382	N-[(R)-4'-Phosphopantothenoyl]-L-cysteine carboxy-lyase	4ppcys[c] + h[c] -> co2[c] + pan4p[c]	(A3-orf00800)	A3-orf00800		Pantothenate and CoA biosynthesis	0	0	1000	0		4.1.1.36			R03269
PSA3-0383	2-Methylcitrate oxaloacetate-lyase (R)	oaa[c] + ppcoa[c] + h2o[c] -> h[c] + coa[c] + 2mcit[c]	(A3-orf03362)	A3-orf03362		Propanoate metabolism	0	0	1000	0		2.3.3.5			R00931
PSA3-0384	(S)-3-Hydroxy-3-methylglutaryl-CoA acetoacetate-lyase	hmgcoa[c] -> accoa[c] + acac[c]	(A3-orf04937)	A3-orf04937		Valine, leucine and isoleucine degradation	0	0	1000	0		4.1.3.4			R01360
PSA3-0385	Putrescine:2-oxoglutarate aminotransferase	ptrc[c] + akg[c] + 4 h[c] <=> glu-L[c] + 4abutal[c]	(A3-orf00106)	A3-orf00106		Arginine and proline metabolism	1	-1000	1000	0		2.6.1.29 2.6.1.82			R01155
PSA3-0386	Carbamoyl-phosphate:L-aspartate carbamoyltransferase	cbp[c] + asp-L[c] -> pi[c] + cbasp[c] + h[c]	(A3-orf05996 and A3-orf05995)	A3-orf05995 A3-orf05996		Pyrimidine metabolism	0	0	1000	0		2.1.3.2			R01397
PSA3-0387	Xanthosine-5'-phosphate:L-glutamine amido-ligase (AMP-forming)	h2o[c] + gln-L[c] + atp[c] + xmp[c] -> glu-L[c] + ppi[c] + amp[c] + 3 h[c] + gmp[c]	(A3-orf04609)	A3-orf04609		Purine metabolism	0	0	1000	0		6.3.5.2			R01231
PSA3-0388	Inosine 5'-monophosphate phosphohydrolase	h2o[c] + imp[c] -> pi[c] + ins[c]	(A3-orf06326) or (A3-orf02180)	A3-orf02180 A3-orf06326		Purine metabolism	0	0	1000	0		3.1.3.5			R01126
PSA3-0389	beta-D-Glucosyl-2-coumarinate glucohydrolase	h2o[c] + g2hcinnm[c] -> glc-D[c] + 2hcinnm[c]	(A3-orf04169)	A3-orf04169		Phenylpropanoid biosynthesis	0	0	1000	0		3.2.1.21			R04998
PSA3-0390	Undecaprenyldiphospho-muramoylpentapeptide beta-N- acetylglucosaminyltransferase	uacgam[c] + uaGgla[c] <=> udp[c] + uaaGgla[c]	(A3-orf01567)	A3-orf01567		Peptidoglycan biosynthesis	1	-1000	1000	0		2.4.1.227			R05662
PSA3-0391	NADPH:oxidized-thioredoxin oxidoreductase	nadph[c] + 2 h[c] + trdox[c] -> nadp[c] + trdrd[c]	(A3-orf02980) or (A3-orf05305)	A3-orf02980 A3-orf05305		Pyrimidine metabolism	0	0	1000	0		1.8.1.9			R02016
PSA3-0392	Indole-3-acetaldehyde:NAD+ oxidoreductase	h2o[c] + iacald[c] + nad[c] <=> iac[c] + 3 h[c] + nadh[c]	(A3-orf00072) or (A3-orf03814) or (A3-orf03313) or (A3-orf05492)	A3-orf00072 A3-orf03814 A3-orf03313 A3-orf05492		Tryptophan metabolism	1	-1000	1000	0		1.2.1.3			R02678
PSA3-0393	3-Carboxy-3-hydroxy-4-methylpentanoate3-methyl-2-oxobutanoate-lyase (CoA-acetylating) (R)	h2o[c] + accoa[c] + 3mob[c] -> 3c3hmp[c] + h[c] + coa[c]	(A3-orf04630) or (A3-orf04986)	A3-orf04630 A3-orf04986		Valine, leucine and isoleucine biosynthesis	0	0	1000	0		2.3.3.13			R01213
PSA3-0394	L-methionine-S-oxide reductase (trdrd)	metsox-S-L[c] + trdrd[c] -> met-L[c] + h2o[c] + trdox[c]	(A3-orf05772)	A3-orf05772		Cysteine and methionine metabolism	0	0	1000	0		1.8.4.13 1.8.4.14			R02025
PSA3-0395	ATP:D-fructose-6-phosphate 1-phosphotransferase	f1p[c] + atp[c] -> adp[c] + h[c] + fdp[c]	(A3-orf01434)	A3-orf01434		Fructose and mannose metabolism	0	0	1000	0		2.7.1.56			R02071
PSA3-0396	2'-Deoxyuridine 5'-diphosphate:oxidized-thioredoxin 2'-oxidoreductase	udp[c] + trdrd[c] -> h2o[c] + dudp[c] + trdox[c]	(A3-orf03956 and A3-orf03958) or (A3-orf00198 and A3-orf03958)	A3-orf00198 A3-orf03958 A3-orf03956		Pyrimidine metabolism	0	0	1000	0		1.17.4.1			R02018
PSA3-0397	2-Octaprenyl-3-methyl-6-methoxy-1,4-benzoquinone ,NADPH2:oxygen oxidoreductase	octmmb[c] + o2[c] + nadph[c] + h[c] -> 2omhmb[c] + nadp[c] + h2o[c]	(A3-orf00598) or (A3-orf06178) or (A3-orf06181) or (A3-orf01047)	A3-orf00598 A3-orf06178 A3-orf06181 A3-orf01047		Ubiquinone and other terpenoid-quinone biosynthesis	0	0	1000	0		1.14.13.-			R06146
PSA3-0398	L-glutamine amidohydrolase	h2o[c] + gln-L[c] -> glu-L[c] + nh3[c]	(A3-orf00416)	A3-orf00416		Alanine, aspartate and glutamate metabolism	0	0	1000	0		1.4.1.13 1.4.7.1 3.5.1.2			R00256
PSA3-0399	Dimethylallyl-diphosphate:isopentenyl-diphosphatedimethylallyltranstransferase	dmpp[c] + ipdp[c] -> ppi[c] + grdp[c] + h[c]	(A3-orf05545) or (A3-orf05803)	A3-orf05545 A3-orf05803		Terpenoid backbone biosynthesis	0	0	1000	0		2.5.1.1			R01658
PSA3-0400	ATP:FMN adenylyltransferase	fmn[c] + atp[c] -> fad[c] + ppi[c]	(A3-orf01400)	A3-orf01400		Riboflavin metabolism	0	0	1000	0		2.7.7.2			R00161
PSA3-0401	UDP-N-acetylmuramoyl-L-alanyl-D-glutamyl-meso-2,6-diaminoheptanedioate:D-alanyl-D-alanine ligase(ADP-forming)	uggmd[c] + atp[c] + alaala[c] -> uggmda[c] + adp[c] + pi[c] + h[c]	(A3-orf01560)	A3-orf01560		Lysine biosynthesis	0	0	1000	0		6.3.2.10			R04617
PSA3-0402	Octanoyl-CoA:oxygen 2-oxidoreductase	fad[c] + occoa[c] -> tocoa[c] + fadh2[c]	(A3-orf03556) or (A3-orf03549) or (A3-orf03115) or (A3-orf05296) or (A3-orf03952) or (A3-orf03871)	A3-orf03952 A3-orf03871 A3-orf03556 A3-orf03549 A3-orf03115 A3-orf05296		Fatty acid degradation	0	0	1000	0		1.3.3.6 1.3.8.7 1.3.8.8 1.3.99.-			R03777
PSA3-0403	ATP:D-xylulose 5-phosphotransferase	atp[c] + xylu-D[c] -> adp[c] + xu5p-D[c] + h[c]	(A3-orf03116)	A3-orf03116		Pentose and glucuronate interconversions	0	0	1000	0		2.7.1.17			R01639
PSA3-0404	L-threonine ammonia-lyase	thr-L[c] -> nh3[c] + 2obut[c]	(A3-orf00706) or (A3-orf05618)	A3-orf00706 A3-orf05618		Glycine, serine and threonine metabolism	0	0	1000	0		4.3.1.19			R00996
PSA3-0405	(S)-2-Hydroxy-acid:oxygen 2-oxidoreductase	glyclt[c] + o2[c] -> glx[c] + h2o2[c]	(A3-orf00745)	A3-orf00745		Glyoxylate and dicarboxylate metabolism	0	0	1000	0		1.1.3.15			R00475
PSA3-0406	Hexanoyl-[acyl-carrier-protein]:malonyl-[acyl-carrier-protein] C-acyltransferase	hexacp[c] + malacp[c] -> 3ooctacp[c] + co2[c] + acp[c]	(A3-orf03594) or (A3-orf04015)	A3-orf03594 A3-orf04015		Fatty acid biosynthesis	0	0	1000	0		2.3.1.41 2.3.1.85 2.3.1.86 2.3.1.179 2.3.1.- _x000D_ 2.3.1.180			R04957
PSA3-0407	heptosyltransferase I	kdo2lpa[c] + adphep-LD[c] + h[c] -> adp[c] + 1kdo2lpa[c]	(A3-orf05759)	A3-orf05759		Lipopolysaccharide biosynthesis	0	0	1000	0		2.4.-.-			-
PSA3-0408	Farnesyl diphosphate:Isopentenyl diphosphate farnesyl transferase	frdp[c] + ipdp[c] -> ppi[c] + ggpp[c] + h[c]	(A3-orf05545) or (A3-orf05803)	A3-orf05545 A3-orf05803		Terpenoid backbone biosynthesis	0	0	1000	0		2.5.1.29			R02061
PSA3-0409	Orthophosphate:oxaloacetate carboxyl-lyase (phosphorylating) (R)	hco3[c] + pep[c] + h[c] -> oaa[c] + pi[c]	(A3-orf04200)	A3-orf04200		Pyruvate metabolism	0	0	1000	0		4.1.1.31			R00345
PSA3-0410	4-Methyl-2-oxopentanoate:NAD+ oxidoreductase(CoA-mehtylpropanoylating)	4mop[c] + coa[c] + nad[c] -> 3mbcoa[c] + co2[c] + nadh[c] + h[c]	(A3-orf03617)	A3-orf03617		Valine, leucine and isoleucine degradation	0	0	1000	0		1.2.1.25			R01651
PSA3-0411	Palmitoyl-CoA:oxygen 2-oxidoreductase	fad[c] + pmtcoa[c] -> hdcoa[c] + fadh2[c]	(A3-orf03871) or (A3-orf03115) or (A3-orf05296) or (A3-orf03952)	A3-orf03952 A3-orf03871 A3-orf03115 A3-orf05296		Fatty acid degradation	0	0	1000	0		1.3.3.6 1.3.8.7 1.3.8.8 1.3.8.9 _x000D_ 1.3.99.- 1.3.99.-			R01279
PSA3-0412	Nicotinate-nucleotide:pyrophosphate phosphoribosyltransferase(carboxylating) (R)	prpp[c] + quln[c] + 2 h[c] -> nicrnt[c] + ppi[c] + co2[c]	(A3-orf05428)	A3-orf05428		Nicotinate and nicotinamide metabolism	0	0	1000	0		2.4.2.19			R03348
PSA3-0413	Uroporphyrinogen I carboxy-lyase	uppg1[c] + 4 h[c] -> 4 co2[c] + cpppg1[c]	(A3-orf00954)	A3-orf00954		Porphyrin and chlorophyll metabolism	0	0	1000	0		4.1.1.37			R03197
PSA3-0414	Lauroyl-CoA:(acceptor) 2,3-oxidoreductase	fad[c] + c120coa[c] -> dd2coa[c] + fadh2[c]	(A3-orf03556) or (A3-orf03549) or (A3-orf03115) or (A3-orf05296) or (A3-orf03952) or (A3-orf03871)	A3-orf03952 A3-orf03871 A3-orf03556 A3-orf03549 A3-orf03115 A3-orf05296		Fatty acid degradation	0	0	1000	0		1.3.3.6 1.3.8.7 1.3.8.8 1.3.99.-			R03857
PSA3-0415	5,10-Methylenetetrahydrofolate:3-methyl-2-oxobutanoatehydroxymethyltransferase	h2o[c] + mlthf[c] + 3mob[c] <=> thf[c] + 2dhp[c]	(A3-orf05076)	A3-orf05076		Pantothenate and CoA biosynthesis	1	-1000	1000	0		2.1.2.11			R01226
PSA3-0416	sn-Glycero-3-phosphoethanolamine glycerophosphohydrolase	h2o[c] + g3pe[c] -> glyc3p[c] + etha[c] + h[c]	(A3-orf04052) or (A3-orf06095)	A3-orf04052 A3-orf06095		Glycerophospholipid metabolism	0	0	1000	0		3.1.4.2 3.1.4.46			R01470
PSA3-0417	L-Cysteine L-homocysteine-lyase (deaminating) (R)	pyr[c] + nh3[c] + h2s[c] <=> h2o[c] + cys-L[c]	(A3-orf03750)	A3-orf03750		Cysteine and methionine metabolism	1	-1000	1000	0		4.4.1.1 4.4.1.8			R00782
PSA3-0418	Xanthosine 5'-phosphate phosphohydrolase	h2o[c] + xmp[c] -> pi[c] + xtsn[c]	(A3-orf02180) or (A3-orf06326)	A3-orf02180 A3-orf06326		Purine metabolism	0	0	1000	0		3.1.3.5			R02719
PSA3-0419	UTP:ammonia ligase(ADP-forming)	h2o[c] + utp[c] + gln-L[c] + atp[c] -> glu-L[c] + adp[c] + ctp[c] + pi[c] + 2 h[c]	(A3-orf02158)	A3-orf02158		Pyrimidine metabolism	0	0	1000	0		6.3.4.2			R00573
PSA3-0420	L-Arginine carboxy-lyase	arg-L[c] + h[c] -> co2[c] + agm[c]	(A3-orf01415) or (A3-orf03044)	A3-orf01415 A3-orf03044		Arginine and proline metabolism	0	0	1000	0		4.1.1.19			R00566
PSA3-0421	Adenosylcobyric acid:(R)-1-aminopropan-2-yl phosphate ligase	applp[c] + adcobhex[c] + atp[c] -> adp[c] + pi[c] + adocbip[c] + h[c]	(A3-orf01882) or (A3-orf01884)	A3-orf01882 A3-orf01884		Porphyrin and chlorophyll metabolism	0	0	1000	0		6.3.1.10			R06529
PSA3-0422	4-Aminobutanal:NAD+ 1-oxidoreductase	h2o[c] + 4abutal[c] + nad[c] -> 4abut[c] + 3 h[c] + nadh[c]	(A3-orf00072) or (A3-orf03814) or (A3-orf03313) or (A3-orf05492)	A3-orf00072 A3-orf03814 A3-orf03313 A3-orf05492		Arginine and proline metabolism	0	0	1000	0		1.2.1.3 1.2.1.19			R02549
PSA3-0423	(S)-2-Aceto-2-hydroxybutanoate:NADP+ oxidoreductase (isomerizing)	2ahbut[c] + nadph[c] + 2 h[c] -> 23dhmp[c] + nadp[c]	(A3-orf05018)	A3-orf05018		Valine, leucine and isoleucine biosynthesis	0	0	1000	0		1.1.1.86			R05068
PSA3-0424	myo-Inositol 4-phosphate phosphahydrolase	mi4p-D[c] + h2o[c] -> inost[c] + pi[c]	(A3-orf04679)	A3-orf04679		Inositol phosphate metabolism	0	0	1000	0		3.1.3.25			R01186
PSA3-0425	O3-Acetyl-L-serine acetate-lyase (adding hydrogen sulfide)	acser[c] + h2s[c] <=> ac[c] + cys-L[c] + h[c]	(A3-orf02473) or (A3-orf04091)	A3-orf02473 A3-orf04091		Cysteine and methionine metabolism	1	-1000	1000	0		2.5.1.47 2.5.1.65			R00897
PSA3-0426	dGTP triphosphohydrolase	h2o[c] + dgtp[c] -> pppi[c] + dgsn[c] + h[c]	(A3-orf02611) or (A3-orf02206)	A3-orf02206 A3-orf02611		Purine metabolism	0	0	1000	0		3.1.5.1			R01856
PSA3-0427	cis-9-hexadecenoyl-[acyl-carrier-protein]:malonyl-[acyl-carrier-protein] C-acyltransferase	cpalmeacp[c] + malacp[c] -> co2[c] + acp[c] + 3oc181acp[c]	(A3-orf03594) or (A3-orf04015)	A3-orf03594 A3-orf04015		Fatty acid biosynthesis	0	0	1000	0		2.3.1.41 2.3.1.179 2.3.1.199			-
PSA3-0428	3-octaprenyl-4-hydroxybenzoate carboxy-lyase	octhb[c] + h[c] -> octpp[c] + co2[c]	(A3-orf05489) or (A3-orf00925)	A3-orf00925 A3-orf05489		Ubiquinone and other terpenoid-quinone biosynthesis	0	0	1000	0		4.1.1.98			R04986
PSA3-0429	Phosphoenolpyruvate:D-erythrose-4-phosphateC-(1-carboxyvinyl)transferase (phosphate hydrolysing,2-carboxy-2-oxoethyl-forming)	h2o[c] + e4p[c] + pep[c] -> pi[c] + 2dda7p[c]	(A3-orf01856) or (A3-orf03376) or (A3-orf02401)	A3-orf01856 A3-orf03376 A3-orf02401		Phenylalanine, tyrosine and tryptophan biosynthesis	0	0	1000	0		2.5.1.54			R01826
PSA3-0430	(3R)-3-Hydroxytetradecanoyl-[acyl-carrier-protein]:NADP+ oxidoreductase	3omrsacp[c] + nadph[c] + 2 h[c] -> 3htdacp[c] + nadp[c]	(A3-orf04018) or (A3-orf05882)	A3-orf04018 A3-orf05882		Fatty acid biosynthesis	0	0	1000	0		1.1.1.100 2.3.1.85 2.3.1.86 2.3.1.-			R04566
PSA3-0431	L-Citrulline:L-aspartate ligase (AMP-forming)	asp-L[c] + atp[c] + citr-L[c] -> ppi[c] + amp[c] + 2 h[c] + argsuc[c]	(A3-orf01746)	A3-orf01746		Arginine biosynthesis	0	0	1000	0		6.3.4.5			R01954
PSA3-0432	uroporphyrinogen methyltransferase	2 amet[c] + uppg3[c] -> dscl[c] + h[c] + 2 ahcys[c]	(A3-orf02991) or (A3-orf00891) or (A3-orf02572) or (A3-orf05262)	A3-orf00891 A3-orf02991 A3-orf02572 A3-orf05262		Porphyrin and chlorophyll metabolism	0	0	1000	0		2.1.1.107			R03194
PSA3-0433	ADPribose ribophosphohydrolase	adprib[c] + h2o[c] -> r5p[c] + amp[c]	(A3-orf05723) or (A3-orf00572)	A3-orf00572 A3-orf05723		Purine metabolism	0	0	1000	0		3.6.1.13 3.6.1.21 3.6.1.53			R01054
PSA3-0434	glycerone phosphate:iminosuccinate alkyltransferase (cyclizing)	iasp[c] + dhap[c] -> 2 h2o[c] + quln[c] + pi[c] + h[c]	(A3-orf04269)	A3-orf04269		Nicotinate and nicotinamide metabolism	0	0	1000	0		2.5.1.72			R04292
PSA3-0435	cis-3-Decenoyl-[acyl-carrier-protein]:malonyl-[acyl-carrier-protein] C-acyltransferase	malacp[c] + c101acp[c] -> oc121acp[c] + co2[c] + acp[c]	(A3-orf03594)	A3-orf03594		Fatty acid biosynthesis	0	0	1000	0		2.3.1.41 2.3.1.-			R04963
PSA3-0436	Succinyl-CoA:acetyl-CoA C-acyltransferase (R)	kadcoa[c] + coa[c] -> succoa[c] + accoa[c]	(A3-orf01827) or (A3-orf02435) or (A3-orf03844)	A3-orf01827 A3-orf03844 A3-orf02435		Benzoate degradation	0	0	1000	0		2.3.1.16 2.3.1.174			R00829
PSA3-0437	L-Glutamate:L-cysteine gamma-ligase (ADP-forming)	glu-L[c] + cys-L[c] + atp[c] -> adp[c] + glucys[c] + pi[c] + h[c]	(A3-orf00497)	A3-orf00497		Glutathione metabolism	0	0	1000	0		6.3.2.2			R00894
PSA3-0438	Histidyl-tRNA synthetase	trnahis[c] + atp[c] + his-L[c] -> ppi[c] + histrna[c] + amp[c]	(A3-orf04653)	A3-orf04653		Aminoacyl-tRNA biosynthesis	0	0	1000	0		6.1.1.21			R03655
PSA3-0439	ATP:4-amino-5-hydroxymethyl-2-methylpyrimidine 5-phosphotransferase	atp[c] + 4ahmmp[c] -> adp[c] + 4ampm[c] + h[c]	(A3-orf05625)	A3-orf05625		Thiamine metabolism	0	0	1000	0		2.7.1.49			R03471
PSA3-0440	ATP:L-methionine S-adenosyltransferase	met-L[c] + h2o[c] + atp[c] -> ppi[c] + amet[c] + pi[c] + h[c]	(A3-orf05940)	A3-orf05940		Cysteine and methionine metabolism	0	0	1000	0		2.5.1.6			R00177
PSA3-0441	Octaprenyl pyrophosphate synthase	frdp[c] + 5 ipdp[c] -> 5 ppi[c] + octdp[c] + 5 h[c]	(A3-orf01388)	A3-orf01388		Terpenoid backbone biosynthesis	0	0	1000	0		2.5.1.90			R09248
PSA3-0442	ATP:NAD+ 2'-phosphotransferase	atp[c] + nad[c] -> adp[c] + nadp[c] + h[c]	(A3-orf02562)	A3-orf02562		Nicotinate and nicotinamide metabolism	0	0	1000	0		2.7.1.23			R00104
PSA3-0443	ATP:L-homoserine O-phosphotransferase	atp[c] + hom-L[c] -> adp[c] + phom[c] + h[c]	(A3-orf03371) or (A3-orf00204)	A3-orf00204 A3-orf03371		Glycine, serine and threonine metabolism	0	0	1000	0		2.7.1.39			R01771
PSA3-0444	O-Phospho-L-homoserine phospho-lyase (adding water)	h2o[c] + phom[c] -> pi[c] + thr-L[c]	(A3-orf01739)	A3-orf01739		Glycine, serine and threonine metabolism	0	0	1000	0		4.2.3.1			R01466
PSA3-0445	Sedoheptulose 1,7-bisphosphate D-glyceraldehyde-3-phosphate-lyase (R)	dhap[c] + e4p[c] -> s17bp[c]	(A3-orf05924)	A3-orf05924		Carbon fixation in photosynthetic organisms	0	0	1000	0		4.1.2.13			R01829
PSA3-0446	L-Lysine carboxy-lyase	lys-L[c] + h[c] -> 15dap[c] + co2[c]	(A3-orf03044)	A3-orf03044		Lysine degradation	0	0	1000	0		4.1.1.18			R00462
PSA3-0447	undecaprenyl-diphosphate synthase	decdp[c] + ipdp[c] -> ppi[c] + udcpdp[c] + h[c]	(A3-orf02139)	A3-orf02139		Terpenoid backbone biosynthesis	0	0	1000	0		2.5.1.-			R07269
PSA3-0448	N-(5-Phospho-beta-D-ribosyl)anthranilate ketol-isomerase	pran[c] -> 2cpr5p[c]	(A3-orf03758)	A3-orf03758		Phenylalanine, tyrosine and tryptophan biosynthesis	0	0	1000	0		5.3.1.24			R03509
PSA3-0449	ATP: 4-(Cytidine 5'-diphospho)-2-C-methyl-D-erythritol2-phosphotransferase	4c2me[c] + atp[c] -> adp[c] + h[c] + 2p4c2me[c]	(A3-orf04903)	A3-orf04903		Terpenoid backbone biosynthesis	0	0	1000	0		2.7.1.148			R05634
PSA3-0450	2-Propyn-1-ol oxidoreductase	ppnol[c] + 2 ficytc[c] -> 2 focytc[c] + ppnal[c] + 2 h[c]	(A3-orf03022) or (A3-orf03015)	A3-orf03022 A3-orf03015			0	0	1000	0		1.1.2.8			R05062
PSA3-0451	(S)-4-Amino-5-oxopentanoate 4,5-aminomutase (R)	glu1sa[c] -> 5aop[c]	(A3-orf05629)	A3-orf05629		Porphyrin and chlorophyll metabolism	0	0	1000	0		5.4.3.8			R02272
PSA3-0452	Prephenate hydro-lyase (decarboxylating)	pphn[c] + h[c] -> phpyr[c] + h2o[c] + co2[c]	(A3-orf02920)	A3-orf02920		Phenylalanine, tyrosine and tryptophan biosynthesis	0	0	1000	0		4.2.1.51 4.2.1.91			R01373
PSA3-0453	2,5-Diamino-6-hydroxy-4-(5-phosphoribosylamino)-pyrimidine 2-aminohydrolase	h2o[c] + 25dahprap[c] + h[c] -> 5apru[c] + nh3[c]	(A3-orf01193)	A3-orf01193		Riboflavin metabolism	0	0	1000	0		3.5.4.26			R03459
PSA3-0454	2-aceto-2-hydroxybutanoate synthesis	pyr[c] + h[c] + 2obut[c] -> 2ahbut[c] + co2[c]	(A3-orf05020 and A3-orf05022)	A3-orf05020 A3-orf05022		Valine, leucine and isoleucine biosynthesis	0	0	1000	0		2.2.1.6			R08648
PSA3-0455	6-Carboxyhexanoyl-CoA:L-alanine C-carboxyhexanoyltransferase(decarboxylating)	pmcoa[c] + ala-L[c] + h[c] -> 8aonn[c] + co2[c] + coa[c]	(A3-orf05785)	A3-orf05785		Biotin metabolism	0	0	1000	0		2.3.1.47			R03210
PSA3-0456	(3R)-3-Hydroxy-cis-hexadec-9-enoyl-[acyl-carrier-protein]:NADP+ oxidoreductase	nadph[c] + 2 h[c] + oc161acp[c] -> 3hpalmeacp[c] + nadp[c]	(A3-orf04018) or (A3-orf05882)	A3-orf04018 A3-orf05882		Fatty acid biosynthesis	0	0	1000	0		1.1.1.100 2.3.1.85 2.3.1.86 2.3.1.-			-
PSA3-0457	Thymidylate 5'-phosphohydrolase	h2o[c] + dtmp[c] -> thymd[c] + pi[c]	(A3-orf02180) or (A3-orf06326)	A3-orf02180 A3-orf06326		Pyrimidine metabolism	0	0	1000	0		3.1.3.5 3.1.3.35 3.1.3.89			R01569
PSA3-0458	Hydroxypyruvate ketol-isomerase	hpyr[c] <=> 2h3oppan[c]	(A3-orf04559) or (A3-orf04795)	A3-orf04559 A3-orf04795		Glyoxylate and dicarboxylate metabolism	1	-1000	1000	0		5.3.1.22			R01394
PSA3-0459	Ornithine Decarboxylase	orn[c] -> ptrc[c] + co2[c] + 3 h[c]	(A3-orf01446) or (A3-orf03044)	A3-orf01446 A3-orf03044		Arginine and proline metabolism	0	0	1000	0		4.1.1.17			R00670
PSA3-0460	(S)-Malate:NADP+ oxidoreductase(oxaloacetate-decarboxylating)	mal-L[c] + nadp[c] -> pyr[c] + co2[c] + nadph[c] + h[c]	(A3-orf00934)	A3-orf00934		Pyruvate metabolism	0	0	1000	0		1.1.1.40			R00216
PSA3-0461	ATP:cob(I)yrinic acid-a,c-diamide Cobeta-adenosyltransferase	co1dam[c] + h2o[c] + atp[c] + 3 h[c] -> adcobdam[c] + ppi[c] + pi[c]	(A3-orf01877)	A3-orf01877		Porphyrin and chlorophyll metabolism	0	0	1000	0		2.5.1.17			R05220
PSA3-0462	p-Cumic alcohol:NAD+ oxidoreductase	betald[c] + h2o[c] + nad[c] -> 4 h[c] + glyb[c] + nadh[c]	(A3-orf03814)	A3-orf03814		Glycine, serine and threonine metabolism	0	0	1000	0		1.2.1.8			R02565
PSA3-0463	2-Methylpropanoyl-CoA:(acceptor) 2,3-oxidoreductase	fad[c] + isobutcoa[c] <=> 2mpecoa[c] + fadh2[c]	(A3-orf03115) or (A3-orf05296)	A3-orf03115 A3-orf05296		Valine, leucine and isoleucine degradation	1	-1000	1000	0		1.3.8.1 1.3.8.7 1.3.99.12			R02661
PSA3-0464	deamido-NAD+:ammonia ligase (AMP-forming)	nh3[c] + dnad[c] + atp[c] -> ppi[c] + amp[c] + 2 h[c] + nad[c]	(A3-orf03683)	A3-orf03683		Nicotinate and nicotinamide metabolism	0	0	1000	0		6.3.1.5			R00189
PSA3-0465	4-Aminobutyraldehyde:NAD+ oxidoreductase	h2o[c] + 4abutal[c] + nadp[c] -> 4abut[c] + nadph[c] + 3 h[c]	(A3-orf00072) or (A3-orf03814) or (A3-orf03313) or (A3-orf05492)	A3-orf00072 A3-orf03814 A3-orf03313 A3-orf05492		Arginine and proline metabolism	0	0	1000	0		1.2.1.3			R01986
PSA3-0466	2,3,4,5-Tetrahydrodipicolinate:NADP+ oxidoreductase (R)	htpa[c] + nadph[c] + 2 h[c] -> thdp[c] + nadp[c] + h2o[c]	(A3-orf05121)	A3-orf05121		Lysine biosynthesis	0	0	1000	0		1.17.1.8			R04199
PSA3-0467	Glutarate-semialdehyde:NAD+ oxidoreductase	h2o[c] + gsa[c] + nad[c] -> glut[c] + 3 h[c] + nadh[c]	(A3-orf00176) or (A3-orf01030)	A3-orf00176 A3-orf01030		Lysine degradation	0	0	1000	0		1.2.1.20			R02401
PSA3-0468	Methionyl-tRNA synthetase (fMet)	met-L[c] + trnamet[c] + atp[c] -> ppi[c] + mettrnaf[c] + amp[c]	(A3-orf01835)	A3-orf01835		Aminoacyl-tRNA biosynthesis	0	0	1000	0		6.1.1.10			R03659
PSA3-0469	N-succinyl-L-glutamate amidohydrolase	h2o[c] + sucglu[c] -> glu-L[c] + succ[c]	(A3-orf03934)	A3-orf03934		Arginine and proline metabolism	0	0	1000	0		3.5.1.96			R00411
PSA3-0470	O3-Acetyl-L-serine acetate-lyase (adding hydrogen sulfide)	tsul[c] + acser[c] -> ac[c] + scys-L[c] + h[c]	(A3-orf04091)	A3-orf04091		Cysteine and methionine metabolism	0	0	1000	0		2.5.1.47			R03132
PSA3-0471	(3R)-3-Hydroxyhexanoyl-[acyl-carrier-protein]:NADP+ oxidoreductase	nadph[c] + 3ohexacp[c] + 2 h[c] -> 3hhexacp[c] + nadp[c]	(A3-orf04018)	A3-orf04018		Fatty acid biosynthesis	0	0	1000	0		1.1.1.100 2.3.1.85 2.3.1.86 2.3.1.-			R04953
PSA3-0472	6-Phospho-D-glucono-1,5-lactone lactonohydrolase	h2o[c] + 6pgl[c] -> 6pgc[c] + h[c]	(A3-orf02938) or (A3-orf05197)	A3-orf02938 A3-orf05197		Pentose phosphate pathway	0	0	1000	0		3.1.1.31			R02035
PSA3-0473	Ferrocytochrome-c:oxygen oxidoreductase (R)	focytc[c] + no2[c] + 2 h[c] -> ficytc[c] + h2o[c] + no[c]	(A3-orf05243 and A3-orf05260 and A3-orf05248 and A3-orf05254)	A3-orf05243 A3-orf05248 A3-orf05254 A3-orf05260		Nitrogen metabolism	0	0	1000	0		1.7.2.1			R00783
PSA3-0474	glycogen synthase (ADPGlc)	3 adpglc[c] + glc-D[c] <=> 3 adp[c] + glycogen[c]	(A3-orf03202)	A3-orf03202		Starch and sucrose metabolism	1	-1000	1000	0		2.4.1.21			R02421
PSA3-0475	Guanosine 5'-monophosphate phosphohydrolase	h2o[c] + gmp[c] -> pi[c] + gsn[c]	(A3-orf02180) or (A3-orf06326)	A3-orf02180 A3-orf06326		Purine metabolism	0	0	1000	0		3.1.3.5			R01227
PSA3-0476	3-Methylbutanoyl-CoA:(acceptor) 2,3-oxidoreductase	fad[c] + 3mbcoa[c] <=> 3mcrotcoa[c] + fadh2[c]	(A3-orf03556) or (A3-orf03549) or (A3-orf03115) or (A3-orf05296) or (A3-orf03871)	A3-orf03871 A3-orf03556 A3-orf03549 A3-orf03115 A3-orf05296		Valine, leucine and isoleucine degradation	1	-1000	1000	0		1.3.8.4 1.3.8.7			R04095
PSA3-0477	IMP 1,2-hydrolase (decyclizing) (R)	fprica[c] <=> h2o[c] + imp[c]	(A3-orf05050)	A3-orf05050		Purine metabolism	1	-1000	1000	0		2.1.2.3 3.5.4.10			R01127
PSA3-0478	S-Adenosylmethioninamine:putrescine 3-aminopropyltransferase	ametam[c] + ptrc[c] + 2 h[c] -> 5mta[c] + spmd[c]	(A3-orf02552)	A3-orf02552		Cysteine and methionine metabolism	0	0	1000	0		2.5.1.16			R01920
PSA3-0479	L-serine ammonia-lyase	ser-L[c] -> pyr[c] + nh3[c]	(A3-orf05306) or (A3-orf00706) or (A3-orf05618)	A3-orf00706 A3-orf05306 A3-orf05618		Glycine, serine and threonine metabolism	0	0	1000	0		4.3.1.17 4.3.1.19			R00220
PSA3-0480	Hexanoyl-[acyl-carrier-protein]:oxoacyl- and enoyl-reducing and thioester-hydrolysing)	thex2eacp[c] + 2 h[c] + nadh[c] -> hexacp[c] + nad[c]	(A3-orf03026)	A3-orf03026		Fatty acid biosynthesis	0	0	1000	0		1.3.1.9 2.3.1.-			R04955
PSA3-0481	Glycyl-tRNA synthetase	gly[c] + trnagly[c] + atp[c] -> ppi[c] + glytrna[c] + amp[c]	(A3-orf00012 and A3-orf00014)	A3-orf00012 A3-orf00014		Aminoacyl-tRNA biosynthesis	0	0	1000	0		6.1.1.14			R03654
PSA3-0482	Hydorogen-peroxide:hydrogen-peroxide oxidoreductase	2 h2o2[c] -> 2 h2o[c] + o2[c]	(A3-orf01115) or (A3-orf05323) or (A3-orf00062) or (A3-orf03967)	A3-orf00062 A3-orf01115 A3-orf03967 A3-orf05323		Glyoxylate and dicarboxylate metabolism	0	0	1000	0		1.11.1.6 1.11.1.21			R00009
PSA3-0483	O-Phospho-4-hydroxy-L-threonine phospho-lyase (adding water)	h2o[c] + phthr[c] -> pi[c] + 4hthr[c]	(A3-orf01739)	A3-orf01739		Vitamin B6 metabolism	0	0	1000	0		4.2.3.1			R05086
PSA3-0484	Pseudomonas UDP-3-O-(acyl)glucosamine acyltransferase	3htdacp[c] + udp3og[c] -> acp[c] + udp23htg[c]	(A3-orf02147)	A3-orf02147		Lipopolysaccharide biosynthesis	0	0	1000	0		2.3.1.191			R04550
PSA3-0485	Cyanide sulfurtransferase	cyan[c] + tsul[c] -> so3[c] + h[c] + tcynt[c]	(A3-orf05698) or (A3-orf01903) or (A3-orf01004)	A3-orf01004 A3-orf01903 A3-orf05698		Sulfur metabolism	0	0	1000	0		2.8.1.1			R01931
PSA3-0486	Cysteinyl-tRNA synthetase	cys-L[c] + atp[c] + trnacys[c] -> ppi[c] + amp[c] + cystrna[c]	(A3-orf03335)	A3-orf03335		Aminoacyl-tRNA biosynthesis	0	0	1000	0		6.1.1.16			R03650
PSA3-0487	1D-myo-Inositol 3-phosphate phosphahydrolase	mi3p-D[c] + h2o[c] -> inost[c] + pi[c]	(A3-orf04679)	A3-orf04679		Inositol phosphate metabolism	0	0	1000	0		3.1.3.25			R01187
PSA3-0488	Adenosine 5'-monophosphate phosphohydrolase	h2o[c] + amp[c] -> pi[c] + adn[c]	(A3-orf02180) or (A3-orf06326)	A3-orf02180 A3-orf06326		Purine metabolism	0	0	1000	0		3.1.3.5			R00183
PSA3-0489	L-Malate glyoxylate-lyase (CoA-acetylating) (R)	h2o[c] + accoa[c] + glx[c] -> mal-L[c] + h[c] + coa[c]	(A3-orf00751) or (A3-orf05887)	A3-orf00751 A3-orf05887		Pyruvate metabolism	0	0	1000	0		2.3.3.9			R00472
PSA3-0490	Acetaldehyde:NAD+ oxidoreductase	h2o[c] + acal[c] + nad[c] -> ac[c] + 3 h[c] + nadh[c]	(A3-orf03313) or (A3-orf05492)	A3-orf03313 A3-orf05492		Glycolysis/Gluconeogenesis	0	0	1000	0		1.2.1.3 1.2.1.5			R00710
PSA3-0491	3-deoxy-D-manno-octulosonic acid transferase	ckdo[c] + lpa[c] -> kdolpa[c] + cmp[c] + h[c]	(A3-orf05731)	A3-orf05731		Lipopolysaccharide biosynthesis	0	0	1000	0		2.4.99.13			R05074
PSA3-0492	UDP-L-rhamnose:flavonol-3-O-D-glucoside L-rhamnosyltransferase	amet[c] + octmb[c] -> h[c] + ahcys[c] + octmmb[c]	(A3-orf00602)	A3-orf00602		Ubiquinone and other terpenoid-quinone biosynthesis	0	0	1000	0		2.1.1.201			R04990
PSA3-0493	trans,cis-hexadec-2,9-dienoyl-acp 2-reductase	c162acp[c] + 2 h[c] + nadh[c] -> cpalmeacp[c] + nad[c]	(A3-orf03026)	A3-orf03026		Fatty acid biosynthesis	0	0	1000	0		1.3.1.9			-
PSA3-0494	N-(5'-Phospho-D-ribosylformimino)-5-amino-1-(5''-phospho-D-ribosyl)-4-imidazolecarboxamide ketol-isomerase	prfp[c] -> prlp[c]	(A3-orf06209)	A3-orf06209		Histidine metabolism	0	0	1000	0		5.3.1.16			R04640
PSA3-0495	Aldehyde:NAD+ oxidoreductase	h2o[c] + pald[c] + nad[c] -> perl[c] + 3 h[c] + nadh[c]	(A3-orf00072) or (A3-orf03814) or (A3-orf03313) or (A3-orf05492)	A3-orf00072 A3-orf03814 A3-orf03313 A3-orf05492		Limonene and pinene degradation	0	0	1000	0		1.2.1.3			R06366
PSA3-0496	3alpha,7alpha-Dihydroxy-5beta-cholestan-26-al:NAD+ oxidoreductase	h2o[c] + dhchal[c] + nad[c] -> 3 h[c] + dh5chest[c] + nadh[c]	(A3-orf00072) or (A3-orf03814) or (A3-orf03313) or (A3-orf05492)	A3-orf00072 A3-orf03814 A3-orf03313 A3-orf05492			0	0	1000	0		1.2.1.3			R04506
PSA3-0497	4-(phosphonooxy)threonine:NAD oxidoreductase	phthr[c] + nad[c] -> aacp[c] + co2[c] + nadh[c] + h[c]	(A3-orf01009)	A3-orf01009		Vitamin B6 metabolism	0	0	1000	0		1.1.1.262			R05837
PSA3-0498	2-Amino-4-hydroxy-6-hydroxymethyl-7,8-dihydropteridine-diphosphate:4-aminobenzoate2-amino-4-hydroxydihydropteridine-6-methenyltransferase	2ahhmd[c] + 4abz[c] -> ppi[c] + dhpt[c] + h[c]	(A3-orf05109)	A3-orf05109		Folate biosynthesis	0	0	1000	0		2.5.1.15			R03067
PSA3-0499	Deoxyadenosine aminohydrolase	h2o[c] + dad-2[c] + h[c] -> din[c] + nh3[c]	(A3-orf05384)	A3-orf05384		Purine metabolism	0	0	1000	0		3.5.4.4			R02556
PSA3-0500	N-Acetylmuramoyl-Ala amidohydrolase	h2o[c] + ama[c] -> amr[c] + ala-L[c]	(A3-orf05479)	A3-orf05479		Peptidoglycan biosynthesis	0	0	1000	0		3.5.1.28			R04112
PSA3-0501	ATP:glycerol 3-phosphotransferase	glyc[c] + atp[c] -> adp[c] + glyc3p[c] + h[c]	(A3-orf02233)	A3-orf02233		Glycerolipid metabolism	0	0	1000	0		2.7.1.30			R00847
PSA3-0502	Acetyl-CoA:L-glutamate N-acetyltransferase	glu-L[c] + accoa[c] <=> acglu[c] + h[c] + coa[c]	(A3-orf00496) or (A3-orf04873)	A3-orf00496 A3-orf04873		Arginine biosynthesis	1	-1000	1000	0		2.3.1.1			R00259
PSA3-0503	5-Methyltetrahydrofolate:L-homocysteine S-methyltransferase	5mthf[c] + hcys-L[c] -> met-L[c] + thf[c]	(A3-orf03081)	A3-orf03081		Cysteine and methionine metabolism	0	0	1000	0		2.1.1.13			R00946
PSA3-0504	Aspartyl-tRNA synthetase (Asn)	trnaasn[c] + asp-L[c] + atp[c] -> ppi[c] + asptrnan[c] + amp[c]	(A3-orf04286)	A3-orf04286		Aminoacyl-tRNA biosynthesis	0	0	1000	0		6.1.1.23			R03647
PSA3-0505	10-Formyltetrahydrofolate:L-methionyl-tRNA N-formyltransferase	10fthf[c] + mettrnaf[c] -> thf[c] + fmettrna[c]	(A3-orf00030)	A3-orf00030		Aminoacyl-tRNA biosynthesis	0	0	1000	0		2.1.2.9			R03940
PSA3-0506	Protoporphyrinogen-IX:oxygen oxidoreductase	3 o2[c] + 2 pppg9[c] -> 6 h2o[c] + 2 ppp9[c]	(A3-orf00893) or (A3-orf04896)	A3-orf00893 A3-orf04896		Porphyrin and chlorophyll metabolism	0	0	1000	0		1.3.3.4			R03222
PSA3-0507	Urea amidohydrolase	urea[c] + h2o[c] + 2 h[c] -> co2[c] + 2 nh3[c]	(A3-orf05590 and A3-orf05589 and A3-orf05586)	A3-orf05586 A3-orf05589 A3-orf05590		Arginine biosynthesis	0	0	1000	0		3.5.1.5			R00131
PSA3-0508	D-Glycero-D-manno-heptose 7-phosphate	gmhep7p[c] + atp[c] -> adp[c] + h[c] + gmhep17bp[c]	(A3-orf05738)	A3-orf05738		Lipopolysaccharide biosynthesis	0	0	1000	0		2.7.1.167			R05646
PSA3-0509	5'-Methylthioadenosine:orthophosphatemethylthio-D-ribosyltransferase	pi[c] + 5mta[c] <=> 5mtrp[c] + ade[c]	(A3-orf03829)	A3-orf03829		Cysteine and methionine metabolism	1	-1000	1000	0		2.4.2.28			R01402
PSA3-0510	ACOATA	accoa[c] + acp[c] -> acacp[c] + coa[c]	(A3-orf03594) or (A3-orf04015) or (A3-orf04328)	A3-orf03594 A3-orf04015 A3-orf04328		Fatty acid biosynthesis	0	0	1000	0		2.3.1.38			R01624
PSA3-0511	1-Deoxy-D-xylulose-5-phosphate pyruvate-lyase (carboxylating)	g3p[c] + pyr[c] + h[c] -> co2[c] + dxyl5p[c]	(A3-orf05546)	A3-orf05546		Thiamine metabolism	0	0	1000	0		2.2.1.7			R05636
PSA3-0512	Agmatine iminohydrolase	h2o[c] + agm[c] <=> nh3[c] + cmptrc[c]	(A3-orf00097)	A3-orf00097		Arginine and proline metabolism	1	-1000	1000	0		3.5.3.12			R01416
PSA3-0513	5-Amino-6-(5-phosphoribitylamino)uracil:NADP+ 1'-oxidoreductase (R)	5apru[c] + nadph[c] + 2 h[c] -> nadp[c] + 5aprbu[c]	(A3-orf01193)	A3-orf01193		Riboflavin metabolism	0	0	1000	0		1.1.1.193			R03458
PSA3-0514	Octadecanoyl-[acyl-carrier-protein]:malonyl-CoA C-acyltransferase	c181acp[c] + 2 h[c] + nadh[c] -> ocdacp[c] + nad[c]	(A3-orf03026)	A3-orf03026		Fatty acid biosynthesis	0	0	1000	0		1.3.1.9			R07765
PSA3-0515	2'-Deoxyuridine 5'-triphosphate:oxydized-thioredoxin 2'-oxidoreductase	utp[c] + trdrd[c] -> h2o[c] + dutp[c] + trdox[c]	(A3-orf05218)	A3-orf05218		Pyrimidine metabolism	0	0	1000	0		1.17.4.2			R02023
PSA3-0516	Glutathione	h2o[c] + gthrd[c] -> glu-L[c] + cgly[c]	(A3-orf04366) or (A3-orf06074)	A3-orf04366 A3-orf06074		Glutathione metabolism	0	0	1000	0		3.4.19.13			R00494
PSA3-0517	Dodecanoyl-[acyl-carrier-protein]: malonyl-CoA C-acyltransferase(decarboxylating, oxoacyl- and enoyl-reducing andthioester-hydrolysing)	2 h[c] + tddec2eacp[c] + nadh[c] -> ddcaacp[c] + nad[c]	(A3-orf03026)	A3-orf03026		Fatty acid biosynthesis	0	0	1000	0		1.3.1.9 1.3.1.10			R04724
PSA3-0518	5,10-Methylenetetrahydrofolate:dUMP C-methyltransferase	dump[c] + mlthf[c] -> dhf[c] + dtmp[c]	(A3-orf00718)	A3-orf00718		Pyrimidine metabolism	0	0	1000	0		2.1.1.45			R02101
PSA3-0519	Imidazole acetaldehyde:NAD+ oxidoreductase	h2o[c] + izacald[c] + nad[c] -> izac[c] + 2 h[c] + nadh[c]	(A3-orf00072) or (A3-orf03814) or (A3-orf03313) or (A3-orf05492)	A3-orf00072 A3-orf03814 A3-orf03313 A3-orf05492		Histidine metabolism	0	0	1000	0		1.2.1.3			R04065
PSA3-0520	Hydrogenobyrinic acid a,c-diamide synthase (glutamine-hydrolyzing)	2 h2o[c] + hgbyr[c] + 2 gln-L[c] + 2 atp[c] -> hgbam[c] + 2 glu-L[c] + 2 adp[c] + 2 pi[c] + 2 h[c]	(A3-orf01879)	A3-orf01879		Porphyrin and chlorophyll metabolism	0	0	1000	0		6.3.5.9			R05224
PSA3-0521	3-Methyl-2-oxopentanoate:NAD+ oxidoreductase(CoA-mehtylpropanoylating)	3mop[c] + coa[c] + nad[c] -> co2[c] + 2mbcoa[c] + nadh[c] + h[c]	(A3-orf03617)	A3-orf03617			0	0	1000	0		1.2.1.25			R03171
PSA3-0522	D-Glyceraldehyde:NAD+ oxidoreductase	h2o[c] + gald[c] + nad[c] <=> glyct[c] + 3 h[c] + nadh[c]	(A3-orf00072) or (A3-orf03814) or (A3-orf03313) or (A3-orf05492)	A3-orf00072 A3-orf03814 A3-orf03313 A3-orf05492		Glycerolipid metabolism	1	-1000	1000	0		1.2.1.3			R01752
PSA3-0523	4-amino-4-deoxychorismate pyruvate-lyase	4adcho[c] <=> pyr[c] + 4abz[c] + h[c]	(A3-orf04012)	A3-orf04012		Folate biosynthesis	1	-1000	1000	0		4.1.3.38			R05553
PSA3-0524	(S)-Dihydroorotate:oxygen oxidoreductase	q9[c] + dhor-S[c] -> orot[c] + q9h2[c]	(A3-orf02605)	A3-orf02605		Pyrimidine metabolism	0	0	1000	0		1.3.5.2			R01868
PSA3-0525	D-Glucuronolactone:NAD+ oxidoreductase	2 h2o[c] + glur[c] + nad[c] -> glcr[c] + 4 h[c] + nadh[c]	(A3-orf00072) or (A3-orf03814) or (A3-orf03313) or (A3-orf05492)	A3-orf00072 A3-orf03814 A3-orf03313 A3-orf05492		Ascorbate and aldarate metabolism	0	0	1000	0		1.2.1.3			R02957
PSA3-0526	(3R)-3-Hydroxy-cis-dodec-5-enoyl-[acyl-carrier-protein]:NADP+ oxidoreductase	oc121acp[c] + nadph[c] + 2 h[c] -> 3hc121acp[c] + nadp[c]	(A3-orf04018) or (A3-orf05882)	A3-orf04018 A3-orf05882		Fatty acid biosynthesis	0	0	1000	0		1.1.1.36 1.1.1.100			-
PSA3-0528	Allantoin amidohydrolase	h2o[c] + allantoin[c] -> allt[c] + h[c]	(A3-orf04753)	A3-orf04753		Purine metabolism	0	0	1000	0		3.5.2.5			R02425
PSA3-0529	2-octaprenyl-6-methoxyphenol hydroxylase	o2[c] + nadph[c] + octmp[c] + 2 h[c] -> h2o[c] + nadp[c] + octmb[c]	(A3-orf06181)	A3-orf06181		Ubiquinone and other terpenoid-quinone biosynthesis	0	0	1000	0		1.14.13.-			R04989
PSA3-0530	2-Dehydro-3-deoxy-D-octonate-8-phosphateD-arabinose-5-phosphate-lyase (pyruvate-phosphorylating) (R)	ara5p[c] + h2o[c] + pep[c] -> pi[c] + kdo8p[c]	(A3-orf02159)	A3-orf02159		Lipopolysaccharide biosynthesis	0	0	1000	0		2.5.1.55			R03254
PSA3-0531	acetylornithine deacetylation	acorn[c] + h2o[c] -> ac[c] + orn[c]	(A3-orf00494)	A3-orf00494		Arginine biosynthesis	0	0	1000	0		3.5.1.14 3.5.1.16			R00669
PSA3-0532	O-Acetyl-L-homoserine acetate-lyase (adding methanethiol)	h2s[c] + achms[c] -> ac[c] + hcys-L[c] + h[c]	(A3-orf00986)	A3-orf00986		Cysteine and methionine metabolism	1	-1000	1000	0		2.5.1.49			R01287
PSA3-0533	Acetate:CoA ligase (AMP-forming)	ac[c] + atp[c] + coa[c] -> ppi[c] + accoa[c] + amp[c] + h[c]	(A3-orf03851)	A3-orf03851		Glycolysis/Gluconeogenesis	0	0	1000	0		6.2.1.1			R00235
PSA3-0534	Hydrogenobyrinate a,c diamide	hgbam[c] + h2o[c] + cobalt2[c] + atp[c] + 2 h[c] -> adp[c] + co2dam[c] + pi[c]	(A3-orf03739) or (A3-orf02668)	A3-orf02668 A3-orf03739		Porphyrin and chlorophyll metabolism	0	0	1000	0		6.6.1.2			R05227
PSA3-0535	Tyrosyl-tRNA synthetase	tyr-L[c] + trnatyr[c] + atp[c] -> ppi[c] + amp[c] + tyrtrna[c]	(A3-orf01058)	A3-orf01058		Aminoacyl-tRNA biosynthesis	0	0	1000	0		6.1.1.1			R02918
PSA3-0536	Geranyl-diphosphate:isopentenyl-diphosphate geranyltrans-transferase	grdp[c] + ipdp[c] -> ppi[c] + frdp[c] + h[c]	(A3-orf05545) or (A3-orf05803)	A3-orf05545 A3-orf05803		Terpenoid backbone biosynthesis	0	0	1000	0		2.5.1.10			R02003
PSA3-0537	Butyryl-[acyl-carrier-protein]:malonyl-[acyl-carrier-protein]C-acyltransferase (decarboxylating)	butacp[c] + malacp[c] -> co2[c] + 3ohexacp[c] + acp[c]	(A3-orf03594) or (A3-orf04015)	A3-orf03594 A3-orf04015		Fatty acid biosynthesis	0	0	1000	0		2.3.1.41 2.3.1.85 2.3.1.86 2.3.1.179 _x000D_ 2.3.1.- 2.3.1.180			R04952
PSA3-0538	AMP phosphoribohydrolase	h2o[c] + amp[c] -> r5p[c] + ade[c]	(A3-orf05615)	A3-orf05615		Purine metabolism	0	0	1000	0		3.2.2.4			R00182
PSA3-0539	2'-Deoxyguanosine 5'-diphosphate:oxidized-thioredoxin 2'-oxidoreductase	gdp[c] + trdrd[c] -> h2o[c] + dgdp[c] + trdox[c]	(A3-orf03956 and A3-orf03958) or (A3-orf00198 and A3-orf03958)	A3-orf00198 A3-orf03958 A3-orf03956		Purine metabolism	0	0	1000	0		1.17.4.1			R02019
PSA3-0540	asparaginyl-tRNA synthase (glutamine-hydrolysing)	h2o[c] + asptrnan[c] + gln-L[c] + atp[c] -> glu-L[c] + adp[c] + pi[c] + asntrna[c] + 2 h[c]	(A3-orf01472 and A3-orf01474 and A3-orf01475)	A3-orf01472 A3-orf01474 A3-orf01475		Aminoacyl-tRNA biosynthesis	0	0	1000	0		6.3.5.6			R04212
PSA3-0541	D-Fructose-1,6-bisphosphate 1-phosphohydrolase	h2o[c] + fdp[c] -> pi[c] + f6p[c]	(A3-orf00580)	A3-orf00580		Glycolysis/Gluconeogenesis	0	0	1000	0		3.1.3.11			R04780
PSA3-0542	(R)-2,3-Dihydroxy-3-methylbutanoate hydro-lyase	23dhmb[c] -> h2o[c] + 3mob[c]	(A3-orf06087)	A3-orf06087		Valine, leucine and isoleucine biosynthesis	0	0	1000	0		4.2.1.9			R04441
PSA3-0543	pyruvate:pyruvate acetaldehydetransferase (decarboxylating); 2-acetolactate pyruvate-lyase (carboxylating)	2 pyr[c] + h[c] <=> co2[c] + alac-S[c]	(A3-orf05020 and A3-orf05022)	A3-orf05020 A3-orf05022		Valine, leucine and isoleucine biosynthesis	1	-1000	1000	0		2.2.1.6			R00226
PSA3-0544	Maltose alpha-D-glucosylmutase	malt[c] <=> tre[c]	(A3-orf03180)	A3-orf03180		Starch and sucrose metabolism	1	-1000	1000	0		5.4.99.16			R01557
PSA3-0545	5-Hydroxyindoleacetaldehyde:NAD+ oxidoreductase	h2o[c] + 5hidacald[c] + nad[c] -> 5hidac[c] + 3 h[c] + nadh[c]	(A3-orf00072) or (A3-orf03814) or (A3-orf03313) or (A3-orf05492)	A3-orf00072 A3-orf03814 A3-orf03313 A3-orf05492		Tryptophan metabolism	0	0	1000	0		1.2.1.3			R04903
PSA3-0546	Tetradecanoyl-[acyl-carrier-protein]:malonyl-[acyl-carrier-protein] C-acyltransferase	malacp[c] + tdacp[c] -> 3opalmacp[c] + co2[c] + acp[c]	(A3-orf03594) or (A3-orf04015)	A3-orf03594 A3-orf04015		Fatty acid biosynthesis	0	0	1000	0		2.3.1.41 2.3.1.85 2.3.1.86 2.3.1.-			R04968
PSA3-0547	trans-4-Hydroxy-L-proline:NAD+ oxidoreductase	fad[c] + 4hpro-L[c] -> pyr3h5c[c] + fadh2[c] + h[c]	(A3-orf01806)	A3-orf01806		Arginine and proline metabolism	0	0	1000	0		1.5.-.-			R03295
PSA3-0548	Seryl-tRNA synthetase	trnaser[c] + ser-L[c] + atp[c] -> ppi[c] + amp[c] + sertrna[c]	(A3-orf02990)	A3-orf02990		Aminoacyl-tRNA biosynthesis	0	0	1000	0		6.1.1.11			R03662
PSA3-0549	3-Butyn-1-al:NAD+ oxidoreductase	btal[c] + h2o[c] + nad[c] -> 3butn[c] + 3 h[c] + nadh[c]	(A3-orf00072) or (A3-orf03814) or (A3-orf03313) or (A3-orf05492)	A3-orf00072 A3-orf03814 A3-orf03313 A3-orf05492		Butanoate metabolism	0	0	1000	0					R05119
PSA3-0550	2'-Deoxyuridine 5'-triphosphate:oxydized-thioredoxin 2'-oxidoreductase	ctp[c] + trdrd[c] -> dctp[c] + h2o[c] + trdox[c]	(A3-orf05218)	A3-orf05218		Pyrimidine metabolism	0	0	1000	0		1.17.4.2			R02022
PSA3-0551	(S)-Methylmalonate semialdehyde:NAD+ oxidoreductase	h2o[c] + mmsa[c] + nad[c] -> mmal[c] + 3 h[c] + nadh[c]	(A3-orf00072) or (A3-orf03814) or (A3-orf03313) or (A3-orf05492)	A3-orf00072 A3-orf03814 A3-orf03313 A3-orf05492		Valine, leucine and isoleucine degradation	0	0	1000	0		1.2.1.3			R03869
PSA3-0552	ATP:N-acetyl-L-glutamate 5-phosphotransferase	acglu[c] + atp[c] -> acg5p[c] + adp[c]	(A3-orf00796)	A3-orf00796		Arginine biosynthesis	0	0	1000	0		2.7.2.8			R02649
PSA3-0553	ATP:D-glucose 6-phosphotransferase	glc-D[c] + atp[c] -> adp[c] + g6p[c] + h[c]	(A3-orf02522) or (A3-orf05202)	A3-orf02522 A3-orf05202		Glycolysis/Gluconeogenesis	0	0	1000	0		2.7.1.2			R01786
PSA3-0554	GTP:alpha-D-mannose-1-phosphate guanylyltransferase	man1p[c] + gtp[c] -> ppi[c] + gdpmann[c]	(A3-orf01695)	A3-orf01695		Fructose and mannose metabolism	0	0	1000	0		2.7.7.13			R00885
PSA3-0555	3-Oxopropanoate:NAD+ oxidoreductase (decarboxylating,CoA-acetylating)	msa[c] + coa[c] + nad[c] -> accoa[c] + co2[c] + nadh[c] + h[c]	(A3-orf00837) or (A3-orf03543)	A3-orf00837 A3-orf03543		Inositol phosphate metabolism	0	0	1000	0		1.2.1.18 1.2.1.27			R00705
PSA3-0556	2-Octaprenyl-6-hydroxyphenol	octch[c] + amet[c] -> octmp[c] + h[c] + ahcys[c]	(A3-orf02946)	A3-orf02946		Ubiquinone and other terpenoid-quinone biosynthesis	0	0	1000	0		2.1.1.222			R04988
PSA3-0557	beta-D-Glucoside glucohydrolase	celb[c] + h2o[c] -> 2 glc-D[c]	(A3-orf04169)	A3-orf04169		Starch and sucrose metabolism	0	0	1000	0		3.2.1.21			R00306
PSA3-0558	Heme O synthase	h2o[c] + frdp[c] + heme[c] -> ppi[c] + hemeo[c] + h[c]	(A3-orf06374)	A3-orf06374		Porphyrin and chlorophyll metabolism	0	0	1000	0		2.5.1.-			R07411
PSA3-0559	L-Histidinol:NAD+ oxidoreductase	h2o[c] + histd[c] + 2 nad[c] -> 5 h[c] + his-L[c] + 2 nadh[c]	(A3-orf01524)	A3-orf01524		Histidine metabolism	0	0	1000	0		1.1.1.23			R01158
PSA3-0560	Nicotinamide ribonucleotide phosphohydrolase	nmn[c] + h2o[c] + h[c] -> rsncam[c] + pi[c]	(A3-orf02180) or (A3-orf06326)	A3-orf02180 A3-orf06326		Nicotinate and nicotinamide metabolism	0	0	1000	0		3.1.3.5			R02323
PSA3-0561	2'-Deoxycytidine 5'-monophosphate phosphohydrolase	h2o[c] + dcmp[c] -> dcyt[c] + pi[c]	(A3-orf02180) or (A3-orf06326)	A3-orf02180 A3-orf06326		Pyrimidine metabolism	0	0	1000	0		3.1.3.5			R01664
PSA3-0562	Acyl-[acyl-carrier-protein]:malonyl-[acyl-carrier-protein] C-acyltransferase (decarboxylating)	acacp[c] + malacp[c] -> aaacp[c] + co2[c] + acp[c]	(A3-orf03594) or (A3-orf04015)	A3-orf03594 A3-orf04015		Fatty acid biosynthesis	0	0	1000	0		2.3.1.41 2.3.1.85 2.3.1.86 2.3.1.179 _x000D_ 2.3.1.- 2.3.1.180			R04355
PSA3-0563	SHCHD2	dscl[c] + nad[c] <=> scl[c] + 3 h[c] + nadh[c]	(A3-orf02991)	A3-orf02991		Porphyrin and chlorophyll metabolism	1	-1000	1000	0		1.3.1.76			R03947
PSA3-0564	Protocatechuate:oxygen 3,4-oxidoreductase (decyclizing)	dhbz[c] + o2[c] -> 3cm[c] + 2 h[c]	(A3-orf01820 and A3-orf01819)	A3-orf01819 A3-orf01820		Benzoate degradation	0	0	1000	0		1.13.11.3			R01631
PSA3-0565	2'-Deoxyuridine 5'-monophosphate phosphohydrolase	h2o[c] + dump[c] -> pi[c] + duri[c]	(A3-orf02180)	A3-orf02180		Pyrimidine metabolism	0	0	1000	0		3.1.3.5 3.1.3.89			R02102
PSA3-0566	Protoporphyrin ferro-lyase	fe2[c] + ppp9[c] -> heme[c] + 2 h[c]	(A3-orf03463)	A3-orf03463		Porphyrin and chlorophyll metabolism	0	0	1000	0		4.99.1.1			R00310
PSA3-0567	ATP:sulfate adenylyltransferase	so4[c] + 4 h[c] + atp[c] -> ppi[c] + aps[c]	(A3-orf01530 and A3-orf01532)	A3-orf01530 A3-orf01532		Purine metabolism	0	0	1000	0		2.7.7.4			R00529
PSA3-0568	heptosyltransferase II	1kdo2lpa[c] + adphep-LD[c] + h[c] -> adp[c] + 2kdo2lpa[c]	(A3-orf05761)	A3-orf05761		Lipopolysaccharide biosynthesis	0	0	1000	0		2.4.-.-			-
PSA3-0569	Porphobilinogen ammonia-lyase (polymerizing)	h2o[c] + 4 ppbng[c] -> hmbil[c] + 4 nh3[c]	(A3-orf00888)	A3-orf00888		Porphyrin and chlorophyll metabolism	0	0	1000	0		2.5.1.61			R00084
PSA3-0570	IMP:L-aspartate ligase (GDP-forming)	imp[c] + asp-L[c] + gtp[c] -> gdp[c] + dcamp[c] + pi[c] + 2 h[c]	(A3-orf05468)	A3-orf05468		Purine metabolism	0	0	1000	0		6.3.4.4			R01135
PSA3-0571	cis-1,2-Dihydroxycyclohexa-3,5-diene-1-carboxylate:NAD+oxidoreductase	dhchc[c] + nad[c] -> co2[c] + h[c] + ch[c] + nadh[c]	(A3-orf03906)	A3-orf03906		Benzoate degradation	0	0	1000	0		1.3.1.25			R00813
PSA3-0572	ammonia:NAD+ oxidoreductase	no2[c] + 8 h[c] + 3 nadh[c] -> 2 h2o[c] + nh3[c] + 3 nad[c]	(A3-orf03485 and A3-orf03483) or (A3-orf02577 and A3-orf02576)	A3-orf03485 A3-orf03483 A3-orf02577 A3-orf02576		Nitrogen metabolism	0	0	1000	0		1.7.1.4 1.7.1.15			R00787
PSA3-0573	ATP:GTP 3'-pyrophosphotransferase	atp[c] + gtp[c] -> gdptp[c] + amp[c] + 2 h[c]	(A3-orf04086)	A3-orf04086		Purine metabolism	0	0	1000	0		2.7.6.5			R00429
PSA3-0574	Ferrocytochrome-c:hydrogen-peroxide oxidoreductase	2 focytc[c] + h2o2[c] + 2 h[c] -> 2 ficytc[c] + 2 h2o[c]	(A3-orf01373)	A3-orf01373		Oxidative phosphorylation	0	0	1000	0		1.11.1.5			R00017
PSA3-0575	3-Methylcrotonoyl-CoA:carbon-dioxide ligase (ADP-forming)	hco3[c] + 3mcrotcoa[c] + atp[c] -> adp[c] + pi[c] + t3metglucoa[c]	(A3-orf04931 and A3-orf04935)	A3-orf04931 A3-orf04935		Valine, leucine and isoleucine degradation	0	0	1000	0		6.4.1.4			R04138
PSA3-0576	(S)-Malate:(acceptor) oxidoreductase	mal-L[c] + q9[c] -> oaa[c] + q9h2[c]	(A3-orf01600)	A3-orf01600		Citrate cycle	0	0	1000	0		1.1.5.4			R00361
PSA3-0577	Phenylpyruvate:oxygen oxidoreductase (hydroxylating,decarboxylating)	phpyr[c] + o2[c] <=> co2[c] + 2hplac[c]	(A3-orf01251) or (A3-orf00434)	A3-orf00434 A3-orf01251		Phenylalanine metabolism	1	-1000	1000	0		1.13.11.27			R01372
PSA3-0578	(3R)-3-Hydroxybutanoyl-[acyl-carrier-protein]:NADP+ oxidoreductase	aaacp[c] + nadph[c] + 2 h[c] -> nadp[c] + 3haacp[c]	(A3-orf04844) or (A3-orf04018)	A3-orf04018 A3-orf04844		Fatty acid biosynthesis	0	0	1000	0		1.1.1.100 2.3.1.85 2.3.1.86 2.3.1.-			R04533
PSA3-0579	10-Formyltetrahydrofolate amidohydrolase	10fthf[c] + h2o[c] -> thf[c] + for[c] + h[c]	(A3-orf01689)	A3-orf01689		Glyoxylate and dicarboxylate metabolism	0	0	1000	0		3.5.1.10			R00944
PSA3-0581	gamma-L-Glutamyl-L-cysteine:glycine ligase (ADP-forming)	gly[c] + glucys[c] + atp[c] -> adp[c] + gthrd[c] + pi[c] + h[c]	(A3-orf05988)	A3-orf05988		Glutathione metabolism	0	0	1000	0		6.3.2.3			R00497
PSA3-0582	UDP-3-0-acyl N-acetylglucosamine deacetylase	h2o[c] + udpag[c] -> ac[c] + udp3og[c] + h[c]	(A3-orf01578)	A3-orf01578		Lipopolysaccharide biosynthesis	0	0	1000	0		3.5.1.108			R04587
PSA3-0583	5-O-(1-Carboxyvinyl)-3-phosphoshikimate phosphate-lyase	3psme[c] -> pi[c] + chor[c]	(A3-orf02542)	A3-orf02542		Phenylalanine, tyrosine and tryptophan biosynthesis	0	0	1000	0		4.2.3.5			R01714
PSA3-0584	(3R)-3-Hydroxydecanoyl-[acyl-carrier-protein] hydro-lyase	3hdecacp[c] -> h2o[c] + tdec2eacp[c]	(A3-orf03592) or (A3-orf02149)	A3-orf02149 A3-orf03592		Fatty acid biosynthesis	0	0	1000	0		4.2.1.59			R04535
PSA3-0585	(3R)-3-Hydroxy-cis-tetradec-7-enoyl-[acyl-carrier-protein] hydro-lyase	hmrseacp[c] -> h2o[c] + c142acp[c]	(A3-orf03592) or (A3-orf02149)	A3-orf02149 A3-orf03592		Fatty acid biosynthesis	0	0	1000	0		4.2.1.59			-
PSA3-0586	(3R)-3-Hydroxy-cis-octadec-11-enoyl-[acyl-carrier-protein] hydro-lyase	hodeacp[c] -> h2o[c] + c182acp[c]	(A3-orf03592) or (A3-orf02149)	A3-orf02149 A3-orf03592		Fatty acid biosynthesis	0	0	1000	0		4.2.1.134			-
PSA3-0587	(3R)-3-Hydroxymyristoyl-[acyl-carrier-protein] hydro-lyase	3htdacp[c] -> h2o[c] + mrseacp[c]	(A3-orf03592) or (A3-orf02149)	A3-orf02149 A3-orf03592		Fatty acid biosynthesis	0	0	1000	0		4.2.1.59			R04568
PSA3-0588	(3R)-3-Hydroxyoctanoyl-[acyl-carrier-protein] hydro-lyase	3hoctacp[c] -> h2o[c] + toct2eacp[c]	(A3-orf03592) or (A3-orf02149)	A3-orf02149 A3-orf03592		Fatty acid biosynthesis	0	0	1000	0		4.2.1.59			R04537
PSA3-0589	(3R)-3-Hydroxybutanoyl-[acyl-carrier-protein] hydro-lyase	3haacp[c] -> but2eacp[c] + h2o[c]	(A3-orf03592) or (A3-orf02149)	A3-orf02149 A3-orf03592		Fatty acid biosynthesis	0	0	1000	0		4.2.1.59			R04428
PSA3-0590	(3R)-3-Hydroxy-cis-hexadec-9-enoyl-[acyl-carrier-protein] hydro-lyase	3hpalmeacp[c] -> c162acp[c] + h2o[c]	(A3-orf03592) or (A3-orf02149)	A3-orf02149 A3-orf03592		Fatty acid biosynthesis	0	0	1000	0		4.2.1.59			-
PSA3-0591	(3R)-3-Hydroxyhexanoyl-[acyl-carrier-protein] hydro-lyase	3hhexacp[c] -> h2o[c] + thex2eacp[c]	(A3-orf03592) or (A3-orf02149)	A3-orf02149 A3-orf03592		Fatty acid biosynthesis	0	0	1000	0		4.2.1.59			R04954
PSA3-0592	(3R)-3-Hydroxydodecanoyl-[acyl-carrier-protein] hydro-lyase	3hddecacp[c] -> h2o[c] + tddec2eacp[c]	(A3-orf03592) or (A3-orf02149)	A3-orf02149 A3-orf03592		Fatty acid biosynthesis	0	0	1000	0		4.2.1.59			R04965
PSA3-0593	(3R)-3-Hydroxyoctadecanoyl-[acyl-carrier-protein] hydro-lyase	3hocdcap[c] -> h2o[c] + c181acp[c]	(A3-orf03592) or (A3-orf02149)	A3-orf02149 A3-orf03592		Fatty acid biosynthesis	0	0	1000	0		4.2.1.-			R07764
PSA3-0594	(3R)-3-Hydroxy-cis-dodec-5-enoyl-[acyl-carrier-protein] hydro-lyase	3hc121acp[c] -> c122acp[c] + h2o[c]	(A3-orf03592) or (A3-orf02149)	A3-orf02149 A3-orf03592		Fatty acid biosynthesis	0	0	1000	0		4.2.1.59			-
PSA3-0595	trans-Dec-2-enoyl-[acyl-carrier-protein] - trans-Dec-2-enoyl-[acyl-carrier-protein] isomerase	tdec2eacp[c] -> c101acp[c]				Fatty acid biosynthesis	0	0	1000	0		5.3.3.14			R07639
PSA3-0596	Palmitoyl-[acyl-carrier-protein] synthase	palmeacp[c] + 2 h[c] + nadh[c] -> palmacp[c] + nad[c]	(A3-orf03026)	A3-orf03026		Fatty acid biosynthesis	0	0	1000	0		1.3.1.9 2.3.1.-			R04969
PSA3-0597	Phosphoenolpyruvate:3-phosphoshikimate5-O-(1-carboxyvinyl)-transferase	pep[c] + skm5p[c] <=> 3psme[c] + pi[c]	(A3-orf02923)	A3-orf02923		Phenylalanine, tyrosine and tryptophan biosynthesis	1	-1000	1000	0		2.5.1.19			R03460
PSA3-0598	1-Aminocyclopropane-1-carboxylate endolyase (deaminating)	h2o[c] + acpc[c] <=> nh3[c] + 2obut[c]	(A3-orf03702)	A3-orf03702		Cysteine and methionine metabolism	1	-1000	1000	0		3.5.99.7			R00997
PSA3-0599	UTP:N-acetyl-alpha-D-glucosamine-1-phosphate uridylyltransferase	utp[c] + acgam1p[c] -> ppi[c] + uacgam[c]	(A3-orf06400)	A3-orf06400		Amino sugar and nucleotide sugar metabolism	0	0	1000	0		2.7.7.23			R00416
PSA3-0600	L-Glutamine:D-fructose-6-phosphate aminotransferase (hexoseisomerizing)	gln-L[c] + f6p[c] <=> glu-L[c] + gam6p[c]	(A3-orf06394)	A3-orf06394		Alanine, aspartate and glutamate metabolism	1	-1000	1000	0		2.6.1.16			R00768
PSA3-0601	Acetyl-CoA:D-glucosamine-1-phosphate N-acetyltransferase	accoa[c] + gam1p[c] -> h[c] + coa[c] + acgam1p[c]	(A3-orf06400)	A3-orf06400		Amino sugar and nucleotide sugar metabolism	0	0	1000	0		2.3.1.157			R05332
PSA3-0602	Prephenate:NAD+ oxidoreductase(decarboxylating)	pphn[c] + nad[c] -> 34hpp[c] + co2[c] + nadh[c] + h[c]	(A3-orf02923)	A3-orf02923		Phenylalanine, tyrosine and tryptophan biosynthesis	0	0	1000	0		1.3.1.12			R01728
PSA3-0603	PPTGS	uaagmda[c] + 2 h[c] -> udcpdp[c] + peptido[c]				Not assigned	0	0	1000	0
PSA3-0604	Orotidine 5'-phosphate carboxy-lyase	orot5p[c] + h[c] -> ump[c] + co2[c]	(A3-orf03982)	A3-orf03982		Pyrimidine metabolism	0	0	1000	0		4.1.1.23			R00965
PSA3-0605	4,6-Dideoxy-4-oxo-dTDP-D-glucose to dTDP-4-dehydro-6-deoxy-L-mannose	dtdp4d6dg[c] -> dtdp4d6dm[c]	(A3-orf00134)	A3-orf00134		Streptomycin biosynthesis	0	0	1000	0		5.1.3.13			R06514
PSA3-0607	3-Deoxy-D-manno-octulosonate-8-phosphate 8-phosphohydrolase	h2o[c] + kdo8p[c] -> kdo[c] + pi[c]	(A3-orf01507)	A3-orf01507		Lipopolysaccharide biosynthesis	0	0	1000	0		3.1.3.45			R03350
PSA3-0608	IR03033	h2o[c] + gmhep17bp[c] -> gmhep1p[c] + pi[c]	(A3-orf00011)	A3-orf00011		Lipopolysaccharide biosynthesis	0	0	1000	0		3.1.3.82			R05647
PSA3-0609	1-(5-Phosphoribosyl)-5-amino-4-carboxyimidazole:L-aspartate ligase(ADP-forming)	asp-L[c] + atp[c] + 5aizc[c] -> 25aics[c] + adp[c] + pi[c] + 2 h[c]	(A3-orf04258)	A3-orf04258		Purine metabolism	0	0	1000	0		6.3.2.6			R04591
PSA3-0610	ATP:shikimate 3-phosphotransferase	skm[c] + atp[c] -> adp[c] + h[c] + skm5p[c]	(A3-orf00944)	A3-orf00944		Phenylalanine, tyrosine and tryptophan biosynthesis	0	0	1000	0		2.7.1.71			R02412
PSA3-0611	non enzymatic	glu5sa[c] <=> 1pyr5c[c] + h2o[c] + h[c]				Arginine and proline metabolism	1	-1000	1000	0					R03314
PSA3-0612	2-Amino-4-hydroxy-6-(D-erythro-1,2,3-trihydroxypropyl)-7,8-dihydropteridine glycolaldehyde-lyase	dhnpt[c] -> gcald[c] + 2ahhmp[c]	(A3-orf00993)	A3-orf00993		Folate biosynthesis	0	0	1000	0		4.1.2.25			R03504
PSA3-0613	L-Histidinol-phosphate phosphohydrolase	h2o[c] + hisp[c] -> histd[c] + pi[c]	(A3-orf00011)	A3-orf00011		Histidine metabolism	0	0	1000	0		3.1.3.15			R03013
PSA3-0614	riboflavin synthase	db4p[c] + 4r5au[c] -> 2 h2o[c] + pi[c] + dmlz[c]	(A3-orf01197)	A3-orf01197		Riboflavin metabolism	0	0	1000	0		2.5.1.78			R04457
PSA3-0615	IR08155	3c4mop[c] + h[c] <=> 4mop[c] + co2[c]	Spontaneous1	Spontaneous1		Valine, leucine and isoleucine biosynthesis	1	-1000	1000	0		1.1.1.85			R01652
PSA3-0616	RR03031	s7p[c] <=> gmhep7p[c]	(A3-orf01550)	A3-orf01550		Lipopolysaccharide biosynthesis	1	-1000	1000	0		5.3.1.28			R05645
PSA3-0617	ATP:dTDP phosphotransferase	dudp[c] + atp[c] -> adp[c] + dutp[c]	(A3-orf04663)	A3-orf04663		Pyrimidine metabolism	0	0	1000	0		2.7.4.6			R02331
PSA3-0618	ATP:nucleoside-diphosphate phosphatransferase	dtdp[c] + atp[c] -> adp[c] + dttp[c]	(A3-orf04663)	A3-orf04663		Pyrimidine metabolism	0	0	1000	0		2.7.4.6			R02093
PSA3-0619	ATP:pantetheine-4'-phosphate adenylyltransferase	pan4p[c] + atp[c] -> ppi[c] + dpcoa[c]	(A3-orf06071)	A3-orf06071		Pantothenate and CoA biosynthesis	0	0	1000	0		2.7.7.3			R03035
PSA3-0620	AMP:diphosphate phospho-D-ribosyltransferase	prpp[c] + ade[c] -> ppi[c] + amp[c] + h[c]	(A3-orf03686)	A3-orf03686		Purine metabolism	0	0	1000	0		2.4.2.7 2.4.2.8			R00190
PSA3-0621	Phosphoribosyl-ATP pyrophosphohydrolase	h2o[c] + prbatp[c] -> ppi[c] + prbamp[c] + 3 h[c]	(A3-orf00595)	A3-orf00595		Histidine metabolism	0	0	1000	0		3.6.1.31			R04035
PSA3-0622	Phosphoribosyl-AMP 1,6-hydrolase	h2o[c] + prbamp[c] + h[c] -> prfp[c]	(A3-orf00596)	A3-orf00596		Histidine metabolism	0	0	1000	0		3.5.4.19			R04037
PSA3-0623	D-erythro-1-(Imidazol-4-yl)glycerol 3-phosphate hydro-lyase	eig3p[c] + h[c] -> h2o[c] + imacp[c]	(A3-orf06214)	A3-orf06214		Histidine metabolism	0	0	1000	0		4.2.1.19			R03457
PSA3-0624	ATP:alpha-D-glucose-1-phosphate adenyltransferase	g1p[c] + atp[c] -> ppi[c] + adpglc[c]				Starch and sucrose metabolism	0	0	1000	0		2.7.7.27			R00948
PSA3-0625	3-Dehydroquinate hydro-lyase	3dhq[c] <=> h2o[c] + 3dhsk[c]	(A3-orf05040)	A3-orf05040		Phenylalanine, tyrosine and tryptophan biosynthesis	1	-1000	1000	0		4.2.1.10			R03084
PSA3-0626	1,2-dihydroxy-3-keto-5-methylthiopentene dioxygenase (2-keto-4-methylthiobutyrate)	o2[c] + dh3k5mtp[c] -> 2kmb[c] + for[c] + 2 h[c]	(A3-orf02546)	A3-orf02546		Cysteine and methionine metabolism	0	0	1000	0		1.13.11.54			R07364
PSA3-0627	D-Fructose-1,6-bisphosphate D-glyceraldehyde-3-phosphate-lyase	fdp[c] <=> g3p[c] + dhap[c]	(A3-orf05924)	A3-orf05924		Glycolysis/Gluconeogenesis	1	-1000	1000	0		4.1.2.13			R01070
PSA3-0628	ATP:D-Gluconate 6-phosphotransferase	atp[c] + glcn[c] -> adp[c] + 6pgc[c] + h[c]	(A3-orf03108)	A3-orf03108		Pentose phosphate pathway	0	0	1000	0		2.7.1.12			R01737
PSA3-0629	ATP:nucleoside-diphosphate phosphatransferase	cdp[c] + atp[c] -> adp[c] + ctp[c]	(A3-orf04663)	A3-orf04663		Pyrimidine metabolism	0	0	1000	0		2.7.4.6			R00570
PSA3-0630	ATP:UDP phosphotransferase	udp[c] + atp[c] -> adp[c] + utp[c]	(A3-orf04663)	A3-orf04663		Pyrimidine metabolism	0	0	1000	0		2.7.4.6			R00156
PSA3-0631	ATP:nucleoside-diphosphate phosphatransferase	gdp[c] + atp[c] -> adp[c] + gtp[c]	(A3-orf04663)	A3-orf04663		Purine metabolism	0	0	1000	0		2.7.4.6			R00330
PSA3-0632	ATP:nucleoside-diphosphate phosphatransferase	dgdp[c] + atp[c] -> adp[c] + dgtp[c]	(A3-orf04663)	A3-orf04663		Purine metabolism	0	0	1000	0		2.7.4.6			R01857
PSA3-0633	sn-Glycero-3-phosphocholine glycerophosphohydrolase	h2o[c] + g3pc[c] -> chol[c] + glyc3p[c] + h[c]	(A3-orf04052) or (A3-orf06095)	A3-orf04052 A3-orf06095		Glycerophospholipid metabolism	0	0	1000	0		3.1.4.2 3.1.4.46			R01030
PSA3-0634	ATP phosphohydrolase	h2o[c] + atp[c] -> adp[c] + pi[c] + h[c]	(A3-orf04084)	A3-orf04084		Purine metabolism	0	0	1000	0		3.6.1.19			R00086
PSA3-0635	Pyrophosphate phosphohydrolase	ppi[c] + h2o[c] -> 2 pi[c] + h[c]	(A3-orf05504)	A3-orf05504		Not assigned	0	0	1000	0		3.6.1.1			R00004
PSA3-0636	Pseudomonas Common O polysaccharide detachment	h2o[c] + agppu-rha3[c] -> agdpu[c] + polysac[c]				Lipopolysaccharide biosynthesis	0	0	1000	0					-
PSA3-0637	L-Aspartate 1-carboxy-lyase	asp-L[c] + h[c] -> co2[c] + ala-B[c]	(A3-orf05080)	A3-orf05080		beta-Alanine metabolism	0	0	1000	0		4.1.1.11 4.1.1.15			R00489
PSA3-0638	GTP cyclohydrolase I	h2o[c] + gtp[c] -> for[c] + ahdt[c] + h[c]	(A3-orf02930) or (A3-orf03452)	A3-orf03452 A3-orf02930			0	0	1000	0		3.5.4.16			R00424
PSA3-0639	spontaneous 4-aminobutanoate cyclization reaction	4abutal[c] <=> 1pyr[c] + h2o[c]	Spontaneous2	Spontaneous2			1	-1000	1000	0		2.6.1.82			R07408
PSA3-0640	ATP:2-amino-4-hydroxy-6-hydroxymethyl-7,8-dihydropteridine6'-pyrophosphotransferase	2ahhmp[c] + atp[c] -> 2ahhmd[c] + amp[c] + h[c]	(A3-orf00995) or (A3-orf05075)	A3-orf00995 A3-orf05075		Folate biosynthesis	0	0	1000	0		2.7.6.3			R03503
PSA3-0641	ADP-D-glycero-D-manno-heptose 6-epimerase	adphep-DD[c] -> adphep-LD[c]	(A3-orf01169)	A3-orf01169		Lipopolysaccharide biosynthesis	0	0	1000	0		5.1.3.20			R05176
PSA3-0642	Dihydroneopterin phosphate	h2o[c] + dhpmp[c] -> pi[c] + dhnpt[c]	(A3-orf05499)	A3-orf05499		Folate biosynthesis	0	0	1000	0		3.6.1.-			R04621
PSA3-0643	2-Amino-4-hydroxy-6-(erythro-1,2,3-trihydroxypropyl)dihydropteridine triphosphate	h2o[c] + ahdt[c] -> ppi[c] + 2 h[c] + dhpmp[c]	(A3-orf05499)	A3-orf05499		Folate biosynthesis	0	0	1000	0		3.6.1.-			R04638
PSA3-0644	S-Adenosyl-L-methionine carboxy-lyase	amet[c] + 2 h[c] -> ametam[c] + co2[c]				Cysteine and methionine metabolism	0	0	1000	0		4.1.1.50			R00178
PSA3-0645	Pseudomonas LPS glucose 1,4-transferase	udpg[c] + 5kdo2lpa[c] -> udp[c] + h[c] + 6kdo2lpa[c]	(A3-orf05757)	A3-orf05757		Lipopolysaccharide biosynthesis	0	0	1000	0		2.4.1.-
PSA3-0646	GDPmannose 4,6-hydro-lyase	gdpmann[c] -> h2o[c] + gdpddman[c]				Fructose and mannose metabolism	0	0	1000	0		4.2.1.47			R00888
PSA3-0647	GDP-6-deoxy-D-mannose:NADP+ 4-oxidoreductase	nadp[c] + gdpdman[c] <=> nadph[c] + 2 h[c] + gdpddman[c]				Fructose and mannose metabolism	1	-1000	1000	0		1.1.1.187 1.1.1.281			R03399
PSA3-0648	D-rhamnose:GlcNac-pyrophosphorylundecaprenol rhamnotransferase	agdpu[c] + gdpdman[c] -> gdp[c] + h[c] + agppu-rha1[c]				Lipopolysaccharide biosynthesis	0	0	1000	0					-
PSA3-0649	GDP-D-rhamnose:Rha-(alpha1,4)-N-acetylglucosamine pyrophosphorylundecaprenol rhamnotransferase	gdpdman[c] + agppu-rha1[c] -> gdp[c] + h[c] + agppu-rha2[c]	(A3-orf03793)	A3-orf03793		Lipopolysaccharide biosynthesis	0	0	1000	0					-
PSA3-0650	GDP-D-rhamnose:Rha(alpha1,3)-Rha-(alpha1,4)-N-acetylglucosamine pyrophosphorylundecaprenol rhamnotransferase	gdpdman[c] + agppu-rha2[c] -> gdp[c] + h[c] + agppu-rha3[c]	(A3-orf03798)	A3-orf03798		Lipopolysaccharide biosynthesis	0	0	1000	0					-
PSA3-0651	urea-1-carboxylate amidohydrolase	h2o[c] + ureac[c] + 3 h[c] <=> 2 co2[c] + 2 nh3[c]	(A3-orf03408)	A3-orf03408		Arginine biosynthesis	1	-1000	1000	0		3.5.1.54			R00005
PSA3-0652	pyruvate:thiamin diphosphate acetaldehydetransferase (decarboxylating)	pyr[c] + thmpp[c] + h[c] -> co2[c] + 2hetpp[c]	(A3-orf05020 and A3-orf05022) or (A3-orf05767)	A3-orf05020 A3-orf05022 A3-orf05767		Glycolysis/Gluconeogenesis	0	0	1000	0		1.2.4.1 2.2.1.6 4.1.1.1			R00014
PSA3-0653	ethylnitronate:oxygen 2-oxidoreductase (nitrite-forming)	o2[c] + enitr[c] + fmnh2[c] <=> fmn[c] + h2o[c] + acal[c] + no2[c]	(A3-orf05792)	A3-orf05792		Nitrogen metabolism	1	-1000	1000	0		1.13.12.16			R00025
PSA3-0654	ATP diphosphohydrolase (diphosphate-forming); ATP pyrophosphohydrolase	h2o[c] + atp[c] -> ppi[c] + amp[c] + 2 h[c]	(A3-orf04084)	A3-orf04084		Purine metabolism	0	0	1000	0		3.6.1.8			R00087
PSA3-0657	glutathione:hydrogen-peroxide oxidoreductase	2 gthrd[c] + h2o2[c] -> 2 h2o[c] + gthox[c]	(A3-orf01640) or (A3-orf01901) or (A3-orf02365)	A3-orf01640 A3-orf01901 A3-orf02365		Glutathione metabolism	0	0	1000	0		1.11.1.9			R00274
PSA3-0658	UDPglucose glucophosphohydrolase	h2o[c] + udpg[c] -> g1p[c] + ump[c] + 2 h[c]	(A3-orf04084)	A3-orf04084		Pyrimidine metabolism	0	0	1000	0		3.6.1.8 3.6.1.9 3.6.1.45			R00287
PSA3-0659	nitrous-oxide:ferricytochrome-c oxidoreductase	2 focytc[c] + 2 no[c] + 2 h[c] -> 2 ficytc[c] + h2o[c] + n2o[c]	(A3-orf05236 and A3-orf05239 and A3-orf05240 and A3-orf05255 and A3-orf05257)	A3-orf05236 A3-orf05239 A3-orf05240 A3-orf05255 A3-orf05257		Nitrogen metabolism	0	0	1000	0		1.7.2.5			R00294
PSA3-0660	citrate oxaloacetate-lyase (forming acetate from the pro-S carboxymethyl group of citrate)	cit[c] -> oaa[c] + ac[c]	(A3-orf03865)	A3-orf03865		Citrate cycle	0	0	1000	0		4.1.3.6			R00362
PSA3-0662	S-Formylglutathione hydrolase	h2o[c] + sfglutth[c] -> gthrd[c] + for[c] + h[c]	(A3-orf02171)	A3-orf02171		Methane metabolism	0	0	1000	0		3.1.2.12			R00527
PSA3-0663	CTP aminohydrolase	h2o[c] + ctp[c] + h[c] -> utp[c] + nh3[c]	(A3-orf01827)	A3-orf01827		Pyrimidine metabolism	0	0	1000	0		3.5.4.13			R00568
PSA3-0664	L-serine hydro-lyase	ser-L[c] <=> h2o[c] + dha[c]	(A3-orf05306)	A3-orf05306		Cysteine and methionine metabolism	1	-1000	1000	0		4.3.1.17			R00590
PSA3-0665	L-serine hydro-lyase (adding indole; L-tryptophan-forming)	ser-L[c] + indole[c] -> h2o[c] + trp-L[c]	(A3-orf04424 and A3-orf03818) or (A3-orf04424 and A3-orf04422)	A3-orf03818 A3-orf04422 A3-orf04424		Phenylalanine, tyrosine and tryptophan biosynthesis	0	0	1000	0		4.2.1.20 4.2.1.122			R00674
PSA3-0666	3-Oxopropanoate:NADP+ oxidoreductase (decarboxylating, CoA-acetylating)	msa[c] + nadp[c] + coa[c] <=> accoa[c] + co2[c] + nadph[c] + h[c]	(A3-orf00837) or (A3-orf03543)	A3-orf00837 A3-orf03543		beta-Alanine metabolism	1	-1000	1000	0		1.2.1.18			R00706
PSA3-0667	Inosine 5'-triphosphate pyrophosphohydrolase	h2o[c] + itp[c] -> ppi[c] + imp[c] + 2 h[c]	(A3-orf04084) or (A3-orf06022)	A3-orf04084 A3-orf06022		Purine metabolism	0	0	1000	0		3.6.1.8 3.6.1.19			R00720
PSA3-0668	ATP:IDP phosphotransferase	atp[c] + idp[c] -> adp[c] + itp[c]	(A3-orf04663)	A3-orf04663		Purine metabolism	0	0	1000	0		2.7.4.6			R00722
PSA3-0669	(S)-ureidoglycolate urea-lyase (glyoxylate-forming)	uglyc[c] -> urea[c] + glx[c]	(A3-orf04756)	A3-orf04756		Purine metabolism	0	0	1000	0		4.3.2.3			R00776
PSA3-0670	sn-Glycerol-3-phosphate:NAD+ 2-oxidoreductase	dhap[c] + 2 h[c] + nadh[c] -> glyc3p[c] + nad[c]	(A3-orf03590)	A3-orf03590		Glycerophospholipid metabolism	0	0	1000	0		1.1.1.94			R00842
PSA3-0671	5,6,7,8-tetrahydrofolate:NAD+ oxidoreductase	dhf[c] + 2 h[c] + nadh[c] -> thf[c] + nad[c]	(A3-orf06094) or (A3-orf01650)	A3-orf01650 A3-orf06094		One carbon pool by folate	0	0	1000	0		1.5.1.3			R00936
PSA3-0674	chorismate pyruvate-lyase (amino-accepting; anthranilate-forming)	chor[c] + nh3[c] -> h2o[c] + pyr[c] + anth[c] + h[c]	(A3-orf01037 and A3-orf01040)	A3-orf01037 A3-orf01040		Phenylalanine, tyrosine and tryptophan biosynthesis	0	0	1000	0		4.1.3.27			R00985
PSA3-0675	(2R,3S)-3-methylmalate:NAD+ oxidoreductase	co2[c] + 3 h[c] + 2obut[c] + nadh[c] <=> nad[c] + e3mmal[c]	(A3-orf03767)	A3-orf03767		Valine, leucine and isoleucine biosynthesis	1	-1000	1000	0		1.1.1.85			R00994
PSA3-0676	D-Ribose 1,5-phosphomutase	r1p[c] <=> r5p[c]	(A3-orf00798) or (A3-orf06344)	A3-orf00798 A3-orf06344		Pentose phosphate pathway	1	-1000	1000	0		5.4.2.2			R01057
PSA3-0677	Isopentenyl-diphosphate delta3-delta2-isomerase	ipdp[c] <=> dmpp[c]	(A3-orf05802)	A3-orf05802		Terpenoid backbone biosynthesis	1	-1000	1000	0		5.3.3.2			R01123
PSA3-0678	IMP:diphosphate phospho-D-ribosyltransferase	prpp[c] + hxan[c] -> ppi[c] + imp[c] + h[c]	(A3-orf04886)	A3-orf04886		Purine metabolism	0	0	1000	0		2.4.2.8			R01132
PSA3-0679	ATP:dADP phosphotransferase	dadp[c] + atp[c] -> adp[c] + datp[c]	(A3-orf04663)	A3-orf04663		Purine metabolism	0	0	1000	0		2.7.4.6			R01137
PSA3-0680	L-Valine:pyruvate aminotransferase	pyr[c] + val-L[c] <=> ala-L[c] + 3mob[c]	(A3-orf02363)	A3-orf02363		Valine, leucine and isoleucine biosynthesis	1	-1000	1000	0		2.6.1.66			R01215
PSA3-0681	5-methyltetrahydrofolate:NADP+ oxidoreductase	nadph[c] + mlthf[c] + 2 h[c] -> 5mthf[c] + nadp[c]	(A3-orf05960)	A3-orf05960		One carbon pool by folate	0	0	1000	0		1.5.1.20			R01224
PSA3-0682	GMP:diphosphate 5-phospho-alpha-D-ribosyltransferase	prpp[c] + gua[c] -> ppi[c] + gmp[c] + h[c]	(A3-orf00825) or (A3-orf03686)	A3-orf00825 A3-orf03686		Purine metabolism	0	0	1000	0		2.4.2.7 2.4.2.8 2.4.2.22			R01229
PSA3-0683	4-Hydroxybenzoyl-CoA hydrolase	h2o[c] + 4hbzcoa[c] -> coa[c] + 4hbz[c] + h[c]	(A3-orf04281)	A3-orf04281		Ubiquinone and other terpenoid-quinone biosynthesis	0	0	1000	0		3.1.2.23			R01301
PSA3-0685	beta-D-Glucose:NAD+ 1-oxoreductase	glc-D[c] + nad[c] <=> 2 h[c] + nadh[c] + 15gl[c]	(A3-orf05882)	A3-orf05882		Pentose phosphate pathway	1	-1000	1000	0		1.1.1.47			R01520
PSA3-0686	thymidine:phosphate deoxy-alpha-D-ribosyltransferase	thymd[c] + pi[c] <=> thym[c] + 2dr1p[c]	(A3-orf01232)	A3-orf01232		Pyrimidine metabolism	1	-1000	1000	0		2.4.2.2 2.4.2.4			R01570
PSA3-0687	L-Homoserine:NAD+ oxidoreductase	aspsa[c] + 2 h[c] + nadh[c] -> hom-L[c] + nad[c]	(A3-orf01737)	A3-orf01737		Glycine, serine and threonine metabolism	0	0	1000	0		1.1.1.3			R01773
PSA3-0688	D-cysteine sulfide-lyase (deaminating; pyruvate-forming)	h2o[c] + cys-D[c] <=> pyr[c] + nh3[c] + h2s[c]	(A3-orf06022)	A3-orf06022		Cysteine and methionine metabolism	1	-1000	1000	0		4.4.1.15			R01874
PSA3-0689	Creatinine amidohydrolase	h2o[c] + crtn[c] <=> crt[c]	(A3-orf02908)	A3-orf02908		Arginine and proline metabolism	1	-1000	1000	0		3.5.2.10			R01884
PSA3-0690	(R)-3-Hydroxybutanoyl-CoA:NAD+ oxidoreductase	aacoa[c] + nadph[c] + 2 h[c] -> nadp[c] + 3hbcoa-R[c]	(A3-orf01595) or (A3-orf02942) or (A3-orf03471) or (A3-orf05823)	A3-orf01595 A3-orf02942 A3-orf03471 A3-orf05823		Glyoxylate and dicarboxylate metabolism	0	0	1000	0		1.1.1.36			R01977
PSA3-0691	rubredoxin:NAD+ oxidoreductase	nad[c] + 2 rbrdxinrd[c] <=> nadh[c] + 2 rbrdxinox[c]	(A3-orf00757)	A3-orf00757		Fatty acid degradation	1	-1000	1000	0		1.18.1.1 1.18.1.3 1.18.1.4			R02000
PSA3-0692	XMP:pyrophosphate phosphoribosyltransferase	ppi[c] + xmp[c] + h[c] <=> prpp[c] + xan[c]	(A3-orf00799) or (A3-orf06022)	A3-orf00799 A3-orf06022		Pyrimidine metabolism	1	-1000	1000	0		2.4.2.8 2.4.2.22
PSA3-0693	dihydrofolate:NAD+ oxidoreductase	dhf[c] + nad[c] <=> 2 h[c] + nadh[c] + fol[c]	(A3-orf06094) or (A3-orf01650)	A3-orf06094 A3-orf01650		One carbon pool by folate	1	-1000	1000	0		1.5.1.3			R02235
PSA3-0694	ATP:1,2-diacylglycerol 3-phosphotransferase	atp[c] + dag-psa[c] -> adp[c] + dagp[c]	(A3-orf01323)	A3-orf01323		Glycerolipid metabolism	0	0	1000	0		2.7.1.107			R02240
PSA3-0695	S-Aminomethyldihydrolipoylprotein:(6S)-tetrahydrofolate aminomethyltransferase (ammonia-forming)	5fthf[c] + 2 h[c] <=> h2o[c] + methf[c]	(A3-orf00010) or (A3-orf01656)	A3-orf00010 A3-orf01656		One carbon pool by folate	1	-1000	1000	0		2.1.2.10			R02300
PSA3-0696	5-Formyltetrahydrofolate cyclo-ligase (ADP-forming)	h[c] + atp[c] + 5fthf[c] -> adp[c] + pi[c] + methf[c]	(A3-orf06173)	A3-orf06173		One carbon pool by folate	0	0	1000	0		6.3.3.2			R02301
PSA3-0697	dCTP aminohydrolase	dctp[c] + h2o[c] + h[c] -> dutp[c] + nh3[c]	(A3-orf06189)	A3-orf06189		Pyrimidine metabolism	0	0	1000	0		3.5.4.13			R02325
PSA3-0698	ATP:dCDP phosphotransferase	dcdp[c] + atp[c] -> adp[c] + dctp[c]	(A3-orf01839)	A3-orf01839		Pyrimidine metabolism	0	0	1000	0		2.7.4.6			R02326
PSA3-0699	deoxyuridine:orthophosphate 2-deoxy-D-ribosyltransferase; deoxyuridine:orthophosphate ribosyltransferase	pi[c] + duri[c] <=> ura[c] + 2dr1p[c]	(A3-orf04663)	A3-orf04663		Pyrimidine metabolism	1	-1000	1000	0		2.4.2.1 2.4.2.2 2.4.2.3 2.4.2.4			R02484
PSA3-0700	(R)-Lactaldehyde:NAD+ oxidoreductase	nad[c] + lald-D[c] <=> 2 h[c] + nadh[c] + mthgxl[c]	(A3-orf01232)	A3-orf01232		Pyruvate metabolism	1	-1000	1000	0		1.1.1.78 1.1.1.79			R02527
PSA3-0701	aminoacetone:oxygen oxidoreductase(deaminating)	h2o[c] + o2[c] + aact[c] -> nh3[c] + h2o2[c] + mthgxl[c]	(A3-orf02210)	A3-orf02210		Glycine, serine and threonine metabolism	0	0	1000	0		1.4.3.4 1.4.3.21			R02529
PSA3-0702	(R)-S-Lactoylglutathione methylglyoxal-lyase (isomerizing)	gthrd[c] + mthgxl[c] -> lgt-S[c]	(A3-orf02247)	A3-orf02247		Pyruvate metabolism	0	0	1000	0		4.4.1.5			R02530
PSA3-0703	p-Cumic alcohol:NADP+ oxidoreductase	betald[c] + h2o[c] + nadp[c] -> nadph[c] + 4 h[c] + glyb[c]	(A3-orf00072) or (A3-orf03313) or (A3-orf05492)	A3-orf00072 A3-orf03313 A3-orf05492		Glycine, serine and threonine metabolism	0	0	1000	0		1.2.1.8			R02566
PSA3-0704	XTP pyrophosphohydrolase	h2o[c] + xtp[c] -> ppi[c] + xmp[c] + 2 h[c]	(A3-orf03814) or (A3-orf06022)	A3-orf03814 A3-orf06022		Purine metabolism	0	0	1000	0		3.6.1.19 3.6.1.66			R02720
PSA3-0705	nitrogen:ferricytochrome-c oxidoreductase (N2O-forming)	n2o[c] + 2 focytc[c] + 2 h[c] -> 2 ficytc[c] + h2o[c] + n2[c]	(A3-orf05292)	A3-orf05292		Nitrogen metabolism	0	0	1000	0		1.7.2.4			R02804
PSA3-0706	S-adenosylmethioninamine:spermidine 3-aminopropyltransferase	ametam[c] + spmd[c] -> 5mta[c] + spm[c] + 2 h[c]	(A3-orf02402) or (A3-orf02552)	A3-orf02402 A3-orf02552		Cysteine and methionine metabolism	0	0	1000	0		2.5.1.16 2.5.1.22			R02869
PSA3-0707	Creatinine iminohydrolase	h2o[c] + crtn[c] + h[c] -> nh3[c] + mhdat[c]	(A3-orf02552)	A3-orf02552		Arginine and proline metabolism	0	0	1000	0		3.5.4.1 3.5.4.21			R02922
PSA3-0708	3-Mercaptopyruvate:cyanide sulfurtransferase	so3[c] + mercppyr[c] -> pyr[c] + tsul[c]	(A3-orf05018)	A3-orf05018		Cysteine and methionine metabolism	0	0	1000	0		2.8.1.2			R03105
PSA3-0709	UDP-N-acetylmuramate:NAD+ oxidoreductase (R)	uaccg[c] + 2 h[c] + nadh[c] -> uamr[c] + nad[c]	(A3-orf00072)	A3-orf00072		Amino sugar and nucleotide sugar metabolism	0	0	1000	0		1.3.1.98			R03191
PSA3-0710	trans-4-Hydroxy-L-proline:NAD+ 5-oxidoreductase	pyr3h5c[c] + 3 h[c] + nadh[c] -> nad[c] + hpro[c]	(A3-orf04033)	A3-orf04033		Arginine and proline metabolism	0	0	1000	0		1.5.1.2			R03291
PSA3-0711	trans-4-Hydroxy-L-proline:NAD+ 5-oxidoreductase	pyr3h5c[c] + nadph[c] + 3 h[c] -> nadp[c] + hpro[c]	(A3-orf06010)	A3-orf06010		Arginine and proline metabolism	0	0	1000	0		1.5.1.2			R03293
PSA3-0712	CDP-4-dehydro-3,6-dideoxy-D-glucose:NAD+ 3-oxydoreductase	2 h[c] + nadh[c] + cdp4d6dg[c] -> h2o[c] + nad[c] + cdp4dddglc[c]	(A3-orf00926)	A3-orf00926		Amino sugar and nucleotide sugar metabolism	0	0	1000	0		1.17.1.1			R03391
PSA3-0713	CDP-4-dehydro-3,6-dideoxy-D-glucose:NAD+ 3-oxydoreductase	2 h[c] + nadph[c] + cdp4d6dg[c] -> h2o[c] + nadp[c] + cdp4dddglc[c]	(A3-orf00926)	A3-orf00926		Amino sugar and nucleotide sugar metabolism	0	0	1000	0		1.17.1.1			R03392
PSA3-0714	4-Carboxymuconolactone carboxy-lyase	2c25dho[c] + h[c] <=> co2[c] + 5odhf2a[c]	(A3-orf01345) or (A3-orf01832)	A3-orf01345 A3-orf01832		Benzoate degradation	1	-1000	1000	0		4.1.1.44			R03470
PSA3-0715	ATP:dIDP phosphotransferase	atp[c] + didp[c] -> adp[c] + ditp[c]	(A3-orf04663)	A3-orf04663		Purine metabolism	0	0	1000	0		2.7.4.6			R03530
PSA3-0716	2'-Deoxyinosine-5'-triphosphate pyrophosphohydrolase	h2o[c] + ditp[c] <=> ppi[c] + din5p[c] + 2 h[c]	(A3-orf06022)	A3-orf06022		Purine metabolism	1	-1000	1000	0		3.6.1.19			R03531
PSA3-0717	carbamate hydro-lyase; cyanate hydratase; cyanate C-N-lyase	hco3[c] + 2 h[c] + cynt[c] -> cbm[c] + co2[c]	(A3-orf05319)	A3-orf05319		Nitrogen metabolism	0	0	1000	0		4.2.1.104			R03546
PSA3-0718	epsilon-Caprolactone lactonohydrolase	h2o[c] + hexal[c] <=> 6hhxa[c] + h[c]	(A3-orf03977)	A3-orf03977		Caprolactam degradation	1	-1000	1000	0		3.1.1.17			R03751
PSA3-0719	(R)-2-Methylmalate hydro-lyase (2-methylmaleate-forming)	2mmal[c] <=> h2o[c] + 2mm[c]	(A3-orf03772 and A3-orf03770)	A3-orf03772 A3-orf03770		Valine, leucine and isoleucine biosynthesis	1	-1000	1000	0		4.2.1.35			R03896
PSA3-0720	2-methylmaleate hydratase; D-erythro-3-methylmalate hydro-lyase (2-methylmaleate-forming)	h2o[c] + 2mm[c] + 2 h[c] <=> e3mmal[c]	(A3-orf03772 and A3-orf03770)	A3-orf03772 A3-orf03770		Valine, leucine and isoleucine biosynthesis	1	-1000	1000	0		4.2.1.35			R03898
PSA3-0721	N-Acetylputrescine:oxygen oxidoreductase(deaminating)(flavin-containing)	h2o[c] + o2[c] + aptrc[c] -> acabutn[c] + nh3[c] + h2o2[c]	(A3-orf02247)	A3-orf02247		Arginine and proline metabolism	0	0	1000	0		1.4.3.4			R04025
PSA3-0722	2,3,4,5-Tetrahydrodipicolinate:NAD+ oxidoreductase (R)	htpa[c] + 2 h[c] + nadh[c] -> thdp[c] + nad[c] + h2o[c]	(A3-orf05121)	A3-orf05121		Lysine biosynthesis	0	0	1000	0		1.17.1.8			R04198
PSA3-0723	phosphopantothenate-cysteine ligase	4ppan[c] + cys-L[c] + atp[c] -> ppi[c] + 4ppcys[c] + amp[c] + 2 h[c]	(A3-orf00800)	A3-orf00800		Pantothenate and CoA biosynthesis	0	0	1000	0		6.3.2.5			R04230
PSA3-0724	2-amino-4-hydroxy-6-(erythro-1,2,3-trihydroxypropyl) dihydropteridine triphosphate lyase	ahdt[c] -> pppi[c] + 6pyrthpt[c] + h[c]	(A3-orf02950)	A3-orf02950		Folate biosynthesis	0	0	1000	0		4.2.3.12			R04286
PSA3-0725	1-(5'-Phosphoribosyl)-5-amino-4-imidazolecarboxamide:pyrophosphate phosphoribosyltransferase	ppi[c] + aicar[c] + h[c] <=> prpp[c] + 5aic[c]	(A3-orf03686)	A3-orf03686		Purine metabolism	1	-1000	1000	0		2.4.2.7			R04378
PSA3-0727	L-1-Pyrroline-3-hydroxy-5-carboxylate:NAD+ oxidoreductase	pyr3h5c[c] + 2 h2o[c] + nadp[c] -> ehglu[c] + nadph[c] + 2 h[c]	(A3-orf01806)	A3-orf01806		Arginine and proline metabolism	0	0	1000	0		1.2.1.88			R04445
PSA3-0728	(3R)-3-Hydroxypalmitoyl-[acyl-carrier-protein]:NADP+ oxidoreductase	3opalmacp[c] + nadph[c] + 2 h[c] -> nadp[c] + 3hpalmacp[c]	(A3-orf04844) or (A3-orf04018)	A3-orf04018 A3-orf04844		Fatty acid biosynthesis	0	0	1000	0		1.1.1.100 2.3.1.85 2.3.1.86 2.3.1.-			R04543
PSA3-0729	(3R)-3-hydroxypalmitoyl-[acyl-carrier-protein] hydro-lyase	3hpalmacp[c] -> h2o[c] + tpalm2eacp[c]	(A3-orf03592) or (A3-orf02149)	A3-orf02149 A3-orf03592		Fatty acid biosynthesis	0	0	1000	0		4.2.1.59			R04544
PSA3-0730	(R)-3-Hydroxytetradecanoly-[acyl-carrier-protein]:UDP-N-acetyl-glucosamine 3-O-(3-hydroxytetradecanoyl)transferase	uacgam[c] + 3htdacp[c] -> udpag[c] + acp[c]	(A3-orf02150)	A3-orf02150		Lipopolysaccharide biosynthesis	0	0	1000	0		2.3.1.129			R04567
PSA3-0731	2-amino-4-hydroxy-6-(erythro-1,2,3-trihydroxypropyl) dihydropteridine triphosphate hydrolase	h2o[c] + ahdt[c] <=> 25daaop[c]	(A3-orf02930) or (A3-orf03452)	A3-orf03452 A3-orf02930		Folate biosynthesis	1	-1000	1000	0		3.5.4.16			R04639
PSA3-0732	Hexadecanoyl-[acyl-carrier-protein]:malonyl-CoA C-acyltransferase(decarboxylating, oxoacyl- and enoyl-reducing)	2 h[c] + nadh[c] + tpalm2eacp[c] -> nad[c] + palmacp[c]	(A3-orf03026)	A3-orf03026		Fatty acid biosynthesis	0	0	1000	0		1.3.1.9 2.3.1.86			-
PSA3-0734		o2[c] + 2 h[c] + nadh[c] + tolu[c] -> nad[c] + dhmchdc[c]	(A3-orf03910 and A3-orf03909 and A3-orf03908)	A3-orf03910 A3-orf03909 A3-orf03908		Xylene degradation	0	0	1000	0		1.14.12.-			R05290
PSA3-0735		o2[c] + nadph[c] + 2 h[c] + tolu[c] -> nadp[c] + dhmchdc[c]	(A3-orf03910 and A3-orf03909 and A3-orf03908)	A3-orf03910 A3-orf03909 A3-orf03908		Xylene degradation	0	0	1000	0		1.14.12.-			R05291
PSA3-0736	cis-1,2-Dihydroxy-4-methylcyclohexa-3,5-diene-1-carboxylate:NAD+ oxidoreductase (decarboxylating)	nad[c] + dhmchdc[c] -> co2[c] + h[c] + nadh[c] + 4mch[c]	(A3-orf03906)	A3-orf03906		Xylene degradation	0	0	1000	0		1.3.1.67			R05292
PSA3-0737	cis-1,2-Dihydroxy-4-methylcyclohexa-3,5-diene-1-carboxylate:NADP+ oxidoreductase (decarboxylating)	nadp[c] + dhmchdc[c] -> co2[c] + nadph[c] + h[c] + 4mch[c]	(A3-orf03906)	A3-orf03906		Xylene degradation	0	0	1000	0		1.3.1.67			R05293
PSA3-0738	4-Methylcatechol:oxygen 1,2-oxidoreductase(decyclizing)	o2[c] + 4mch[c] -> 3mmuc[c] + 2 h[c]	(A3-orf03900)	A3-orf03900		Toluene degradation	0	0	1000	0		1.13.11.1			R05299
PSA3-0739	1,6-dihydroxy-5-methylcyclohexa-2,4-dienecarboxylate:NAD+ oxidoreductase (decarboxylating)	nad[c] + 16dmchc[c] <=> co2[c] + h[c] + nadh[c] + 23dtle[c]	(A3-orf03906)	A3-orf03906		Xylene degradation	1	-1000	1000	0		1.3.1.-			R05309
PSA3-0740	1,2-Dihydroxy-6-methylcyclohexa-3,5-dienecarboxylate:NAD+ oxidoreductase (decarboxylating)	nad[c] + 12dmchc[c] <=> co2[c] + h[c] + nadh[c] + 23dtle[c]	(A3-orf03906)	A3-orf03906		Xylene degradation	1	-1000	1000	0		1.3.1.68			R05314
PSA3-0741		o2[c] + 2 h[c] + nadh[c] + tolu[c] -> nad[c] + 12dmchc[c]	(A3-orf03910 and A3-orf03909 and A3-orf03908)	A3-orf03910 A3-orf03909 A3-orf03908		Xylene degradation	0	0	1000	0		1.14.12.-			R05428
PSA3-0742	Ureidoglycine aminohydrolase	h2o[c] + ugly[c] <=> uglyc[c] + nh3[c]	(A3-orf04520)	A3-orf04520		Purine metabolism	1	-1000	1000	0		3.5.3.26			R05554
PSA3-0743	2-Phospho-4-(cytidine 5'-diphospho)-2-C-methyl-D-erythritol CMP-lyase (cyclizing)	2p4c2me[c] -> 2mecdp[c] + cmp[c]	(A3-orf02176)	A3-orf02176		Terpenoid backbone biosynthesis	0	0	1000	0		4.6.1.12			R05637
PSA3-0744		o2[c] + 2 h[c] + nadh[c] + mbz[c] <=> nad[c] + 16dmchc[c]	(A3-orf03910 and A3-orf03909 and A3-orf03908)	A3-orf03910 A3-orf03909 A3-orf03908		Xylene degradation	1	-1000	1000	0		1.14.12.-			R05665
PSA3-0745	pyridoxine 5'-phosphate synthase	aacp[c] + dxyl5p[c] -> 2 h2o[c] + pi[c] + pdx5p[c] + h[c]	(A3-orf01792)	A3-orf01792		Vitamin B6 metabolism	0	0	1000	0		2.6.99.2			R05838
PSA3-0747	5-hydroxyisourate amidohydrolase	h2o[c] + hiu[c] <=> houdhdc[c] + h[c]	(A3-orf04752) or (A3-orf04791)	A3-orf04752 A3-orf04791		Purine metabolism	1	-1000	1000	0		3.5.2.17			R06601
PSA3-0748	ATP:ribose-1,5-bisphosphate phosphotransferase	atp[c] + r15bp[c] + h[c] -> prpp[c] + adp[c]	(A3-orf06296)	A3-orf06296		Pentose phosphate pathway	0	0	1000	0		2.7.4.23			R06836
PSA3-0749	1-hydroxymethylnaphthalene:NAD+ oxidoreductase	nad[c] + hmn[c] <=> 2 h[c] + nadh[c] + nal[c]	(A3-orf00563) or (A3-orf02169) or (A3-orf03059) or (A3-orf06348)	A3-orf00563 A3-orf02169 A3-orf03059 A3-orf06348		Naphthalene degradation	1	-1000	1000	0		1.1.1.1			R06917
PSA3-0750	(2-naphthyl)methanol:NAD+ oxidoreductase	nad[c] + nmethn[c] -> 2 h[c] + nadh[c] + 2nal[c]	(A3-orf00563) or (A3-orf02169) or (A3-orf03059) or (A3-orf06348)	A3-orf00563 A3-orf02169 A3-orf03059 A3-orf06348		Naphthalene degradation	0	0	1000	0		1.1.1.1			R06927
PSA3-0751	acetyl-CoA:L-2,4-diaminobutanoate N4-acetyltransferase	accoa[c] + dabut[c] <=> coa[c] + nadbut[c] + h[c]	(A3-orf00402)	A3-orf00402		Glycine, serine and threonine metabolism	1	-1000	1000	0		2.3.1.178			R06978
PSA3-0752	Ectoine hydro-lyase	nadbut[c] <=> h2o[c] + ectoine[c]	(A3-orf00399)	A3-orf00399		Glycine, serine and threonine metabolism	1	-1000	1000	0		4.2.1.108			R06979
PSA3-0753	S-(hydroxymethyl)glutathione dehydrogenase	nad[c] + hmgth[c] <=> 2 h[c] + nadh[c] + sfglutth[c]	(A3-orf02169)	A3-orf02169		Methane metabolism	1	-1000	1000	0		1.1.1.284			R06983
PSA3-0754	(S)-5-oxo-2,5-dihydrofuran-2-acetate delta3-delat2-isomerase	25dho[c] <=> 5odhf2a[c]	(A3-orf03902)	A3-orf03902			1	-1000	1000	0		5.3.3.4			R04260
PSA3-0756	1,2-dihydroxy-5-(methylthio)pent-1-en-3-one:oxygen oxidoreductase (formate- and CO-forming)	o2[c] + dh3k5mtp[c] -> for[c] + 3mppn[c] + co[c] + 2 h[c]	(A3-orf02546)	A3-orf02546		Cysteine and methionine metabolism	0	0	1000	0		1.13.11.53			R07363
PSA3-0757	5-carboxyamino-1-(5-phospho-D-ribosyl)imidazole carboxymutase	5caiz[c] + h[c] <=> 5aizc[c]	(A3-orf00437)	A3-orf00437		Purine metabolism	1	-1000	1000	0		5.4.99.18			R07405
PSA3-0758		h2o[c] + o2[c] + ggptrc[c] <=> nh3[c] + h2o2[c] + ggbutal[c]	(A3-orf02623)	A3-orf02623		Arginine and proline metabolism	1	-1000	1000	0		1.4.3.-			R07415
PSA3-0759	7-aminomethyl-7-carbaguanine:NADP+ oxidoreductase	2 nadph[c] + 5 h[c] + 7c7cg[c] -> 2 nadp[c] + 7am7cg[c]	(A3-orf03931)	A3-orf03931		Folate biosynthesis	0	0	1000	0		1.7.1.13			R07605
PSA3-0760		nadph[c] + 2 h[c] + 3oodcoa[c] -> nadp[c] + 3hocdcoa[c]	(A3-orf04018) or (A3-orf04844)	A3-orf04018 A3-orf04844		Biosynthesis of unsaturated fatty acids	0	0	1000	0		1.1.1.330			R07759
PSA3-0761		o2[c] + akg[c] + ectoine[c] <=> co2[c] + succ[c] + hect[c]	(A3-orf00398)	A3-orf00398		Glycine, serine and threonine metabolism	1	-1000	1000	0		1.14.11.-			R08050
PSA3-0762	2-fluorobenzoate,NADH:oxygen oxidoreductase (1,2-hydroxylating)	o2[c] + 2 h[c] + nadh[c] + 2fb[c] -> nad[c] + 6fchdc[c]	(A3-orf03910 and A3-orf03909 and A3-orf03908)	A3-orf03910 A3-orf03909 A3-orf03908		Fluorobenzoate degradation	0	0	1000	0		1.14.12.10			R08101
PSA3-0763	3-fluorobenzoate,NADH:oxygen oxidoreductase (1,2-hydroxylating)	o2[c] + 2 h[c] + nadh[c] + 3fb[c] -> nad[c] + 5fchdc[c]	(A3-orf03910 and A3-orf03909 and A3-orf03908)	A3-orf03910 A3-orf03909 A3-orf03908		Fluorobenzoate degradation	0	0	1000	0		1.14.12.10			R08109
PSA3-0764	4-fluorobenzoate,NADH:oxygen oxidoreductase (1,2-hydroxylating)	o2[c] + 2 h[c] + nadh[c] + 4fb[c] -> nad[c] + 4fchdc[c]	(A3-orf03910 and A3-orf03909 and A3-orf03908)	A3-orf03910 A3-orf03909 A3-orf03908		Fluorobenzoate degradation	0	0	1000	0		1.14.12.10			R08110
PSA3-0765	5-Fluorocyclohexadiene-cis,cis-1,2-diol-1-carboxylate:NAD+oxidoreductase (decarboxylating)	nad[c] + 5fchdc[c] <=> co2[c] + h[c] + nadh[c] + 4fch[c]	(A3-orf03906)	A3-orf03906		Fluorobenzoate degradation	1	-1000	1000	0		1.3.1.25			R08112
PSA3-0766	4-fluorocyclohexadiene-cis,cis-1,2-diol-1-carboxylate:NAD+oxidoreductase (decarboxylating)	nad[c] + 4fchdc[c] <=> co2[c] + h[c] + nadh[c] + 4fch[c]	(A3-orf03906)	A3-orf03906		Fluorobenzoate degradation	1	-1000	1000	0		1.3.1.25			R08113
PSA3-0767	S-adenosylmethioninamine:cadaverine 3-aminopropyltransferase	ametam[c] + 15dap[c] -> 5mta[c] + appcd[c] + 2 h[c]	(A3-orf02402) or (A3-orf02552)	A3-orf02402 A3-orf02552		Glutathione metabolism	0	0	1000	0		2.5.1.16			R08359
PSA3-0769	carboxynorspermidine carboxy-lyase (norspermidine-forming)	conspmd[c] + h[c] <=> co2[c] + nspmd[c]	(A3-orf04999)	A3-orf04999		Arginine and proline metabolism	1	-1000	1000	0		4.1.1.96			R09082
PSA3-0770	5,6-dimethylbenzimidazole synthase	o2[c] + fmnh2[c] <=> h2o[c] + dmbzid[c] + e4p[c]	(A3-orf01880)	A3-orf01880		Riboflavin metabolism	1	-1000	1000	0		1.13.11.79			R09083
PSA3-0771	N-acetyl-L-citrulline amidohydrolase	h2o[c] + accitr[c] -> ac[c] + citr-L[c]	(A3-orf00494)	A3-orf00494		Arginine biosynthesis	0	0	1000	0		3.5.1.16			R09107
PSA3-0772	muconate cycloisomerase	3mmuc[c] + h[c] <=> mml[c]	(A3-orf03903)	A3-orf03903		Toluene degradation	1	-1000	1000	0		5.5.1.1			R09229
PSA3-0773	S-adenosyl-L-methionine:malonyl-[acyl-carrier-protein] O-methyltransferase	amet[c] + malacp[c] -> ahcys[c] + malacpm[c] + h[c]	(A3-orf05781)	A3-orf05781		Biotin metabolism	0	0	1000	0		2.1.1.197			R09543
PSA3-0774	pimeloyl-[acyl-carrier-protein]-methyl-ester hydrolase	h2o[c] + pmacpm[c] -> methn[c] + pmacp[c]	(A3-orf05783)	A3-orf05783		Biotin metabolism	0	0	1000	0		3.1.1.85			R09725
PSA3-0775	uracil,FMNH2:oxygen oxidoreductase (uracil hydroxylating, ring-opening)	o2[c] + ura[c] + fmnh2[c] -> fmn[c] + 3uapa[c] + h[c]	(A3-orf05366) or (A3-orf05374)	A3-orf05366 A3-orf05374		Pyrimidine metabolism	0	0	1000	0		1.14.99.46			R09936
PSA3-0776	(Z)-3-ureidoacrylate-peracid amidohydrolase	h2o[c] + 3uapa[c] -> cbm[c] + 3paa[c]	(A3-orf05368)	A3-orf05368		Pyrimidine metabolism	0	0	1000	0		3.5.1.110			R09947
PSA3-0777	7,8-dihydroneopterin 3'-triphosphate acetaldehyde-lyase (6-carboxy-5,6,7,8-tetrahydropterin and triphosphate-forming)	h2o[c] + ahdt[c] <=> acal[c] + pppi[c] + cothpt[c] + h[c]	(A3-orf02950)	A3-orf02950		Folate biosynthesis	1	-1000	1000	0		4.1.2.50			R09959
PSA3-0778	7-carboxy-7-carbaguanine:ammonia ligase (ADP-forming)	nh3[c] + atp[c] + cocgua[c] -> adp[c] + h2o[c] + pi[c] + 7c7cg[c] + h[c]	(A3-orf04272)	A3-orf04272		Folate biosynthesis	0	0	1000	0		6.3.4.20			R09978
PSA3-0779	Ureidoacrylate amidohydrolase	h2o[c] + urdaryl[c] -> cbm[c] + aaryl[c]	(A3-orf05368)	A3-orf05368		Pyrimidine metabolism	0	0	1000	0		3.5.1.110			R09980
PSA3-0780		3paa[c] + 2 h[c] <=> aaryl[c] + h2o[c]	(A3-orf05369)	A3-orf05369		Pyrimidine metabolism	1	-1000	1000	0					R09982
PSA3-0781		h2o[c] + aaryl[c] <=> nh3[c] + msa[c]	(A3-orf05370)	A3-orf05370		Pyrimidine metabolism	1	-1000	1000	0		3.5.1.-			R09983
PSA3-0782	6-carboxy-5,6,7,8-tetrahydropterin ammonia-lyase	cothpt[c] -> nh3[c] + cocgua[c]	(A3-orf04273)	A3-orf04273		Folate biosynthesis	0	0	1000	0		4.3.99.3			R10002
PSA3-0783	malonyl-[acyl-carrier-protein]-methyl-ester:malonyl-[acyl-carrier-protein] C-acyltransferase	malacp[c] + malacpm[c] -> co2[c] + acp[c] + kgacpm[c]	(A3-orf03594) or (A3-orf04015)	A3-orf03594 A3-orf04015		Biotin metabolism	0	0	1000	0		2.3.1.41 2.3.1.179			R10115
PSA3-0784	3-hydroxyglutaryl-[acyl-carrier-protein]-methyl-ester:NADP+ oxidoreductase	nadph[c] + 2 h[c] + kgacpm[c] -> nadp[c] + hgacpm[c]	(A3-orf04018) or (A3-orf04844)	A3-orf04018 A3-orf04844		Biotin metabolism	0	0	1000	0		1.1.1.100			R10116
PSA3-0785	3-hydroxyglutaryl-[acyl-carrier-protein]-methyl-ester hydro-lyase	hgacpm[c] -> h2o[c] + egacpm[c]	(A3-orf02149)	A3-orf02149		Biotin metabolism	0	0	1000	0		4.2.1.59			R10117
PSA3-0786	glutaryl-[acyl-carrier-protein]-methyl-ester:NADP+ oxidoreductase	nadph[c] + 2 h[c] + egacpm[c] -> nadp[c] + gacpm[c]	(A3-orf03026)	A3-orf03026		Biotin metabolism	0	0	1000	0		1.3.1.10			R10118
PSA3-0787	glutaryl-[acyl-carrier-protein]-methyl-ester:malonyl-[acyl-carrier-protein] C-acyltransferase (decarboxylating)	malacp[c] + gacpm[c] -> co2[c] + acp[c] + kpmacpm[c]	(A3-orf03594) or (A3-orf04015)	A3-orf03594 A3-orf04015		Biotin metabolism	0	0	1000	0		2.3.1.41 2.3.1.179			R10119
PSA3-0788	3-hydroxypimeloyl-[acyl-carrier-protein]-methyl-ester:NADP+ oxidoreductase	nadph[c] + 2 h[c] + kpmacpm[c] -> nadp[c] + hpmacpm[c]	(A3-orf04018) or (A3-orf04844)	A3-orf04018 A3-orf04844		Biotin metabolism	0	0	1000	0		1.1.1.100			R10120
PSA3-0789	3-hydroxypimeloyl-[acyl-carrier-protein]-methyl-ester hydro-lyase	hpmacpm[c] -> h2o[c] + epmacpm[c]	(A3-orf02149)	A3-orf02149		Biotin metabolism	0	0	1000	0		4.2.1.59			R10121
PSA3-0790	pimelyl-[acyl-carrier-protein]-methyl-ester:NADP+ oxidoreductase	nadph[c] + 2 h[c] + epmacpm[c] -> nadp[c] + pmacpm[c]	(A3-orf03026)	A3-orf03026		Biotin metabolism	0	0	1000	0		1.3.1.10			R10122
PSA3-0791	pimeloyl-[acyl-carrier-protein]:L-alanine C-pimeloyltransferase (decarboxylating)	ala-L[c] + pmacp[c] -> 8aonn[c] + co2[c] + acp[c]	(A3-orf05785)	A3-orf05785		Biotin metabolism	0	0	1000	0		2.3.1.47			R10124
PSA3-0792		8 ficytc[c] + 5 h2o[c] + tsul[c] <=> 8 focytc[c] + 2 so4[c] + 11 h[c]	(A3-orf05249) or (A3-orf06124)	A3-orf05249 A3-orf06124		Sulfur metabolism	1	-1000	1000	0					R10151
PSA3-0793	succinyl-CoA:acetate CoA-transferase	ac[c] + succoa[c] <=> accoa[c] + succ[c]	(A3-orf04270)	A3-orf04270		Citrate cycle	1	-1000	1000	0		2.8.3.18			R10343
PSA3-0794	ammonia monooxygenase	o2[c] + nh3[c] + q9h2[c] -> ham[c] + h2o[c] + q9[c] + h[c]	(A3-orf06129)	A3-orf06129		Nitrogen metabolism	0	0	1000	0		1.14.99.39			R09519
PSA3-0795	L-Tryptophan:oxygen oxidoreductase (deaminating)	h2o[c] + o2[c] + trp-L[c] <=> nh3[c] + h2o2[c] + ipyr[c]				Tryptophan metabolism	1	-1000	1000	0		1.4.3.2			R00677
PSA3-0796	3-(indol-3-yl)pyruvate carboxy-lyase [(2-indol-3-yl)acetaldehyde-forming	ipyr[c] + h[c] <=> co2[c] + iacald[c]				Tryptophan metabolism	1	-1000	1000	0		4.1.1.43 4.1.1.74			R01974
PSA3-0797	Formate:NAD+ oxidoreductase	for[c] + nad[c] -> co2[c] + nadh[c] + h[c]	(A3-orf00372 and A3-orf00373 and A3-orf00376)	A3-orf00372 A3-orf00373 A3-orf00376		Valine, leucine and isoleucine degradation	0	0	1000	0		1.2.1.2			R00519
PSA3-0798	Triacylglycerol bionsynthesis	glyc3p[c] + h2o[c] + 0.9742 pmtcoa[c] + 0.0836 hdcoa[c] + 0.2552 stcoa[c] + 1.4964 odecoa[c] + 0.1357 c182coa[c] + 0.0309 nndcoa[c] + 0.0240 c201coa[c] <=> tag-psa[c] + 3 coa[c] + pi[c]	(A3-orf04136 and A3-orf00010) or (A3-orf04022 and A3-orf00010) or (A3-orf00994 and A3-orf00010) or (A3-orf04136 and A3-orf01656) or (A3-orf04022 and A3-orf01656) or (A3-orf00994 and A3-orf01656)	A3-orf04136 A3-orf04022 A3-orf00994 A3-orf00010 A3-orf01656		Glycerolipid metabolism	1	-1000	1000	0		2.3.1.51 2.3.1.15 3.1.3.4 2.3.1.20			R02251 R02239 R02241 R00851
PSA3-0799	Diacylglycerol bionsynthesis	glyc3p[c] + 0.3433 pmtcoa[c] + 0.4276 hdcoa[c] + 1.0440 odecoa[c] + 0.0991 nndcoa[c] + 0.0861 nndecoa[c] + h2o[c] -> dag-psa[c] + pi[c] + 2 coa[c]	(A3-orf04136 and A3-orf00010) or (A3-orf04022 and A3-orf00010) or (A3-orf00994 and A3-orf00010) or (A3-orf04136 and A3-orf01656) or (A3-orf04022 and A3-orf01656) or (A3-orf00994 and A3-orf01656)	A3-orf04136 A3-orf04022 A3-orf00994 A3-orf00010 A3-orf01656		Glycerolipid metabolism	0	0	1000	0		2.3.1.51 2.3.1.15 3.1.3.4 2.3.1.20			R02239 R02241 R00851
PSA3-0800	Phosphatidylethanolamine biosynthesis	ctp[c] + glyc3p[c] + ser-L[c] + 0.0013 c120coa[c] + 0.0078 tdcoa[c] + 0.0003 ptdcoa[c] + 0.0004 ptdecoa[c] + 0.4447 pmtcoa[c] + 0.5262 hdcoa[c] + 0.0116 hpdcoa[c] + 0.0673 hpdecoa[c] + 0.0517 stcoa[c] + 0.7698 odecoa[c] + 0.0360 c182coa[c] + 0.0007 c184coa[c] 0.0019 nndcoa[c] + 0.0699 nndecoa[c] + 0.0017 arachcoa[c] + 0.0080 c204coa[c] -> pe-psa[c] + cmp[c] + ppi[c] + 2 coa[c] + co2[c] + 3 h[c]	(A3-orf04136 and A3-orf00010 and A3-orf02140 and A3-orf05015 and A3-orf05701) or (A3-orf04022 and A3-orf00010 and A3-orf02140 and A3-orf05015 and A3-orf05701) or (A3-orf00994 and A3-orf00010 and A3-orf02140 and A3-orf05015 and A3-orf05701) or (A3-orf04136 and A3-orf01656 and A3-orf02140 and A3-orf05015 and A3-orf05701) or (A3-orf04022 and A3-orf01656 and A3-orf02140 and A3-orf05015 and A3-orf0570…	A3-orf04136 A3-orf04022 A3-orf00994 A3-orf00010 A3-orf01656 A3-orf02140 A3-orf05015 A3-orf05701		Glycerophospholipid metabolism	0	0	1000	0		2.3.1.51 2.3.1.15 2.7.7.41 2.7.8.8 4.1.1.65			R02055 R01800 R001799 R02241 R00851
PSA3-0801	Phosphatidylglycerol biosynthesis	h2o[c] + ctp[c] + 2 glyc3p[c] + 0.0033 tdcoa[c] + 0.4820 pmtcoa[c] + 0.4954 hdcoa[c] + 0.0009 hpdcoa[c] + 0.1064 hpdecoa[c] + 0.0038 stcoa[c] + 0.7758 odecoa[c] + 0.1297 nndecoa[c] + 0.0026 c201coa[c] -> pg-psa[c] + pi[c] + h[c] + cmp[c] + ppi[c] + 2 coa[c]	(A3-orf04136 and A3-orf00010 and A3-orf02140 and A3-orf03286 and A3-orf01203) or (A3-orf04022 and A3-orf00010 and A3-orf02140 and A3-orf03286 and A3-orf01203) or (A3-orf00994 and A3-orf00010 and A3-orf02140 and A3-orf03286 and A3-orf01203) or (A3-orf04136 and A3-orf01656 and A3-orf02140 and A3-orf03286 and A3-orf01203) or (A3-orf04022 and A3-orf01656 and A3-orf02140 and A3-orf03286 and A3-orf0120…	A3-orf04136 A3-orf04022 A3-orf00994 A3-orf00010 A3-orf01656 A3-orf02140 A3-orf03286 A3-orf01203		Glycerophospholipid metabolism	0	0	1000	0		3.1.3.27 2.7.8.5 2.7.7.41 2.3.1.51 2.3.1.15			R02029 R01801 R01799 R02241 R00851
PSA3-0802	Phosphatidylcholine biosynthesis	ctp[c] + glyc3p[c] + ser-L[c] + 3 amet[c] + 0.5810 pmtcoa[c] + 0.2743 stcoa[c] + 0.8554 odecoa[c] + 0.1446 c182coa[c] + 0.1446 nndcoa[c] -> pc-psa[c] + cmp[c] + ppi[c] + 2 coa[c] + 2 co2[c] + 3 ahcys[c] + 3 h[c]	(A3-orf04136 and A3-orf00010 and A3-orf02140 and A3-orf05015 and A3-orf05701 and A3-orf00352) or (A3-orf04022 and A3-orf00010 and A3-orf02140 and A3-orf05015 and A3-orf05701 and A3-orf00352) or (A3-orf00994 and A3-orf00010 and A3-orf02140 and A3-orf05015 and A3-orf05701 and A3-orf00352) or (A3-orf04136 and A3-orf01656 and A3-orf02140 and A3-orf05015 and A3-orf05701 and A3-orf00352) or (A3-orf0402…	A3-orf04136 A3-orf04022 A3-orf00994 A3-orf00010 A3-orf01656 A3-orf02140 A3-orf05015 A3-orf05701 A3-orf00352		Glycerophospholipid metabolism	0	0	1000	0		2.3.1.51 2.3.1.15 2.7.7.41 2.7.8.8 4.1.1.65 2.1.1.17 2.1.1.71			R03424 R02056 R02055 R01800 R001799 R02241 R00851 R01320
PSA3-0803	Cardiolipin biosynthesis	h2o[c] + 2 ctp[c] + 3 glyc3p[c] + 0.0184 tdcoa[c] + 0.0073 ptdcoa[c] + 0.7219 pmtcoa[c] + 1.3057 hdcoa[c] + 0.0282 hpdecoa[c] + 1.7983 odecoa[c] + 0.0069 c183coa[c] + 0.0036 nndcoa[c] + 0.05931 nndecoa[c] + 0.0420 c204coa[c] + 0.0067 c214coa[c] -> cdl-psa[c] + 2 cmp[c] + pi[c] + 2 ppi[c] + 4 coa[c]	(A3-orf04136 and A3-orf00010 and A3-orf02140 and A3-orf03286 and A3-orf01203 and A3-orf03185) or (A3-orf04022 and A3-orf00010 and A3-orf02140 and A3-orf03286 and A3-orf01203 and A3-orf03185) or (A3-orf00994 and A3-orf00010 and A3-orf02140 and A3-orf03286 and A3-orf01203 and A3-orf03185) or (A3-orf04136 and A3-orf01656 and A3-orf02140 and A3-orf03286 and A3-orf01203 and A3-orf03185) or (A3-orf0402…	A3-orf04136 A3-orf04022 A3-orf00994 A3-orf00010 A3-orf01656 A3-orf02140 A3-orf03286 A3-orf01203 A3-orf03185		Glycerophospholipid metabolism	0	0	1000	0		2.7.8.- 3.1.3.27 2.7.8.5 2.7.7.41 2.3.1.51 2.3.1.15			R01799 R02241 R00851 R02029 R01801 R11062
PSA3-0804	Dimethylphosphatidylethanolamine biosynthesis	ctp[c] + glyc3p[c] + ser-L[c] + 2 amet[c] + 0.6162 tdcoa[c] + 0.0536 ptdcoa[c] + 0.0115 ptdecoa[c] + 0.0035 pmtcoa[c] + 0.9850 hdcoa[c] + 0.3001 hpdecoa[c] + 0.0300 odecoa[c] -> dmepe-psa[c] + cmp[c] + ppi[c] + 2 coa[c] + 2 co2[c] + 2 ahcys[c] + 3 h[c]	(A3-orf04136 and A3-orf00010 and A3-orf02140 and A3-orf05015 and A3-orf05701 and A3-orf00352) or (A3-orf04022 and A3-orf00010 and A3-orf02140 and A3-orf05015 and A3-orf05701 and A3-orf00352) or (A3-orf00994 and A3-orf00010 and A3-orf02140 and A3-orf05015 and A3-orf05701 and A3-orf00352) or (A3-orf04136 and A3-orf01656 and A3-orf02140 and A3-orf05015 and A3-orf05701 and A3-orf00352) or (A3-orf0402…	A3-orf04136 A3-orf04022 A3-orf00994 A3-orf00010 A3-orf01656 A3-orf02140 A3-orf05015 A3-orf05701 A3-orf00352		Glycerophospholipid metabolism	0	0	1000	0		2.3.1.51 2.3.1.15 2.7.7.41 2.7.8.8 4.1.1.65 2.1.1.17 2.1.1.71			R03424 R02056 R02055 R01800 R001799 R02241 R00851
PSA3-0805	lysophosphatidylethanolamine biosynthesis	ctp[c] + glyc3p[c] + ser-L[c] + 0.0009 c120coa[c] + 0.0083 tdcoa[c] + 0.0003 ptdcoa[c] + 0.0005 ptdecoa[c] + 0.5566 pmtcoa[c] + 0.4499 hdcoa[c] + 0.0104 hpdcoa[c] + 0.0397 hpdecoa[c] + 0.0551 stcoa[c] + 0.8207 odecoa[c] + 0.0347 c182coa[c] + 0.0006 nndcoa[c] + 0.0140 nndecoa[c] + 0.0001 arachcoa[c] + 0.0066 c204coa[c] + h2o[c] -> lpe-psa[c] + cmp[c] + ppi[c] + 2 coa[c] + co2[c] + 3 h[c] + 0.0009 …	(A3-orf04136 and A3-orf00010 and A3-orf02140 and A3-orf05015 and A3-orf05701 and A3-orf06271) or (A3-orf04022 and A3-orf00010 and A3-orf02140 and A3-orf05015 and A3-orf05701 and A3-orf06271) or (A3-orf00994 and A3-orf00010 and A3-orf02140 and A3-orf05015 and A3-orf05701 and A3-orf06271) or (A3-orf04136 and A3-orf01656 and A3-orf02140 and A3-orf05015 and A3-orf05701 and A3-orf06271) or (A3-orf0402…	A3-orf04136 A3-orf04022 A3-orf00994 A3-orf00010 A3-orf01656 A3-orf02140 A3-orf05015 A3-orf05701 A3-orf06271		Glycerophospholipid metabolism	0	0	1000	0		2.3.1.51 2.3.1.15 2.7.7.41 2.7.8.8 4.1.1.65 3.1.1.32			R02055 R01800 R001799 R02241 R00851 R02054
PSA3-0806	fatty acid CoA ligase octadecenoate	ddca[c] + coa[c] + atp[c] -> amp[c] + c120coa[c] + ppi[c] + h[c]	(A3-orf04541) or (A3-orf04542) or (A3-orf00193)	A3-orf04541 A3-orf04542 A3-orf00193		Biosynthesis of unsaturated fatty acids	0	0	1000	0		6.2.1.3			R00390
PSA3-0807	fatty acid CoA ligase octadecenoate	ttdca[c] + coa[c] + atp[c] -> amp[c] + tdcoa[c] + ppi[c] + h[c]	(A3-orf04541) or (A3-orf04542) or (A3-orf00193)	A3-orf04541 A3-orf04542 A3-orf00193		Biosynthesis of unsaturated fatty acids	0	0	1000	0		6.2.1.3			R00390
PSA3-0808	fatty acid CoA ligase octadecenoate	ptdca[c] + coa[c] + atp[c] -> amp[c] + ptdcoa[c] + ppi[c] + h[c]	(A3-orf04541) or (A3-orf04542) or (A3-orf00193)	A3-orf04541 A3-orf04542 A3-orf00193		Biosynthesis of unsaturated fatty acids	0	0	1000	0		6.2.1.3			R00390
PSA3-0809	fatty acid CoA ligase octadecenoate	ptdcea[c] + coa[c] + atp[c] -> amp[c] + ptdecoa[c] + ppi[c] + h[c]	(A3-orf04541) or (A3-orf04542) or (A3-orf00193)	A3-orf04541 A3-orf04542 A3-orf00193		Biosynthesis of unsaturated fatty acids	0	0	1000	0		6.2.1.3			R00390
PSA3-0810	fatty acid CoA ligase octadecenoate	hdcea[c] + coa[c] + atp[c] -> amp[c] + hdcoa[c] + ppi[c] + h[c]	(A3-orf04541) or (A3-orf04542) or (A3-orf00193)	A3-orf04541 A3-orf04542 A3-orf00193		Biosynthesis of unsaturated fatty acids	0	0	1000	0		6.2.1.3			R00390
PSA3-0811	fatty acid CoA ligase octadecenoate	hept[c] + coa[c] + atp[c] -> amp[c] + hpdcoa[c] + ppi[c] + h[c]	(A3-orf04541) or (A3-orf04542) or (A3-orf00193)	A3-orf04541 A3-orf04542 A3-orf00193		Biosynthesis of unsaturated fatty acids	0	0	1000	0		6.2.1.3			R00390
PSA3-0812	fatty acid CoA ligase octadecenoate	hpdcea[c] + coa[c] + atp[c] -> amp[c] + hpdecoa[c] + ppi[c] + h[c]	(A3-orf04541) or (A3-orf04542) or (A3-orf00193)	A3-orf04541 A3-orf04542 A3-orf00193		Biosynthesis of unsaturated fatty acids	0	0	1000	0		6.2.1.3			R00390
PSA3-0813	fatty acid CoA ligase octadecenoate	ocdca[c] + coa[c] + atp[c] -> amp[c] + stcoa[c] + ppi[c] + h[c]	(A3-orf04541) or (A3-orf04542) or (A3-orf00193)	A3-orf04541 A3-orf04542 A3-orf00193		Biosynthesis of unsaturated fatty acids	0	0	1000	0		6.2.1.3			R00390
PSA3-0815	fatty acid CoA ligase octadecenoate	llda[c] + coa[c] + atp[c] -> amp[c] + c182coa[c] + ppi[c] + h[c]	(A3-orf04541) or (A3-orf04542) or (A3-orf00193)	A3-orf04541 A3-orf04542 A3-orf00193		Biosynthesis of unsaturated fatty acids	0	0	1000	0		6.2.1.3			R00390
PSA3-0816	fatty acid CoA ligase octadecenoate	nndeca[c] + coa[c] + atp[c] -> amp[c] + nndcoa[c] + ppi[c] + h[c]	(A3-orf04541) or (A3-orf04542) or (A3-orf00193)	A3-orf04541 A3-orf04542 A3-orf00193		Biosynthesis of unsaturated fatty acids	0	0	1000	0		6.2.1.3			R00390
PSA3-0817	fatty acid CoA ligase octadecenoate	nndecea[c] + coa[c] + atp[c] -> amp[c] + nndecoa[c] + ppi[c] + h[c]	(A3-orf04541) or (A3-orf04542) or (A3-orf00193)	A3-orf04541 A3-orf04542 A3-orf00193		Biosynthesis of unsaturated fatty acids	0	0	1000	0		6.2.1.3			R00390
PSA3-0818	fatty acid CoA ligase octadecenoate	arach[c] + coa[c] + atp[c] -> amp[c] + arachcoa[c] + ppi[c] + h[c]	(A3-orf04541) or (A3-orf04542) or (A3-orf00193)	A3-orf04541 A3-orf04542 A3-orf00193		Biosynthesis of unsaturated fatty acids	0	0	1000	0		6.2.1.3			R00390
PSA3-0819	fatty acid CoA ligase octadecenoate	c204[c] + coa[c] + atp[c] -> amp[c] + c204coa[c] + ppi[c] + h[c]	(A3-orf04541) or (A3-orf04542) or (A3-orf00193)	A3-orf04541 A3-orf04542 A3-orf00193		Biosynthesis of unsaturated fatty acids	0	0	1000	0		6.2.1.3			R00390
PSA3-0820	dodecanoyl-[acyl-carrier protein] hydrolase	ddcaacp[c] + h2o[c] -> acp[c] + ddca[c] + h[c]				Fatty acid biosynthesis	0	0	1000	0		3.1.2.21			R04014
PSA3-0821	decanoyl-[acyl-carrier protein] hydrolase	dcaacp[c] + h2o[c] -> acp[c] + dca[c] + h[c]				Fatty acid biosynthesis	0	0	1000	0		3.1.2.21			R08158
PSA3-0822	tetradecanoyl-[acyl-carrier protein] hydrolase	tdacp[c] + h2o[c] -> acp[c] + ttdca[c] + h[c]				Fatty acid biosynthesis	0	0	1000	0		3.1.2.14			R08159
PSA3-0823	hexadecanoyl-[acyl-carrier protein] hydrolase	palmacp[c] + h2o[c] -> acp[c] + hdca[c] + h[c]				Fatty acid biosynthesis	0	0	1000	0		2.3.1.85 3.1.2.14			R01706
PSA3-0824	fatty-acid-CoA thioesterase (hexadecenoate)	h2o[c] + hdcoa[c] -> coa[c] + h[c] + hdcea[c]	(A3-orf03384) or (A3-orf01272) or (A3-orf06111)	A3-orf03384 A3-orf01272 A3-orf06111		Fatty acid elongation	0	0	1000	0		3.1.2.2			R09450
PSA3-0825	heptadecanoyl-[acyl-carrier protein] hydrolase	hpdacp[c] + h2o[c] -> acp[c] + hept[c] + h[c]				Fatty acid biosynthesis	0	0	1000	0		3.1.2.21			-
PSA3-0826	octadecanoyl-[acyl-carrier protein] hydrolase	ocdacp[c] + h2o[c] -> acp[c] + ocdca[c] + h[c]				Fatty acid biosynthesis	0	0	1000	0		3.1.2.14			R08163
PSA3-0827	heptadecanoyl-[acp]:NAD+ trans-2-oxidoreductase	thpdacp[c] + nadh[c] + 2 h[c] -> hpdacp[c] + nad[c]	(A3-orf03026)	A3-orf03026		Fatty acid biosynthesis	0	0	1000	0		1.3.1.9			R01403
PSA3-0828		3hhpdacp[c] -> thpdacp[c] + h2o[c]	(A3-orf03873)	A3-orf03873		Fatty acid biosynthesis	0	0	1000	0		2.3.1.- 4.2.1.-			R10208
PSA3-0829		3ohpdacp[c] + nadph[c] + 2 h[c] <=> 3hhpdacp[c] + nadp[c]	(A3-orf00961) or (A3-orf03415) or (A3-orf04018) or (A3-orf04844)	A3-orf00961 A3-orf03415 A3-orf04018 A3-orf04844		Fatty acid biosynthesis	1	-1000	1000	0		1.1.1.100			R02767
PSA3-0830		ptdacp[c] + malacp[c] -> 3ohpdacp[c] + acp[c] + co2[c]	(A3-orf00963) or (A3-orf03594) or (A3-orf00960) or (A3-orf04015)	A3-orf00963 A3-orf03594 A3-orf00960 A3-orf04015		Fatty acid biosynthesis	0	0	1000	0		2.3.1.41 2.3.1.179 2.3.1.199 2.3.1.-			R02768
PSA3-0831	pentadecanoyl-[acp]:NAD+ trans-2-oxidoreductase	tptdacp[c] + nadh[c] + 2 h[c] -> ptdacp[c] + nad[c]	(A3-orf03026)	A3-orf03026		Fatty acid biosynthesis	0	0	1000	0		1.3.1.9			R01403
PSA3-0832		3hptdacp[c] -> tptdacp[c] + h2o[c]	(A3-orf03873)	A3-orf03873		Fatty acid biosynthesis	0	0	1000	0		2.3.1.- 4.2.1.-			R10208
PSA3-0833		3optdacp[c] + nadph[c] + 2 h[c] <=> 3hptdacp[c] + nadp[c]	(A3-orf00961) or (A3-orf03415) or (A3-orf04018) or (A3-orf04844)	A3-orf00961 A3-orf03415 A3-orf04018 A3-orf04844		Fatty acid biosynthesis	1	-1000	1000	0		1.1.1.100			R02767
PSA3-0834		tdcacp[c] + malacp[c] -> 3optdacp[c] + acp[c] + co2[c]	(A3-orf00963) or (A3-orf03594) or (A3-orf00960) or (A3-orf04015)	A3-orf00963 A3-orf03594 A3-orf00960 A3-orf04015		Fatty acid biosynthesis	0	0	1000	0		2.3.1.41 2.3.1.179 2.3.1.199 2.3.1.-			R02768
PSA3-0835	nonadecanoyl-[acp]:NAD+ trans-2-oxidoreductase	tnndacp[c] + nadh[c] + 2 h[c] -> nndcacp[c] + nad[c]	(A3-orf03026)	A3-orf03026		Fatty acid biosynthesis	0	0	1000	0		1.3.1.9			R01403
PSA3-0836		3hnndacp[c] -> tnndacp[c] + h2o[c]	(A3-orf03873)	A3-orf03873		Fatty acid biosynthesis	0	0	1000	0		2.3.1.- 4.2.1.-			R10208
PSA3-0837		3onndacp[c] + nadph[c] + 2 h[c] -> 3hnndacp[c] + nadp[c]	(A3-orf00961) or (A3-orf03415) or (A3-orf04018) or (A3-orf04844)	A3-orf00961 A3-orf03415 A3-orf04018 A3-orf04844		Fatty acid biosynthesis	0	0	1000	0		1.1.1.100			R02767
PSA3-0838		hpdacp[c] + malacp[c] -> 3onndacp[c] + acp[c] + co2[c]	(A3-orf00963) or (A3-orf03594) or (A3-orf00960) or (A3-orf04015)	A3-orf00963 A3-orf03594 A3-orf00960 A3-orf04015		Fatty acid biosynthesis	0	0	1000	0		2.3.1.41 2.3.1.179 2.3.1.199 2.3.1.-			R02768
PSA3-0839	nonadecanoyl-[acyl-carrier protein] hydrolase	nndcacp[c] + h2o[c] -> acp[c] + nndeca[c] + h[c]				Fatty acid biosynthesis	0	0	1000	0		3.1.2.21			-
PSA3-0840	nonadecanoyl-[acyl-carrier protein] hydrolase	tnndacp[c] + h2o[c] -> acp[c] + nndecea[c] + h[c]				Fatty acid biosynthesis	0	0	1000	0		3.1.2.21			-
PSA3-0842	nonadecenoyl-CoA:[acyl-carrier-protein] S-acetyltransferase	tnndacp[c] + coa[c] <=> nndecoa[c] + acp[c]	(A3-orf03594) or (A3-orf04015) or (A3-orf04328)	A3-orf03594 A3-orf04015 A3-orf04328		Fatty acid biosynthesis	1	-1000	1000	0		2.3.1.38 2.3.1.85 2.3.1.86 2.3.1.-			R01624
PSA3-0843	fatty acid synthase n-C150 lumped reaction	ppcoa[c] + 20 h[c] + 5 malacp[c] + 10 nadph[c] -> 5 co2[c] + coa[c] + 5 h2o[c] + 4 acp[c] + 10 nadp[c] + tdcacp[c]	(A3-orf00963 and A3-orf00961 and A3-orf03592 and A3-orf03026) or (A3-orf03594 and A3-orf00961 and A3-orf03592 and A3-orf03026) or (A3-orf00960 and A3-orf00961 and A3-orf03592 and A3-orf03026) or (A3-orf04015 and A3-orf00961 and A3-orf03592 and A3-orf03026) or (A3-orf00963 and A3-orf03415 and A3-orf03592 and A3-orf03026) or (A3-orf03594 and A3-orf03415 and A3-orf03592 and A3-orf03026) or (A3-orf00…	A3-orf00963 A3-orf03594 A3-orf00960 A3-orf04015 A3-orf00961 A3-orf03415 A3-orf04018 A3-orf04844 A3-orf03592 A3-orf02149 A3-orf03026		Fatty acid biosynthesis	0	0	1000	0		2.3.1.41 2.3.1.179 1.1.1.100 4.2.1.59 1.3.1.9			-
PSA3-0844	dodecanoate,NADPH:oxygen oxidoreductase	ddca[c] + nadph[c] + 2 h[c] + o2[c] <=> hddca[c] + nadp[c] + h2o[c]					1	-1000	1000	0		1.14.13.206			R11054
PSA3-0845	Icosanoyl-CoA hydrolase	arachcoa[c] + h2o[c] <=> coa[c] + arach[c] + h[c]				Biosynthesis of unsaturated fatty acids	1	-1000	1000	0		3.1.2.2			R08175
PSA3-0846	NADH:ferricytochrome-b5 oxidoreductase	ficytb[c] + nadh[c] -> focytb[c] + nad[c]				Amino sugar and nucleotide sugar metabolism	0	0	1000	0		1.6.2.2			R00100
PSA3-0847	omega-6 fatty acid desaturase	odecoa[c] + 2 focytb[c] + o2[c] + 2 h[c] -> c182coa[c] + 2 ficytb[c] + 2 h2o[c]				Biosynthesis of unsaturated fatty acids	0	0	1000	0		1.14.19.6			R11043
PSA3-0848	omega-3 fatty acid desaturase	c182coa[c] + 2 focytb[c] + o2[c] + 2 h[c] -> c183coa[c] + 2 ficytb[c] + 2 h2o[c]				Biosynthesis of unsaturated fatty acids	0	0	1000	0		1.14.19.25 1.14.19.35 1.14.19.36			R03814
PSA3-0849	fatty acid desaturase 2	c183coa[c] + 2 focytb[c] + o2[c] + 2 h[c] -> c184coa[c] + 2 ficytb[c] + 2 h2o[c]				Biosynthesis of unsaturated fatty acids	0	0	1000	0		1.14.19.-			R03814
PSA3-0850		odecoa[c] + malcoa[c] + 2 nadph[c] + 5 h[c] -> co2[c] + 2 nadp[c] + coa[c] + c201coa[c] + h2o[c]				Biosynthesis of unsaturated fatty acids	0	0	1000	0		2.3.1.199 1.1.1.100 4.2.1.134 1.3.1.93			R10825 R10826 R10827 R10828
PSA3-0851		c184coa[c] + malcoa[c] + 2 nadph[c] + 5 h[c] -> co2[c] + 2 nadp[c] + coa[c] + c204coa[c] + h2o[c]				Biosynthesis of unsaturated fatty acids	0	0	1000	0		2.3.1.199 1.1.1.100 4.2.1.134 1.3.1.93			R10825 R10826 R10827 R10828
PSA3-0852		nndecoa[c] + 6 focytb[c] + 3 o2[c] + 6 h[c] -> c194coa[c] + 6 ficytb[c] + 6 h2o[c]				Biosynthesis of unsaturated fatty acids	0	0	1000	0		1.14.19.23 1.14.19.25 1.14.19.36 1.14.19.45			-
PSA3-0853		c194coa[c] + malcoa[c] + 2 nadph[c] + 5 h[c] -> co2[c] + 2 nadp[c] + coa[c] + c214coa[c] + h2o[c]				Biosynthesis of unsaturated fatty acids	0	0	1000	0		2.3.1.199 1.1.1.100 4.2.1.134 1.3.1.93			R10825 R10826 R10827 R10828
PSA3-0855	pentadecanoyl-CoA,hydrogen-donor:oxygen oxidoreductase	ptdcoa[c] + 2 focytb[c] + o2[c] + 2 h[c] -> ptdecoa[c] + 2 ficytb[c] + 2 h2o[c]				Biosynthesis of unsaturated fatty acids	0	0	1000	0		1.14.19.-			-
PSA3-0856	fatty-acid-CoA thioesterase (pentadecenoate)	h2o[c] + ptdecoa[c] -> coa[c] + h[c] + ptdcea[c]	(A3-orf03384) or (A3-orf01272) or (A3-orf06111)	A3-orf03384 A3-orf01272 A3-orf06111		Fatty acid elongation	0	0	1000	0		3.1.2.2			R09450
PSA3-0857	3-methylbutanoyl-CoA:[acyl-carrier-protein] S-acetyltransferase	3mbcoa[c] + acp[c] <=> coa[c] + 3mbacp[c]	(A3-orf03594) or (A3-orf04015) or (A3-orf04328)	A3-orf03594 A3-orf04015 A3-orf04328		Fatty acid biosynthesis	1	-1000	1000	0		2.3.1.-			-
PSA3-0858	iso-hendecanoyl-ACP synthase	3mbacp[c] + 3 malacp[c] + 6 nadph[c] + 12 h[c] -> 3 co2[c] + 3 acp[c] + 6 nadp[c] + 3 h2o[c] + ihdcacp[c]	(A3-orf03594) or (A3-orf04015) or (A3-orf04328)	A3-orf03594 A3-orf04015 A3-orf04328		Fatty acid biosynthesis	0	0	1000	0		2.3.1.-			-
PSA3-0859	iso-hendecanoyl-[acyl-carrier protein] hydrolase	ihdcacp[c] + h2o[c] -> acp[c] + had-iso[c] + h[c]				Fatty acid biosynthesis	0	0	1000	0		3.1.2.21			-
PSA3-0860	2-methylbutanoyl-CoA:[acyl-carrier-protein] S-acetyltransferase	2mbcoa[c] + acp[c] <=> coa[c] + 2mbacp[c]	(A3-orf03594) or (A3-orf04015) or (A3-orf04328)	A3-orf03594 A3-orf04015 A3-orf04328		Fatty acid biosynthesis	1	-1000	1000	0		2.3.1.-			-
PSA3-0861	anteiso-heptadecanoyl-ACP synthase	2mbacp[c] + 6 malacp[c] + 6 nadph[c] + 5 nadh[c] + 22 h[c] -> 6 co2[c] + 6 acp[c] + 6 nadp[c] + 5 nad[c] + 6 h2o[c] + anthpdeacp[c]	(A3-orf03594) or (A3-orf04015) or (A3-orf04328)	A3-orf03594 A3-orf04015 A3-orf04328		Fatty acid biosynthesis	0	0	1000	0		2.3.1.-			-
PSA3-0862		anthpdeacp[c] + nadh[c] + 2 h[c] -> anthpdacp[c] + nad[c]	(A3-orf03026)	A3-orf03026		Fatty acid biosynthesis	0	0	1000	0		1.3.1.9 2.3.1.-			-
PSA3-0863	anteiso-heptadecanoyl-[acyl-carrier protein] hydrolase	anthpdeacp[c] + h2o[c] -> acp[c] + hpdeca-ant[c] + h[c]				Fatty acid biosynthesis	0	0	1000	0		3.1.2.14			-
PSA3-0864	iso-hendecanoate,NADPH:oxygen oxidoreductase	had-iso[c] + 2 rbrdxinrd[c] + 2 h[c] + o2[c] <=> 3hhda-iso[c] + 2 rbrdxinox[c] + h2o[c]				Fatty acid degradation	1	-1000	1000	0		1.14.15.3			R01347
PSA3-0865	heptadecanoyl-CoA,hydrogen-donor:oxygen oxidoreductase	hpdcoa[c] + 2 focytb[c] + o2[c] + 2 h[c] -> hpdecoa[c] + 2 ficytb[c] + 2 h2o[c]				Biosynthesis of unsaturated fatty acids	0	0	1000	0		1.14.19.5			-
PSA3-0866	heptanoyl-CoA degradation	hptcoa[c] + 2 coa[c] + 2 fad[c] + 2 h2o[c] + 2 nad[c] -> ppcoa[c] + 2 accoa[c] + 2 fadh2[c] + 2 nadh[c] + 4 h[c]	(A3-orf00193 and A3-orf03115 and A3-orf03846 and A3-orf02435) or (A3-orf04541 and A3-orf03115 and A3-orf03846 and A3-orf02435) or (A3-orf04542 and A3-orf03115 and A3-orf03846 and A3-orf02435) or (A3-orf00193 and A3-orf03871 and A3-orf03846 and A3-orf02435) or (A3-orf04541 and A3-orf03871 and A3-orf03846 and A3-orf02435) or (A3-orf04542 and A3-orf03871 and A3-orf03846 and A3-orf02435) or (A3-orf00…	A3-orf00193 A3-orf04541 A3-orf04542 A3-orf03115 A3-orf03871 A3-orf05296 A3-orf03952 A3-orf03846 A3-orf02435 A3-orf03844		Fatty acid degradation	0	0	1000	0		6.2.1.3 1.3.8.7 1.3.99.- 4.2.1.17 1.1.1.35 2.3.1.16			-
PSA3-0867	nonanoyl-CoA degradation	nnncoa[c] + coa[c] + fad[c] + h2o[c] + nad[c] -> hptcoa[c] + accoa[c] + fadh2[c] + nadh[c] + 2 h[c]	(A3-orf00193 and A3-orf03115 and A3-orf03846 and A3-orf02435) or (A3-orf04541 and A3-orf03115 and A3-orf03846 and A3-orf02435) or (A3-orf04542 and A3-orf03115 and A3-orf03846 and A3-orf02435) or (A3-orf00193 and A3-orf03871 and A3-orf03846 and A3-orf02435) or (A3-orf04541 and A3-orf03871 and A3-orf03846 and A3-orf02435) or (A3-orf04542 and A3-orf03871 and A3-orf03846 and A3-orf02435) or (A3-orf00…	A3-orf00193 A3-orf04541 A3-orf04542 A3-orf03115 A3-orf03871 A3-orf05296 A3-orf03952 A3-orf03846 A3-orf02435 A3-orf03844		Fatty acid degradation	0	0	1000	0		6.2.1.3 1.3.8.7 1.3.99.- 4.2.1.17 1.1.1.35 2.3.1.16			-
PSA3-0868	hendecanoyl-CoA degradation	hdccoa[c] + coa[c] + fad[c] + h2o[c] + nad[c] -> nnncoa[c] + accoa[c] + fadh2[c] + nadh[c] + 2 h[c]	(A3-orf00193 and A3-orf03115 and A3-orf03846 and A3-orf02435) or (A3-orf04541 and A3-orf03115 and A3-orf03846 and A3-orf02435) or (A3-orf04542 and A3-orf03115 and A3-orf03846 and A3-orf02435) or (A3-orf00193 and A3-orf03871 and A3-orf03846 and A3-orf02435) or (A3-orf04541 and A3-orf03871 and A3-orf03846 and A3-orf02435) or (A3-orf04542 and A3-orf03871 and A3-orf03846 and A3-orf02435) or (A3-orf00…	A3-orf00193 A3-orf04541 A3-orf04542 A3-orf03115 A3-orf03871 A3-orf05296 A3-orf03952 A3-orf03846 A3-orf02435 A3-orf03844		Fatty acid degradation	0	0	1000	0		6.2.1.3 1.3.8.7 1.3.99.- 4.2.1.17 1.1.1.35 2.3.1.16			-
PSA3-0869	tridecanoyl-CoA degradation	tdccoa[c] + coa[c] + fad[c] + h2o[c] + nad[c] -> hdccoa[c] + accoa[c] + fadh2[c] + nadh[c] + 2 h[c]	(A3-orf00193 and A3-orf03115 and A3-orf03846 and A3-orf02435) or (A3-orf04541 and A3-orf03115 and A3-orf03846 and A3-orf02435) or (A3-orf04542 and A3-orf03115 and A3-orf03846 and A3-orf02435) or (A3-orf00193 and A3-orf03871 and A3-orf03846 and A3-orf02435) or (A3-orf04541 and A3-orf03871 and A3-orf03846 and A3-orf02435) or (A3-orf04542 and A3-orf03871 and A3-orf03846 and A3-orf02435) or (A3-orf00…	A3-orf00193 A3-orf04541 A3-orf04542 A3-orf03115 A3-orf03871 A3-orf05296 A3-orf03952 A3-orf03846 A3-orf02435 A3-orf03844		Fatty acid degradation	0	0	1000	0		6.2.1.3 1.3.8.7 1.3.99.- 4.2.1.17 1.1.1.35 2.3.1.16			-
PSA3-0870	pentadecanoyl-CoA degradation	ptdcoa[c] + coa[c] + fad[c] + h2o[c] + nad[c] -> tdccoa[c] + accoa[c] + fadh2[c] + nadh[c] + 2 h[c]	(A3-orf00193 and A3-orf03115 and A3-orf03846 and A3-orf02435) or (A3-orf04541 and A3-orf03115 and A3-orf03846 and A3-orf02435) or (A3-orf04542 and A3-orf03115 and A3-orf03846 and A3-orf02435) or (A3-orf00193 and A3-orf03871 and A3-orf03846 and A3-orf02435) or (A3-orf04541 and A3-orf03871 and A3-orf03846 and A3-orf02435) or (A3-orf04542 and A3-orf03871 and A3-orf03846 and A3-orf02435) or (A3-orf00…	A3-orf00193 A3-orf04541 A3-orf04542 A3-orf03115 A3-orf03871 A3-orf05296 A3-orf03952 A3-orf03846 A3-orf02435 A3-orf03844		Fatty acid degradation	0	0	1000	0		6.2.1.3 1.3.8.7 1.3.99.- 4.2.1.17 1.1.1.35 2.3.1.16			-
PSA3-0871	pentadecanoyl-CoA degradation	hpdcoa[c] + coa[c] + fad[c] + h2o[c] + nad[c] -> ptdcoa[c] + accoa[c] + fadh2[c] + nadh[c] + 2 h[c]	(A3-orf00193 and A3-orf03115 and A3-orf03846 and A3-orf02435) or (A3-orf04541 and A3-orf03115 and A3-orf03846 and A3-orf02435) or (A3-orf04542 and A3-orf03115 and A3-orf03846 and A3-orf02435) or (A3-orf00193 and A3-orf03871 and A3-orf03846 and A3-orf02435) or (A3-orf04541 and A3-orf03871 and A3-orf03846 and A3-orf02435) or (A3-orf04542 and A3-orf03871 and A3-orf03846 and A3-orf02435) or (A3-orf00…	A3-orf00193 A3-orf04541 A3-orf04542 A3-orf03115 A3-orf03871 A3-orf05296 A3-orf03952 A3-orf03846 A3-orf02435 A3-orf03844		Fatty acid degradation	0	0	1000	0		6.2.1.3 1.3.8.7 1.3.99.- 4.2.1.17 1.1.1.35 2.3.1.16			-
PSA3-0872	nonadecanoyl-CoA degradation	nndcoa[c] + coa[c] + fad[c] + h2o[c] + nad[c] -> hpdcoa[c] + accoa[c] + fadh2[c] + nadh[c] + 2 h[c]	(A3-orf00193 and A3-orf03115 and A3-orf03846 and A3-orf02435) or (A3-orf04541 and A3-orf03115 and A3-orf03846 and A3-orf02435) or (A3-orf04542 and A3-orf03115 and A3-orf03846 and A3-orf02435) or (A3-orf00193 and A3-orf03871 and A3-orf03846 and A3-orf02435) or (A3-orf04541 and A3-orf03871 and A3-orf03846 and A3-orf02435) or (A3-orf04542 and A3-orf03871 and A3-orf03846 and A3-orf02435) or (A3-orf00…	A3-orf00193 A3-orf04541 A3-orf04542 A3-orf03115 A3-orf03871 A3-orf05296 A3-orf03952 A3-orf03846 A3-orf02435 A3-orf03844		Fatty acid degradation	0	0	1000	0		6.2.1.3 1.3.8.7 1.3.99.- 4.2.1.17 1.1.1.35 2.3.1.16			-
PSA3-0873	3-Hydroxyoctadecanoyl-CoA hydro-lyase	3hocdcoa[c] <=> odecoa[c] + h2o[c]	(A3-orf03846)	A3-orf03846		Fatty acid degradation	1	-1000	1000	0		4.2.1.17 4.2.1.74			R07314
PSA3-0874	transacylase	arachacp[c] + coa[c] <=> acp[c] + arachcoa[c]	(A3-orf03594) or (A3-orf04015) or (A3-orf04328)	A3-orf03594 A3-orf04015 A3-orf04328		Fatty acid biosynthesis	1	-1000	1000	0		2.3.1.-			-
PSA3-0875	octadecanoyl-[acyl-carrier protein]:malonyl-[acyl-carrier-protein] C-acyltransferase (decarboxylating)	ocdacp[c] + malacp[c] -> acp[c] + 3oarcacp[c] + co2[c]	(A3-orf00963) or (A3-orf03594) or (A3-orf00960) or (A3-orf04015)	A3-orf00963 A3-orf03594 A3-orf00960 A3-orf04015		Fatty acid biosynthesis	0	0	1000	0		2.3.1.41 2.3.1.85 2.3.1.86 2.3.1.179 2.3.1.-			R04960
PSA3-0876	(3R)-3-Hydroxyeicosanoyl-[acyl-carrier-protein]:NADP+ oxidoreductase	3oarcacp[c] + nadph[c] + 2 h[c] <=> nadp[c] + 3harcacp[c]	(A3-orf00961) or (A3-orf03415) or (A3-orf04018) or (A3-orf04844)	A3-orf00961 A3-orf03415 A3-orf04018 A3-orf04844		Fatty acid biosynthesis	1	-1000	1000	0		1.1.1.100 2.3.1.85 2.3.1.86 2.3.1.-			R04534
PSA3-0877	(3R)-3-Hydroxyeicosanoyl-[acyl-carrier-protein] hydro-lyase	3harcacp[c] -> tarc2eacp[c] + h2o[c]	(A3-orf03873)	A3-orf03873		Fatty acid biosynthesis	0	0	1000	0		2.3.1.85 2.3.1.86 2.3.1.- 4.2.1.59			R04535
PSA3-0878	eicosanoyl-[acp]:NAD+ trans-2-oxidoreductase	tarc2eacp[c] + nadh[c] + 2 h[c] -> arachacp[c] + nad[c]	(A3-orf03026)	A3-orf03026		Fatty acid biosynthesis	0	0	1000	0		1.3.1.9 2.3.1.-			R04961
PSA3-0879	3-hydroxydecanoate:NAD+ 10-oxidoreductase	3odca[c] + nadh[c] + 2 h[c] <=> 3hdca[c] + nad[c]					1	-1000	1000	0		1.1.1.66			R03886
PSA3-0880	3-oxodecanoyl-[acyl-carrier protein] hydrolase	3odecacp[c] + h2o[c] -> acp[c] + 3odca[c] + h[c]				Fatty acid biosynthesis	0	0	1000	0		2.3.1.85 3.1.2.14			-
PSA3-0881	Fe(II):oxygen oxidoreductase	o2[c] + 4 fe2[c] + 4 h[c] -> 4 fe3[c] + 2 h2o[c]	(A3-orf01579) or (A3-orf04232) or (A3-orf05399)	A3-orf01579 A3-orf04232 A3-orf05399		Porphyrin and chlorophyll metabolism	0	0	1000	0		1.16.3.1			R00078
PSA3-0882	cytochrome oxidase cbb3	o2[c] + 4 focytc[c] + 6 h[c] -> 2 h[e] + 4 ficytc[c] + 2 h2o[c]	(A3-orf03675 and A3-orf03672 and A3-orf03670) or (A3-orf03668 and A3-orf03667 and A3-orf03665)	A3-orf03675 A3-orf03672 A3-orf03670 A3-orf03668 A3-orf03667 A3-orf03665		Oxidative phosphorylation	0	0	1000	0		1.9.3.1			R00081
PSA3-0883	ATP synthase (four protons for one ATP)	4 h[e] + adp[c] + pi[c] -> h2o[c] + 3 h[c] + atp[c]	(A3-orf06401 and A3-orf06403 and A3-orf06404 and A3-orf06405 and A3-orf06407 and A3-orf06408 and A3-orf06410 and A3-orf06411)	A3-orf06401 A3-orf06403 A3-orf06404 A3-orf06405 A3-orf06407 A3-orf06408 A3-orf06410 A3-orf06411		Purine metabolism	0	0	1000	0		3.6.3.14			R00086
PSA3-0884	NADPH:NAD+ oxidoreductase	nadp[c] + nadh[c] <=> nadph[c] + nad[c]	(A3-orf00231 and A3-orf00235) or (A3-orf00231 and A3-orf00233) or (A3-orf04053)	A3-orf00231 A3-orf00233 A3-orf00235 A3-orf04053		Nicotinate and nicotinamide metabolism	1	-1000	1000	0		1.6.1.1 1.6.1.2 1.6.1.3			R00112
PSA3-0885	(R,R)-Butane-2,3-diol:NAD+ oxidoreductase	nad[c] + 23butd[e] <=> 2 h[c] + nadh[c] + 3hb[c]	(A3-orf05706)	A3-orf05706		Butanoate metabolism	1	-1000	1000	0		1.1.1.4			R02946
PSA3-0886	Gluconolactonase	15gl[c] + h2o[c] -> h[c] + glcn[c]	(A3-orf03977)	A3-orf03977		Pentose phosphate pathway	0	0	1000	0		3.1.1.17			R01519
PSA3-0887	Pseudomonas stutzeri common antigen assembly	9kdo2lpa[c] + polysac[c] -> antig[e]				Lipopolysaccharide biosynthesis	0	0	1000	0					-
PSA3-0888	Pseudomonas LPS beta-D-glucose 1,3-transferase	udpg[c] + 7kdo2lpa[c] -> udp[c] + h[c] + 8kdo2lpa[c]	(A3-orf05757)	A3-orf05757		Lipopolysaccharide biosynthesis (PS)	0	0	1000	0		2.4.1.-			-
PSA3-0889	Pseudomonas LPS glucose 1,6-transferase	udpg[c] + 8kdo2lpa[c] -> udp[c] + h[c] + 9kdo2lpa[c]	(A3-orf05757)	A3-orf05757		Lipopolysaccharide biosynthesis (PS)	0	0	1000	0		2.4.1.-			-
PSA3-0890	Pseudomonas LPS alanine transferase	alatrna[c] + 6kdo2lpa[c] -> trnaala[c] + 7kdo2lpa[c]				Lipopolysaccharide biosynthesis (PS)	0	0	1000	0					-
PSA3-0892		hiu[c] + h2o[c] <=> allantoin[c] + co2[c]	spontaneous3	spontaneous3			1	-1000	1000	0					R06064
PSA3-0893	ATP:pantothenate 4'-phosphotransferase	atp[c] + pnto-R[c] -> adp[c] + 4ppan[c] + h[c]				Pantothenate and CoA biosynthesis	0	0	1000	0		2.7.1.33			R03018
PSA3-0894	S-adenosyl-L-methionine:3-hydroxy-2-methoxy-5-methyl-6-(all-trans-polyprenyl)-1,4-benzoquinone 3-O-methyltransferase	2nmhmbq[c] + amet[c] -> q9[c] + ahcys[c] + h[c]	(A3-orf02742) or (A3-orf02946)	A3-orf02742 A3-orf02946		Ubiquinone and other terpenoid-quinone biosynthesis	0	0	1000	0		2.1.1.64			R08781
PSA3-0895	2-nonaprenyl-3-methyl-6-methoxy-1,4-benzoquinone:NADPH:oxygen oxidoreductase	o2[c] + nadph[c] + 2nmmbq[c] + 2 h[c] -> h2o[c] + nadp[c] + 2nmhmbq[c]	(A3-orf01047) or (A3-orf06178) or (A3-orf06181)	A3-orf01047 A3-orf06178 A3-orf06181		Ubiquinone and other terpenoid-quinone biosynthesis	0	0	1000	0		1.14.13.-			R08775
PSA3-0896		2nmbq[c] + amet[c] -> 2nmmbq[c] + ahcys[c] + h[c]	(A3-orf00602)	A3-orf00602		Ubiquinone and other terpenoid-quinone biosynthesis	0	0	1000	0		2.1.1.201			R08774
PSA3-0897		2nmp[c] + o2[c] -> 2nmbq[c] + h2o[c]	(A3-orf01047) or (A3-orf06178) or (A3-orf06181)	A3-orf01047 A3-orf06178 A3-orf06181		Ubiquinone and other terpenoid-quinone biosynthesis	0	0	1000	0		1.14.13.-			R08773
PSA3-0898	S-adenosyl-L-methionine:3-polyprenylcatechol 1-O-methyltransferase	2nhp[c] + amet[c] -> 2nmp[c] + ahcys[c] + h[c]	(A3-orf02742) or (A3-orf02946)	A3-orf02742 A3-orf02946		Ubiquinone and other terpenoid-quinone biosynthesis	0	0	1000	0		2.1.1.222			R08769
PSA3-0899	2-polyprenylphenol,NADPH:oxygen oxidoreductase (6-hydroxylating)	2np[c] + o2[c] + nadph[c] + 2 h[c] -> 2nhp[c] + nadp[c] + h2o[c]	(A3-orf01047) or (A3-orf06178) or (A3-orf06181)	A3-orf01047 A3-orf06178 A3-orf06181		Ubiquinone and other terpenoid-quinone biosynthesis	0	0	1000	0		1.14.13.-			R08768
PSA3-0900	4-hydroxy-3-polyprenylbenzoate carboxy-lyase	4hnb[c] + h[c] -> co2[c] + 2np[c]	(A3-orf00925) or (A3-orf05489)	A3-orf00925 A3-orf05489		Ubiquinone and other terpenoid-quinone biosynthesis	0	0	1000	0		4.1.1.98			R04985
PSA3-0901	polyisopentenylpyrolinate:4-hydroxybenzoate nonaprenyltransferase	ndp[c] + 4hbz[c] -> 4hnb[c] + ppi[c] + h[c]	(A3-orf00742)	A3-orf00742		Ubiquinone and other terpenoid-quinone biosynthesis	0	0	1000	0		2.5.1.39			R05000
PSA3-0902	geranyl-diphosphate:isopentenyl-diphosphate transtransferase (adding 7 isopentenyl units)	grdp[c] + 7 ipdp[c] -> ndp[c] + 7 ppi[c] + 7 h[c]				Ubiquinone and other terpenoid-quinone biosynthesis	0	0	1000	0		2.5.1.84			R09250
PSA3-0903		malcoa[c] + pmtcoa[c] + h[c] <=> 3oodcoa[c] + coa[c] + co2[c]				Biosynthesis of unsaturated fatty acids	1	-1000	1000	0		2.3.1.199			R07758
PSA3-0904	[Acyl-carrier-protein] 4'-pantetheine-phosphohydrolase	acp[c] + h2o[c] -> pan4p[c] + apoACP[c]	(A3-orf01655)	A3-orf01655		Pantothenate and CoA biosynthesis	0	0	1000	0		3.1.4.14			R01623
PSA3-0905	CoA:apo-[acyl-carrier-protein] pantetheinephosphotransferase	coa[c] + apoACP[c] -> acp[c] + pap[c] + h[c]	(A3-orf02433)	A3-orf02433		Pantothenate and CoA biosynthesis	0	0	1000	0		2.7.8.7 2.7.8.-			R01625
PSA3-0906	chorismate pyruvate-lyase (4-hydroxybenzoate-forming)	chor[c] -> 4hbz[c] + pyr[c]	(A3-orf00743)	A3-orf00743		Ubiquinone and other terpenoid-quinone biosynthesis	0	0	1000	0		4.1.3.40			R01302
PSA3-0907	CTP: 2-C-Methyl-D-erythritol 4-phosphate cytidylyltransferase	2me4p[c] + ctp[c] -> 4c2me[c] + ppi[c]				Terpenoid backbone biosynthesis	0	0	1000	0		2.7.7.60			R05633
PSA3-0908	Sink Rxn-2	apoACP[c] <=>				Sink	1	-1000	1000	0
PSA3-0909	NADPH quinone oxidoreductase	q9[c] + nadph[c] + 2 h[c] -> q9h2[c] + nadp[c]	(A3-orf03972)	A3-orf03972		Phenylalanine, tyrosine and tryptophan biosynthesis	0	0	1000	0		1.6.99.-			-
PSA3-0910	Succinate:ubiquinone oxidoreductase	q9[c] + succ[c] -> q9h2[c] + fum[c]	(A3-orf03623 and A3-orf03624 and A3-orf03625 and A3-orf03627)	A3-orf03627 A3-orf03625 A3-orf03624 A3-orf03623		Citrate cycle	0	0	1000	0		1.3.5.1			R02164
PSA3-0911	D-glucose:ubiquinone oxidoreductase	glc-D[c] + q9[c] -> q9h2[c] + 15gl[c]	(A3-orf01439) or (A3-orf02029)	A3-orf01439 A3-orf02029		Pentose phosphate pathway	0	0	1000	0		1.1.5.2			R06620
PSA3-0912	Nitrate reductase (Ubiquinol-8)	q9h2[c] + no3[c] -> h2o[c] + q9[c] + no2[c]	(A3-orf01298 and A3-orf01297 and A3-orf01295 and A3-orf01294)	A3-orf01294 A3-orf01295 A3-orf01297 A3-orf01298		Nitrogen metabolism	0	0	1000	0		1.7.99.4			R02165
PSA3-0913	cytochrome-c reductase (ubiquinone), 4h+ shuttle	2 ficytc[c] + q9h2[c] + 2 h[c] -> 4 h[e] + 2 focytc[c] + q9[c]	(A3-orf01546 and A3-orf01543 and A3-orf01544)	A3-orf01543 A3-orf01544 A3-orf01546		Oxidative phosphorylation	0	0	1000	0		1.10.2.2			R02161
PSA3-0914	Formate oxidoreductase	q9[c] + for[c] + 3 h[c] -> 2 h[e] + q9h2[c] + co2[c]	(A3-orf00372 and A3-orf00373 and A3-orf00376) or (A3-orf03173 and A3-orf00373 and A3-orf00376) or (A3-orf00372 and A3-orf03172 and A3-orf00376) or (A3-orf03173 and A3-orf03172 and A3-orf00376)	A3-orf00372 A3-orf00373 A3-orf00376 A3-orf03173 A3-orf03172		Methane metabolism	0	0	1000	0		1.1.5.6			R09494
PSA3-0915		amet[c] <=> ahcys[c]				Cysteine and methionine metabolism	1	-1000	1000	0		2.1.1.-			R10404
PSA3-0916	(R)-Glycerate:NAD+ oxidoreductase	2 h[c] + 2h3oppan[c] + nadh[c] -> glyct[c] + nad[c]	(A3-orf04797)	A3-orf04797		Glyoxylate and dicarboxylate metabolism	0	0	1000	0		1.1.1.60			R01745
PSA3-0917	3-hydroxypropionate:NADP+ oxidoreductase	msa[c] + nadph[c] + 2 h[c] <=> 3hpp[c] + nadp[c]	(A3-orf05372)	A3-orf05372		Pyrimidine metabolism	1	-1000	1000	0		1.1.1.298 1.1.1.-			R09289
PSA3-0918	3-hydroxyisobutyryl-CoA hydrolase	hpcoa[c] + h2o[c] -> 3hpp[c] + coa[c] + h[c]	(A3-orf01764) or (A3-orf03548)	A3-orf01764 A3-orf03548		beta-Alanine metabolism	0	0	1000	0		3.1.2.4			R03158
PSA3-0919	(2S,3S)-2-hydroxybutane-1,2,3-tricarboxylate hydro-lyase [(Z)-but-2-ene-1,2,3-tricarboxylate-forming]	2mcit[c] -> h2o[c] + btetc[c]	(A3-orf03361)	A3-orf03361		Propanoate metabolism	0	0	1000	0		4.2.1.79			R04424
PSA3-0920	4-fumarylacetoacetate fumarylhydrolase	4facac[c] + h2o[c] -> acac[c] + fum[c] + h[c]	(A3-orf01254)	A3-orf01254		Tyrosine metabolism	0	0	1000	0		3.7.1.2			R01364
PSA3-0921	alpha-ribazole phosphatase	5prdmbz[c] + h2o[c] -> rdmbzi[c] + pi[c]	(A3-orf01889)	A3-orf01889		Porphyrin and chlorophyll metabolism	0	0	1000	0		3.1.3.73			R04594
PSA3-0922	4-fluorocatechol:oxygen 1,2-oxidoreductase	4fch[c] + o2[c] -> 3fm[c] + 2 h[c]	(A3-orf03900)	A3-orf03900		Fluorobenzoate degradation	0	0	1000	0		1.13.11.1			R08115
PSA3-0923	4-fluoromuconolactone lyase (decyclizing)	3fm[c] + h[c] <=> 4fml[c]	(A3-orf03903)	A3-orf03903		Fluorobenzoate degradation	0	0	1000	0		5.5.1.1			R08116
PSA3-0924	4-fluoromuconolactone lactonohydrolase	4fml[c] + h2o[c] -> 2mll[c] + hf[c] + 2 h[c]	(A3-orf04516)	A3-orf04516		Fluorobenzoate degradation	0	0	1000	0		3.1.1.45			R08121
PSA3-0925	GTP:adenosylcobinamide-phosphate guanylyltransferase	adocbip[c] + gtp[c] -> agdpcbi[c] + ppi[c] + h[c]	(A3-orf01887)	A3-orf01887		Porphyrin and chlorophyll metabolism	0	0	1000	0		2.7.7.62			R05222
PSA3-0926	adenosine 3',5'-phosphate 5'-nucleotidohydrolase	camp[c] + h2o[c] -> amp[c] + h[c]	(A3-orf05721)	A3-orf05721		Purine metabolism	0	0	1000	0		3.1.4.17 3.1.4.53			R00191
PSA3-0927	Guanosine 3',5'-cyclic phosphate 5'-nucleotidohydrolase	cgmp[c] + h2o[c] -> gmp[c] + h[c]	(A3-orf05721)	A3-orf05721		Purine metabolism	0	0	1000	0		3.1.4.17 3.1.4.35			R01234
PSA3-0928	5-amino-1-(5-phospho-D-ribosyl)imidazole formate-lyase (decarboxylating, 4-amino-2-methyl-5-phosphomethylpyrimidine-forming)	air[c] + amet[c] -> 4ampm[c] + dad-5[c] + met-L[c] + for[c] + co[c] + 3 h[c]	(A3-orf05728)	A3-orf05728		Thiamine metabolism	0	0	1000	0		4.1.99.17			R03472
PSA3-0929	D-Glucarate hydro-lyase	glcr[c] -> 5ddglr[c] + h2o[c]	(A3-orf05847) or (A3-orf05851)	A3-orf05847 A3-orf05851		Ascorbate and aldarate metabolism	0	0	1000	0		4.2.1.40			R02752
PSA3-0931		hemeo[c] + h2o[c] -> hemea[c] + 4 h[c]	(A3-orf06372)	A3-orf06372		Porphyrin and chlorophyll metabolism	0	0	1000	0					R07412
PSA3-0932		pyr3h5c[c] + h2o[c] + h[c] <=> hglusa[c]	Spontaneous4	Spontaneous4		Arginine and proline metabolism	1	-1000	1000	0					R04443
PSA3-0933	(S)-3-Hydroxyisobutyryl-CoA hydrolase	hisobutcoa[c] + h2o[c] -> coa[c] + hisobut[c] + h[c]	(A3-orf01764) or (A3-orf03548)	A3-orf01764 A3-orf03548		Valine, leucine and isoleucine degradation	0	0	1000	0		3.1.2.4			R05064
PSA3-0934	phosphonate:NAD+ oxidoreductase	pp[c] + nad[c] + h2o[c] -> pi[c] + nadh[c] + 3 h[c]					0	0	1000	0		1.20.1.1			R05746
PSA3-0935	ATP:N-ribosylnicotinamide 5'-phosphotransferase	atp[c] + rsncam[c] -> adp[c] + nmn[c] + 2 h[c]	(A3-orf03074)	A3-orf03074		Nicotinate and nicotinamide metabolism	0	0	1000	0		2.7.1.22			R02324
PSA3-0936	trans-4-Hydroxy-L-proline:NAD+ 5-oxidoreductase	pyr3h5c[c] + nadh[c] + 3 h[c] -> 4hpro-L[c] + nad[c]	(A3-orf06010)	A3-orf06010		Arginine and proline metabolism	0	0	1000	0		1.5.1.2			R03291
PSA3-0937	L-threonine-O-3-phosphate carboxy-lyase	thrp[c] + h[c] -> applp[c] + co2[c]	(A3-orf01884)	A3-orf01884		Porphyrin and chlorophyll metabolism	0	0	1000	0		4.1.1.81			R06530
PSA3-0938	Homogentisate:oxygen 1,2-oxidoreductase (decyclizing)	dhyoxplac[c] + o2[c] -> macac[c] + h[c]	(A3-orf01253)	A3-orf01253		Tyrosine metabolism	0	0	1000	0		1.13.11.5			R02519
PSA3-0939	ATP:propanoate phosphotransferase	atp[c] + ppa[c] -> adp[c] + propp[c]	(A3-orf01638)	A3-orf01638		Propanoate metabolism	0	0	1000	0		2.7.2.1			R01353
PSA3-0940		hmbil[c] <=> uppg1[c] + h2o[c]	Spontaneous5	Spontaneous5		Porphyrin and chlorophyll metabolism	1	-1000	1000	0					R03166
PSA3-0941	2,5-diaminopyrimidine nucleoside triphosphate mutase	daptp[c] -> 25daaop[c]	(A3-orf02930) or (A3-orf03452)	A3-orf02930 A3-orf03452		Folate biosynthesis	0	0	1000	0		3.5.4.16			R05048
PSA3-0942	formamidopyrimidine nucleoside triphosphate amidohydrolase	fptp[c] + h2o[c] -> daptp[c] + for[c] + h[c]	(A3-orf02930) or (A3-orf03452)	A3-orf02930 A3-orf03452		Folate biosynthesis	0	0	1000	0		3.5.4.16			R05046
PSA3-0943	GTP 8,9-hydrolase	gtp[c] + h2o[c] -> fptp[c]	(A3-orf02930) or (A3-orf03452)	A3-orf02930 A3-orf03452		Folate biosynthesis	0	0	1000	0		3.5.4.16			R00428
PSA3-0944		2hetpp[c] + lpame[c] -> adhlame[c] + thmpp[c] + h[c]	(A3-orf05767)	A3-orf05767		Glycolysis/Gluconeogenesis	0	0	1000	0		1.2.4.1			R03270
PSA3-0945	enzyme N6-(dihydrolipoyl)lysine:NAD+ oxidoreductase	dhlame[c] + nad[c] <=> lpame[c] + nadh[c] + 2 h[c]	(A3-orf03617) or (A3-orf03892)	A3-orf03617 A3-orf03892		Glycolysis/Gluconeogenesis	1	-1000	1000	0		1.8.1.4			R07618
PSA3-0946	acetyl-CoA:enzyme N6-(dihydrolipoyl)lysine S-acetyltransferase	coa[c] + adhlame[c] + h[c] <=> accoa[c] + dhlame[c]	(A3-orf05769)	A3-orf05769		Glycolysis/Gluconeogenesis	1	-1000	1000	0		2.3.1.12			R02569
PSA3-0948	L-erythro-4-hydroxyglutamate:2-oxoglutarate aminotransferase	ehglu[c] + akg[c] <=> glu-L[c] + 4h2kg[c]	(A3-orf02928) or (A3-orf03988) or (A3-orf04180) or (A3-orf05617)	A3-orf02928 A3-orf03988 A3-orf04180 A3-orf05617		Arginine and proline metabolism	1	-1000	1000	0		2.6.1.1			R05052
PSA3-0949	5-amino-1-(5-phospho-D-ribosyl)imidazole:carbon-dioxide ligase (ADP-forming)	atp[c] + air[c] + hco3[c] -> 5caiz[c] + adp[c] + pi[c] + h[c]	(A3-orf00439)	A3-orf00439		Purine metabolism	0	0	1000	0		6.3.4.18			R07404
PSA3-0950	L-cysteine:2-oxoglutarate aminotransferase	cys-L[c] + akg[c] <=> mercppyr[c] + glu-L[c]	(A3-orf02928) or (A3-orf03988) or (A3-orf04180) or (A3-orf05617)	A3-orf02928 A3-orf03988 A3-orf04180 A3-orf05617		Cysteine and methionine metabolism	1	-1000	1000	0		2.6.1.1			R00896
PSA3-0951		gcald[c] + 2obut[c] + ala-L[c] -> pydxn[c] + co2[c] + 2 h2o[c] + h[c]				Vitamin B6 metabolism	0	0	1000	0					R05840
PSA3-0952	Ribose 1-phosphokinase	r1p[c] + pi[c] <=> r15bp[c] + h2o[c]				Pentose phosphate pathway	1	-1000	1000	0					R06837
PSA3-0953	tetrahydropteroyl-gamma-polyglutamate:L-glutamate gamma-ligase (ADP-forming)	glu-L[c] + thfglu[c] + atp[c] -> adp[c] + thfglu2[c] + pi[c]	(A3-orf03756)	A3-orf03756		Folate biosynthesis	0	0	1000	0		6.3.2.17			R04241
PSA3-0954		3uapa[c] + nadh[c] + 2 h[c] <=> urdaryl[c] + nad[c] + h2o[c]	Spontaneous6	Spontaneous6		Pyrimidine metabolism	1	-1000	1000	0					R09981
PSA3-0955	Urea:carbon-dioxide ligase (ADP-forming)	atp[c] + urea[c] + hco3[c] -> adp[c] + pi[c] + ureac[c]	(A3-orf03406)	A3-orf03406		Arginine biosynthesis	0	0	1000	0		6.3.4.6			R00774
PSA3-0956		5ddglr[c] + h[c] -> 25dop[c] + h2o[c] + co2[c]	(A3-orf05850)	A3-orf05850		Ascorbate and aldarate metabolism	0	0	1000	0		4.2.1.41			R02279
PSA3-0957	galactarate hydro-lyase (5-dehydro-4-deoxy-D-glucarate-forming)	galt-D[c] -> 5ddglr[c] + h2o[c]	(A3-orf05845)	A3-orf05845		Ascorbate and aldarate metabolism	0	0	1000	0		4.2.1.42			R05608
PSA3-0958	(E)-4-hydroxy-3-methylbut-2-en-1-yl-diphosphate: oxidoreductase (hydrating)	2mecdp[c] + 2 fdxrd[c] -> h2o[c] + h2mb4p[c] + 2 fdxox[c] + 2 h[c]	(A3-orf04656)	A3-orf04656		Terpenoid backbone biosynthesis	0	0	1000	0		1.17.7.1			R08689
PSA3-0959	NADH dehydrogenase ubiquinone 9	6 h[c] + nadh[c] + q9[c] -> nad[c] + q9h2[c] + 4 h[e]	(A3-orf00671 and A3-orf00672 and A3-orf00674)	A3-orf00671 A3-orf00672 A3-orf00674		Oxidative phosphorylation	0	0	1000	0		1.6.5.3 1.6.5.8 1.6.5.9	iNJ661v		R02163
PSA3-0960	2'-Deoxyguanosine 5'-triphosphate diphosphohydrolase	dgtp[c] + h2o[c] -> dgmp[c] + ppi[c] + 2 h[c]	(A3-orf02194)	A3-orf02194		Purine metabolism	0	0	1000	0		3.6.1.19			R01855
PSA3-0961	ATP:D-fructose-6-phosphate 1-phosphotransferase	atp[c] + f6p[c] -> adp[c] + fdp[c] + h[c]	(A3-orf02583)	A3-orf02583		Glycolysis/Gluconeogenesis	0	0	1000	0		2.7.1.11			R04779
PSA3-0962	pyruvate oxidase	h2o[c] + pyr[c] + q9[c] -> ac[c] + q9h2[c] + co2[c]	(A3-orf03212)	A3-orf03212		Pyruvate metabolism	0	0	1000	0		1.2.5.1			R03145
PSA3-0963	quinone oxidoreductase	2 q9[c] + nadph[c] + 2 h[c] -> 2 sq9[c] + nadp[c]	(A3-orf00038) or (A3-orf01963) or (A3-orf01964) or (A3-orf03980) or (A3-orf06193)	A3-orf00038 A3-orf01963 A3-orf01964 A3-orf03980 A3-orf06193		Oxidative phosphorylation	0	0	1000	0		1.6.5.5			R02364
PSA3-0964	3-hydroxypropionyl-CoA:NADP+ oxidoreductase	hpcoa[c] + nadp[c] + h[c] <=> oppcoa[c] + nadph[c]	(A3-orf05352) or (A3-orf04376)	A3-orf05352 A3-orf04376		Propanoate metabolism	1	-1000	1000	0		1.1.1.-			R04919
PSA3-0965	3-oxopropionyl-CoA:NAD+ oxidoreductase	malcoa[c] + nadph[c] + 6 h[c] <=> oppcoa[c] + nadp[c] + h2o[c]				Propanoate metabolism	1	-1000	1000	0					R00744
PSA3-0966	L-Aspartate:2-oxoglutarate aminotransferase	akg[c] + asp-L[c] <=> oaa[c] + glu-L[c]	(A3-orf02928) or (A3-orf03988) or (A3-orf04180) or (A3-orf05617)	A3-orf02928 A3-orf03988 A3-orf04180 A3-orf05617		Alanine, aspartate and glutamate metabolism	1	-1000	1000	0		2.6.1.1			R00355
PSA3-0967		cbm[c] + 2 h[c] -> nh3[c] + co2[c]	Spontaneous7	Spontaneous7		Nitrogen metabolism	0	0	1000	0					R07316
PSA3-0968	ATP:HCO3- phosphotransferase	atp[c] + hco3[c] -> adp[c] + cp[c]	(A3-orf05117 and A3-orf05119)	A3-orf05117 A3-orf05119			0	0	1000	0		6.3.5.5			R10948
PSA3-0969		nh3[c] + cp[c] -> cbm[c] + pi[c] + h[c]	(A3-orf05117 and A3-orf05119)	A3-orf05117 A3-orf05119			0	0	1000	0		6.3.5.5			R10949
PSA3-0970	L-aspartate:ammonia ligase (AMP-forming)	atp[c] + asp-L[c] + nh3[c] -> amp[c] + ppi[c] + asn-L[c] + 2 h[c]	(A3-orf02003) or (A3-orf02675)	A3-orf02003 A3-orf02675		Alanine, aspartate and glutamate metabolism	0	0	1000	0		6.3.5.4			R00483
PSA3-0971	dCDP nucleotidohydrolase	dcdp[c] + h2o[c] -> dcmp[c] + pi[c] + 2 h[c]	(A3-orf02770)	A3-orf02770		Pyrimidine metabolism	0	0	1000	0		3.6.1.12			R01667
PSA3-0972	dCTP nucleotidohydrolase	dctp[c] + h2o[c] -> dcmp[c] + ppi[c] + 2 h[c]	(A3-orf02770)	A3-orf02770		Pyrimidine metabolism	0	0	1000	0		3.6.1.12 3.6.1.65			R01668
PSA3-0973	dUTP nucleotidohydrolase	dutp[c] + h2o[c] -> dump[c] + ppi[c] + 2 h[c]	(A3-orf00799)	A3-orf00799		Pyrimidine metabolism	0	0	1000	0		3.6.1.19 3.6.1.23			R02100
PSA3-0974	ATP:deoxyadenosine 5'-phosphotransferase	atp[c] + dad-2[c] -> adp[c] + damp[c] + h[c]				Purine metabolism	0	0	1000	0		2.7.1.76			R02089
PSA3-0975	Deoxyadenosine:orthophosphate ribosyltransferase	dad-2[c] + pi[c] <=> ade[c] + 2dr1p[c]	(A3-orf03465)	A3-orf03465		Purine metabolism	1	-1000	1000	0		2.4.2.1			R02557
PSA3-0976	Deoxyinosine:orthophosphate ribosyltransferase	din[c] + pi[c] <=> hxan[c] + 2dr1p[c]	(A3-orf03465) or (A3-orf05429)	A3-orf03465 A3-orf05429		Purine metabolism	1	-1000	1000	0		2.4.2.1 2.4.2.4			R02748
PSA3-0977	Dextrin 6-alpha-D-glucanohydrolase	dtr[c] + 20 h2o[c] -> 20 glc-D[c]	(A3-orf05663)	A3-orf05663		Starch and sucrose metabolism	0	0	1000	0		3.2.1.3 3.2.1.10			R01791
PSA3-0978	D-psicose 3-epimerase	psc-D[c] <=> fru[c]					1	-1000	1000	0		5.1.3.30 5.1.3.31			R10817
PSA3-0979	alpha-D-Glucose aldose-ketose-isomerase	glc-D[c] <=> fru[c]				Fructose and mannose metabolism	1	-1000	1000	0		5.3.1.5			R00878
PSA3-0980	citrate hydro-lyase (cis-aconitate-forming)	cit[c] <=> acnt[c] + h2o[c]	(A3-orf03661) or (A3-orf03361) or (A3-orf03344)	A3-orf03661 A3-orf03361 A3-orf03344		Citrate cycle	1	-1000	1000	0		4.2.1.3			R01325
PSA3-0981	isocitrate hydro-lyase (cis-aconitate-forming)	acnt[c] + h2o[c] <=> icit[c]	(A3-orf03661) or (A3-orf03361) or (A3-orf03344)	A3-orf03661 A3-orf03361 A3-orf03344		Citrate cycle	1	-1000	1000	0		4.2.1.3			R01900
PSA3-0982	Uridine ribohydrolase	uri[c] + h2o[c] -> ura[c] + rib-D[c]	(A3-orf01229)	A3-orf01229		Pyrimidine metabolism	0	0	1000	0		3.2.2.3			R01080
PSA3-0983	inosine:phosphate alpha-D-ribosyltransferase	ins[c] + pi[c] <=> hxan[c] + r1p[c]	(A3-orf03465)	A3-orf03465		Purine metabolism	1	-1000	1000	0		2.4.2.1			R01863
PSA3-0984	L-histidine ammonia-lyase (urocanate-forming)	his-L[c] -> uca[c] + nh3[c]	(A3-orf00974)	A3-orf00974		Histidine metabolism	0	0	1000	0		4.3.1.3			R01168
PSA3-0985	4,5-Dihydro-4-oxo-5-imidazolepropanoate hydro-lyase	uca[c] + h2o[c] -> 4idzp[c]				Histidine metabolism	0	0	1000	0		4.2.1.49			R02914
PSA3-0986	4-imidazolone-5-propanoate amidohydrolase	4idzp[c] + h2o[c] -> fmglu[c] + h[c]				Histidine metabolism	0	0	1000	0		3.5.2.7			R02288
PSA3-0987	N-Formimino-L-glutamate formiminohydrolase	fmglu[c] + h2o[c] + h[c] -> glu-L[c] + fmm[c]				Histidine metabolism	0	0	1000	0		3.5.3.8			R02285
PSA3-0988	Formamide amidohydrolase	fmm[c] + h2o[c] -> for[c] + nh3[c]	(A3-orf02071)	A3-orf02071		Glyoxylate and dicarboxylate metabolism	0	0	1000	0		3.5.1.49			R00524
PSA3-0989	5-oxo-L-proline amidohydrolase (ATP-hydrolysing)	atp[c] + pyrglu-L[c] + 2 h2o[c] -> adp[c] + pi[c] + glu-L[c] + h[c]				Glutathione metabolism	0	0	1000	0		3.5.2.9			R00251
PSA3-0990	L-proline:quinone oxidoreductase	pro-L[c] + q9[c] -> 1pyr5c[c] + q9h2[c] + h[c]	(A3-orf01806)	A3-orf01806		Arginine and proline metabolism	0	0	1000	0		1.5.5.2			R01253
PSA3-0991	(S)-1-pyrroline-5-carboxylate:NAD+ oxidoreductase	1pyr5c[c] + nad[c] + 2 h2o[c] -> glu-L[c] + 2 h[c] + nadh[c]	(A3-orf01806)	A3-orf01806		Alanine, aspartate and glutamate metabolism	0	0	1000	0		1.2.1.88			R00707
PSA3-0992	beta-Alaninamide amidohydrolase	alaa[c] + h2o[c] + h[c] <=> ala-B[c] + nh3[c]					1	-1000	1000	0		3.5.1.100			R09648
PSA3-0993	5-Dehydro-4-deoxy-D-glucarate tartronate-semialdehyde-lyase	5ddglr[c] <=> pyr[c] + 2h3oppan[c]				Ascorbate and aldarate metabolism	1	-1000	1000	0		4.1.2.20			R02754
PSA3-0995	Itaconate:CoA ligase (ADP-forming)	atp[c] + itc[c] + coa[c] + h[c] -> adp[c] + pi[c] + itccoa[c]	(A3-orf03615) or (A3-orf03616)	A3-orf03615 A3-orf03615		C5-branched dibasic acid metabolism	0	0	1000	0		6.2.1.5			R02404
PSA3-0996	(3S)-citramalyl-CoA hydro-lyase (itaconyl-CoA-forming)	itccoa[c] + h2o[c] <=> ctmcoa[c]	(A3-orf03873)	A3-orf03873		C5-branched dibasic acid metabolism	1	-1000	1000	0		4.2.1.56			R02491
PSA3-0997	(3S)-citramalyl-CoA pyruvate-lyase (acetyl-CoA-forming)	ctmcoa[c] <=> accoa[c] + pyr[c] + h[c]	(A3-orf03865)	A3-orf03865		C5-branched dibasic acid metabolism	1	-1000	1000	0		4.1.3.25			R00237
PSA3-0998	2-hydroxybutyrate:NAD+ oxidoreductase	2hbut[c] + nad[c] <=> 2obut[c] + nadh[c] + 2 h[c]				Propanoate metabolism	1	-1000	1000	0		1.1.1.27			R01000
PSA3-0999	L-galactonate:NADP+ oxidoreductase	galton-D[c] + nadph[c] + 2 h[c] -> galtn-L[c] + nadp[c]				Pentose and glucuronate interconversions	0	0	1000	0		1.1.1.365 1.1.1.-			R07676
PSA3-1000	L-galactonate hydro-lyase (2-dehydro-3-deoxy-L-galactonate-forming)	galtn-L[c] <=> dhogal[c] + h2o[c]				Pentose and glucuronate interconversions	1	-1000	1000	0		4.2.1.146			R10532
PSA3-1001	2-dehydro-3-deoxy-L-galactonate L-glyceraldehyde-lyase (pyruvate-forming)	dhogal[c] <=> pyr[c] + gald-L[c]				Pentose and glucuronate interconversions	1	-1000	1000	0		4.1.2.54			R10550
PSA3-1002	glycerol:NADP+ oxidoreductase (D/L-glyceraldehyde-forming)	gald-L[c] + nadph[c] + 2 h[c] -> glyc[c] + nadp[c]				Pentose and glucuronate interconversions	0	0	1000	0		1.1.1.372			R10563
PSA3-1003	Octadecenoyl-CoA hydrolase	odecoa[c] + h2o[c] -> coa[c] + ocdcea[c] + h[c]	(A3-orf03384) or (A3-orf01272) or (A3-orf06111)	A3-orf03384 A3-orf01272 A3-orf06111		Fatty acid elongation	0	0	1000	0		3.1.2.2			R09450
PSA3-1004	D-fructose transport via PEP:Pyr PTS	fru[e] + pep[c] -> pyr[c] + f1p[c]	(A3-orf01436 and A3-orf01431)	A3-orf01431 A3-orf01436		Transport	0	0	1000	0		2.7.1.69
PSA3-1005	H2O transport via diffusion	h2o[e] <=> h2o[c]	Spontaneous8	Spontaneous8		Transport	1	-1000	1000	0
PSA3-1006	CO2 transporter via diffusion	co2[e] <=> co2[c]	Spontaneous9	Spontaneous9		Transport	1	-1000	1000	0
PSA3-1007	O2 transport	o2[e] <=> o2[c]	Spontaneous10	Spontaneous10		Transport	1	-1000	1000	0
PSA3-1008	Glycoaldehydye reversible transport	gcald[e] <=> gcald[c]	Spontaneous11	Spontaneous11		Transport	1	-1000	1000	0
PSA3-1009	5mta transport irreversible, extracellular	5mta[c] -> 5mta[e]	Spontaneous12	Spontaneous12		Transport	0	0	1000	0
PSA3-1010	Glycogen Transport	glycogen[e] <=> glycogen[c]	Spontaneous13	Spontaneous13		Transport	1	-1000	1000	0
PSA3-1011	nitrogen transport diffusion	n2[e] <=> n2[c]	Spontaneous14	Spontaneous14		Transport	1	-1000	1000	0
PSA3-1012	Indole acetate transport	iac[c] <=> iac[e]	Spontaneous15	Spontaneous15		Transport	1	-1000	1000	0
PSA3-1013	CO transporter via diffusion	co[e] <=> co[c]	Spontaneous16	Spontaneous16		Transport	1	-1000	1000	0
PSA3-1014	NH3t	nh3[e] <=> nh3[c]	(A3-orf00854) or (A3-orf00856) or (A3-orf02208)	A3-orf00854 A3-orf00856 A3-orf02208		Transport	1	-1000	1000	0
PSA3-1015	iron uptake by channel	fe2[e] -> fe2[c]	(A3-orf02781) or (A3-orf02784) or (A3-orf02811) or (A3-orf02813) or (A3-orf05835) or (A3-orf05837)	A3-orf02781 A3-orf02784 A3-orf02811 A3-orf02813 A3-orf05835 A3-orf05837		Transport	0	0	1000	0
PSA3-1016	glycerol transport via channel	glyc[e] -> glyc[c]	(A3-orf02235)	A3-orf02235		Transport	0	0	1000	0
PSA3-1017	copper export	cu2[c] -> cu2[e]	(A3-orf01368)	A3-orf01368		Transport	0	0	1000	0
PSA3-1018	betaine transport uptake	glyb[e] -> glyb[c]	(A3-orf04465)	A3-orf04465		Transport	0	0	1000	0
PSA3-1019	potassium uptake	k[e] -> k[c]	(A3-orf02500 and A3-orf00027) or (A3-orf03515 and A3-orf03517) or (A3-orf02500 and A3-orf03515) and (A3-orf00027 and A3-orf03517)	A3-orf02500 A3-orf00027 A3-orf03515 A3-orf03517		Transport	0	0	1000	0
PSA3-1020	GLUt2r	h[e] + glu-L[e] <=> glu-L[c] + h[c]	(A3-orf04449)	A3-orf04449		Transport	1	-1000	1000	0
PSA3-1021	Sodium/glutamate symport protein	na[e] + glu-L[e] <=> na[c] + glu-L[c]	(A3-orf00425)	A3-orf00425		Transport	1	-1000	1000	0
PSA3-1022	XANt2	h[e] + xan[e] <=> h[c] + xan[c]	(A3-orf04889) or (A3-orf01330) or (A3-orf04748) or (A3-orf01151)	A3-orf01330 A3-orf04748 A3-orf04889 A3-orf01151		Transport	1	-1000	1000	0
PSA3-1023	L-tyrosine reversible transport via proton symport	h[e] + tyr-L[e] <=> tyr-L[c] + h[c]	(A3-orf04005)	A3-orf04005		Transport	1	-1000	1000	0
PSA3-1024	probable AGCS sodium/alanine/glycine symporter	gly[e] + na[e] <=> gly[c] + na[c]	(A3-orf03138)	A3-orf03138		Transport	1	-1000	1000	0
PSA3-1026	URAt2r	ura[e] + h[e] <=> ura[c] + h[c]	(A3-orf04889) or (A3-orf01330) or (A3-orf04748) or (A3-orf01151)	A3-orf01330 A3-orf04748 A3-orf04889 A3-orf01151		Transport	1	-1000	1000	0
PSA3-1027	Benzoate transport in via proton symport	bza[e] + h[e] <=> bza[c] + h[c]	(A3-orf03905) or (A3-orf03898) or (A3-orf02276)	A3-orf03905 A3-orf03898 A3-orf02276		Transport	1	-1000	1000	0
PSA3-1028	allantoin transport in via proton symport	h[e] + allantoin[e] <=> allantoin[c] + h[c]				Transport	1	-1000	1000	0
PSA3-1029	CHLt2r	h[e] + chol[e] <=> chol[c] + h[c]	(A3-orf00847) or (A3-orf03816) or (A3-orf06245)	A3-orf00847 A3-orf03816 A3-orf06245		Transport	1	-1000	1000	0
PSA3-1030	L-tryptophan reversible transport via proton symport	trp-L[e] + h[e] <=> h[c] + trp-L[c]	(A3-orf04005)	A3-orf04005		Transport	1	-1000	1000	0
PSA3-1031	nitrate transport in via proton symport	no3[e] + h[e] -> no3[c] + h[c]	(A3-orf01287) or (A3-orf01290) or (A3-orf02581)	A3-orf01287 A3-orf01290 A3-orf02581		Transport	0	0	1000	0
PSA3-1032	NO2t2r	h[e] + no2[e] -> no2[c] + h[c]	(A3-orf01287) or (A3-orf01290) or (A3-orf02581)	A3-orf01287 A3-orf01290 A3-orf02581		Transport	0	0	1000	0
PSA3-1033	ILEt2r	h[e] + ile-L[e] -> ile-L[c] + h[c]	(A3-orf03614)	A3-orf03614		Transport	0	0	1000	0
PSA3-1034	L-valine transport in via proton symport	val-L[e] + h[e] -> val-L[c] + h[c]	(A3-orf03614)	A3-orf03614		Transport	0	0	1000	0
PSA3-1035	Thiamine transport in via proton symport	h[e] + thm[e] -> thm[c] + h[c]	(A3-orf01330) or (A3-orf04748)	A3-orf05324 A3-orf04748		Transport	0	0	1000	0
PSA3-1036	L-leucine transport in via proton symport	na[e] + leu-L[e] -> na[c] + leu-L[c]	(A3-orf03854) or (A3-orf03863) or (A3-orf03150) or (A3-orf05303) or (A3-orf05302) or (A3-orf00126 and A3-orf00124) or (A3-orf05873 and A3-orf05875) or (A3-orf00127)	A3-orf00124 A3-orf00126 A3-orf00127 A3-orf03863 A3-orf03854 A3-orf03150 A3-orf05302 A3-orf05303 A3-orf05873 A3-orf05875		Transport	0	0	1000	0
PSA3-1037	L-malate transport in via sodium symport	na[e] + mal-L[e] -> mal-L[c] + na[c]	(A3-orf00630)	A3-orf00630		Transport	0	0	1000	0
PSA3-1038	cytosine transport in via proton symport	h[e] + cytosin[e] -> cytosin[c] + h[c]	(A3-orf05324)	A3-orf05324		Transport	0	0	1000	0
PSA3-1039	SUCCt2 2	2 h[e] + succ[e] -> succ[c] + 2 h[c]	(A3-orf03854) or (A3-orf03863) or (A3-orf03150) or (A3-orf05303) or (A3-orf05302) or (A3-orf00126 and A3-orf00124) or (A3-orf05873 and A3-orf05875) or (A3-orf00127)	A3-orf00124 A3-orf00126 A3-orf00127 A3-orf03863 A3-orf03854 A3-orf03150 A3-orf05302 A3-orf05303 A3-orf05873 A3-orf05875		Transport	0	0	1000	0
PSA3-1040	PROt4	na[e] + pro-L[e] -> pro-L[c] + na[c]	(A3-orf01814) or (A3-orf01808)	A3-orf01814 A3-orf01808		Transport	0	0	1000	0
PSA3-1041	L-leucine reversible transport via proton symport	h[e] + leu-L[e] -> h[c] + leu-L[c]	(A3-orf03614)	A3-orf03614		Transport	0	0	1000	0
PSA3-1042	L-isoleucine transport in via proton symport	na[e] + ile-L[e] -> na[c] + ile-L[c]	(A3-orf03614)	A3-orf03614		Transport	0	0	1000	0
PSA3-1043	malonate transport	maln[e] + na[e] -> maln[c] + na[c]	(A3-orf06281 and A3-orf06280)	A3-orf06280 A3-orf06281		Transport	0	0	1000	0
PSA3-1044	L-malate transport in via proton symport	mal-L[e] + h[e] -> mal-L[c] + h[c]	(A3-orf03854) or (A3-orf03863) or (A3-orf03150) or (A3-orf05303) or (A3-orf05302) or (A3-orf00126 and A3-orf00124) or (A3-orf05873 and A3-orf05875) or (A3-orf00127)	A3-orf00124 A3-orf00126 A3-orf00127 A3-orf03863 A3-orf03854 A3-orf03150 A3-orf05302 A3-orf05303 A3-orf05873 A3-orf05875		Transport	0	0	1000	0
PSA3-1045	Acetate transport	h[e] + ac[e] <=> ac[c] + h[c]	(A3-orf01238) or (A3-orf01986) or (A3-orf05900)	A3-orf01238 A3-orf05900 A3-orf01986		Transport	1	-1000	1000	0
PSA3-1046	Citrate transport	h[e] + cit[e] <=> h[c] + cit[c]	(A3-orf00805)	A3-orf00805		Transport	1	-1000	1000	0
PSA3-1047	Lactate transport	h[e] + lac-L[e] -> lac-L[c] + h[c]	(A3-orf05138) or (A3-orf00753)	A3-orf00753 A3-orf05138		Transport	0	0	1000	0
PSA3-1048	Butanediol transport in/out via proton symport	h[e] + 23butd[e] <=> h[c] + 23butd[c]				Transport	1	-1000	1000	0
PSA3-1049	AKGt2r	h[e] + akg[e] <=> akg[c] + h[c]				Transport	1	-1000	1000	0
PSA3-1050	Lactate transport	h[e] + lac-D[e] -> lac-D[c] + h[c]	(A3-orf05138) or (A3-orf00753)	A3-orf00753 A3-orf05138		Transport	0	0	1000	0
PSA3-1051	sodium/sulfate symport	na[e] + so4[e] <=> na[c] + so4[c]	(A3-orf04709)	A3-orf04709		Transport	1	-1000	1000	0
PSA3-1052	cis-aconitate transport	h[e] + acnt[e] <=> h[c] + acnt[c]	(A3-orf00805)	A3-orf00805		Transport	1	-1000	1000	0
PSA3-1053	uridine transport	h[e] + uri[e] <=> h[c] + uri[c]	(A3-orf04889) or (A3-orf01330) or (A3-orf04748) or (A3-orf01151)	A3-orf01330 A3-orf04748 A3-orf04889 A3-orf01151		Transport	1	-1000	1000	0
PSA3-1054	inosine transport	h[e] + ins[e] <=> h[c] + ins[c]	(A3-orf04889) or (A3-orf01330) or (A3-orf04748) or (A3-orf01151)	A3-orf01330 A3-orf04748 A3-orf04889 A3-orf01151		Transport	1	-1000	1000	0
PSA3-1055	Pyroglutamate/sodium symport	na[e] + pyrglu-L[e] -> pyrglu-L[c] + na[c]				Transport	0	0	1000	0
PSA3-1056	D-glucarate transport	h[e] + glcr[e] <=> h[c] + glcr[c]				Transport	1	-1000	1000	0
PSA3-1057	2-Oxobutanoate transport	h[e] + 2obut[e] <=> h[c] + 2obut[c]				Transport	1	-1000	1000	0
PSA3-1058	Itaconate transport	h[e] + itc[e] <=> h[c] + itc[c]				Transport	1	-1000	1000	0
PSA3-1059	(R)-3-Hydroxybutanoate transport	h[e] + bhb[e] <=> h[c] + bhb[c]				Transport	1	-1000	1000	0
PSA3-1060	2-Hydroxybutanoate transport	h[e] + 2hbut[e] <=> h[c] + 2hbut[c]				Transport	1	-1000	1000	0
PSA3-1061	D-gluconic acid transport	h[e] + glcn[e] <=> h[c] + glcn[c]				Transport	1	-1000	1000	0
PSA3-1062	D-galacturonate transport	h[e] + galton-D[e] <=> h[c] + galton-D[c]				Transport	1	-1000	1000	0
PSA3-1063	Formate transport	for[e] <=> for[c]	(A3-orf03487)	A3-orf03487		Transport	1	-1000	1000	0
PSA3-0994	Propionate/sodium symport	ppa[e] + na[e] <=> ppa[c] + na[c]	(A3-orf01808) or (A3-orf01814)	A3-orf01808 A3-orf01814		Transport	1	-1000	1000	0
PSA3-1064	Pseudomonas stutzeri LPS export by ABC-system	h2o[c] + atp[c] + 9kdo2lpa[c] -> adp[c] + pi[c] + h[c] + 9kdo2lpa[e]	(A3-orf03883) or (A3-orf05742) or (A3-orf06331)	A3-orf03883 A3-orf05742 A3-orf06331		Transport	0	0	1000	0
PSA3-1065	fatty-acid--CoA ligase (n-C14:0) transport	ttdca[e] + h2o[c] + atp[c] -> adp[c] + pi[c] + ttdca[c] + h[c]	(A3-orf01902)	A3-orf00192		Transport	0	0	1000	0
PSA3-1066	THRabc	thr-L[e] + h2o[c] + atp[c] -> adp[c] + pi[c] + h[c] + thr-L[c]	(A3-orf04913 and A3-orf04914 and A3-orf04916 and A3-orf04917 and A3-orf04918)	A3-orf04913 A3-orf04914 A3-orf04916 A3-orf04917 A3-orf04918		Transport	0	0	1000	0
PSA3-1067	ornithine transport via ABC system	orn[e] + h2o[c] + atp[c] -> orn[c] + adp[c] + pi[c] + h[c]	(A3-orf06247 and A3-orf06246 and A3-orf06248) or (A3-orf06247 and A3-orf06246 and A3-orf06250)	A3-orf06246 A3-orf06247 A3-orf06248 A3-orf06250		Transport	0	0	1000	0
PSA3-1068	zinc transport in via ABC system	zn[e] + h2o[c] + atp[c] -> adp[c] + pi[c] + zn[c] + h[c]	(A3-orf00067 and A3-orf00064 and A3-orf00069)	A3-orf00064 A3-orf00067 A3-orf00069		Transport	0	0	1000	0
PSA3-1069	ILEabc	ile-L[e] + h2o[c] + atp[c] -> adp[c] + pi[c] + ile-L[c] + h[c]	(A3-orf04575 and A3-orf04573 and A3-orf04572 and A3-orf04571 and A3-orf04570) or (A3-orf00722 and A3-orf00723 and A3-orf00724 and A3-orf00725 and A3-orf00728) or (A3-orf04913 and A3-orf04914 and A3-orf04916 and A3-orf04917 and A3-orf04918)	A3-orf00722 A3-orf00723 A3-orf00724 A3-orf00725 A3-orf00728 A3-orf04570 A3-orf04571 A3-orf04572 A3-orf04573 A3-orf04575 A3-orf04913 A3-orf04914 A3-orf04918 A3-orf04916 A3-orf04917		Transport	0	0	1000	0
PSA3-1070	D-mannitol transport via ABC system	mnl[e] + h2o[c] + atp[c] -> adp[c] + mnl[c] + pi[c] + h[c]	(A3-orf03119 and A3-orf03124 and A3-orf03121) or (A3-orf03119 and A3-orf03124 and A3-orf03123)	A3-orf03124 A3-orf03123 A3-orf03121 A3-orf03119		Transport	0	0	1000	0
PSA3-1071	ASPabc	asp-L[e] + h2o[c] + atp[c] -> adp[c] + pi[c] + asp-L[c] + h[c]	(A3-orf01711 and A3-orf01715 and A3-orf01712 and A3-orf01714)	A3-orf01711 A3-orf01715 A3-orf01712 A3-orf01714		Transport	0	0	1000	0
PSA3-1072	L-lysine transport via ABC system	lys-L[e] + h2o[c] + atp[c] -> adp[c] + lys-L[c] + pi[c] + h[c]	(A3-orf06246 and A3-orf06247 and A3-orf06250) or (A3-orf06246 and A3-orf06247 and A3-orf06248)	A3-orf06246 A3-orf06247 A3-orf06248 A3-orf06250		Transport	0	0	1000	0
PSA3-1073	LEUabc	leu-L[e] + h2o[c] + atp[c] -> adp[c] + pi[c] + h[c] + leu-L[c]	(A3-orf04575 and A3-orf04573 and A3-orf04572 and A3-orf04571 and A3-orf04570) or (A3-orf00722 and A3-orf00723 and A3-orf00724 and A3-orf00725 and A3-orf00728) or (A3-orf04913 and A3-orf04914 and A3-orf04916 and A3-orf04917 and A3-orf04918)	A3-orf00722 A3-orf00723 A3-orf00724 A3-orf00725 A3-orf00728 A3-orf04570 A3-orf04571 A3-orf04572 A3-orf04573 A3-orf04575 A3-orf04913 A3-orf04914 A3-orf04918 A3-orf04916 A3-orf04917		Transport	0	0	1000	0
PSA3-1074	L-glutamine transport via ABC system	gln-L[e] + h2o[c] + atp[c] -> adp[c] + pi[c] + gln-L[c] + h[c]	(A3-orf01715) or (A3-orf00021 and A3-orf00022 and A3-orf00024) or (A3-orf00021 and A3-orf00023 and A3-orf00024)	A3-orf01715 A3-orf00021 A3-orf00022 A3-orf00023 A3-orf00024		Transport	0	0	1000	0
PSA3-1075	ARGabc	arg-L[e] + h2o[c] + atp[c] -> adp[c] + arg-L[c] + pi[c] + h[c]	(A3-orf00021 and A3-orf00022 and A3-orf00024) or (A3-orf00021 and A3-orf00023 and A3-orf00024) or (A3-orf06247 and A3-orf06248 and A3-orf06246) or (A3-orf06247 and A3-orf06250 and A3-orf06246)	A3-orf06246 A3-orf06247 A3-orf06248 A3-orf06250 A3-orf00021 A3-orf00022 A3-orf00023 A3-orf00024		Transport	0	0	1000	0
PSA3-1076	Nitrate ABC transport	no3[e] + h2o[c] + atp[c] -> adp[c] + pi[c] + no3[c] + h[c]	(A3-orf06218 and A3-orf06220 and A3-orf06222) or (A3-orf06218 and A3-orf04494 and A3-orf06222) or (A3-orf02588 and A3-orf06220 and A3-orf06222) or (A3-orf02588 and A3-orf04494 and A3-orf06222)	A3-orf06218 A3-orf06220 A3-orf06222 A3-orf02588 A3-orf04494		Transport	0	0	1000	0
PSA3-1077	4-Aminobutyrate transport via ABC system	4abut[e] + h2o[c] + atp[c] -> adp[c] + 4abut[c] + pi[c] + h[c]	(A3-orf04575 and A3-orf04573 and A3-orf04572 and A3-orf04571 and A3-orf04570)	A3-orf04570 A3-orf04571 A3-orf04572 A3-orf04573 A3-orf04575		Transport	0	0	1000	0
PSA3-1078	SULabc	so4[e] + h2o[c] + atp[c] -> adp[c] + so4[c] + pi[c] + h[c]	(A3-orf00447 and A3-orf00448 and A3-orf00451) or (A3-orf00447 and A3-orf00449 and A3-orf00451)	A3-orf00447 A3-orf00448 A3-orf00449 A3-orf00451		Transport	0	0	1000	0
PSA3-1079	Glucose ABC transport	glc-D[e] + h2o[c] + atp[c] -> adp[c] + glc-D[c] + pi[c] + h[c]	(A3-orf02534 and A3-orf02528 and A3-orf02531) or (A3-orf02534 and A3-orf02528 and A3-orf02530)	A3-orf02534 A3-orf02531 A3-orf02530 A3-orf02528		Transport	0	0	1000	0
PSA3-1080	CYSabc	cys-L[e] + h2o[c] + atp[c] -> adp[c] + cys-L[c] + pi[c] + h[c]	(A3-orf01715) or (A3-orf02905 and A3-orf02907 and A3-orf02904)	A3-orf01715 A3-orf02907 A3-orf02905 A3-orf02904		Transport	0	0	1000	0
PSA3-1081	molybdate transport via ABC system	mbd[e] + h2o[c] + atp[c] -> adp[c] + pi[c] + mbd[c] + h[c]	(A3-orf01898 and A3-orf01899 and A3-orf01895)	A3-orf01898 A3-orf01895 A3-orf01899		Transport	0	0	1000	0
PSA3-1082	SPMDabc	spmd[e] + h2o[c] + atp[c] -> adp[c] + pi[c] + h[c] + spmd[c]	(A3-orf00108 and A3-orf00115 and A3-orf00114 and A3-orf00112) or (A3-orf00110 and A3-orf00115 and A3-orf00114 and A3-orf00112) or (A3-orf01025 and A3-orf01029 and A3-orf01027 and A3-orf01024)	A3-orf00108 A3-orf00110 A3-orf00112 A3-orf00114 A3-orf00115 A3-orf01024 A3-orf01025 A3-orf01027 A3-orf01029		Transport	0	0	1000	0
PSA3-1083	phosphate transport via ABC system	pi[e] + h2o[c] + atp[c] -> adp[c] + 2 pi[c] + h[c]	(A3-orf06106 and A3-orf06108 and A3-orf06110 and A3-orf06104) or (A3-orf06106 and A3-orf06109 and A3-orf06110 and A3-orf06104)	A3-orf06104 A3-orf06106 A3-orf06108 A3-orf06110 A3-orf06109		Transport	0	0	1000	0
PSA3-1084	putrescine transport via ABC system	ptrc[e] + h2o[c] + atp[c] -> adp[c] + ptrc[c] + pi[c] + h[c]	(A3-orf00108 and A3-orf00115 and A3-orf00114 and A3-orf00112) or (A3-orf00110 and A3-orf00115 and A3-orf00114 and A3-orf00112) or (A3-orf01025 and A3-orf01029 and A3-orf01027 and A3-orf01024)	A3-orf00108 A3-orf00110 A3-orf00112 A3-orf00114 A3-orf00115 A3-orf01024 A3-orf01025 A3-orf01027 A3-orf01029		Transport	0	0	1000	0
PSA3-1085	thiosulfate transport via ABC system	tsul[e] + h2o[c] + atp[c] -> adp[c] + tsul[c] + pi[c] + h[c]	(A3-orf00447 and A3-orf00448 and A3-orf00451) or (A3-orf00447 and A3-orf00449 and A3-orf00451)	A3-orf00447 A3-orf00448 A3-orf00449 A3-orf00451		Transport	0	0	1000	0
PSA3-1086	phosphonate transport via ABC system	pp[e] + h2o[c] + atp[c] -> adp[c] + pi[c] + h[c] + pp[c]	(A3-orf04564 and A3-orf04567 and A3-orf04566) or (A3-orf04564 and A3-orf04567 and A3-orf03386) or (A3-orf04564 and A3-orf04568 and A3-orf04566) or (A3-orf04564 and A3-orf04568 and A3-orf03386) or (A3-orf05830 and A3-orf04567 and A3-orf04566) or (A3-orf05830 and A3-orf04567 and A3-orf03386) or (A3-orf05830 and A3-orf04568 and A3-orf04566) or (A3-orf05830 and A3-orf04568 and A3-orf03386) or (A3-orf…	A3-orf03386 A3-orf04564 A3-orf04566 A3-orf04567 A3-orf04568 A3-orf05830 A3-orf01424 A3-orf01602 A3-orf01675 A3-orf01719 A3-orf03573 A3-orf04297		Transport	0	0	1000	0
PSA3-1087	iron (II) transport via ABC system	fe3[e] + h2o[c] + atp[c] -> adp[c] + fe3[c] + pi[c] + h[c]	(A3-orf04596 and A3-orf06177 and A3-orf06175)	A3-orf04596 A3-orf06175 A3-orf06177		Transport	0	0	1000	0
PSA3-1088	L-alanine transport via ABC system	ala-L[e] + h2o[c] + atp[c] -> adp[c] + pi[c] + ala-L[c] + h[c]	(A3-orf04575 and A3-orf04573 and A3-orf04572 and A3-orf04571 and A3-orf04570) or (A3-orf00722 and A3-orf00723 and A3-orf00724 and A3-orf00725 and A3-orf00728) or (A3-orf04913 and A3-orf04914 and A3-orf04916 and A3-orf04917 and A3-orf04918)	A3-orf00722 A3-orf00723 A3-orf00724 A3-orf00725 A3-orf00728 A3-orf04570 A3-orf04571 A3-orf04572 A3-orf04573 A3-orf04575 A3-orf04913 A3-orf04914 A3-orf04918 A3-orf04916 A3-orf04917		Transport	0	0	1000	0
PSA3-1089	d-alanine transport via ABC system	ala-D[e] + h2o[c] + atp[c] -> adp[c] + pi[c] + ala-D[c] + h[c]	(A3-orf04575 and A3-orf04573 and A3-orf04572 and A3-orf04571 and A3-orf04570) or (A3-orf00722 and A3-orf00723 and A3-orf00724 and A3-orf00725 and A3-orf00728) or (A3-orf04913 and A3-orf04914 and A3-orf04916 and A3-orf04917 and A3-orf04918)	A3-orf00722 A3-orf00723 A3-orf00724 A3-orf00725 A3-orf00728 A3-orf04570 A3-orf04571 A3-orf04572 A3-orf04573 A3-orf04575 A3-orf04913 A3-orf04914 A3-orf04918 A3-orf04916 A3-orf04917		Transport	0	0	1000	0
PSA3-1090	GLUabc	glu-L[e] + h2o[c] + atp[c] -> glu-L[c] + adp[c] + pi[c] + h[c]	(A3-orf00024 and A3-orf00023 and A3-orf00021) or (A3-orf00024 and A3-orf00022 and A3-orf00021)	A3-orf00021 A3-orf00022 A3-orf00023 A3-orf00024		Transport	0	0	1000	0
PSA3-1091	VALabc	val-L[e] + h2o[c] + atp[c] -> adp[c] + val-L[c] + pi[c] + h[c]	(A3-orf04575 and A3-orf04573 and A3-orf04572 and A3-orf04571 and A3-orf04570) or (A3-orf00722 and A3-orf00723 and A3-orf00724 and A3-orf00725 and A3-orf00728) or (A3-orf04913 and A3-orf04914 and A3-orf04916 and A3-orf04917 and A3-orf04918)	A3-orf00722 A3-orf00723 A3-orf00724 A3-orf00725 A3-orf00728 A3-orf04570 A3-orf04571 A3-orf04572 A3-orf04573 A3-orf04575 A3-orf04913 A3-orf04914 A3-orf04918 A3-orf04916 A3-orf04917		Transport	0	0	1000	0
PSA3-1092	Pseudomonas Common O polysaccharide transport by ABC system	h2o[c] + atp[c] + polysac[c] -> adp[c] + pi[c] + h[c] + polysac[e]	(A3-orf01503 and A3-orf01505 and A3-orf01506)	A3-orf01503 A3-orf01505 A3-orf01506		Transport	0	0	1000	0
PSA3-1093	L-asparagine transport via ABC system	h2o[c] + atp[c] + asn-L[e] -> asn-L[c] + adp[c] + pi[c] + h[c]	(A3-orf01715)	A3-orf01715		Transport	0	0	1000	0
PSA3-1095	L-tyrosine transport via ABC system	h2o[c] + atp[c] + tyr-L[e] -> tyr-L[c] + adp[c] + pi[c] + h[c]	(A3-orf01715)	A3-orf01715		Transport	0	0	1000	0
PSA3-1096	Maltose Transport	h2o[c] + atp[c] + malt[e] -> adp[c] + pi[c] + h[c] + malt[c]	(A3-orf05175 and A3-orf05173 and A3-orf05170 and A3-orf05156) or (A3-orf05187 and A3-orf05173 and A3-orf05170 and A3-orf05156) or (A3-orf05175 and A3-orf05173 and A3-orf05171 and A3-orf05156) or (A3-orf05187 and A3-orf05173 and A3-orf05171 and A3-orf05156)	A3-orf05156 A3-orf05170 A3-orf05171 A3-orf05173 A3-orf05175 A3-orf05187		Transport	0	0	1000	0
PSA3-1097	IR08789	h2o[c] + atp[c] + met-L[e] -> met-L[c] + adp[c] + pi[c] + h[c]	(A3-orf00056 and A3-orf00058 and A3-orf00061) or (A3-orf01715)	A3-orf00056 A3-orf00058 A3-orf00061 A3-orf01715		Transport	0	0	1000	0
PSA3-1098	Urea transport in via ABC transport	urea[e] + h2o[c] + atp[c] -> adp[c] + pi[c] + urea[c] + h[c]	(A3-orf02064 and A3-orf02066 and A3-orf02068 and A3-orf02069 and A3-orf02070) or (A3-orf05570 and A3-orf05572 and A3-orf05575 and A3-orf05576 and A3-orf05577)	A3-orf02064 A3-orf02066 A3-orf02068 A3-orf02069 A3-orf02070 A3-orf05570 A3-orf05572 A3-orf05575 A3-orf05576 A3-orf05577		Transport	0	0	1000	0
PSA3-1099	potassium efflux via ABC transport	k[c] + atp[c] + h2o[c] -> k[e] + pi[c] + adp[c] + h[c]	(A3-orf00901 and A3-orf01262 and A3-orf05812) or (A3-orf01360 and A3-orf01262 and A3-orf05812) or (A3-orf00901 and A3-orf02899 and A3-orf05812) or (A3-orf01360 and A3-orf02899 and A3-orf05812) or (A3-orf00901 and A3-orf02900 and A3-orf05812) or (A3-orf01360 and A3-orf02900 and A3-orf05812) or (A3-orf00901 and A3-orf04763 and A3-orf05812) or (A3-orf01360 and A3-orf04763 and A3-orf05812) or (A3-orf…	A3-orf00901 A3-orf01360 A3-orf03535 A3-orf03537 A3-orf03538 A3-orf01262 A3-orf02899 A3-orf02900 A3-orf04763 A3-orf05812		Transport	0	0	1000	0
PSA3-1100	copper transport in via ABC system	cu2[e] + h2o[c] + atp[c] -> adp[c] + pi[c] + cu2[c] + h[c]	(A3-orf02686) or (A3-orf05393)	A3-orf02686 A3-orf05393		transport	0	0	1000	0
PSA3-1101	Pseudomonas dextrin transport by ABC system	h2o[c] + atp[c] + dtr[e] -> adp[c] + pi[c] + h[c] + dtr[c]	(A3-orf01503 and A3-orf01505 and A3-orf01506)	A3-orf01503 A3-orf01505 A3-orf01506		Transport	0	0	1000	0
PSA3-1102	D-psicose ABC transport	psc-D[e] + h2o[c] + atp[c] -> adp[c] + psc-D[c] + pi[c] + h[c]	(A3-orf02534 and A3-orf02528 and A3-orf02531) or (A3-orf02534 and A3-orf02528 and A3-orf02530)	A3-orf02534 A3-orf02531 A3-orf02530 A3-orf02528		Transport	0	0	1000	0
PSA3-1103	Urocanate ABC transport	uca[e] + h2o[c] + atp[c] -> adp[c] + uca[c] + pi[c] + h[c]				Transport	0	0	1000	0
PSA3-1104	beta-alaninamide ABC transport	alaa[e] + h2o[c] + atp[c] -> adp[c] + pi[c] + alaa[c] + h[c]				Transport	0	0	1000	0
PSA3-1105	arginine/ornithine antiporter	arg-L[e] + orn[c] <=> orn[e] + arg-L[c]	(A3-orf06029) or (A3-orf02182) or (A3-orf02265) or (A3-orf06093)	A3-orf06029 A3-orf02182 A3-orf02265 A3-orf06093		Transport	1	-1000	1000	0
PSA3-1106	sodium proton antiporter (H:NA is 1:1)	h[e] + na[c] -> na[e] + h[c]	(A3-orf06421 and A3-orf06423 and A3-orf06425 and A3-orf06426 and A3-orf06429 and A3-orf06431 and A3-orf06433) or (A3-orf06421 and A3-orf06423 and A3-orf06425 and A3-orf06428 and A3-orf06429 and A3-orf06431 and A3-orf06433) or (A3-orf04706) or (A3-orf02819) or (A3-orf02121 and A3-orf02122 and A3-orf02124 and A3-orf02125 and A3-orf02126 and A3-orf02127) or (A3-orf01871)	A3-orf06421 A3-orf06423 A3-orf06425 A3-orf06426 A3-orf06429 A3-orf06431 A3-orf06433 A3-orf06428 A3-orf04706 A3-orf02819 A3-orf02121 A3-orf02122 A3-orf02124 A3-orf02125 A3-orf02126 A3-orf02127 A3-orf01871		Transport	0	0	1000	0
PSA3-1107	cobalt transport out via antiport	h[e] + cobalt2[c] -> cobalt2[e] + h[c]	(A3-orf03234) or (A3-orf03231) or (A3-orf03233) or (A3-orf00734) or (A3-orf01725) or (A3-orf02816) or (A3-orf03294) or (A3-orf03297) or (A3-orf05349)	A3-orf03234 A3-orf03233 A3-orf03231 A3-orf00734 A3-orf01725 A3-orf02816 A3-orf03294 A3-orf03297 A3-orf05349		Transport	0	0	1000	0
PSA3-1108	cadmium transport out via antiport	h[e] + cd2[c] -> cd2[e] + h[c]	(A3-orf03234) or (A3-orf03231) or (A3-orf03233)	A3-orf03234 A3-orf03233 A3-orf03231		Transport	0	0	1000	0
PSA3-1109	zinc transport out via antiport	zn[c] -> zn[e]	(A3-orf03234 and A3-orf03231 and A3-orf03233) or (A3-orf03294 and A3-orf03297 and A3-orf03299)	A3-orf03234 A3-orf03233 A3-orf03231 A3-orf03294 A3-orf03297 A3-orf03299		Transport	0	0	1000	0
Ex_mbd[e]	Molybdate Exchange	mbd[e] <=>				Exchange	1	0	1000	0
Ex_ala-L[e]	L-Alanine Exchange	ala-L[e] <=>				Exchange	1	0	1000	0
Ex_23butd[e]	(R,R)-Butane-2,3-diol Exchange	23butd[e] <=>				Exchange	1	0	1000	0
Ex_akg[e]	2-Oxoglutarate exchange	akg[e] <=>				Exchange	1	0	1000	0
Ex_succ[e]	Succinate exchange	succ[e] <=>				Exchange	1	0	1000	0
Ex_thm[e]	Thiamin exchange	thm[e] <=>				Exchange	1	0	1000	0
Ex_cobalt2[e]	Cobalt exchange	cobalt2[e] <=>				Exchange	1	0	1000	0
Ex_lys-L[e]	L-Lysine exchange	lys-L[e] <=>				Exchange	1	0	1000	0
Ex_ptrc[e]	Putrescine exchange	ptrc[e] <=>				Exchange	1	0	1000	0
Ex_cit[e]	Citrate exchange	cit[e] <=>				Exchange	1	0	1000	0
Ex_no2[e]	Nitrite exchange	no2[e] <=>				Exchange	1	0	1000	0
Ex_xan[e]	Xanthine exchange	xan[e] <=>				Exchange	1	0	1000	0
Ex_9kdo2lpa[e]	LPS core precursor 9+KDO2-lipidA exchange	9kdo2lpa[e] <=>				Exchange	1	0	1000	0
Ex_glyb[e]	Betaine exchange	glyb[e] <=>				Exchange	1	0	1000	0
Ex_chol[e]	Choline exchange	chol[e] <=>				Exchange	1	0	1000	0
Ex_ala-D[e]	D-Alanine exchange	ala-D[e] <=>				Exchange	1	0	1000	0
Ex_cys-L[e]	L-Cysteine exchange	cys-L[e] <=>				Exchange	1	0	1000	0
Ex_arg-L[e]	L-Arginine exchange	arg-L[e] <=>				Exchange	1	0	1000	0
Ex_glyc[e]	Glycerol exchange	glyc[e] <=>				Exchange	1	0	1000	0
Ex_ile-L[e]	L-Isoleucine exchange	ile-L[e] <=>				Exchange	1	0	1000	0
Ex_n2[e]	Nitrogen exchange	n2[e] <=>				Exchange	1	0	1000	0
Ex_tsul[e]	Thiosulfate exchange	tsul[e] <=>				Exchange	1	0	1000	0
Ex_spmd[e]	Spermidine exchange	spmd[e] <=>				Exchange	1	0	1000	0
Ex_met-L[e]	L-Methionine exchange	met-L[e] <=>				Exchange	1	0	1000	0
Ex_allantoin[e]	Allantoin exchange	allantoin[e] <=>				Exchange	1	0	1000	0
Ex_leu-L[e]	L-Leucine exchange	leu-L[e] <=>				Exchange	1	0	1000	0
Ex_asn-L[e]	L-Asparagine exchange	asn-L[e] <=>				Exchange	1	0	1000	0
Ex_cd2[e]	Cadmium exchange	cd2[e] <=>				Exchange	1	0	1000	0
Ex_cu2[e]	Copper exchange	cu2[e] <=>				Exchange	1	0	1000	0
Ex_gcald[e]	Glycolaldehyde exchange	gcald[e] <=>				Exchange	1	0	1000	0
Ex_mnl[e]	Mannitol exchange	mnl[e] <=>				Exchange	1	0	1000	0
Ex_orn[e]	L-Ornithine exchange	orn[e] <=>				Exchange	1	0	1000	0
Ex_co2[e]	CO2 exchange	co2[e] <=>				Exchange	1	0	1000	0
Ex_4abut[e]	4-Aminobutanoate exchange	4abut[e] <=>				Exchange	1	0	1000	0
Ex_cytosin[e]	Cytosine exchange	cytosin[e] <=>				Exchange	1	0	1000	0
Ex_pp[e]	Phosphonate exchange	pp[e] <=>				Exchange	1	0	1000	0
Ex_no3[e]	Nitrate exchange	no3[e] <=>				Exchange	1	0	1000	0
Ex_ura[e]	Uracil exchange	ura[e] <=>				Exchange	1	0	1000	0
Ex_maln[e]	Malonate exchange	maln[e] <=>				Exchange	1	0	1000	0
Ex_mal-L[e]	(S)-Malate[e] exchange	mal-L[e] <=>				Exchange	1	0	1000	0
Ex_glc-D[e]	D-Glucose exchange	glc-D[e] <=>				Exchange	1	-2.2	1000	0
Ex_ac[e]	Acetate exchange	ac[e] <=>				Exchange	1	0	1000	0
Ex_tyr-L[e]	L-Tyrosine exchange	tyr-L[e] <=>				Exchange	1	0	1000	0
Ex_fru[e]	D-Fructose exchange	fru[e] <=>				Exchange	1	0	1000	0
Ex_gln-L[e]	L-Glutamine exchange	gln-L[e] <=>				Exchange	1	0	1000	0
Ex_ttdca[e]	Myristic acid exchange	ttdca[e] <=>				Exchange	1	0	1000	0
Ex_thr-L[e]	L-Threonine exchange	thr-L[e] <=>				Exchange	1	0	1000	0
Ex_pro-L[e]	L-Proline exchange	pro-L[e] <=>				Exchange	1	0	1000	0
Ex_asp-L[e]	L-Aspartate exchange	asp-L[e] <=>				Exchange	1	0	1000	0
Ex_bza[e]	Benzoate exchange	bza[e] <=>				Exchange	1	0	1000	0
Ex_lac-L[e]	(S)-Lactate exchange	lac-L[e] <=>				Exchange	1	0	1000	0
Ex_gly[e]	Glycine exchange	gly[e] <=>				Exchange	1	0	1000	0
Ex_glu-L[e]	L-Glutamate exchange	glu-L[e] <=>				Exchange	1	0	1000	0
Ex_trp-L[e]	L-Tryptophan exchange	trp-L[e] <=>				Exchange	1	0	1000	0
Ex_val-L[e]	L-Valine exchange	val-L[e] <=>				Exchange	1	0	1000	0
Ex_glycogen[e]	Glycogen exchange	glycogen[e] <=>				Exchange	1	0	1000	0
Ex_malt[e]	Maltose exchange	malt[e] <=>				Exchange	1	0	1000	0
Ex_lac-D[e]	(R)-Lactate exchange	lac-D[e] <=>				Exchange	1	0	1000	0
Ex_iac[e]	Indole acetate exchange	iac[e] <=>				Exchange	1	0	1000	0
Ex_5mta[e]	EX EC0143	5mta[e] <=>				Exchange	1	0	1000	0
Ex_fe3[e]	Fe(III) exchange	fe3[e] <=>				Exchange	1	0	1000	0
Ex_urea[e]	urea exchange	urea[e] <=>				Exchange	1	0	1000	0
Ex_polysac[e]	polysaccharide exchange	polysac[e] <=>				Exchange	1	0	1000	0
Ex_co[e]	CO exchange	co[e] <=>				Exchange	1	0	1000	0
Ex_dtr[e]	Dextrin exchange	dtr[e] <=>				Exchange	1	0	1000	0
Ex_psc-D[e]	D-psicose exchange	psc-D[e] <=>				Exchange	1	0	1000	0
Ex_acnt[e]	cis-aconitate exchange	acnt[e] <=>				Exchange	1	0	1000	0
Ex_uri[e]	uridine exchange	uri[e] <=>				Exchange	1	0	1000	0
Ex_ins[e]	inosine exchange	ins[e] <=>				Exchange	1	0	1000	0
Ex_uca[e]	Urocanate exchange	uca[e] <=>				Exchange	1	0	1000	0
Ex_pyrglu[e]	Pyroglutamate exchange	pyrglu-L[e] <=>				Exchange	1	0	1000	0
Ex_alaa[e]	beta-alaninamide exchange	alaa[e] <=>				Exchange	1	0	1000	0
Ex_glcr[e]	D-glucarate exchange	glcr[e] <=>				Exchange	1	0	1000	0
Ex_ppa[e]	propionate exchange	ppa[e] <=>				Exchange	1	0	1000	0
Ex_2obut[e]	2-Oxobutanoate exchange	2obut[e] <=>				Exchange	1	0	1000	0
Ex_itc[e]	Itaconate exchange	itc[e] <=>				Exchange	1	0	1000	0
Ex_bhb[e]	(R)-3-Hydroxybutanoate exchange	bhb[e] <=>				Exchange	1	0	1000	0
Ex_2hbut[e]	2-hydroxybutanoate exchange	2hbut[e] <=>				Exchange	1	0	1000	0
Ex_glcn[e]	D-gluconic acid exchange	glcn[e] <=>				Exchange	1	0	1000	0
Ex_galton-D[e]	D-galacturonate exchange	galton-D[e] <=>				Exchange	1	0	1000	0
Ex_for[e]	Formate exchange	for[e] <=>				Exchange	1	0	1000	0
Ex_pi[e]	Orthophosphate exchange	pi[e] <=>				Exchange	1	-1000	1000	0
Ex_so4[e]	Sulfate exchange	so4[e] <=>				Exchange	1	-1000	1000	0
Ex_na[e]	Sodium exchange	na[e] <=>				Exchange	1	-1000	1000	0
Ex_nh3[e]	NH4+ exchange	nh3[e] <=>				Exchange	1	-1000	1000	0
Ex_k[e]	Potassium exchange	k[e] <=>				Exchange	1	-1000	1000	0
Ex_fe2[e]	Iron exchange	fe2[e] <=>				Exchange	1	-1000	1000	0
Ex_zn[e]	Zinc exchange	zn[e] <=>				Exchange	1	-1000	1000	0
Ex_h2o[e]	H2O exchange	h2o[e] <=>				Exchange	1	-1000	1000	0
Ex_h[e]	H+ exchnge	h[e] <=>				Exchange	1	-1000	1000	0
Ex_o2[e]	O2 exchange	o2[e] <=>				Exchange	1	-1000	1000	0
PSA3-1110	atp phosphohydrolase	atp[c] + h2o[c] -> adp[c] + pi[c] + h[c]	(A3-orf02405) or (A3-orf04534) or (A3-orf02886)	A3-orf02405 A3-orf04534 A3-orf02886		Purine metabolism	0	0	1000	0		3.6.4.13			R00086
Biomass_Equation_glucose	Biomass ipb-recon	0.6873 ala-L[c] + 0.2864 asp-L[c] + 0.3437 glu-L[c] + 0.2291 phe-L[c] + 0.5728 gly[c] + 0.1146 his-L[c] + 0.2291 ile-L[c] + 0.2864 lys-L[c] + 0.5728 leu-L[c] + 0.2864 asn-L[c] + 0.2864 pro-L[c] + 0.3437 gln-L[c] + 0.2864 arg-L[c] + 0.2864 ser-L[c] + 0.2864 thr-L[c] + 0.4009 val-L[c] + 0.1718 tyr-L[c] + 0.1058 amp[c] + 0.1880 cmp[c] + 0.1880 gmp[c] + 0.1058 ump[c] + 0.0110 damp[c] + 0.0196 dcmp[c]…					0	0	1000	0
Biomass_Equation_nonsugar	Biomass ipb-recon2	0.6873 ala-L[c] + 0.2864 asp-L[c] + 0.3437 glu-L[c] + 0.2291 phe-L[c] + 0.5728 gly[c] + 0.1146 his-L[c] + 0.2291 ile-L[c] + 0.2864 lys-L[c] + 0.5728 leu-L[c] + 0.2864 asn-L[c] + 0.2864 pro-L[c] + 0.3437 gln-L[c] + 0.2864 arg-L[c] + 0.2864 ser-L[c] + 0.2864 thr-L[c] + 0.4009 val-L[c] + 0.1718 tyr-L[c] + 0.1058 amp[c] + 0.1880 cmp[c] + 0.1880 gmp[c] + 0.1058 ump[c] + 0.0110 damp[c] + 0.0196 dcmp[c]…					0	0	1000	1
A001	sn-glycerol 3-phosphate:ubiquinone oxidoreductase	glyc3p[c] + q9[c] -> dhap[c] + q9h2[c]	(A3-orf02230) or (A3-orf04337)	A3-orf02230 A3-orf04337			0	0	1000	0		1.1.5.3			R08657
K001	glycolaldehyde:NAD+ oxidoreductase	gcald[c] + nad[c] + h2o[c] -> glyclt[c] + nadh[c] + h[c]	(A3-orf02798)	A3-orf02798		Glyoxylate and dicarboxylate metabolism	0	0	1000	0		1.2.1.21			R01333
K002	S-methyl-5-thio-D-ribulose-1-phosphate hydro-lyase	5mdru1p[c] -> dkmtpp[c] + h2o[c]				Cysteine and methionine metabolism	0	0	1000	0		4.2.1.109			R07392
K003	5-(methylthio)-2,3-dioxopentyl-phosphate phosphohydrolase (isomerizing)	dkmtpp[c] + h2o[c] -> dh3k5mtp[c] + pi[c]				Cysteine and methionine metabolism	0	0	1000	0		3.1.3.77			R07395
K004	UDP-N-acetyl-D-glucosamine:undecaprenyl-phosphate N-acetyl-D-glucosamine phosphotransferase	uacgam[c] + udcpp[c] -> agdpu[c] + ump[c]					0	0	1000	0		2.7.8.33			R08856
K005	(2E,6E)-farnesyl-diphosphate:isopentenyl-diphosphate cistransferase (adding 8 isopentenyl units)	frdp[c] + 8 ipdp[c] -> 8 ppi[c] + udcpdp[c] + 8 h[c]	(A3-orf02139)	A3-orf02139		Terpenoid backbone biosynthesis	0	0	1000	0		2.5.1.31			R06447
K006	Fatty acid diffusion (C16:0)	hdca[c] <=> hdca[e]	(A3-orf01902)	A3-orf01902		Facilitated diffusion	1	-1000	1000	0
Ex_hdca[s]	Hexadecanoate exchange	hdca[e] <=>				Exchange	1	0	1000	0
K007	Fatty acid diffusion (C12:0)	ddca[e] <=> ddca[c]	(A3-orf01902)	A3-orf01902		Facilitated diffusion	1	-1000	1000	0
Ex_ddca[s]	dodecanoate exchange	ddca[e] <=>				Exchange	1	0	1000	0
K008	Fatty acid diffusion (C14:0)	ttdca[e] <=> ttdca[c]	(A3-orf01902)	A3-orf01902		Facilitated diffusion	1	-1000	1000	0
K009	Fatty acid diffusion (C16:1)	hdcea[e] <=> hdcea[c]	(A3-orf01902)	A3-orf01902		Facilitated diffusion	1	-1000	1000	0
Ex_hdcea[s]	hexadecenoate exchange	hdcea[e] <=>				Exchange	1	0	1000	0
K010	Fatty acid diffusion (C18:0)	ocdca[e] <=> ocdca[c]	(A3-orf01902)	A3-orf01902		Facilitated diffusion	1	-1000	1000	0
Ex_ocdca[s]	hexadecenoate exchange	ocdca[e] <=>				Exchange	1	0	1000	0
K011	Fatty acid diffusion (C20:0)	arach[e] <=> arach[c]	(A3-orf01902)	A3-orf01902		Facilitated diffusion	1	-1000	1000	0
Ex_arach[s]	Arachidic-acid exchange	arach[e] <=>				Exchange	1	0	1000	0

## Sheet: metabolites
Abbreviation	Metabolite description	Metabolite neutral formula	Metabolite charged formula	Metabolite charge	Metabolite Compartment	Metabolite KEGGID	Metabolite PubChemID	Metabolite CheBI ID	Metabolite Inchi String	Metabolite Smile
10fthf[c]	10-Formyltetrahydrofolate	C20H23N7O7	C20H21N7O7	-2	c	C00234
12dmchc[c]	1,2-Dihydroxy-6-methylcyclohexa-3,5-dienecarboxylate	C8H10O4	C8H9O4	-1	c	C06731
13dpg[c]	1,3-Bisphospho-D-glycerate	C3H8O10P2	C3H4O10P2	-4	c	C00236
15dap[c]	Cadaverine	C5H14N2	C5H16N2	2	c	C01672
15gl[c]	1,5-Gluconolactone	C6H10O6	C6H10O6	0	c	C00198
16dmchc[c]	1,6-Dihydroxy-5-methylcyclohexa-2,4-dienecarboxylate	C8H10O4	C8H9O4	-1	c	C06720
1kdo2lpa[c]	Pseudomonas stutzeri LPS core precursor 1 + KDO2-lipidA	C115H209N2O45P2	C115H209N2O45P2	0	c
1pyr[c]	1-pyrroline	C4H7N	C4H8N	1	c	C15668
1pyr5c[c]	(S)-1-Pyrroline-5-carboxylate	C5H7NO2	C5H6NO2	-1	c	C03912
23butd[c]	(R,R)-Butane-2,3-diol	C4H10O2	C4H10O2	0	c	C03044
23butd[e]	(R,R)-Butane-2,3-diol	C4H10O2	C4H10O2	0	e	C03044
htpa[c]	(2S,4S)-4-Hydroxy-2,3,4,5-tetrahydrodipicolinate	C7H9NO5	C7H7NO5	-2	c	C20258
23dhmb[c]	(R)-2,3-Dihydroxy-3-methylbutanoate	C5H10O4	C5H9O4	-1	c	C04272
23dhmp[c]	(R)-2,3-Dihydroxy-3-methylpentanoate	C6H12O4	C6H11O4	-1	c	C06007
23dtle[c]	2,3-Dihydroxytoluene	C7H8O2	C7H8O2	0	c	C02923
25aics[c]	1-(5-Phosphoribosyl)-5-amino-4-(N-succinocarboxamide)-imidazole	C13H19N4O12P	C13H15N4O12P	-4	c	C04823
25daaop[c]	2,5-Diamino-6-(5-triphosphoryl-3,4-trihydroxy-2-oxopentyl)-amino-4-oxopyrimidine	C9H18N5O14P3	C9H15N5O14P3	-3	c	C06148
25dahprap[c]	2,5-Diamino-6-hydroxy-4-(5-phosphoribosylamino)-pyrimidine	C9H16N5O8P	C9H14N5O8P	-2	c	C01304
25dho[c]	2,5-Dihydro-5-oxofuran-2-acetate	C6H6O4	C6H5O4	-1	c	C04105
26dap-LL[c]	LL-2,6-Diaminoheptanedioate	C7H14N2O4	C7H14N2O4	0	c	C00666
26dap-M[c]	meso-2,6-Diaminoheptanedioate	C7H14N2O4	C7H14N2O4	0	c	C00680
2ahbut[c]	(S)-2-Aceto-2-hydroxybutanoate	C6H10O4	C6H9O4	-1	c	C06006
2ahhmd[c]	2-Amino-7,8-dihydro-4-hydroxy-6-(diphosphooxymethyl)pteridine	C7H11N5O8P2	C7H9N5O8P2	-2	c	C04807
2ahhmp[c]	2-Amino-4-hydroxy-6-hydroxymethyl-7,8-dihydropteridine	C7H9N5O2	C7H9N5O2	0	c	C01300
2c25dho[c]	2-Carboxy-2,5-dihydro-5-oxofuran-2-acetate	C7H6O6	C7H4O6	-2	c	C01278
2cle[c]	2-Chloroethanol	C2H5ClO	C2H5ClO	0	c	C06753
2cpr5p[c]	1-(2-Carboxyphenylamino)-1-deoxy-D-ribulose 5-phosphate	C12H16NO9P	C12H13NO9P	-3	c	C01302
2dda7p[c]	2-Dehydro-3-deoxy-D-arabino-heptonate 7-phosphate	C7H13O10P	C7H10O10P	-3	c	C04691
2dh3dpglc[c]	2-Dehydro-3-deoxy-6-phospho-D-gluconate	C6H11O9P	C6H8O9P	-3	c	C04442
2dhp[c]	2-Dehydropantoate	C6H10O4	C6H9O4	-1	c	C00966
2dr1p[c]	2-Deoxy-D-ribose 1-phosphate	C5H11O7P	C5H9O7P	-2	c	C00672
2fb[c]	2-Fluorobenzoate	C7H5FO2	C7H4FO2	-1	c	C02359
2h3oppan[c]	2-Hydroxy-3-oxopropanoate	C3H4O4	C3H3O4	-1	c	C01146
2hcinnm[c]	cis-2-Hydroxy cinnamate	C9H8O3	C9H7O3	-1	c	C05838
2hetpp[c]	2-(alpha-Hydroxyethyl)thiamine diphosphate	C14H23N4O8P2S	C14H22N4O8P2S	-1	c	C05125
2hplac[c]	2-Hydroxyphenylacetate	C8H8O3	C8H7O3	-1	c	C05852
2ippm[c]	2-Isopropylmaleate	C7H10O4	C7H8O4	-2	c	C02631
2kdo2lpa[c]	Pseudomonas stutzeri LPS core precursor 2 + KDO2-lipidA	C122H222N2O51P2	C122H222N2O51P2	0	c	0
2kmb[c]	2-keto-4-methylthiobutyrate	C5H8O3S	C5H7O3S	-1	c	C01180
2macoa[c]	2-Methylacetoacetyl-CoA	C26H42N7O18P3S	C26H38N7O18P3S	-4	c	C03344
2mahmp[c]	2-Methyl-4-amino-5-hydroxymethylpyrimidine diphosphate	C6H11N3O7P2	C6H9N3O7P2	-2	c	C04752
2mbacp[c]	2-methylbutanoyl-ACP	C5H9OSR	C5H9OSR	0	c
2mbcoa[c]	2-Methylbutanoyl-CoA	C26H44N7O17P3S	C26H40N7O17P3S	-4	c	C01033
2mcit[c]	2-Methylcitrate	C7H10O7	C7H7O7	-3	c	C02225
2mcrotcoa[c]	2-Methylbut-2-enoyl-CoA	C26H42N7O17P3S	C26H38N7O17P3S	-4	c	C03345
2me4p[c]	2-C-Methyl-D-erythritol 4-phosphate	C5H13O7P	C5H11O7P	-2	c	C11434
2mecdp[c]	2-C-Methyl-D-erythritol 2,4-cyclodiphosphate	C5H12O9P2	C5H10O9P2	-2	c	C11453
2mm[c]	2-Methylmaleate	C5H6O4	C5H4O4	-2	c	C02226
2mmal[c]	(R)-2-Methylmalate	C5H8O5	C5H6O5	-2	c	C02612
2mpecoa[c]	2-Methylprop-2-enoyl-CoA	C25H40N7O17P3S	C25H36N7O17P3S	-4	c	C03460
2nal[c]	2-Naphthaldehyde	C11H8O	C11H8O	0	c	C14099
2o3tppat[c]	2-oxo-3-p-tolylpropanate	C9H7O3	C9H6O3	-1	c	0
2obut[c]	2-Oxobutanoate	C4H6O3	C4H5O3	-1	c	C00109
2p4c2me[c]	2-Phospho-4-(cytidine 5-diphospho)-2-C-methyl-D-erythritol	C14H26N3O17P3	C14H22N3O17P3	-4	c	C11436
2pg[c]	2-Phospho-D-glycerate	C3H7O7P	C3H4O7P	-3	c	C00631
2pglyc[c]	2-Phosphoglycolate	C2H5O6P	C2H2O6P	-3	c	C00988
34hpp[c]	3-(4-Hydroxyphenyl)pyruvate	C9H8O4	C9H7O4	-1	c	C01179
3aibut[c]	L-3-Amino-isobutanoate	C4H9NO2	C4H9NO2	0	c	C03284
3butn[c]	3-Butynoate	C4H4O2	C4H3O2	-1	c	C06144
3c2hmp[c]	3-Isopropylmalate	C7H12O5	C7H10O5	-2	c	C04411
3c3hmp[c]	2-Isopropylmalate	C7H12O5	C7H10O5	-2	c	C02504
3c4mop[c]	3-Carboxy-4-methyl-2-oxopentanoate	C7H10O5	C7H8O5	-2	c	C04236
3cm[c]	3-Carboxy-cis,cis-muconate	C7H6O6	C7H3O6	-3	c	C01163
3dhq[c]	3-Dehydroquinate	C7H10O6	C7H9O6	-1	c	C00944
3dhsk[c]	3-Dehydroshikimate	C7H8O5	C7H7O5	-1	c	C02637
3fb[c]	3-Fluorobenzoate	C7H5FO2	C7H4FO2	-1	c	C02364
3h2mbcoa[c]	(2S,3S)-3-Hydroxy-2-methylbutanoyl-CoA	C26H44N7O18P3S	C26H40N7O18P3S	-4	c	C04405
3h3mob[c]	(R)-3-Hydroxy-3-methyl-2-oxobutanoate	C5H8O4	C5H7O4	-1	c	C04181
3haacp[c]	(R)-3-Hydroxybutanoyl-[acyl-carrier-protein]	C4H7O2SR	C4H7O2SR	0	c	C04618
3harcacp[c]	(3R)-3-hydroxyeicosanoyl-ACP	C20H39O2SR	C20H39O2SR	0	c	C01271
3hb[c]	(R)-Acetoin	C4H8O2	C4H8O2	0	c	C00810
3hbcoa-R[c]	(R)-3-Hydroxybutanoyl-CoA	C25H42N7O18P3S	C25H38N7O18P3S	-4	c	C03561
3hbcoa[c]	(S)-3-Hydroxybutanoyl-CoA	C25H42N7O18P3S	C25H38N7O18P3S	-4	c	C01144
3hc121acp[c]	R-3-hydroxy-(5Z)-dodecenoyl-ACP	C12H21O2SR	C12H21O2SR	0	c	0
3hdca[c]	3-hydroxydecanoate	C10H20O3	C10H19O3	-1	c	C02774
3hddcoa[c]	(S)-3-Hydroxydodecanoyl-CoA	C33H58N7O18P3S	C33H54N7O18P3S	-4	c	C05262
3hddecacp[c]	(R)-3-Hydroxydodecanoyl-[acyl-carrier-protein]	C12H23O2SR	C12H23O2SR	0	c	C05757
3hdecacp[c]	(R)-3-Hydroxydecanoyl-[acyl-carrier-protein]	C10H19O2SR	C10H19O2SR	0	c	C04619
3hhcoa[c]	(S)-Hydroxyhexanoyl-CoA	C27H46N7O18P3S	C27H42N7O18P3S	-4	c	C05268
3hhda-iso[c]	iso-3-hydroxyhendecanoic acid (C11:0 3-alcohol iso)	C11H22O3	C11H21O3	-1	c
3hhdcoa[c]	(S)-3-Hydroxyhexadecanoyl-CoA	C37H66N7O18P3S	C37H62N7O18P3S	-4	c	C05258
3hhexacp[c]	(R)-3-Hydroxyhexanoyl-[acyl-carrier-protein]	C6H11O2SR	C6H11O2SR	0	c	C05747
3hhpdacp[c]	(R)-3-hydroxy-heptadecanoyl-ACP	C17H33O2SR	C17H33O2SR	0	c	C01271
3hnndacp[c]	(R)-3-hydroxy-nonadecanoyl-ACP	C19H37O2SR	C19H37O2SR	0	c	C01271
3hocdcap[c]	R-3-hydroxy-octadecanoyl-ACP	C18H35O2SR	C18H35O2SR	0	c	C16220
3hocdcoa[c]	R-3-hydroxy-octadecanoyl-CoA	C39H70N7O18P3S	C39H66N7O18P3S	-4	c	C16217
3hocoa[c]	(S)-Hydroxyoctanoyl-CoA	C29H50N7O18P3S	C29H46N7O18P3S	-4	c	C05266
3hoctacp[c]	(R)-3-Hydroxyoctanoyl-[acyl-carrier-protein]	C8H15O2SR	C8H15O2SR	0	c	C04620
3hpalmacp[c]	(3R)-3-Hydroxypalmitoyl-[acyl-carrier-protein]	C16H31O2SR	C16H31O2SR	0	c	C04633
3hpalmeacp[c]	R-3-hydroxy-(9Z)-hexadecenoyl-ACP	C16H29O2SR	C16H29O2SR	0	c
3hptdacp[c]	(R)-3-hydroxy-pentadecanoyl-ACP	C15H29O2SR	C15H29O2SR	0	c	C01271
3htdacp[c]	R-3-hydroxy-myristoyl-ACP	C14H27O2SR	C14H27O2SR	0	c	C04688
3htdcoa[c]	(S)-3-Hydroxytetradecanoyl-CoA	C35H62N7O18P3S	C35H58N7O18P3S	-4	c	C05260
3ig3p[c]	Indoleglycerol phosphate	C11H14NO6P	C11H12NO6P	-2	c	C03506
3kdo2lpa[c]	Pseudomonas LPS core precursor 3 + KDO2-lipidA	R	R	0	c	0
3mbacp[c]	3-Methylbutanoyl-ACP	C5H9OSR	C5H9OSR	0	c
3mbcoa[c]	3-Methylbutanoyl-CoA	C26H44N7O17P3S	C26H40N7O17P3S	-4	c	C02939
3mcrotcoa[c]	3-Methylcrotonyl-CoA	C26H42N7O17P3S	C26H38N7O17P3S	-4	c	C03069
3mmuc[c]	3-Methyl-cis,cis-hexadienedioate	C7H8O4	C7H6O4	-2	c	C04112
3mob[c]	3-Methyl-2-oxobutanoate	C5H8O3	C5H7O3	-1	c	C00141
3mop[c]	(S)-3-Methyl-2-oxopentanoate	C6H10O3	C6H9O3	-1	c	C00671
3mppn[c]	3-(Methylthio)propionate	C4H8O2S	C4H7O2S	-1	c	C08276
3oarcacp[c]	3-oxoeicosanoyl-ACP	C20H37O2SR	C20H37O2SR	0	c	C00685
3oc181acp[c]	cis-3-oxo-octadec-11-enoyl-ACP	C18H31O2SR	C18H31O2SR	0	c	0
3odca[c]	3-oxodecanoate	C10H18O3	C10H17O3	-1	c	C02217
3odcoa[c]	3-Oxodecanoyl-CoA	C31H52N7O18P3S	C31H47N7O18P3S	-4	c	C05265
3oddcoa[c]	3-Oxododecanoyl-CoA	C33H56N7O18P3S	C33H52N7O18P3S	-4	c	C05263
3oddecacp[c]	3-Oxododecanoyl-[acyl-carrier-protein]	C12H21O2SR	C12H21O2SR	0	c	C05756
3odecacp[c]	3-oxodecanoyl-ACP	C10H17O2SR	C10H17O2SR	0	c	C05753
3ohcoa[c]	3-Oxohexanoyl-CoA	C27H44N7O18P3S	C27H40N7O18P3S	-4	c	C05269
3ohdcoa[c]	3-Oxopalmitoyl-CoA	C37H64N7O18P3S	C37H60N7O18P3S	-4	c	C05259
3ohexacp[c]	3-Oxohexanoyl-[acyl-carrier-protein]	C6H9O2SR	C6H9O2SR	0	c	C05746
3ohpdacp[c]	3-oxoheptadecanoyl-ACP	C17H31O2SR	C17H31O2SR	0	c	C00685
3omrsacp[c]	3-Oxotetradecanoyl-[acyl-carrier-protein]	C14H25O2SR	C14H25O2SR	0	c	C05759
3omrseacp[c]	cis-3-oxo-tetradec-7-enoyl-ACP	C14H23O2SR	C14H23O2SR	0	c	0
3onndacp[c]	3-oxononadecanoyl-ACP	C19H35O2SR	C19H35O2SR	0	c	C00685
3oocdcap[c]	3-Oxooctadecanoyl-[acyl-carrier-protein]	C18H33O2SR	C18H33O2SR	0	c	C16219
3oocoa[c]	3-Oxooctanoyl-CoA	C29H48N7O18P3S	C29H44N7O18P3S	-4	c	C05267
3ooctacp[c]	3-Oxooctanoyl-[acyl-carrier-protein]	C8H13O2SR	C8H13O2SR	0	c	C05750
3oodcoa[c]	3-Oxooctadecanoyl-CoA	C39H68N7O18P3S	C39H64N7O18P3S	-4	c	C16216
3opalmacp[c]	3-Oxohexadecanoyl-[acyl-carrier-protein]	C16H29O2SR	C16H29O2SR	0	c	C05762
3optdacp[c]	3-oxopentadecanoyl-ACP	C15H27O2SR	C15H27O2SR	0	c	C00685
3otdcoa[c]	3-Oxotetradecanoyl-CoA	C35H60N7O18P3S	C35H56N7O18P3S	-4	c	C05261
3paa[c]	(Z)-3-Peroxyaminoacrylate	C3H5NO3	C3H5NO3	0	c	C20249
3pg[c]	3-Phospho-D-glycerate	C3H7O7P	C3H4O7P	-3	c	C00197
3php[c]	3-Phosphonooxypyruvate	C3H5O7P	C3H2O7P	-3	c	C03232
3psme[c]	5-O-(1-Carboxyvinyl)-3-phosphoshikimate	C10H13O10P	C10H9O10P	-4	c	C01269
3uapa[c]	(Z)-3-Ureidoacrylate peracid	C4H6N2O4	C4H5N2O4	-1	c	C20231
4abut[c]	4-Aminobutanoate	C4H9NO2	C4H9NO2	0	c	C00334
4abut[e]	4-Aminobutanoate	C4H9NO2	C4H9NO2	0	e	C00334
4abutal[c]	4-Aminobutyraldehyde	C4H9NO	C4H10NO	1	c	C00555
4abz[c]	4-Aminobenzoate	C7H7NO2	C7H6NO2	-1	c	C00568
4acbut[c]	4-Acetamidobutanoate	C6H11NO3	C6H10NO3	-1	c	C02946
4adcho[c]	4-amino-4-deoxychorismate	C10H11NO5	C10H10NO5	-1	c	C11355
4ahmmp[c]	4-Amino-5-hydroxymethyl-2-methylpyrimidine	C6H9N3O	C6H9N3O	0	c	C01279
4ampm[c]	4-Amino-2-methyl-5-phosphomethylpyrimidine	C6H10N3O4P	C6H8N3O4P	-2	c	C04556
4c2me[c]	4-(Cytidine 5-diphospho)-2-C-methyl-D-erythritol	C14H25N3O14P2	C14H23N3O14P2	-2	c	C11435
4facac[c]	4-Fumarylacetoacetate	C8H8O6	C8H6O6	-2	c	C01061
4fb[c]	4-Fluorobenzoate	C7H5FO2	C7H4FO2	-1	c	C02371
4fch[c]	4-Fluorocatechol	C6H5FO2	C6H5FO2	0	c	C16473
4fchdc[c]	4-Fluorocyclohexadiene-cis,cis-1,2-diol-1-carboxylate	C7H7FO4	C7H6FO4	-1	c	C16480
4h2kg[c]	D-4-Hydroxy-2-oxoglutarate	C5H6O6	C5H4O6	-2	c	C05946
4hbz[c]	4-Hydroxybenzoate	C7H6O3	C7H5O3	-1	c	C00156
4hbzcoa[c]	4-Hydroxybenzoyl-CoA	C28H40N7O18P3S	C28H36N7O18P3S	-4	c	C02949
4hpro-L[c]	trans-4-Hydroxy-L-proline	C5H9NO3	C5H9NO3	0	c	C01157
4hthr[c]	4-Hydroxy-L-threonine	C4H9NO4	C4H9NO4	0	c	C06056
4kdo2lpa[c]	Pseudomonas LPS core precursor 4+KDO2-lipidA	R	R	0	c	0
4mch[c]	4-Methylcatechol	C7H8O2	C7H8O2	0	c	C06730
4mop[c]	4-Methyl-2-oxopentanoate	C6H10O3	C6H9O3	-1	c	C00233
4mpetz[c]	4-Methyl-5-(2-phosphoethyl)-thiazole	C6H10NO4PS	C6H8NO4PS	-2	c	C04327
4pasp[c]	4-Phospho-L-aspartate	C4H8NO7P	C4H6NO7P	-2	c	C03082
4per[c]	4-Phospho-D-erythronate	C4H9O8P	C4H6O8P	-3	c	C03393
4ppan[c]	D-4-Phosphopantothenate	C9H18NO8P	C9H15NO8P	-3	c	C03492
4ppcys[c]	(R)-4-Phosphopantothenoyl-L-cysteine	C12H23N2O9PS	C12H20N2O9PS	-3	c	C04352
4r5au[c]	4-(1-D-Ribitylamino)-5-amino-2,6-dihydroxypyrimidine	C9H16N4O6	C9H16N4O6	0	c	C04732
4tmab[c]	4-Trimethylammoniobutanal	C7H16NO	C7H17NO	1	c	C01149
5aic[c]	5-Amino-4-imidazolecarboxyamide	C4H6N4O	C4H6N4O	0	c	C04051
5aizc[c]	1-(5-Phospho-D-ribosyl)-5-amino-4-imidazolecarboxylate	C9H14N3O9P	C9H12N3O9P	-2	c	C04751
5aop[c]	5-Aminolevulinate	C5H9NO3	C5H9NO3	0	c	C00430
5ap[c]	5-Aminopentanoate	C5H13NO2	C5H13NO2	0	c	C00431
5aprbu[c]	5-Amino-6-(5-phosphoribitylamino)uracil	C9H17N4O9P	C9H15N4O9P	-2	c	C04454
5apru[c]	5-Amino-6-(5-phosphoribosylamino)uracil	C9H15N4O9P	C9H13N4O9P	-2	c	C01268
5caiz[c]	5-Carboxyamino-1-(5-phospho-D-ribosyl)imidazole	C9H14N3O9P	C9H11N3O9P	-3	c	C15667
5fchdc[c]	5-Fluorocyclohexadiene-cis,cis-1,2-diol-1-carboxylate	C7H7FO4	C7H6FO4	-1	c	C16479
5fthf[c]	Folinic acid	C20H23N7O7	C20H21N7O7	-2	c	C03479
5hidac[c]	5-Hydroxyindoleacetate	C10H9NO3	C10H8NO3	-1	c	C05635
5hidacald[c]	5-Hydroxyindoleacetaldehyde	C10H9NO2	C10H9NO2	0	c	C05634
5kdo2lpa[c]	Pseudomonas LPS core precursor 5+KDO2-lipidA	R	R	0	c	0
5mdru1p[c]	5-Methylthio-5-deoxy-D-ribulose 1-phosphate	C6H13O7PS	C6H11O7PS	-2	c	C04582
5mta[c]	5-Methylthioadenosine	C11H15N5O3S	C11H15N5O3S	0	c	C00170
5mta[e]	5-Methylthioadenosine	C11H15N5O3S	C11H15N5O3S	0	e	C00170
5mthf[c]	5-Methyltetrahydrofolate	C20H25N7O6	C20H23N7O6	-2	c	C00440
5mthtglu[c]	5-Methyltetrahydropteroyltri-L-glutamate	C25H36N8O12	C25H32N8O12	-4	c	C04489
5mtrp[c]	5-Methylthio-D-ribose 1-phosphate	C6H13O7PS	C6H11O7PS	-2	c	C04188
5odhf2a[c]	2-Oxo-2,3-dihydrofuran-5-acetate	C6H6O4	C6H5O4	-1	c	C03586
5prdmbz[c]	N1-(5-Phospho-alpha-D-ribosyl)-5,6-dimethylbenzimidazole	C14H19N2O7P	C14H17N2O7P	-2	c	C04778
6fchdc[c]	6-Fluorocyclohexadiene-cis,cis-1,2-diol-1-carboxylate	C7H7FO4	C7H6FO4	-1	c	C16481
6hhxa[c]	6-Hydroxyhexanoate	C6H12O3	C6H11O3	-1	c	C06103
6kdo2lpa[c]	Pseudomonas LPS core precursor 6+KDO2-lipidA	R	R	0	c	0
6pgc[c]	6-Phospho-D-gluconate	C6H13O10P	C6H10O10P	-3	c	C00345
6pgl[c]	D-Glucono-1,5-lactone 6-phosphate	C6H11O9P	C6H9O9P	-2	c	C01236
6pyrthpt[c]	6-Pyruvoyltetrahydropterin	C9H11N5O3	C9H11N5O3	0	c	C03684
7am7cg[c]	7-Aminomethyl-7-carbaguanine	C7H9N5O	C7H10N5O	1	c	C16675
7c7cg[c]	7-Cyano-7-carbaguanine	C7H5N5O	C7H5N5O	0	c	C15996
7kdo2lpa[c]	Pseudomonas LPS core precursor 7+KDO2-lipidA	R	R	0	c	0
8aonn[c]	8-Amino-7-oxononanoate	C9H17NO3	C9H17NO3	0	c	C01092
8kdo2lpa[c]	Pseudomonas LPS core precursor 8+KDO2-lipidA	R	R	0	c	0
9kdo2lpa[c]	Pseudomonas LPS core precursor 9+KDO2-lipidA	R	R	0	c	0
9kdo2lpa[e]	Pseudomonas LPS core precursor 9+KDO2-lipidA	R	R	0	e	0
aaacp[c]	Acetoacetyl-ACP	C4H5O2SR	C4H5O2SR	0	c	C05744
aacoa[c]	Acetoacetyl-CoA	C25H40N7O18P3S	C25H36N7O18P3S	-4	c	C00332
aacp[c]	3-Amino-2-oxopropyl phosphate	C3H8NO5P	C3H7NO5P	-1	c	C11638
aact[c]	Aminoacetone	C3H7NO	C3H8NO	1	c	C01888
aaryl[c]	Aminoacrylate	C3H5NO2	C3H5NO2	0	c	C20253
ac[c]	Acetate	C2H4O2	C2H3O2	-1	c	C00033
ac[e]	Acetate	C2H4O2	C2H3O2	-1	e	C00033
acabutn[c]	N4-Acetylaminobutanal	C6H11NO2	C6H11NO2	0	c	C05936
acac[c]	Acetoacetate	C4H6O3	C4H5O3	-1	c	C00164
acacp[c]	Acetyl-ACP	C2H3OSR	C2H3OSR	0	c	C03939
acal[c]	Acetaldehyde	C2H4O	C2H4O	0	c	C00084
accitr[c]	N-Acetyl-L-citrulline	C8H15N3O4	C8H14N3O4	-1	c	C15532
accoa[c]	Acetyl-CoA	C23H38N7O17P3S	C23H34N7O17P3S	-4	c	C00024
acg5p[c]	N-Acetyl-L-glutamate 5-phosphate	C7H12NO8P	C7H9NO8P	-3	c	C04133
acg5sa[c]	N-Acetyl-L-glutamate 5-semialdehyde	C7H11NO4	C7H10NO4	-1	c	C01250
acgam[c]	N-Acetyl-D-glucosamine	C8H15NO6	C8H15NO6	0	c	C00140
acgam1p[c]	N-Acetyl-D-glucosamine 1-phosphate	C8H16NO9P	C8H14NO9P	-2	c	C04501
acglu[c]	N-Acetyl-L-glutamate	C7H11NO5	C7H9NO5	-2	c	C00624
achms[c]	O-Acetyl-L-homoserine	C6H11NO4	C6H11NO4	0	c	C01077
acorn[c]	N2-Acetyl-L-ornithine	C7H14N2O3	C7H14N2O3	0	c	C00437
acp[c]	acyl carrier protein	HSR	HSR	0	c	C00229
acpc[c]	1-Aminocyclopropane-1-carboxylate	C4H7NO2	C4H7NO2	0	c	C01234
acser[c]	O-Acetyl-L-serine	C5H9NO4	C5H9NO4	0	c	C00979
actp[c]	Acetyl phosphate	C2H5O5P	C2H3O5P	-2	c	C00227
adcobdam[c]	Adenosyl cobyrinate a,c diamide	C55H76CoN11O15	C55H75CoN11O15	-1	c	C06506
adcobhex[c]	Adenosyl cobyrinate hexaamide	C55H77CoN15O11	C55H80CoN15O11	3	c	C06507
ade[c]	Adenine	C5H5N5	C5H5N5	0	c	C00147
adn[c]	Adenosine	C10H13N5O4	C10H13N5O4	0	c	C00212
adocbi[c]	Adenosyl cobinamide	C58H87CoN16O11	C58H91CoN16O11	4	c	C06508
adocbip[c]	Adenosyl cobinamide phosphate	C58H85CoN16O14P	C58H87CoN16O14P	2	c	C06509
adocbl[c]	Cobamide coenzyme	C72H100CoN18O17P	C72H102CoN18O17P	2	c	C00194
adp[c]	ADP	C10H15N5O10P2	C10H13N5O10P2	-2	c	C00008
adpglc[c]	ADPglucose	C16H25N5O15P2	C16H23N5O15P2	-2	c	C00498
adphep-DD[c]	ADP-D-glycero-D-manno-heptose	C17H27N5O16P2	C17H25N5O16P2	-2	c	C06397
adphep-LD[c]	ADP-L-glycero-D-manno-heptose	C17H27N5O16P2	C17H25N5O16P2	-2	c	C06398
adprib[c]	ADPribose	C15H23N5O14P2	C15H19N5O14P2	-4	c	C00301
adsald[c]	Adipate semialdehyde	C6H10O3	C6H11O3	-1	c	C06102
agdpcbi[c]	Adenosine-GDP-cobinamide	C68H97CoN21O21P2	C68H98CoN21O21P2	1	c	C06510
agdpu[c]	N-Acetyl-D-glucosaminyldiphosphoundecaprenol	C63H105NO12P2	C63H103NO12P2	-2	c	C01289
agm[c]	Agmatine	C5H14N4	C5H16N4	2	c	C00179
agppu-rha1[c]	Rha-(alpha1,4)-N-acetylglucosamine pyrophosphorylundecaprenol	C75H124NO20P2	C75H124NO20P2	0	c
agppu-rha2[c]	Rha-(alpha1,2)-Rha-(alpha1,4)-N-acetylglucosamine pyrophosphorylundecaprenol	C81H133NO24P2	C81H133NO24P2	0	c
agppu-rha3[c]	Rha(alpha1,3)-Rha-(alpha1,2)-Rha-(alpha1,4)-N-acetylglucosamine pyrophosphorylundecaprenol	C87H142NO28P2	C87H142NO28P2	0	c
ahcys[c]	S-Adenosyl-L-homocysteine	C14H20N6O5S	C14H20N6O5S	0	c	C00021
ahdt[c]	7,8-Dihydroneopterin 3-triphosphate	C9H16N5O13P3	C9H13N5O13P3	-3	c	C04895
aicar[c]	1-(5-Phosphoribosyl)-5-amino-4-imidazolecarboxamide	C9H15N4O8P	C9H13N4O8P	-2	c	C04677
air[c]	Aminoimidazole ribotide	C8H14N3O7P	C8H13N3O7P	-1	c	C03373
akg[c]	2-Oxoglutarate	C5H6O5	C5H4O5	-2	c	C00026
akg[e]	2-Oxoglutarate	C5H6O5	C5H4O5	-2	e	C00026
alaala[c]	D-Alanyl-D-alanine	C6H12N2O3	C6H12N2O3	0	c	C00993
ala-B[c]	beta-Alanine	C3H7NO2	C3H7NO2	0	c	C00099
alac-S[c]	(S)-2-Acetolactate	C5H8O4	C5H7O4	-1	c	C06010
ala-D[c]	D-Alanine	C3H7NO2	C3H7NO2	0	c	C00133
ala-D[e]	D-Alanine	C3H7NO2	C3H7NO2	0	e	C00133
ala-L[c]	L-Alanine	C3H7NO2	C3H7NO2	0	c	C00041
ala-L[e]	L-Alanine	C3H7NO2	C3H7NO2	0	e	C00041
alatrna[c]	L-Alanyl-tRNA(Ala)	C3H7NOR	C3H7NOR	0	c	C00886
allantoin[c]	Allantoin	C4H6N4O3	C4H6N4O3	0	c	C01551
allantoin[e]	Allantoin	C4H6N4O3	C4H6N4O3	0	e	C01551
allt[c]	Allantoate	C4H8N4O4	C4H7N4O4	-1	c	C00499
ama[c]	N-Acetylmuramoyl-Ala	C14H24N2O9	C14H23N2O9	-1	c	C02999
amet[c]	S-Adenosyl-L-methionine	C15H22N6O5S	C15H23N6O5S	1	c	C00019
ametam[c]	S-Adenosylmethioninamine	C14H23N6O3S	C14H25N6O3S	2	c	C01137
amob[c]	S-Adenosyl-4-methylthio-2-oxobutanoate	C15H20N5O6S	C15H20N5O6S	0	c	C04425
amp[c]	AMP	C10H14N5O7P	C10H12N5O7P	-2	c	C00020
amr[c]	N-Acetyl-D-muramoate	C11H19NO8	C11H18NO8	-1	c	C02713
anth[c]	Anthranilate	C7H7NO2	C7H6NO2	-1	c	C00108
bza[c]	Benzoate	C7H6O2	C7H5O2	-1	c	C00180
bza[e]	Benzoate	C7H6O2	C7H5O2	-1	e	C00180
anthpdacp[c]	anteiso-heptadecanoyl-ACP	C17H33OSR	C17H33OSR	0	c
anthpdeacp[c]	anteiso-heptadecenoyl-ACP	C17H31OSR	C17H31OSR	0	c
antig[e]	Pseudomonas stutzeri LPS - common antigen	R	R	0	e	0
appald[c]	beta-Aminopropion aldehyde	C3H7ON	C3H8ON	1	c	C05665
appcd[c]	Aminopropylcadaverine	C8H21N3	C8H24N3	3	c	C16565
appl[c]	(R)-1-Aminopropan-2-ol	C3H9NO	C3H10NO	1	c	C03194
applp[c]	D-1-Aminopropan-2-ol O-phosphate	C3H10NO4P	C3H9NO4P	-1	c	C04122
aps[c]	Adenylylsulfate	C10H14N5O10PS	C10H16N5O10PS	-2	c	C00224
aptrc[c]	N-Acetylputrescine	C6H14N2O	C6H15N2O	1	c	C02714
ara5p[c]	D-Arabinose 5-phosphate	C5H11O8P	C5H9O8P	-2	c	C01112
arach[c]	Arachidic-acid (C20:0)	C20H40O2	C20H39O2	-1	c	C06425
arach[e]	Arachidic-acid (C20:0)	C20H40O2	C20H39O2	-1	e	C06425
arachacp[c]	eicosanoyl-ACP	C20H39OSR	C20H39OSR	0	c
arachcoa[c]	arachidoyl-CoA	C41H74N7O17P3S	C41H70N7O17P3S	-4	c	C02041
arg-L[c]	L-Arginine	C6H14N4O2	C6H15N4O2	1	c	C00062
arg-L[e]	L-Arginine	C6H14N4O2	C6H15N4O2	1	e	C00062
argsuc[c]	N-(L-Arginino)succinate	C10H18N4O6	C10H17N4O6	-1	c	C03406
argtrna[c]	L-Arginyl-tRNA(Arg)	C6H13N4O2R	C6H13N4O2R	0	c	C02163
arog-L[c]	L-Arogenate	C10H13NO5	C10H12NO5	-1	c	C00826
asemet[c]	Se-Adenosylselenomethionine	C15H23N6O5Se	C15H24N6O5Se	1	c	C05691
asn-L[c]	L-Asparagine	C4H8N2O3	C4H8N2O3	0	c	C00152
asn-L[e]	L-Asparagine	C4H8N2O3	C4H8N2O3	0	e	C00152
asntrna[c]	L-Asparaginyl-tRNA(Asn)	C4H7N2O3R	C4H7N2O3R	0	c	C03402
asp-L[c]	L-Aspartate	C4H7NO4	C4H6NO4	-1	c	C00049
asp-L[e]	L-Aspartate	C4H7NO4	C4H6NO4	-1	e	C00049
aspsa[c]	L-Aspartate 4-semialdehyde	C4H7NO3	C4H7NO3	0	c	C00441
asptrnan[c]	L-Aspartyl-tRNA(Asn)	C4H6NO4R	C4H6NO4R	0	c	C06113
asptrna[c]	L-Aspartyl-tRNA(Asp)	C4H6NO4R	C4H6NO4R	0	c	C02984
athr-L[c]	L-Allothreonine	C4H9NO3	C4H9NO3	0	c	C05519
atp[c]	ATP	C10H16N5O13P3	C10H13N5O13P3	-3	c	C00002
b5adotp[c]	P1,P4-Bis(5-adenosyl) tetraphosphate	C20H28N10O19P4	C20H24N10O19P4	-4	c	C01260
bbtn[c]	4-Trimethylammoniobutanoate	C7H16NO2	C7H16NO2	0	c	C01181
betald[c]	Betaine aldehyde	C5H12NO	C5H13NO	1	c	C00576
bhb[c]	(R)-3-Hydroxybutanoate	C4H8O3	C4H7O3	-1	c	C01089
btal[c]	3-Butyn-1-al	C4H4O	C4H4O	0	c	C06145
btetc[c]	(Z)-But-2-ene-1,2,3-tricarboxylate	C7H8O6	C7H5O6	-3	c	C04225
btn[c]	Biotin	C10H16N2O3S	C10H15N2O3S	-1	c	C00120
btol[c]	3-Butyn-1-ol	C4H6O	C4H6O	0	c	C06146
but2eacp[c]	But-2-enoyl-[acyl-carrier-protein]	C4H5OSR	C4H5OSR	0	c	C04246
butacp[c]	Butyryl-[acyl-carrier-protein]	C4H7OSR	C4H7OSR	0	c	C05745
butcoa[c]	Butanoyl-CoA	C25H42N7O17P3S	C25H38N7O17P3S	-4	c	C00136
c100coa[c]	Decanoyl-CoA	C31H54N7O17P3S	C31H50N7O17P3S	-4	c	C05274
c101acp[c]	cis-3-Decenoyl-[acyl-carrier-protein]	C10H17OSR	C10H17OSR	0	c	C04180
c120coa[c]	Lauroyl-CoA	C33H58N7O17P3S	C33H54N7O17P3S	-4	c	C01832
c122acp[c]	trans,cis-Dodec-2,5-dienoyl-acp	C12H19OSR	C12H19OSR	0	c	0
c142acp[c]	trans,cis-tetradec-2,7-dienoyl-acp	C14H23OSR	C14H23OSR	0	c	0
c162acp[c]	trans,cis-hexadec-2,9-dienoyl-acp	C16H27OSR	C16H27OSR	0	c	0
c181acp[c]	cis-11-octadecenoyl-acp	C18H33OSR	C18H33OSR	0	c	C01203
c182acp[c]	trans,cis-octadec-2,11-dienoyl-acp	C18H31OSR	C18H31OSR	0	c	C16160
c182coa[c]	linoleiconyl-CoA-n-C18:2 CoA	C39H66N7O17P3S	C39H62N7O17P3S	-4	c
c183coa[c]	gamma-linolenoyl-CoA	C39H64N7O17P3S	C39H60N7O17P3S	-4	c	C03035
c184coa[c]	stearidonoyl-CoA	C39H62N7O17P3S	C39H58N7O17P3S	-4	c	C16163
c194coa[c]	nonadecenoyl-CoA (nC19:4)	C40H64N7O17P3S	C40H60N7O17P3S	-4	c	C00040
c201coa[c]	eicosenoyl-Coenzyme A-n-C201CoA	C41H72N7O17P3S	C41H68N7O17P3S	-4	c	C00040
c204[c]	Arachidonate (C20:4)	C20H32O2	C20H31O2	-1	c	C00219
c204coa[c]	eicosenoyl-Coenzyme A-n-C20:4CoA	C41H66N7O17P3S	C41H62N7O17P3S	-4	c	C00040
c214coa[c]	heneicosenoyl-CoA (C21:4)	C42H68N7O17P3S	C42H64N7O17P3S	-4	c	C00040
camp[c]	3,5-Cyclic AMP	C10H12N5O6P	C10H11N5O6P	-1	c	C00575
cbasp[c]	N-Carbamoyl-L-aspartate	C5H8N2O5	C5H6N2O5	-2	c	C00438
cbi[c]	Cobinamide	C48H75CoN11O8	C48H78CoN11O8	3	c	C05774
cbl1[c]	Cob(I)alamin	C62H88N13O14PCo	C62H90N13O14PCo	2	c	C00853
cbm[c]	Carbamate	NH2COOH	CH2NO2	-1	c	C01563
cbp[c]	Carbamoyl phosphate	CH4NO5P	CH2NO5P	-2	c	C00169
cd2[c]	Cadmium	Cd	Cd	2	c	C01413
cd2[e]	Cadmium	Cd	Cd	2	e	C01413
cdl-psa[c]	cardiolipin PSA	C4838H9066O904P100	C4838H9066O904P100	0	c	C05980
cdp[c]	CDP	C9H15N3O11P2	C9H13N3O11P2	-2	c	C00112
cdp4d6dg[c]	CDP-4-dehydro-6-deoxy-D-glucose	C15H23N3O15P2	C15H21N3O15P2	-2	c	C01219
cdp4dddglc[c]	CDP-4-dehydro-3,6-dideoxy-D-glucose	C15H23N3O14P2	C15H21N3O14P2	-2	c	C04297
celb[c]	Cellobiose	C12H22O11	C12H22O11	0	c	C00185
cgly[c]	Cys-Gly	C5H10N2O3S	C5H10N2O3S	0	c	C01419
cgmp[c]	3,5-Cyclic GMP	C10H12N5O7P	C10H11N5O7P	-1	c	C00942
ch[c]	Catechol	C6H6O2	C6H6O2	0	c	C00090
chit[c]	Chitobiose	C16H28N2O11	C16H28N2O11	0	c	C01674
chol[c]	Choline	C5H14NO	C5H15NO	1	c	C00114
chol[e]	Choline	C5H14NO	C5H15NO	1	e	C00114
chor[c]	Chorismate	C10H10O6	C10H8O6	-2	c	C00251
cit[c]	Citrate	C6H8O7	C6H5O7	-3	c	C00158
cit[e]	Citrate	C6H8O7	C6H5O7	-3	e	C00158
citr-L[c]	L-Citrulline	C6H13N3O3	C6H13N3O3	0	c	C00327
ckdo[c]	CMP-3-deoxy-D-manno-octulosonate	C17H26N3O15P	C17H24N3O15P	-2	c	C04121
clac[c]	Chloroacetic acid	C2H3ClO2	C2H2ClO2	-1	c	C06755
clacald[c]	Chloroacetaldehyde	C2H3ClO	C2H3ClO	0	c	C06754
cmp[c]	CMP	C9H14N3O8P	C9H12N3O8P	-2	c	C00055
cmptrc[c]	N-Carbamoylputrescine	C5H13N3O	C5H14N3O	1	c	C00436
cmrseacp[c]	cis-7-tetradecenoyl-acp	C14H25OSR	C14H25OSR	0	c	0
co[c]	CO	CO	CO	1	c	C00237
co1dam[c]	Cob(I)yrinate a,c diamide	C45H61CoN6O12	C45H59CoN6O12	-2	c	C06505
co2[c]	CO2	CO2	CO2	0	c	C00011
co2[e]	CO2	CO2	CO2	0	e	C00011
co2dam[c]	Cob(II)yrinate a,c diamide	C45H64CoN6O12	C45H63CoN6O12	-1	c	C06504
coa[c]	CoA	C21H36N7O16P3S	C21H32N7O16P3S	-4	c	C00010
cobalt2[c]	Cobalt	Co	Co	2	c	C00175
cobalt2[e]	Cobalt	Co	Co	2	e	C00175
cocgua[c]	7-Carboxy-7-carbaguanine	C7H6N4O3	C7H5N4O3	-1	c	C20248
cothpt[c]	6-Carboxy-5,6,7,8-tetrahydropterin	C7H9N5O3	C7H9N5O3	0	c	C20239
cpalmeacp[c]	cis-9-hexadecenoyl-acp	C16H29OSR	C16H29OSR	0	c	C05763
cpppg1[c]	Coproporphyrinogen I	C36H44N4O8	C36H40N4O8	-4	c	C05768
cpppg3[c]	Coproporphyrinogen III	C36H44N4O8	C36H40N4O8	-4	c	C03263
crt[c]	Creatine	C4H9N3O2	C4H9N3O2	0	c	C00300
crtcoa[c]	Crotonoyl-CoA	C25H40N7O17P3S	C25H36N7O17P3S	-4	c	C00877
crtn[c]	Creatinine	C4H7N3O	C4H7N3O	0	c	C00791
ctp[c]	CTP	C9H16N3O14P3	C9H13N3O14P3	-3	c	C00063
cu2[c]	Copper	Cu	Cu	2	c	C00070
cu2[e]	Copper	Cu	Cu	2	e	C00070
cyan[c]	Cyanide	HCN	HCN	0	c	C00177
cynt[c]	Cyanate	CHNO	CNO	-1	c	C01417
cys-D[c]	D-Cysteine	C3H7NO2S	C3H7NO2S	0	c	C00793
cys-L[c]	L-Cysteine	C3H7NO2S	C3H7NO2S	0	c	C00097
cys-L[e]	L-Cysteine	C3H7NO2S	C3H7NO2S	0	e	C00097
cystrna[c]	L-Cysteinyl-tRNA(Cys)	C3H6NO2SR	C3H6NO2SR	0	c	C03125
cytd[c]	Cytidine	C9H13N3O5	C9H13N3O5	0	c	C00475
cytosin[c]	Cytosine	C4H5N3O	C4H5N3O	0	c	C00380
cytosin[e]	Cytosine	C4H5N3O	C4H5N3O	0	e	C00380
dabut[c]	L-2,4-Diaminobutanoate	C4H10N2O2	C4H11N2O2	1	c	C03283
dad-2[c]	Deoxyadenosine	C10H13N5O3	C10H13N5O3	0	c	C00559
dad-5[c]	5-Deoxyadenosine	C10H13N5O3	C10H13N5O3	0	c	C05198
dadp[c]	dADP	C10H15N5O9P2	C10H13N5O9P2	-2	c	C00206
dagp[c]	Phosphatidic acid (PSA)	C5H7O8PR2	C5H6O8PR2	-1	c	C00416
dag-psa[c]	Diacylglyceride (DAG)	C5H6O5R2	C5H6O5R2	0	c	C00165
damp[c]	dAMP	C10H14N5O6P	C10H12N5O6P	-2	c	C00360
dann[c]	7,8-Diaminononanoate	C9H20N2O2	C9H21N2O2	1	c	C01037
datp[c]	dATP	C10H16N5O12P3	C10H13N5O12P3	-3	c	C00131
db4p[c]	3,4-dihydroxy-2-butanone 4-phosphate	C4H9O6P	C4H7O6P	-2	c	C15556
dc2coa[c]	trans-Dec-2-enoyl-CoA	C31H52N7O17P3S	C31H48N7O17P3S	-4	c	C05275
dca[c]	Decanoate-n-C100	C10H20O2	C10H19O2	-1	c	C01571
dcaacp[c]	Decanoyl-[acyl-carrier-protein]	C10H19OSR	C10H19OSR	0	c	C05755
dcamp[c]	N6-(1,2-Dicarboxyethyl)-AMP	C14H18N5O11P	C14H14N5O11P	-4	c	C03794
dcdp[c]	dCDP	C9H15N3O10P2	C9H13N3O10P2	-2	c	C00705
dcmp[c]	dCMP	C9H14N3O7P	C9H12N3O7P	-2	c	C00239
dctp[c]	dCTP	C9H16N3O13P3	C9H13N3O13P3	-3	c	C00458
dcyt[c]	Deoxycytidine	C9H13N3O4	C9H13N3O4	0	c	C00881
dd2coa[c]	2-trans-Dodecenoyl-CoA	C33H56N7O17P3S	C33H52N7O17P3S	-4	c	C03221
ddca[c]	dodecanoate	C12H24O2	C12H23O2	-1	c	C02679
ddca[e]	dodecanoate	C12H24O2	C12H23O2	-1	e	C02679
ddcaacp[c]	Dodecanoyl-ACP (n-C12:0ACP)	C12H23OSR	C12H23OSR	0	c	C05223
decdp[c]	all-trans-Decaprenyl diphosphate	C50H84O7P2	C50H82O7P2	-2	c	C17432
dgdp[c]	dGDP	C10H15N5O10P2	C10H13N5O10P2	-2	c	C00361
dgmp[c]	dGMP	C10H14N5O7P	C10H12N5O7P	-2	c	C00362
dgsn[c]	Deoxyguanosine	C10H13N5O4	C10H13N5O4	0	c	C00330
dgtp[c]	dGTP	C10H16N5O13P3	C10H13N5O13P3	-3	c	C00286
dh3k5mtp[c]	1,2-dihydroxy-3-keto-5-methylthiopentene	C6H10O3S	C6H10O3S	0	c	C15606
dh5chest[c]	3alpha,7alpha-Dihydroxy-5beta-cholestanate	C27H46O4	C27H45O4	-1	c	C04554
dha[c]	Dehydroalanine	C3H5NO2	C3H5NO2	0	c	C02218
dhap[c]	Dihydroxyacetone phosphate	C3H7O6P	C3H5O6P	-2	c	C00111
dhbp[c]	Dihydrobiopterin	C9H13N5O3	C9H13N5O3	0	c	C00268
dhbz[c]	3,4-Dihydroxybenzoate	C7H6O4	C7H5O4	-1	c	C00230
dhchal[c]	3alpha,7alpha-Dihydroxy-5beta-cholestan-26-al	C27H46O3	C27H46O3	0	c	C05445
dhchc[c]	1,6-Dihydroxy-cis-2,4-cyclohexadiene-1-carboxylic acid	C7H8O4	C7H7O4	-1	c	C06321
dhf[c]	Dihydrofolate	C19H21N7O6	C19H19N7O6	-2	c	C00415
dhmchdc[c]	cis-1,2-Dihydroxy-4-methylcyclohexa-3,5-diene-1-carboxylate	C8H10O4	C8H9O4	-1	c	C06729
dhnpt[c]	2-Amino-4-hydroxy-6-(D-erythro-1,2,3-trihydroxypropyl)-7,8-dihydropteridine	C9H13N5O4	C9H13N5O4	0	c	C04874
dhor-S[c]	(S)-Dihydroorotate	C5H6N2O4	C5H5N2O4	-1	c	C00337
dhpmp[c]	Dihydroneopterin phosphate	C9H14N5O7P	C9H12N5O7P	-2	c	C05925
dhpt[c]	Dihydropteroate	C14H14N6O3	C14H13N6O3	-1	c	C00921
dhyoxplac[c]	Homogentisate	C8H8O4	C8H7O4	-1	c	C00544
didp[c]	dIDP	C10H14N4O10P2	C10H12N4O10P2	-2	c	C01344
din[c]	Deoxyinosine	C10H12N4O4	C10H12N4O4	0	c	C05512
din5p[c]	2-Deoxyinosine 5-phosphate	C10H13N4O7P	C10H11N4O7P	-2	c	C06196
ditp[c]	dITP	C10H15N4O13P3	C10H12N4O13P3	-3	c	C01345
dmbzid[c]	Dimethylbenzimidazole	C9H10N2	C9H10N2	0	c	C03114
dmepe-psa[c]	Dimethylphosphatidylethanolamine (dMePE)	C9H16NO8PR2	C9H16NO8PR2	0	c	C04308
dmlz[c]	6,7-Dimethyl-8-(1-D-ribityl)lumazine	C13H18N4O6	C13H18N4O6	0	c	C04332
dmpp[c]	Dimethylallyl diphosphate	C5H12O7P2	C5H10O7P2	-2	c	C00235
dnad[c]	Deamino-NAD+	C21H27N6O15P2	C21H25N6O15P2	-2	c	C00857
dpcoa[c]	Dephospho-CoA	C21H35N7O13P2S	C21H33N7O13P2S	-2	c	C00882
dscl[c]	Precorrin 2	C42H48N4O16	C42H41N4O16	-7	c	C02463
dtbt[c]	Dethiobiotin	C10H18N2O3	C10H17N2O3	-1	c	C01909
dtdp[c]	dTDP	C10H16N2O11P2	C10H14N2O11P2	-2	c	C00363
dtdp4d6dg[c]	4,6-Dideoxy-4-oxo-dTDP-D-glucose	C16H24N2O15P2	C16H22N2O15P2	-2	c	C11907
dtdp4d6dm[c]	dTDP-4-dehydro-6-deoxy-L-mannose	C16H24N2O15P2	C16H22N2O15P2	-2	c	C00688
dtdpglu[c]	dTDPglucose	C16H26N2O16P2	C16H24N2O16P2	-2	c	C00842
dtdprmn[c]	dTDP-6-deoxy-L-mannose	C16H26N2O15P2	C16H24N2O15P2	-2	c	C03319
dtmp[c]	dTMP	C10H15N2O8P	C10H13N2O8P	-2	c	C00364
dttp[c]	dTTP	C10H17N2O14P3	C10H14N2O14P3	-3	c	C00459
dudp[c]	dUDP	C9H14N2O11P2	C9H12N2O11P2	-2	c	C01346
dump[c]	dUMP	C9H13N2O8P	C9H11N2O8P	-2	c	C00365
duri[c]	Deoxyuridine	C9H12N2O5	C9H12N2O5	0	c	C00526
dutp[c]	dUTP	C9H15N2O14P3	C9H12N2O14P3	-3	c	C00460
dxyl5p[c]	1-Deoxy-D-xylulose 5-phosphate	C5H11O7P	C5H9O7P	-2	c	C11437
e3mmal[c]	D-erythro-3-Methylmalate	C5H8O5	C5H8O5	-2	c	C06032
e4p[c]	D-Erythrose 4-phosphate	C4H9O7P	C4H7O7P	-2	c	C00279
ectoine[c]	Ectoine	C6H10N2O2	C6H10N2O2	0	c	C06231
egacpm[c]	Enoylglutaryl-[acyl-carrier-protein] methyl ester	C6H7O3SR	C6H7O3SR	0	c	C20374
ehglu[c]	L-erythro-4-Hydroxyglutamate	C5H9NO5	C5H8NO5	-1	c	C05947
eig3p[c]	D-erythro-1-(Imidazol-4-yl)glycerol 3-phosphate	C6H11N2O6P	C6H9N2O6P	-2	c	C04666
enitr[c]	Ethylnitronate	C2H4NO2	C2H4NO2	0	c	C18091
epmacpm[c]	Enoylpimeloyl-[acyl-carrier-protein] methyl ester	C8H11O3SR	C8H11O3SR	0	c	C20378
etha[c]	Ethanolamine	C2H7NO	C2H8NO	1	c	C00189
etoh[c]	Ethanol	C2H6O	C2H6O	0	c	C00469
f1p[c]	D-Fructose 1-phosphate	C6H13O9P	C6H11O9P	-2	c	C01094
f6p[c]	D-Fructose 6-phosphate	C6H13O9P	C6H11O9P	-2	c	C00085
fad[c]	FAD	C27H33N9O15P2	C27H31N9O15P2	-2	c	C00016
fadh2[c]	FADH2	C27H35N9O15P2	C27H33N9O15P2	-2	c	C01352
fald[c]	Formaldehyde	CH2O	CH2O	0	c	C00067
fdp[c]	D-Fructose 1,6-bisphosphate	C6H14O12P2	C6H10O12P2	-4	c	C00354
fdxox[c]	ferredoxin (oxidized form 4:2)	R	R	0	c	C00139
fdxrd[c]	ferredoxin (reduced form 4:2)	RH2	RH2	0	c	C00138
fe2[c]	Iron (II)	Fe	Fe	2	c	C14818
fe2[e]	Iron (II)	Fe	Fe	2	e	C14818
fe3[c]	Iron (III)	Fe	Fe	3	c	C14819
fe3[e]	Iron (III)	Fe	Fe	3	e	C14819
fgam[c]	5-Phosphoribosyl-N-formylglycinamide	C8H15N2O9P	C8H13N2O9P	-2	c	C04376
ficytb[c]	Ferricytochrome b5	R	R	0	c	C00996
ficytc[c]	Ferricytochrome c	C42H44FeN8O8S2R4	C42H44FeN8O8S2R4	0	c	C00125
fmettrna[c]	N-formyl-L-Methionyl-tRNA (fMet)	C6H11NO2SR	C6H11NO2SR	0	c	C03294
fmn[c]	FMN	C17H21N4O9P	C17H19N4O9P	-2	c	C00061
fmnh2[c]	Reduced FMN	C17H23N4O9P	C17H21N4O9P	-2	c	C01847
focytb[c]	Ferrocytochrome b5	R	R	0	c	C00999
focytc[c]	Ferrocytochrome c	C42H44FeN8O8S2R4	C42H44FeN8O8S2R4	0	c	C00126
fol[c]	Folate	C19H19N7O6	C19H17N7O6	-2	c	C00504
for[c]	Formate	CH2O2	CHO2	-1	c	C00058
fpram[c]	2-(Formamido)-N1-(5-phosphoribosyl)acetamidine	C8H16N3O8P	C8H15N3O8P	-1	c	C04640
fprica[c]	1-(5-Phosphoribosyl)-5-formamido-4-imidazolecarboxamide	C10H15N4O9P	C10H13N4O9P	-2	c	C04734
frdp[c]	trans,trans-Farnesyl diphosphate	C15H28O7P2	C15H26O7P2	-2	c	C00448
fru[c]	D-Fructose	C6H12O6	C6H12O6	0	c	C00095
fru[e]	D-Fructose	C6H12O6	C6H12O6	0	e	C00095
fum[c]	Fumarate	C4H4O4	C4H2O4	-2	c	C00122
g1p[c]	D-Glucose 1-phosphate	C6H13O9P	C6H11O9P	-2	c	C00103
g2hcinnm[c]	cis-beta-D-Glucosyl-2-hydroxycinnamate	C15H18O8	C15H17O8	-1	c	C05839
g3p[c]	D-Glyceraldehyde 3-phosphate	C3H7O6P	C3H5O6P	-2	c	C00118
g3pc[c]	sn-Glycero-3-phosphocholine	C8H21NO6P	C8H21NO6P	0	c	C00670
g3pe[c]	sn-Glycero-3-phosphoethanolamine	C5H14NO6P	C5H14NO6P	0	c	C01233
g6p[c]	D-Glucose 6-phosphate	C6H13O9P	C6H11O9P	-2	c	C00092
gacpm[c]	Glutaryl-[acyl-carrier-protein] methyl ester	C6H9O3SR	C6H9O3SR	0	c	C20375
gald[c]	D-Glyceraldehyde	C3H6O3	C3H6O3	0	c	C00577
gam1p[c]	D-Glucosamine 1-phosphate	C6H14NO8P	C6H13NO8P	-1	c	C06156
gam6p[c]	D-Glucosamine 6-phosphate	C6H14NO8P	C6H13NO8P	-1	c	C00352
gar[c]	5-Phosphoribosylglycinamide	C7H15N2O8P	C7H14N2O8P	-1	c	C03838
gcald[c]	Glycolaldehyde	C2H4O2	C2H4O2	0	c	C00266
gcald[e]	Glycolaldehyde	C2H4O2	C2H4O2	0	e	C00266
gcoa[c]	Glutaryl-CoA	C26H42N7O19P3S	C26H37N7O19P3S	-5	c	C00527
gdp[c]	GDP	C10H15N5O11P2	C10H13N5O11P2	-2	c	C00035
gdpddman[c]	GDP-4-dehydro-6-deoxy-D-mannose	C16H23N5O15P2	C16H21N5O15P2	-2	c	C01222
gdpdman[c]	GDP-6-deoxy-D-mannose	C16H25N5O15P2	C16H23N5O15P2	-2	c	C03117
gdpmann[c]	GDPmannose	C16H25N5O16P2	C16H23N5O16P2	-2	c	C00096
gdptp[c]	Guanosine 3-diphosphate 5-triphosphate	C10H18N5O20P5	C10H12N5O20P5	-6	c	C04494
ggbutal[c]	gamma-Glutamyl-gamma-aminobutyraldehyde	C9H16N2O4	C9H16N2O4	0	c	C15700
ggpp[c]	trans,trans,cis-Geranylgeranyl diphosphate	C20H36O7P2	C20H34O7P2	-2	c	C11356
ggptrc[c]	gamma-L-Glutamylputrescine	C9H19N3O3	C9H20N3O3	1	c	C15699
glc-D[c]	D-Glucose	C6H12O6	C6H12O6	0	c	C00031
glc-D[e]	D-Glucose	C6H12O6	C6H12O6	0	e	C00031
glcn[c]	D-Gluconic acid	C6H12O7	C6H11O7	-1	c	C00257
glcr[c]	D-Glucarate	C6H10O8	C6H8O8	-2	c	C00818
gln-D[c]	D-Glutamine	C5H10N2O3	C5H10N2O3	0	c	C00819
gln-L[c]	L-Glutamine	C5H10N2O3	C5H10N2O3	0	c	C00064
gln-L[e]	L-Glutamine	C5H10N2O3	C5H10N2O3	0	e	C00064
glntrna[c]	L-Glutaminyl-tRNA(Gln)	C5H9N2O3R	C5H9N2O3R	0	c	C02282
glu1sa[c]	(S)-4-Amino-5-oxopentanoate	C5H9NO3	C5H9NO3	0	c	C03741
glu5p[c]	L-Glutamyl 5-phosphate	C5H10NO7P	C5H8NO7P	-2	c	C03287
glu5sa[c]	L-Glutamate 5-semialdehyde	C5H9NO3	C5H9NO3	0	c	C01165
glucys[c]	gamma-L-Glutamyl-L-cysteine	C8H14N2O5S	C8H13N2O5S	-1	c	C00669
glu-D[c]	D-Glutamate	C5H9NO4	C5H8NO4	-1	c	C00217
glu-L[c]	L-Glutamate	C5H9NO4	C5H8NO4	-1	c	C00025
glu-L[e]	L-Glutamate	C5H9NO4	C5H8NO4	-1	e	C00025
glur[c]	D-Glucuronolactone	C6H8O6	C6H8O6	0	c	C02670
glut[c]	Glutarate	C5H8O4	C5H6O4	-2	c	C00489
glutrna[c]	L-Glutamyl-tRNA(Glu)	C5H8NO3R	C5H8NO3R	0	c	C02987
glx[c]	Glyoxylate	C2H2O3	C2HO3	-1	c	C00048
gly[c]	Glycine	C2H5NO2	C2H5NO2	0	c	C00037
gly[e]	Glycine	C2H5NO2	C2H5NO2	0	e	C00037
glyb[c]	Betaine	C5H11NO2	C5H11NO2	0	c	C00719
glyb[e]	Betaine	C5H11NO2	C5H11NO2	0	e	C00719
glyc[c]	Glycerol	C3H8O3	C3H8O3	0	c	C00116
glyc[e]	Glycerol	C3H8O3	C3H8O3	0	e	C00116
glyc3p[c]	sn-Glycerol 3-phosphate	C3H9O6P	C3H7O6P	-2	c	C00093
glyclt[c]	Glycolate	C2H4O3	C2H3O3	-1	c	C00160
glycogen[c]	Glycogen	C24H42O21	C24H42O21	0	c	C00182
glycogen[e]	Glycogen	C24H42O21	C24H42O21	0	e	C00182
glyct[c]	D-Glycerate	C3H6O4	C3H5O4	-1	c	C00258
glytrna[c]	Glycyl-tRNA(Gly)	C2H4NO2R	C2H4NO2R	0	c	C02412
gmhep17bp[c]	D-Glycero-D-manno-heptose 1,7-bisphosphate	C7H16O13P2	C7H12O13P2	-4	c	C11472
gmhep1p[c]	D-Glycero-D-manno-heptose 1-phosphate	C7H15O10P	C7H13O10P	-2	c	C07838/C19880
gmhep7p[c]	D-Glycero-D-manno-heptose 7-phosphate	C7H15O10P	C7H13O10P	-2	c	C07836
gmp[c]	GMP	C10H14N5O8P	C10H12N5O8P	-2	c	C00144
grdp[c]	Geranyl diphosphate	C10H20O7P2	C10H18O7P2	-2	c	C00341
gsa[c]	5-Oxopentanoate	C5H8O3	C5H7O3	-1	c	C03273
gsn[c]	Guanosine	C10H13N5O5	C10H13N5O5	0	c	C00387
gthox[c]	Oxidized glutathione	C20H32N6O12S2	C20H30N6O12S2	-2	c	C00127
gthrd[c]	Glutathione	C10H17N3O6S	C10H16N3O6S	-1	c	C00051
gtp[c]	GTP	C10H16N5O14P3	C10H13N5O14P3	-3	c	C00044
gu5dp3dp[c]	Guanosine 3,5-bis(diphosphate)	C10H17N5O17P4	C10H12N5O17P4	-5	c	C01228
gua[c]	Guanine	C5H5N5O	C5H5N5O	0	c	C00242
h[c]	H+	H	H	0	c	C00080
h[e]	H+	H	H	0	e	C00080
h2mb4p[c]	1-Hydroxy-2-methyl-2-butenyl 4-diphosphate	C5H12O8P2	C5H10O8P2	-2	c	C11811
h2o[c]	H2O	H2O	H2O	0	c	C00001
h2o[e]	H2O	H2O	H2O	0	e	C00001
h2o2[c]	H2O2	H2O2	H2O2	0	c	C00027
h2s[c]	Hydrogen sulfide	H2S	H2S	0	c	C00283
had-iso[c]	iso hendecanoic acid (C11:0 iso)	C11H22O2	C11H21O2	-1	c
hco3[c]	HCO3	CHO3	CO3	-1	c	C00288
hcys-L[c]	L-Homocysteine	C4H9NO2S	C4H9NO2S	0	c	C00155
hdca[c]	Palmitate	C16H32O2	C16H31O2	-1	c	C00249
hdca[e]	Palmitate	C16H32O2	C16H31O2	-1	e	C00249
hdcacoa[c]	(S)-Hydroxydecanoyl-CoA	C31H54N7O18P3S	C31H50N7O18P3S	-4	c	C05264
hdccoa[c]	hendecanoyl-CoA	C32H56N7O17P3S	C32H52N7O17P3S	-4	c	C00040
hdcea[c]	Hexadecenoate-n-C161	C16H30O2	C16H29O2	-1	c	C08362
hdcea[e]	Hexadecenoate-n-C161	C16H30O2	C16H29O2	-1	e	C08362
hdcoa[c]	trans-Hexadec-2-enoyl-CoA	C37H64N7O17P3S	C37H60N7O17P3S	-4	c	C05272
hddca[c]	hydroxydodecanoate (C12:0 alcohol)	C12H24O3	C12H23O3	-1	c	C21080
hect[c]	5-Hydroxyectoine	C6H10N2O3	C6H10N2O3	0	c	C16432
heme[c]	Heme	C34H32FeN4O4	C34H30FeN4O4	-2	c	C00032
hemeo[c]	Heme O	C49H58FeN4O5	C49H56FeN4O5	-2	c	C15672
hept[c]	heptadecanoate	C17H34O2	C17H33O2	-1	c
hexacp[c]	Hexanoyl-[acyl-carrier-protein]	C6H11OSR	C6H11OSR	0	c	C05749
hexal[c]	epsilon-Caprolactone	C6H10O2	C6H10O2	0	c	C01880
hgacpm[c]	3-Hydroxyglutaryl-[acyl-carrier-protein] methyl ester	C6H9O4SR	C6H9O4SR	0	c	C20373
hgbam[c]	Hydrogenobyrinate a,c diamide	C45H62N6O12	C45H60N6O12	-2	c	C06503
hgbyr[c]	Hydrogenobyrinate	C45H60N4O14	C45H56N4O14	-4	c	C06399
hglusa[c]	L-4-Hydroxyglutamate semialdehyde	C5H9NO4	C5H9NO4	0	c	C05938
his-L[c]	L-Histidine	C6H9N3O2	C6H9N3O2	0	c	C00135
hisobut[c]	(S)-3-Hydroxyisobutyrate	C4H8O3	C4H7O3	-1	c	C06001
hisobutcoa[c]	(S)-3-Hydroxyisobutyryl-CoA	C25H42N7O18P3S	C25H38N7O18P3S	-4	c	C06000
hisovcoa[c]	3-Hydroxyisovaleryl-CoA	C26H44N7O18P3S	C26H40N7O18P3S	-4	c	C05998
hisp[c]	L-Histidinol phosphate	C6H12N3O4P	C6H11N3O4P	-1	c	C01100
histd[c]	L-Histidinol	C6H11N3O	C6H12N3O	1	c	C00860
histrna[c]	L-Histidyl-tRNA(His)	C6H8N3O2R	C6H8N3O2R	0	c	C02988
hiu[c]	5-Hydroxyisourate	C5H4N4O4	C5H4N4O4	0	c	C11821
hmbil[c]	Hydroxymethylbilane	C40H46N4O17	C40H38N4O17	-8	c	C01024
hmgcoa[c]	(S)-3-Hydroxy-3-methylglutaryl-CoA	C27H44N7O20P3S	C27H39N7O20P3S	-5	c	C00356
hmgth[c]	S-(Hydroxymethyl)glutathione	C11H19N3O7S	C11H18N3O7S	-1	c	C14180
hmn[c]	1-Hydroxymethylnaphthalene	C11H10O	C11H10O	0	c	C14089
hmrseacp[c]	R-3-hydroxy-(7Z)-tetradecenoyl-ACP	C14H25O2SR	C14H25O2SR	0	c	0
hodeacp[c]	R-3-hydroxy-(11Z)-octadecenoyl-ACP	C18H33O2SR	C18H33O2SR	0	c	0
hom-L[c]	L-Homoserine	C4H9NO3	C4H9NO3	0	c	C00263
houdhdc[c]	5-Hydroxy-2-oxo-4-ureido-2,5-dihydro-1H-imidazole-5-carboxylate	C5H6N4O5	C5H5N4O5	-1	c	C12248
hpcoa[c]	3-Hydroxypropionyl-CoA	C24H40N7O18P3S	C24H36N7O18P3S	-4	c	C05668
hpdacp[c]	heptadecanoyl-ACP	C17H33OSR	C17H33OSR	0	c	C00173
hpdcea[c]	Heptadecenoate (n-C17:1ω8c)	C17H32O2	C17H31O2	-1	c	C16536
hpdcoa[c]	heptadecanoyl-CoA-n-C170CoA	C38H68N7O17P3S	C38H64N7O17P3S	-4	c
hpdeca-ant[c]	anteiso-heptadecenoate (n-C17:1 anteiso)	C17H32O2	C17H31O2	-1	c
hpdecoa[c]	Heptadecenoyl-CoA (n-C17:1ω8c)	C38H66N7O17P3S	C38H62N7O17P3S	-4	c
hpmacpm[c]	3-Hydroxypimeloyl-[acyl-carrier-protein] methyl ester	C8H13O4SR	C8H13O4SR	0	c	C20377
hpro[c]	Hydroxyproline	C5H9NO3	C5H9NO3	0	c	C01015
hptcoa[c]	heptanoyl-CoA	C28H48N7O17P3S	C28H44N7O17P3S	-4	c	C00040
hpyr[c]	Hydroxypyruvate	C3H4O4	C3H3O4	-1	c	C00168
hxan[c]	Hypoxanthine	C5H4N4O	C5H4N4O	0	c	C00262
iac[c]	Indole-3-acetate	C10H9NO2	C10H8NO2	-1	c	C00954
iac[e]	Indole-3-acetate	C10H9NO2	C10H8NO2	-1	e	C00954
iacald[c]	Indole-3-acetaldehyde	C10H9NO	C10H9NO	0	c	C00637
iasp[c]	Iminoaspartate	C4H5NO4	C4H4NO4	-1	c	C05840
icit[c]	Isocitrate	C6H8O7	C6H5O7	-3	c	C00311
idp[c]	IDP	C10H14N4O11P2	C10H12N4O11P2	-2	c	C00104
ihdcacp[c]	iso-hendecanoyl-ACP	C11H21OSR	C11H21OSR	0	c
ile-L[c]	L-Isoleucine	C6H13NO2	C6H13NO2	0	c	C00407
ile-L[e]	L-Isoleucine	C6H13NO2	C6H13NO2	0	e	C00407
iletrna[c]	L-Isoleucyl-tRNA(Ile)	C6H12NO2R	C6H12NO2R	0	c	C03127
imacp[c]	3-(Imidazol-4-yl)-2-oxopropyl phosphate	C6H9N2O5P	C6H8N2O5P	-1	c	C01267
imp[c]	IMP	C10H13N4O8P	C10H11N4O8P	-2	c	C00130
indole[c]	Indole	C8H7N	C8H7N	0	c	C00463
inost[c]	myo-Inositol	C6H12O6	C6H12O6	0	c	C00137
ins[c]	Inosine	C10H12N4O5	C10H12N4O5	0	c	C00294
ipdp[c]	Isopentenyl diphosphate	C5H12O7P2	C5H10O7P2	-2	c	C00129
ipyr[c]	Indolepyruvate	C11H9NO3	C11H8NO3	-1	c	C00331
isobutcoa[c]	2-Methylpropanoyl-CoA	C25H42N7O17P3S	C25H38N7O17P3S	-4	c	C00630
itp[c]	ITP	C10H15N4O14P3	C10H12N4O14P3	-3	c	C00081
izac[c]	Imidazole-4-acetate	C5H6N2O2	C5H6N2O2	0	c	C02835
izacald[c]	Imidazole-4-acetaldehyde	C5H6N2O	C5H6N2O	0	c	C05130
k[c]	Potassium	K	K	1	c	C00238
k[e]	Potassium	K	K	1	e	C00238
kadcoa[c]	3-Oxoadipyl-CoA	C27H42N7O20P3S	C27H37N7O20P3S	-5	c	C02232
kadipate[c]	3-Oxoadipate	C6H8O5	C6H6O5	-2	c	C00846
kdo[c]	3-Deoxy-D-manno-octulosonate	C8H14O8	C8H13O8	-1	c	C01187
kdo2lpa[c]	Pseudomonas stutzeri KDO2-lipidA	C108H196N2O39P2	C108H196N2O39P2	0	c
kdo8p[c]	3-Deoxy-D-manno-octulosonate 8-phosphate	C8H15O11P	C8H12O11P	-3	c	C04478
kdolpa[c]	Pseudomonas stutzeri KDO-lipidA	C100H185N2O32P2	C100H185N2O32P2	0	c
kgacpm[c]	3-Ketoglutaryl-[acyl-carrier-protein] methyl ester	C6H7O4SR	C6H7O4SR	0	c	C20372
kpmacpm[c]	3-Ketopimeloyl-[acyl-carrier-protein] methyl ester	C8H11O4SR	C8H11O4SR	0	c	C20376
lac-D[c]	(R)-Lactate	C3H6O3	C3H5O3	-1	c	C00256
lac-D[e]	(R)-Lactate	C3H6O3	C3H5O3	-1	e	C00256
lac-L[c]	(S)-Lactate	C3H6O3	C3H5O3	-1	c	C00186
lac-L[e]	(S)-Lactate	C3H6O3	C3H5O3	-1	e	C00186
lald-D[c]	(R)-Lactaldehyde	C3H6O2	C3H6O2	0	c	C00937
lald-L[c]	(S)-Lactaldehyde	C3H6O2	C3H6O2	0	c	C00424
leu-L[c]	L-Leucine	C6H13NO2	C6H13NO2	0	c	C00123
leu-L[e]	L-Leucine	C6H13NO2	C6H13NO2	0	e	C00123
leutrna[c]	L-Leucyl-tRNA(Leu)	C6H12NO2R	C6H12NO2R	0	c	C02047
lgt-S[c]	(R)-S-Lactoylglutathione	C13H21N3O8S	C13H20N3O8S	-1	c	C03451
lipidAds[c]	Pseudomonas Lipid A Disaccharide	C68H131N2O20P	C68H131N2O20P	0	c	C04932
llda[c]	Linoelaidate-n-C182	C18H32O2	C18H31O2	-1	c
lpa[c]	Pseudomonas stutzeri Lipid A	C92H174N2O25P2	C92H174N2O25P2	0	c
lpap[c]	Pseudomonas stutzeri Lipid A precursor	C68H130N2O23P2	C68H130N2O23P2	0	c
lpe-psa[c]	lysophosphatidylethanolamine (LPE)	C6H13NO7PR	C6H13NO7PR	0	c	C04438/C05973
lpx[c]	Pseudomonas stutzeri Lipid X	C34H66NO12P	C34H66NO12P	0	c
lys-L[c]	L-Lysine	C6H14N2O2	C6H15N2O2	1	c	C00047
lys-L[e]	L-Lysine	C6H14N2O2	C6H15N2O2	1	e	C00047
lystrna[c]	L-Lysyl-tRNA (Lys)	C6H13N2O2R	C6H13N2O2R	0	c	C01931
m5csn[c]	5-Methylcytosine	C5H7N3O	C5H7N3O	0	c	C02376
macac[c]	4-Maleylacetoacetate	C8H8O6	C8H6O6	-2	c	C01036
malacp[c]	Malonyl-[acyl-carrier-protein]	C3H3O3SR	C3H3O3SR	0	c	C01209
malacpm[c]	Malonyl-[acyl-carrier-protein] methyl ester	C4H5O3SR	C4H5O3SR	0	c	C19673
malcoa[c]	Malonyl-CoA	C24H38N7O19P3S	C24H33N7O19P3S	-5	c	C00083
mal-L[c]	(S)-Malate	C4H6O5	C4H4O5	-2	c	C00149
mal-L[e]	(S)-Malate	C4H6O5	C4H4O5	-2	e	C00149
maln[c]	Malonate	C3H4O4	C3H4O4	-2	c	C00383
maln[e]	Malonate	C3H4O4	C3H4O4	-2	e	C00383
malt[c]	Maltose	C12H22O11	C12H22O11	0	c	C00208
malt[e]	Maltose	C12H22O11	C12H22O11	0	e	C00208
man1p[c]	D-Mannose 1-phosphate	C6H13O9P	C6H11O9P	-2	c	C00636
man6p[c]	D-Mannose 6-phosphate	C6H13O9P	C6H11O9P	-2	c	C00275
mbd[c]	Molybdate	H2MoO4	H2MoO4	0	c	C06232
mbd[e]	Molybdate	H2MoO4	H2MoO4	0	e	C06232
mbz[c]	m-Methylbenzoate	C8H8O2	C8H7O2	-1	c	C07211
mercppyr[c]	Mercaptopyruvate	C3H4O3S	C3H3O3S	-1	c	C00957
methf[c]	5,10-Methenyltetrahydrofolate	C20H22N7O6	C20H21N7O6	-1	c	C00445
methn[c]	Methanol	CH4O	CH4O	0	c	C00132
met-L[c]	L-Methionine	C5H11NO2S	C5H11NO2S	0	c	C00073
met-L[e]	L-Methionine	C5H11NO2S	C5H11NO2S	0	e	C00073
metsox-S-L[c]	L-Methionine S-oxide	C5H11NO3S	C5H11NO3S	0	c	C02989
mettrnaf[c]	L-Methionyl-tRNA (fMet)	C5H11NOSR	C5H11NOSR	0	c	C02430
mettrna[c]	L-Methionyl-tRNA (Met)	C5H10NO2SR	C5H10NO2SR	0	c	C02430
mhdat[c]	N-Methylhydantoin	C4H6N2O2	C4H6N2O2	0	c	C02565
mi3p-D[c]	1D-myo-Inositol 3-phosphate	C6H13O9P	C6H11O9P	-2	c	C04006
mi4p-D[c]	1D-myo-Inositol 4-phosphate	C6H13O9P	C6H11O9P	-2	c	C03546
micit[c]	(2S,3R)-3-Hydroxybutane-1,2,3-tricarboxylate	C7H10O7	C7H7O7	-3	c	C04593
mlthf[c]	5,10-Methylenetetrahydrofolate	C20H23N7O6	C20H21N7O6	-2	c	C00143
mmal[c]	Methylmalonate	C4H6O4	C4H4O4	-2	c	C02170
mml[c]	3-Methylmuconolactone	C7H8O4	C7H7O4	-1	c	C04558
mmsa[c]	(S)-Methylmalonate semialdehyde	C4H6O3	C4H5O3	-1	c	C06002
mnl[c]	Mannitol	C6H14O6	C6H14O6	0	c	C00392
mnl[e]	Mannitol	C6H14O6	C6H14O6	0	e	C00392
moppcoa[c]	(S)-2-Methyl-3-oxopropanoyl-CoA	C25H40N7O19P3S	C25H36N7O19P3S	-4	c	C00683
mrseacp[c]	Tetradecenoyl-ACP (n-C14:1ACP)	C14H25OSR	C14H25OSR	0	c	C05760
msa[c]	3-Oxopropanoate	C3H4O3	C3H3O3	-1	c	C00222
mthgxl[c]	Methylglyoxal	C3H4O2	C3H4O2	0	c	C00546
muc[c]	cis,cis-Muconate	C6H6O4	C6H4O4	-2	c	C02480
n2[c]	Nitrogen	N2	N2	0	c	C00697
n2[e]	Nitrogen	N2	N2	0	e	C00697
n2o[c]	Nitrous oxide	N2O	N2O	0	c	C00887
na[c]	Sodium	Na	Na	1	c	C01330
na[e]	Sodium	Na	Na	1	e	C01330
nac[c]	Nicotinate	C6H5NO2	C6H4NO2	-1	c	C00253
nad[c]	NAD+	C21H28N7O14P2	C21H27N7O14P2	-1	c	C00003
nadbut[c]	N(gamma)-Acetyldiaminobutyrate	C6H12N2O3	C6H12N2O3	0	c	C06442
nadh[c]	NADH	C21H29N7O14P2	C21H27N7O14P2	-2	c	C00004
nadp[c]	NADP+	C21H29N7O17P3	C21H26N7O17P3	-3	c	C00006
nadph[c]	NADPH	C21H30N7O17P3	C21H26N7O17P3	-4	c	C00005
nal[c]	1-Naphthaldehyde	C11H8O	C11H8O	0	c	C14090
nh3[c]	NH4+	H3N	H4N	1	c	C01342
nh3[e]	NH4+	H3N	H4N	1	e	C01342
nicrns[c]	Nicotinate D-ribonucleoside	C11H14NO6	C11H14NO6	0	c	C05841
nicrnt[c]	Nicotinate D-ribonucleotide	C11H15NO9P	C11H13NO9P	-2	c	C01185
nmethn[c]	(2-Naphthyl)methanol	C11H10O	C11H10O	0	c	C02909
nmn[c]	Nicotinamide D-ribonucleotide	C11H15N2O8P	C11H14N2O8P	-1	c	C00455
nndcacp[c]	Nonadecanoyl-ACP	C19H37OSR	C19H37OSR	0	c
nndcoa[c]	nonadecanoyl-CoA-C190CoA	C40H72N7O17P3S	C40H68N7O17P3S	-4	c
nndeca[c]	Nonadecanoate (n-C19:0)	C19H38O2	C19H37O2	-1	c
nndecea[c]	Nonadecenoate (n-C19:1)	C19H36O2	C19H35O2	-1	c
nndecoa[c]	nonadecenoyl-CoA (nC19:1ω6c)	C40H70N7O17P3S	C40H66N7O17P3S	-4	c
nnncoa[c]	nonanoyl-CoA	C30H52N7O17P3S	C30H48N7O17P3S	-4	c	C00040
no[c]	Nitric oxide	NO	NO	0	c	C00533
no2[c]	Nitrite	HNO2	NO2	-1	c	C00088
no2[e]	Nitrite	HNO2	NO2	-1	e	C00088
no3[c]	Nitrate	HNO3	NO3	-1	c	C00244
no3[e]	Nitrate	HNO3	NO3	-1	e	C00244
nspmd[c]	Norspermidine	C6H17N3	C6H20N3	3	c	C03375
o2[c]	Oxygen	O2	O2	0	c	C00007
o2[e]	O2	O2	O2	0	e	C00007
oaa[c]	Oxaloacetate	C4H4O5	C4H2O5	-2	c	C00036
oc121acp[c]	cis-3-oxo-dodec-5-enoyl-ACP	C12H19O2SR	C12H19O2SR	0	c	0
oc161acp[c]	cis-3-oxo-hexadec-9-enoyl-ACP	C16H27O2SR	C16H27O2SR	0	c	0
ocacp[c]	Octanoyl-[acyl-carrier-protein]	C8H15OSR	C8H15OSR	0	c	C05752
occoa[c]	Octanoyl-CoA	C29H50N7O17P3S	C29H46N7O17P3S	-4	c	C01944
ocdacp[c]	Octadecanoyl-ACP	C18H35OSR	C18H35OSR	0	c	C04088
ocdca[c]	octadecanoate-n-C180	C18H36O2	C18H35O2	-1	c	C01530
ocdca[e]	octadecanoate-n-C180	C18H36O2	C18H35O2	-1	e	C01530
ocdcea[c]	octadecenoate-n-C181	C18H34O2	C18H33O2	-1	c	C00712
octch[c]	2-Octaprenyl-6-hydroxyphenol	C46H70O2	C46H70O2	0	c	C05811
octdp[c]	all-trans-Octaprenyl diphosphate	C40H68O7P2	C40H66O7P2	-2	c	C04146
octhb[c]	3-Octaprenyl-4-hydroxybenzoate	C47H70O3	C47H69O3	-1	c	C05809
octmb[c]	2-Octaprenyl-6-methoxy-1,4-benzoquinone	C47H72O3	C47H72O3	0	c	C05813
octmmb[c]	2-Octaprenyl-3-methyl-6-methoxy-1,4-benzoquinone	C48H74O3	C48H74O3	0	c	C05814
octmp[c]	2-Octaprenyl-6-methoxyphenol	C47H72O2	C47H72O2	0	c	C05812
octpp[c]	2-Octaprenylphenol	C46H70O	C46H70O	0	c	C05810
odecoa[c]	Octadecenoyl-CoA-n-C181CoA	C39H68N7O17P3S	C39H64N7O17P3S	-4	c	C00510
ohpb[c]	2-Oxo-3-hydroxy-4-phosphobutanoate	C4H7O8P	C4H4O8P	-3	c	C06054
2omhmb[c]	2-Octaprenyl-3-methyl-5-hydroxy-6-methoxy-1,4-benzoquinol	C48H74O4	C48H73O4	-1	c	C05815
orn[c]	L-Ornithine	C5H12N2O2	C5H13N2O2	1	c	C00077
orn[e]	L-Ornithine	C5H12N2O2	C5H13N2O2	1	e	C00077
orot[c]	Orotate	C5H4N2O4	C5H3N2O4	-1	c	C00295
orot5p[c]	Orotidine 5-phosphate	C10H13N2O11P	C10H10N2O11P	-3	c	C01103
oxdp[c]	2-Oxoadipate	C6H8O5	C6H6O5	-2	c	C00322
padnlt[c]	Propinol adenylate	C13H18N5O8P	C13H17N5O8P	-1	c	C05983
pald[c]	Perillyl aldehyde	C10H14O	C10H14O	0	c	C02576
palmacp[c]	Hexadecanoyl-[acyl-carrier-protein]	C16H31OSR	C16H31OSR	0	c	C05764
palmcoa[c]	Hexanoyl-CoA	C27H46N7O17P3S	C27H42N7O17P3S	-4	c	C05270
palmeacp[c]	Hexadecenoyl-ACP (n-C16:1ACP)	C16H29OSR	C16H29OSR	0	c	C05763
pan4p[c]	Pantetheine 4-phosphate	C11H23N2O7PS	C11H21N2O7PS	-2	c	C01134
pant-R[c]	(R)-Pantoate	C6H12O4	C6H11O4	-1	c	C00522
pap[c]	Adenosine 3,5-bisphosphate	C10H15N5O10P2	C10H11N5O10P2	-4	c	C00054
paps[c]	3-Phosphoadenylyl sulfate	C10H15N5O13P2S	C10H11N5O13P2S	-4	c	C00053
pdx5p[c]	Pyridoxine phosphate	C8H12NO6P	C8H10NO6P	-2	c	C00627
pep[c]	Phosphoenolpyruvate	C3H5O6P	C3H2O6P	-3	c	C00074
pe-psa[c]	phosphatidylethanolamine PSA	C2444H4683O427N50P50	C2444H4683O427N50P50	0	c	C00350
peptido[c]	Peptidoglycan	C40H64N8O21	C40H64N8O21	0	c	C00889
perl[c]	Perillic acid	C10H14O2	C10H13O2	-1	c	C11924
pg-psa[c]	phosphatidylglycerol (PSA)	C2494H4733O527N0P50	C2494H4733O527N0P50	0	c	C00344
phe-L[c]	L-Phenylalanine	C9H11NO2	C9H11NO2	0	c	C00079
phetrna[c]	L-Phenylalanyl-tRNA(Phe)	C9H10NO2R	C9H10NO2R	0	c	C03511
phom[c]	O-Phospho-L-homoserine	C4H10NO6P	C4H8NO6P	-2	c	C01102
phpyr[c]	Phenylpyruvate	C9H8O3	C9H7O3	-1	c	C00166
phthr[c]	O-Phospho-4-hydroxy-L-threonine	C4H10NO7P	C4H8NO7P	-2	c	C06055
pi[c]	Orthophosphate	H3O4P	HO4P	-2	c	C00009
pi[e]	Orthophosphate	H3O4P	HO4P	-2	e	C00009
pmacp[c]	Pimeloyl-[acyl-carrier-protein]	C7H11O3SR	C7H11O3SR	0	c	C19845
pmacpm[c]	Pimeloyl-[acyl-carrier-protein] methyl ester	C8H13O3SR	C8H13O3SR	0	c	C19846
pmcoa[c]	6-Carboxyhexanoyl-CoA	C28H46N7O19P3S	C28H41N7O19P3S	-5	c	C01063
pmtcoa[c]	Palmitoyl-CoA	C37H66N7O17P3S	C37H62N7O17P3S	-4	c	C00154
pnto-R[c]	Pantothenate	C9H17NO5	C9H16NO5	-1	c	C00864
polysac[c]	Pseudomonas Common O Polysaccharide	R	R	0	c	C00420
polysac[e]	Pseudomonas Common O Polysaccharide	R	R	0	e	C00420
pp[c]	Phosphonate	H3O3P	H2O3P	-1	c	C06701
pp[e]	Phosphonate	H3O3P	H2O3P	-1	e	C06701
ppa[c]	Propanoate	C3H6O2	C3H5O2	-1	c	C00163
ppbng[c]	Porphobilinogen	C10H14N2O4	C10H13N2O4	-1	c	C00931
ppcoa[c]	Propanoyl-CoA	C24H40N7O17P3S	C24H36N7O17P3S	-4	c	C00100
ppecoa[c]	Propenoyl-CoA	C24H38N7O17P3S	C24H34N7O17P3S	-4	c	C00894
pphn[c]	Prephenate	C10H10O6	C10H8O6	-2	c	C00254
ppi[c]	Pyrophosphate	H4O7P2	HO7P2	-3	c	C00013
ppnal[c]	2-Propyn-1-al	C3H2O	C3H2O	0	c	C05985
ppnol[c]	2-Propyn-1-ol	C3H4O	C3H4O	0	c	C05986
ppp9[c]	Protoporphyrin	C34H34N4O4	C34H32N4O4	-2	c	C02191
pppg9[c]	Protoporphyrinogen IX	C34H40N4O4	C34H38N4O4	-2	c	C01079
pppi[c]	Inorganic triphosphate	H5O10P3	HO10P3	-4	c	C00536
ppyn[c]	Propynoate	C3H2O2	C3HO2	-1	c	C00804
pqq[c]	PQQ	C14H6N2O8	C14H3N2O8	-3	c	C00113
pqqh2[c]	PQQH2	C14H8N2O8	C14H5N2O8	-3	c	C01359
pram[c]	5-Phosphoribosylamine	C5H12NO7P	C5H11NO7P	-1	c	C03090
pran[c]	N-(5-Phospho-D-ribosyl)anthranilate	C12H16NO9P	C12H13NO9P	-3	c	C04302
prbamp[c]	Phosphoribosyl-AMP	C15H23N5O14P2	C15H19N5O14P2	-4	c	C02741
prbatp[c]	Phosphoribosyl-ATP	C15H25N5O20P4	C15H21N5O20P4	-4	c	C02739
prfp[c]	5-(5-Phospho-D-ribosylaminoformimino)-1-(5-phosphoribosyl)-imidazole-4-carboxamide	C15H25N5O15P2	C15H22N5O15P2	-3	c	C04896
prlp[c]	N-(5-Phospho-D-1-ribulosylformimino)-5-amino-1-(5-phospho-D-ribosyl)-4-imidazolecarboxamide	C15H25N5O15P2	C15H22N5O15P2	-3	c	C04916
pro-L[c]	L-Proline	C5H9NO2	C5H9NO2	0	c	C00148
pro-L[e]	L-Proline	C5H9NO2	C5H9NO2	0	e	C00148
propp[c]	Propanoyl phosphate	C3H7O5P	C3H5O5P	-2	c	C02876
protrna[c]	L-Prolyl-tRNA(Pro)	C5H8NO2R	C5H8NO2R	0	c	C02702
prpp[c]	5-Phospho-alpha-D-ribose 1-diphosphate	C5H13O14P3	C5H9O14P3	-4	c	C00119
pser-L[c]	O-Phospho-L-serine	C3H8NO6P	C3H6NO6P	-2	c	C01005
ptdacp[c]	pentadecanoyl-ACP	C15H29OSR	C15H29OSR	0	c	C00173
ptdca[c]	pentadecanoate (C15:0)	C15H30O2	C15H29O2	-1	c
ptdcea[c]	pentadecenoate (C15:1)	C15H28O2	C15H27O2	-1	c
ptdcoa[c]	pentadecanoyl-CoA-n-C150CoA	C36H64N7O17P3S	C36H60N7O17P3S	-4	c
ptdecoa[c]	pentadecenoyl-CoA-n-C151CoA	C36H62N7O17P3S	C36H58N7O17P3S	-4	c
ptrc[c]	Putrescine	C4H12N2	C4H10N2	2	c	C00134
ptrc[e]	Putrescine	C4H12N2	C4H10N2	2	e	C00134
pyam5p[c]	Pyridoxamine phosphate	C8H13N2O5P	C8H12N2O5P	-1	c	C00647
pydam[c]	Pyridoxamine	C8H12N2O2	C8H13N2O2	1	c	C00534
pydx[c]	Pyridoxal	C8H9NO3	C8H9NO3	0	c	C00250
pydx5p[c]	Pyridoxal phosphate	C8H10NO6P	C8H8NO6P	-2	c	C00018
pydxn[c]	Pyridoxine	C8H11NO3	C8H11NO3	0	c	C00314
pyr[c]	Pyruvate	C3H4O3	C3H3O3	-1	c	C00022
pyr3h5c[c]	L-1-Pyrroline-3-hydroxy-5-carboxylate	C5H7NO3	C5H6NO3	-1	c	C04281
q9[c]	Ubiquinone-9	C54H82O4	C54H82O4	0	c	C00399
q9h2[c]	Ubiquinol-9	C54H84O4	C54H84O4	0	c	C00390
quln[c]	Pyridine-2,3-dicarboxylate	C7H5NO4	C7H3NO4	-2	c	C03722
r15bp[c]	D-Ribose 1,5-bisphosphate	C5H12O11P2	C5H8O11P2	-4	c	C01151
r1p[c]	alpha-D-Ribose 1-phosphate	C5H11O8P	C5H9O8P	-2	c	C00620
r5p[c]	D-Ribose 5-phosphate	C5H11O8P	C5H9O8P	-2	c	C00117
rbrdxinox[c]	Oxidized rubredoxin	C263H384N60O94S5	C263H384N60O94S5	0	c	C00435
rbrdxinrd[c]	Reduced rubredoxin	C263H384N60O94S5	C263H384N60O94S5	0	c	C00340
rdmbzi[c]	alpha-Ribazole	C14H18N2O4	C14H18N2O4	0	c	C05775
ribflv[c]	Riboflavin	C17H20N4O6	C17H20N4O6	0	c	C00255
rsncam[c]	N-Ribosylnicotinamide	C11H15N2O5	C11H16N2O5	1	c	C03150
ru5p-D[c]	D-Ribulose 5-phosphate	C5H11O8P	C5H9O8P	-2	c	C00199
s[c]	Sulfur	S	S	0	c	C17023
s17bp[c]	Sedoheptulose 1,7-bisphosphate	C7H16O13P2	C7H12O13P2	-4	c	C00447
s7p[c]	Sedoheptulose 7-phosphate	C7H15O10P	C7H13O10P	-2	c	C05382
scl[c]	Sirohydrochlorin	C42H46N4O16	C42H38N4O16	-8	c	C05778
scys-L[c]	S-Sulfo-L-cysteine	C3H7NO5S2	C3H6NO5S2	-1	c	C05824
seln[c]	Selenide	H2Se	H2Se	0	c	C01528
selnp[c]	Selenophosphate	H3O3PSe	O3PSe	-3	c	C05172
semet[c]	Selenomethionine	C5H11NO2Se	C5H11NO2Se	0	c	C05335
ser-L[c]	L-Serine	C3H7NO3	C3H7NO3	0	c	C00065
sertrna[c]	L-Seryl-tRNA(Ser)	C3H6NO3R	C3H6NO3R	0	c	C02553
sfglutth[c]	S-Formylglutathione	C11H17N3O7S	C11H16N3O7S	-1	c	C01031
sheme[c]	Siroheme	C42H46FeN4O16	C42H38FeN4O16	-8	c	C00748
skm[c]	Shikimate	C7H10O5	C7H9O5	-1	c	C00493
skm5p[c]	Shikimate 3-phosphate	C7H11O8P	C7H8O8P	-3	c	C03175
sl26da[c]	N-Succinyl-LL-2,6-diaminoheptanedioate	C11H18N2O7	C11H16N2O7	-2	c	C04421
sl2a6o[c]	N-Succinyl-2-L-amino-6-oxoheptanedioate	C11H15NO8	C11H12NO8	-3	c	C04462
so3[c]	Sulfite	H2O3S	HO3S	-1	c	C00094
so4[c]	Sulfate	H2O4S	O4S	-2	c	C00059
so4[e]	Sulfate	H2O4S	O4S	-2	e	C00059
spm[c]	Spermine	C10H26N4	C10H30N4	4	c	C00750
spmd[c]	Spermidine	C7H19N3	C7H22N3	3	c	C00315
spmd[e]	Spermidine	C7H19N3	C7H22N3	3	e	C00315
stcoa[c]	Stearoyl-CoA-n-C180CoA	C39H70N7O17P3S	C39H66N7O17P3S	-4	c	C00412
succ[c]	Succinate	C4H6O4	C4H4O4	-2	c	C00042
succ[e]	Succinate	C4H6O4	C4H4O4	-2	e	C00042
succoa[c]	Succinyl-CoA	C25H40N7O19P3S	C25H35N7O19P3S	-5	c	C00091
sucglu[c]	N2-Succinyl-L-glutamate	C9H13NO7	C9H10NO7	-3	c	C05931
suchms[c]	O-Succinyl-L-homoserine	C8H13NO6	C8H12NO6	-1	c	C01118
sucsal[c]	Succinate semialdehyde	C4H6O3	C4H5O3	-1	c	C00232
t3metglucoa[c]	3-Methylglutaconyl-CoA	C27H42N7O19P3S	C27H37N7O19P3S	-5	c	C03231
tag6p-D[c]	D-Tagatose 6-phosphate	C6H13O9P	C6H11O9P	-2	c	C01097
tagdp-D[c]	D-Tagatose 1,6-bisphosphate	C6H14O12P2	C6H10O12P2	-4	c	C03785
tag-psa[c]	Triacylglyceride (TAG)	C6H5O6R3	C6H5O6R3	0	c	C00422
tarc2eacp[c]	trans-eicos-2-enoyl-ACP	C20H37OSR	C20H37OSR	0	c	C00693
tcynt[c]	Thiocyanate	CHNS	CNS	-1	c	C01755
td2coa[c]	trans-Tetradec-2-enoyl-CoA	C35H60N7O17P3S	C35H56N7O17P3S	-4	c	C05273
tdacp[c]	Tetradecanoyl-[acyl-carrier-protein]	C14H27OSR	C14H27OSR	0	c	C05761
tdcacp[c]	tridecanoyl-ACP	C13H25OSR	C13H25OSR	0	c
tdccoa[c]	tridecanoyl-CoA (n-C13:0)	C34H60N7O17P3S	C34H56N7O17P3S	-4	c	C00040
tdcoa[c]	Tetradecanoyl-CoA	C35H62N7O17P3S	C35H58N7O17P3S	-4	c	C02593
tddec2eacp[c]	trans-Dodec-2-enoyl-[acyl-carrier-protein]	C12H21OSR	C12H21OSR	0	c	C05758
tdec2eacp[c]	trans-Dec-2-enoyl-[acyl-carrier-protein]	C10H17OSR	C10H17OSR	0	c	C05754
thchl[c]	3alpha,7alpha,26-Trihydroxy-5beta-cholestane	C27H48O3	C27H48O3	0	c	C05444
thcoa[c]	trans-Hex-2-enoyl-CoA	C27H44N7O17P3S	C27H40N7O17P3S	-4	c	C05271
thdp[c]	2,3,4,5-Tetrahydrodipicolinate	C7H9NO4	C7H7NO4	-2	c	C03972
thex2eacp[c]	trans-Hex-2-enoyl-[acyl-carrier-protein]	C6H9OSR	C6H9OSR	0	c	C05748
thf[c]	Tetrahydrofolate	C19H23N7O6	C19H21N7O6	-2	c	C00101
thfglu2[c]	Tetrahydrofolyl-[Glu](2)	C29H37N9O12	C29H32N9O12	-5	c	C03541
thm[c]	Thiamin	C12H17N4OS	C12H18N4OS	1	c	C00378
thm[e]	Thiamin	C12H17N4OS	C12H18N4OS	1	e	C00378
thmmp[c]	Thiamin monophosphate	C12H18N4O4PS	C12H17N4O4PS	-1	c	C01081
thmpp[c]	Thiamin diphosphate	C12H19N4O7P2S	C12H18N4O7P2S	-1	c	C00068
thpdacp[c]	trans-heptadec-2-enyl-ACP	C17H31OSR	C17H31OSR	0	c	C00693
thr-L[c]	L-Threonine	C4H9NO3	C4H9NO3	0	c	C00188
thr-L[e]	L-Threonine	C4H9NO3	C4H9NO3	0	e	C00188
thrtrna[c]	L-Threonyl-tRNA(Thr)	C4H8NO3R	C4H8NO3R	0	c	C02992
thtglu[c]	Tetrahydropteroyltri-L-glutamate	C24H34N8O12	C24H30N8O12	-4	c	C04144
thym[c]	Thymine	C5H6N2O2	C5H6N2O2	0	c	C00178
thymd[c]	Thymidine	C10H14N2O5	C10H14N2O5	0	c	C00214
tnndacp[c]	trans-nonadec-2-enyl-ACP	C19H35OSR	C19H35OSR	0	c	C00693
tocoa[c]	trans-Oct-2-enoyl-CoA	C29H48N7O17P3S	C29H44N7O17P3S	-4	c	C05276
toct2eacp[c]	trans-Oct-2-enoyl-[acyl-carrier-protein]	C8H13OSR	C8H13OSR	0	c	C05751
tolu[c]	Toluate	C8H8O2	C8H7O2	-1	c	C01454
tpalm2eacp[c]	trans-Hexadec-2-enoyl-[acyl-carrier-protein]	C16H29OSR	C16H29OSR	0	c	C05763
tptdacp[c]	trans-pentadec-2-enyl-ACP	C15H27OSR	C15H27OSR	0	c	C00693
trdox[c]	Oxidized thioredoxin	C10H12N4O4S2R4	C10H12N4O4S2R4	0	c	C00343
trdrd[c]	Reduced thioredoxin	C10H14N4O4S2R4	C10H14N4O4S2R4	0	c	C00342
tre[c]	alpha,alpha-Trehalose	C12H22O11	C12H22O11	0	c	C01083
trnaala[c]	tRNA(Ala)	R	R	0	c	C01635
trnaarg[c]	tRNA(Arg)	R	R	0	c	C01636
trnaasn[c]	tRNA(Asn)	R	R	0	c	C01637
trnaasp[c]	tRNA(Asp)	R	R	0	c	C01638
trnacys[c]	tRNA(Cys)	R	R	0	c	C01639
trna-gln[c]	tRNA (Gln)	R	R	0	c	C01640
trnaglu[c]	tRNA (Glu)	R	R	0	c	C01641
trnagly[c]	tRNA(Gly)	R	R	0	c	C01642
trnahis[c]	tRNA(His)	R	R	0	c	C01643
trnaile[c]	tRNA(Ile)	R	R	0	c	C01644
trnaleu[c]	tRNA(Leu)	R	R	0	c	C01645
trnalys[c]	tRNA(Lys)	R	R	0	c	C01646
trnam[c]	tRNA(Met)	R	R	0	c	C01647
trnamet[c]	tRNA (fMet)	R	R	0	c	C01647
trnaphe[c]	tRNA(Phe)	R	R	0	c	C01648
trnapro[c]	tRNA(Pro)	R	R	0	c	C01649
trnaser[c]	tRNA(Ser)	R	R	0	c	C01650
trnathr[c]	tRNA(Thr)	R	R	0	c	C01651
trnatrp[c]	tRNA(Trp)	R	R	0	c	C01652
trnatyr[c]	tRNA(Tyr)	R	R	0	c	C00787
trnaval[c]	tRNA(Val)	R	R	0	c	C01653
trp-L[c]	L-Tryptophan	C11H12N2O2	C11H12N2O2	0	c	C00078
trp-L[e]	L-Tryptophan	C11H12N2O2	C11H12N2O2	0	e	C00078
trptrna[c]	L-Tryptophanyl-tRNA(Trp)	C11H11N2O2R	C11H11N2O2R	0	c	C03512
tsul[c]	Thiosulfate	H2O3S2	HO3S2	-1	c	C00320
tsul[e]	Thiosulfate	H2O3S2	HO3S2	-1	e	C00320
ttdca[c]	tetradecanoate (n-C14:0)	C14H28O2	C14H27O2	-1	c	C06424
ttdca[e]	Myristic acid	C14H28O2	C14H27O2	-1	e	C06424
tthbp[c]	Tetrahydrobiopterin	C9H15N5O3	C9H15N5O3	0	c	C00272
tyr-L[c]	L-Tyrosine	C9H11NO3	C9H11NO3	0	c	C00082
tyr-L[e]	L-Tyrosine	C9H11NO3	C9H11NO3	0	e	C00082
tyrtrna[c]	L-Tyrosyl-tRNA(Tyr)	C9H10NO3R	C9H10NO3R	0	c	C02839
uaaGgla[c]	Undecaprenyl-diphospho-N-acetylmuramoyl-(N-acetylglucosamine)-L-alanyl-gamma-D-glutamyl-L-lysyl-D-alanyl-D-alanine	C94H156N8O26P2	C94H153N8O26P2	-3	c	C05893
uaagmda[c]	Undecaprenyl-diphospho-N-acetylmuramoyl-(N-acetylglucosamine)-L-alanyl-D-glutamyl-meso-2,6-diaminopimeloyl-D-alanyl-D-alanine	C95H156N8O28P2	C95H152N8O28P2	-4	c	C05898
uaccg[c]	UDP-N-acetyl-3-(1-carboxyvinyl)-D-glucosamine	C20H29N3O19P2	C20H26N3O19P2	-3	c	C04631
uacgam[c]	UDP-N-acetyl-D-glucosamine	C17H27N3O17P2	C17H25N3O17P2	-2	c	C00043
uaGgla[c]	Undecaprenyl-diphospho-N-acetylmuramoyl-L-alanyl-D-glutamyl-L-lysyl-D-alanyl-D-alanine	C86H143N7O21P2	C86H140N7O21P2	-3	c	C04851
uAgl[c]	UDP-N-acetylmuramoyl-L-alanyl-gamma-D-glutamyl-L-lysine	C34H55N7O24P2	C34H52N7O24P2	-3	c	C05892
uAgla[c]	UDP-N-acetylmuramoyl-L-alanyl-D-glutamyl-L-lysyl-D-alanyl-D-alanine	C40H65N9O26P2	C40H62N9O26P2	-3	c	C04702
uagmda[c]	Undecaprenyl-diphospho-N-acetylmuramoyl-L-alanyl-D-glutamyl-meso-2,6-diaminopimeloyl-D-alanyl-D-alanine	C87H143N7O23P2	C87H139N7O23P2	-4	c	C05897
uama[c]	UDP-N-acetylmuramoyl-L-alanine	C23H36N4O20P2	C23H33N4O20P2	-3	c	C01212
uamag[c]	UDP-N-acetylmuramoyl-L-alanyl-D-glutamate	C28H43N5O23P2	C28H39N5O23P2	-4	c	C00692
uamr[c]	UDP-N-acetylmuramate	C20H31N3O19P2	C20H28N3O19P2	-3	c	C01050
udcpdp[c]	di-trans,poly-cis-Undecaprenyl diphosphate	C55H92O7P2	C55H90O7P2	-2	c	C04574
udcpp[c]	Undecaprenyl phosphate	C55H91O4P	C55H89O4P	-2	c	C00348
udp[c]	UDP	C9H14N2O12P2	C9H12N2O12P2	-2	c	C00015
udp23htg[c]	UDP-2,3-bis (3-hydroxytetradecanoyl) glucosamine	C43H77N3O20P2	C43H75N3O20P2	-2	c	C04652
udp3og[c]	UDP-3-O-(3OH-C14:0)-D-glucosamine	C29H51N3O18P2	C29H49N3O18P2	-2	c	C06022
udpag[c]	UDP-3-O-(3OH-C14:0)-N-acetylglucosamine	C31H53N3O19P2	C31H51N3O19P2	-2	c	C04738
udpg[c]	UDPglucose	C15H24N2O17P2	C15H22N2O17P2	-2	c	C00029
udpgal[c]	UDP-D-galactose	C15H24N2O17P2	C15H22N2O17P2	-2	c	C00052
uggmd[c]	UDP-N-acetylmuramoyl-L-alanyl-D-gamma-glutamyl-meso-2,6-diaminopimelate	C35H55N7O26P2	C35H51N7O26P2	-4	c	C04877
uggmda[c]	UDP-N-acetylmuramoyl-L-alanyl-D-glutamyl-6-carboxy-L-lysyl-D-alanyl-D-alanine	C41H65N9O28P2	C41H61N9O28P2	-4	c	C04882
ugly[c]	(S)-Ureidoglycine	C3H7N3O3	C3H7N3O3	0	c	C02091
uglyc[c]	(-)-Ureidoglycolate	C3H6N2O4	C3H5N2O4	-1	c	C00603
ump[c]	UMP	C9H13N2O9P	C9H11N2O9P	-2	c	C00105
uppg1[c]	Uroporphyrinogen I	C40H44N4O16	C40H36N4O16	-8	c	C05766
uppg3[c]	Uroporphyrinogen III	C40H44N4O16	C40H36N4O16	-8	c	C01051
ura[c]	Uracil	C4H4N2O2	C4H4N2O2	0	c	C00106
ura[e]	Uracil	C4H4N2O2	C4H4N2O2	0	e	C00106
urat[c]	Urate	C5H4N4O3	C5H4N4O3	0	c	C00366
urdaryl[c]	Ureidoacrylate	C4H5N2O3	C4H5N2O3	0	c	C20254
urea[c]	Urea	CH4N2O	CH4N2O	0	c	C00086
urea[e]	Urea	CH4N2O	CH4N2O	0	e	C00086
ureac[c]	Urea-1-carboxylate	C2H4N2O3	C2H3N2O3	-1	c	C01010
uri[c]	Uridine	C9H12N2O6	C9H12N2O6	0	c	C00299
utp[c]	UTP	C9H15N2O15P3	C9H12N2O15P3	-3	c	C00075
val-L[c]	L-Valine	C5H11NO2	C5H11NO2	0	c	C00183
val-L[e]	L-Valine	C5H11NO2	C5H11NO2	0	e	C00183
valtrna[c]	L-Valyl-tRNA(Val)	C5H10NO2R	C5H10NO2R	0	c	C02554
xan[c]	Xanthine	C5H4N4O2	C5H4N4O2	0	c	C00385
xan[e]	Xanthine	C5H4N4O2	C5H4N4O2	0	e	C00385
xmp[c]	Xanthosine 5-phosphate	C10H13N4O9P	C10H11N4O9P	-2	c	C00655
xtp[c]	XTP	C10H15N4O15P3	C10H12N4O15P3	-3	c	C00700
xtsn[c]	Xanthosine	C10H12N4O6	C10H12N4O6	0	c	C01762
xu5p-D[c]	D-Xylulose 5-phosphate	C5H11O8P	C5H9O8P	-2	c	C00231
xylu-D[c]	D-Xylulose	C5H10O5	C5H10O5	0	c	C00310
zn[c]	Zinc	Zn	Zn	2	c	C00038
zn[e]	Zinc	Zn	Zn	2	e	C00038
2nmhmbq[c]	2-nonaprenyl-3-methyl-5-hydroxy-6-methyl-1,4-benzoquinone	C53H80O4	C53H80O4	0	c	C05815
2nmmbq[c]	2-nonaprenyl-3-methyl-6-methoxy-1,4-benzoquinone	C53H80O3	C53H80O3	0	c	C17561
2nmbq[c]	2-nonaprenyl-6-methoxy-1,4-benzoquinone	C52H78O3	C52H78O3	0	c	C17560
2nmp[c]	2-nonaprenyl-6-methoxyphenol	C52H80O2	C52H80O2	0	c	C17552
2nhp[c]	2-nonaprenyl-6-hydroxyphenol	C51H78O2	C51H78O2	0	c	C17551
2np[c]	2-nonaprenylphenol	C51H78O	C51H78O	0	c	C05807
4hnb[c]	4-hydroxy-3-nonaprenylbenzoate	C52H78O3	C52H77O3	-1	c	C05848
ndp[c]	all-trans-nonaprenyl diphosphate	C45H76O7P2	C45H74O7P2	-2	c	C04145
apoACP[c]	apo-acyl-carrier-protein	RHO	RHO	0	c	C03688
3hpp[c]	3-hydroxypropanoate	C3H6O3	C3H5O3	-1	c	C01013
3fm[c]	3-fluoro-cis,cis-muconate	C6H5FO4	C6H3FO4	-2	c	C16474
4fml[c]	4-fluromuconolactone	C6H5FO4	C6H4FO4	-1	c	C16476
2mll[c]	2-maleylactate	C6H6O5	C6H4O5	-2	c	C02222
hf[c]	hydrofluoric acid	HF	F	-1	c	C16487
5ddglr[c]	5-dehydro-4-deoxy-D-glucarate	C6H8O7	C6H6O7	-2	c	C00679
hemea[c]	Heme A	C49H56FeN4O6	C49H54FeN4O6	-2	c	C15670
thrp[c]	L-threonine O-3-phosphate	C4H10NO6P	C4H8NO6P	-2	c	C12147
daptp[c]	2,5-diaminopyrimidine nucleoside triphosphate	C9H18N5O14P3	C9H15N5O14P3	-3	c	C05923
fptp[c]	Formamidopyrimidine nucleoside triphosphate	C10H18N5O15P3	C10H15N5O15P3	-3	c	C05922
lpame[c]	lipoamide-E	C8H15NOS2R	C8H15NOS2R	0	c	C15972
adhlame[c]	S-Acetyldihydrolipoamide-E	C10H18NO2S2R	C10H18NO2S2R	0	c	C16255
dhlame[c]	dihydrolipoamide-E	C8H17NOS2R	C8H17NOS2R	0	c	C15973
thfglu[c]	THF-L-glutamate	C24H30N8O9	C24H25N8O9	-5	c	C09332
25dop[c]	2,5-dioxopentanoate	C5H6O4	C5H5O4	-1	c	C00433
galt-D[c]	D-galactarate	C6H10O8	C6H8O8	-2	c	C00879
co[e]	CO	CO	CO	1	e	C00237
conspmd[c]	Carboxynorspermidine	C7H17N3O2	C7H19N3O2	2	c	C18174
sq9[c]	semiquinone-9	C54H83O4	C54H83O4	0	c	C05309
oppcoa[c]	3-oxopropinoyl-CoA	C24H38N7O18P3S	C24H37N7O18P3S	-1	c	C05989
cp[c]	carboxyphosphate	CH3O6P	CO6P	-3	c	C20969
dtr[c]	Dextrin	C120H200O100	C120H200O100	0	c	C00721
dtr[e]	Dextrin	C120H200O100	C120H200O100	0	e	C00721
psc-D[c]	D-psicose	C6H12O6	C6H12O6	0	c	C10817
psc-D[e]	D-psicose	C6H12O6	C6H12O6	0	e	C10817
acnt[c]	cis-aconitate	C6H6O6	C6H3O6	-3	c	C00417
acnt[e]	cis-aconitate	C6H6O6	C6H3O6	-3	e	C00417
ins[e]	Inosine	C10H12N4O5	C10H12N4O5	0	e	C00294
rib-D[c]	D-ribose	C5H10O5	C5H10O5	0	c	C00121
uca[c]	Urocanate	C6H6N2O2	C6H5N2O2	-1	c	C00785
uca[e]	Urocanate	C6H6N2O2	C6H5N2O2	-1	e	C00785
4idzp[c]	4-imidazolone-5-propanoate	C6H8N2O3	C6H7N2O3	-1	c	C03680
fmglu[c]	N-formimino-L-glutamate	C6H10N2O4	C6H8N2O4	-2	c	C00439
fmm[c]	formamide	CH3NO	CH3NO	0	c	C00488
pyrglu-L[c]	L-pyroglutamate	C5H7NO3	C5H6NO3	-1	c	C01879
pyrglu-L[e]	L-pyroglutamate	C5H7NO3	C5H6NO3	-1	e	C01879
alaa[c]	beta-alaninamide	C3H8N2O	C3H8N2O	0	c	C19779
alaa[e]	beta-alaninamide	C3H8N2O	C3H8N2O	0	e	C19779
glcr[e]	D-Glucarate	C6H10O8	C6H8O8	-2	e	C00818
ppa[e]	Propanoate	C3H6O2	C3H5O2	-1	e	C00163
2obut[e]	2-Oxobutanoate	C4H6O3	C4H5O3	-1	e	C00109
itc[c]	itaconate	C5H6O4	C5H4O4	-2	c	C00490
itc[e]	itaconate	C5H6O4	C5H4O4	-2	c	C00490
itccoa[c]	itaconyl-CoA	C26H40N7O19P3S	C26H36N7O19P3S	-4	c	C00531
ctmcoa[c]	L-citramalyl-CoA	C26H42N7O20P3S	C26H38N7O20P3S	-4	c	C01011
bhb[e]	(R)-3-Hydroxybutanoate	C4H8O3	C4H7O3	-1	e	C01089
2hbut[c]	2-hydroxybutanoic acid	C4H8O3	C4H7O3	-1	c	C05984
2hbut[e]	2-hydroxybutanoic acid	C4H8O3	C4H7O3	-1	e	C05984
glcn[e]	D-Gluconic acid	C6H12O7	C6H11O7	-1	e	C00257
galton-D[c]	D-galacturonate	C6H10O7	C6H9O7	-1	c	C00333
galton-D[e]	D-galacturonate	C6H10O7	C6H9O7	-1	e	C00333
galtn-L[c]	L-galactonate	C6H12O7	C6H11O7	-1	c	C15930
dhogal[c]	2-Dehydro-3-deoxy-L-galactonate	C6H10O6	C6H9O6	-1	c	C20680
gald-L[c]	L-glyceraldehyde	C3H6O3	C3H6O3	0	c	C02426
for[e]	Formate	CH2O2	CHO2	-1	e	C00058
ham[c]	hydroxylamine	NH2OH	NH2OH	0	c	C00192
uri[e]	Uridine	C9H12N2O6	C9H12N2O6	0	e	C00299
dkmtpp[c]	2,3-diketo-5-methylthiopentyl-1-phosphate	C6H11O6PS	C6H9O6PS	-2	c	C15650
pc-psa[c]	phosphatidylcholine	C10H18NO8PR2	C10H18NO8PR2	0	c	C00157

## Sheet: biomass composition-glucose
Biomass Composition
	Compound	Abbreviation	Coefficient
Amino acids (total 60.6% dry weight)	L-Alanine	ala-L[c]	0.687322
	L-Cysteine	cys-L[c]	0
	L-Aspartate	asp-L[c]	0.286384
	L-Glutamate	glu-L[c]	0.343661
	L-Phenylalanine	phe-L[c]	0.229107
	Glycine	gly[c]	0.572768
	L-Histidine	his-L[c]	0.114554
	L-Isoleucine	ile-L[c]	0.229107
	L-Lysine	lys-L[c]	0.286384
	L-Leucine	leu-L[c]	0.572768
	L-Methionine	met-L[c]	0
	L-Asparagine	asn-L[c]	0.286384
	L-Proline	pro-L[c]	0.286384
	L-Glutamine	gln-L[c]	0.343661
	L-Arginine	arg-L[c]	0.286384
	L-Serine	ser-L[c]	0.286384
	L-Threonine	thr-L[c]	0.286384
	L-Valine	val-L[c]	0.400938
	L-Tryptophan	trp-L[c]	0
	L-Tyrosine	tyr-L[c]	0.17183
RNA (Total 20% dry weight)	AMP	amp[c]	0.105819
	CMP	cmp[c]	0.18804
	GMP	gmp[c]	0.18804
	UMP	ump[c]	0.105819
DNA (Total 2% dry weight)	dAMP	damp[c]	0.0110183
	dCMP	dcmp[c]	0.0195796
	dGMP	dgmp[c]	0.0195796
	dTMP	dtmp[c]	0.0110183
Carbohydrate (Total 4.2% dry weight)	peptidoglycan subunit	peptido[c]	0.019341
	glycogen	glycogen[c]	0.0107901
Neutral lipids (total lipids: 6.3% dry weight)	Triacylglyceride (TAG)	tag-psa[c]	0.00100847
	Diacylglyceride (DAG)	dag-psa[c]	0.000195859
Phospholipids (total lipids: 6.3% dry weight)	phosphatidylethanolamine (PE)	pe-psa[c]	0.0627778
	phosphatidylglycerol (PG)	pg-psa[c]	0.0124712
	phosphatidylcholine (PC)	pc-psa[c]	0.000156742
	Cardiolipin (CL)	cdl-psa[c]	0.00241118
	dimethylphosphatidylethanolamine(dMePE)	dmepe-psa[c]	0.00483195
	lysophosphatidylethanolamine(LPE)	lpe-psa[c]	0.000316204
Growth associated maintenance	ATP	atp[c]	37.0423	Reference: van Duuren JB, et al.. (2013) Reconciling in vivo and in silico key biological parameters of Pseudomonas putida KT2440 during growth on glucose under carbon-limited condition. BMC Biotechnol. 13:93.
	ADP	adp[c]	37.0423
	Inorganic phosphate	pi[c]	37.0423
Additional components for adjusted biomass objective function
	FMN	fmn[c]	0.00931174
	NAD	nad[c]	0.00639481
	NADH	nadh[c]	0.00638519
	NADP	nadp[c]	0.0057072
Additional vitamins and cofactors	NADPH	nadph[c]	0.00569954
	Protoheme	heme[c]	0.00689311
	5-methyltetrahydrofolate	5mthf[c]	0.00925088
	Coenzyme A	coa[c]	0.00553605
	FAD	fad[c]	0.00540911
	Putrescine	ptrc[c]	#N/A
	Spermidine	spmd[c]	#N/A
	Ubiquinone 9	q9[c]	#N/A
	Riboflavin	ribflv[c]	0.011293
Others	antigen	antig[e]	0.00867

## Sheet: detailed calculation-glucose
	Cellular content %(w/w)
Protein	60.6
Carbohydrates	4.2
RNA	20
DNA	2
Lipid	6.3
ash	6.9
Sum	100
RNA content is 20% dry weight
	Abbreviation	Composition (molar fraction)	MW (g/mol)	Weight (if total 1 mol RNA)	Content (mmol/DCW)
AMP	amp[c]	0.18005	347	62.4773	0.105819
CMP	cmp[c]	0.31995	323	103.344	0.18804
GMP	gmp[c]	0.31995	363	116.142	0.18804
UMP	ump[c]	0.18005	324	58.3362	0.105819
				340.299
DNA content is 2% dry weight, G+C=63.99%
	Abbreviation	Composition (molar fraction)	MW (g/mol)	Weight (if total 1 mol DNA)	Content (mmol/DCW)
dAMP	damp[c]	0.18005	331	59.5965	0.0110183
dCMP	dcmp[c]	0.31995	307	98.2246	0.0195796
dGMP	dgmp[c]	0.31995	347	111.023	0.0195796
dTMP	dtmp[c]	0.18005	322	57.9761	0.0110183
				326.82
Fatty acid content is 45% of the total lipid
	Abbreviation	Content (% w/w)	MW (g/mol)	Content (mol/g fatty acid)	content (mol/mol fatty acid)	Average MW (g/mol fatty acid)	Content (mmol/DCW)
decanoate (n-C10:0)	dca[c]	0.3	172	1.74419e-05	0.00427859	0.735918	0.00049512
3-hydroxydecanoate (C10:0 3-alcohol)	3hdca[c]	5.44	188	0.000289362	0.0709822	13.3447	0.00821408
dodecanoate (n-C12:0)	ddca[c]	12.66	200	0.000633	0.155279	31.0558	0.0179689
iso-3-hydroxyhendecanoic acid (C11:0 3-alcohol iso)	3hhda-iso[c]	0.07	202	3.46535e-06	0.000850071	0.171714	9.83705e-05
iso hendecanoic acid (C11:0 iso)	had-iso[c]	0.04	186	2.15054e-06	0.00052754	0.0981224	6.10471e-05
hydroxydodecanoate (C12:0 alcohol)	hddca[c]	5.13	216	0.0002375	0.0582602	12.5842	0.00674189
iso-tetradecenoate (n-C14:1 iso)	ttdcea[c]	0.03	226	1.32743e-06	0.000325628	0.0735918	3.76817e-05
tetradecanoate (n-C14:0)	ttdca[c]	1.22	228	5.35088e-05	0.013126	2.99273	0.00151895
Hexadecanoate (n-C16:0)	hdca[c]	15.54	256	0.000607031	0.148908	38.1206	0.0172317
Hexadecenoate (C16:1ω6c/16:1ω7c/1ω5c)	hdcea[c]	29.57	253	0.00116877	0.286708	72.537	0.0331779
Heptadecanoate (n-C17:0)	hept[c]	0.97	270	3.59259e-05	0.00881285	2.37947	0.00101983
anteiso-heptadecenoate (n-C17:1 anteiso)	hpdeca-ant[c]	0.12	268	4.47761e-06	0.00109839	0.294367	0.000127106
stearic acid (n-C18:0)	ocdca[c]	0.25	284	8.80282e-06	0.00215938	0.613265	0.000249885
octadecenoate (n-C18:1ω7c)	ocdcea[c]	27.82	281	0.000990036	0.242862	68.2442	0.028104
nonadecylic acid (n-C19:0)	nndeca[c]	0.67	298.5	2.24456e-05	0.00550603	1.64355	0.00063716
eicosenoic acid (C20:1ω7c)	ecsea[c]	0.04	310	1.29032e-06	0.000316524	0.0981224	3.66283e-05
Total		99.87		0.00407654		244.987
Total lipids content: 6.3% of dry weight
Lipids	Abbreviation	Content (%)	MW (g/mol)	Content (mol/g fatty acid)	content (mol/mol fatty acid)	Average MW (g/mol fatty acid)	Content (mmol/DCW)
Triacylglyceride (TAG)	tag-psa[c]	1.24	775.962	1.59802e-05	0.0119814	9.29708	0.00100847
Diacylglyceride (DAG)	dag-psa[c]	0.18	579.974	3.10359e-06	0.00232696	1.34958	0.000195859
phosphatidylethanolamine (PE)	pe-psa[c]	71.92	722.974	0.000994779	0.745851	539.231	0.0627778
phosphatidylglycerol (PG)	pg-psa[c]	14.9	753.974	0.000197619	0.148168	111.715	0.0124712
phosphatidylcholine (PC)	pc-psa[c]	0.19	764.974	2.48374e-06	0.00186222	1.42455	0.000156742
Cardiolipin (CL)	cdl-psa[c]	5.41	1415.95	3.82076e-05	0.0286467	40.5623	0.00241118
dimethylphosphatidylethanolamine(dMePE)	dmepe-psa[c]	5.75	750.974	7.65672e-05	0.0574074	43.1115	0.00483195
lysophosphatidylethanolamine(LPE)	lpe-psa[c]	0.24	478.987	5.01057e-06	0.00375675	1.79944	0.000316204
Total		99.83		0.00133375		748.49
Protein content is 60.6% dry weight
Compound1	Abbreviation	content (mol/100 mol_total_Pr) in reference iJP815 1	MW (g/mol)	Correct MW (g/mol)	Average MW (g/mol Pr)	Content (mmol/DCW)
L-Alanine	ala-L[c]	12	89.1	71.1	8.532	0.687322
L-Cysteine	cys-L[c]	0	121	103	0	0
L-Aspartate	asp-L[c]	5	132	114	5.7	0.286384
L-Glutamate	glu-L[c]	6	146	128	7.68	0.343661
L-Phenylalanine	phe-L[c]	4	165	147	5.88	0.229107
Glycine	gly[c]	10	75	57	5.7	0.572768
L-Histidine	his-L[c]	2	155	137	2.74	0.114554
L-Isoleucine	ile-L[c]	4	131	113	4.52	0.229107
L-Lysine	lys-L[c]	5	147	129	6.45	0.286384
L-Leucine	leu-L[c]	10	131	113	11.3	0.572768
L-Methionine	met-L[c]	0	149	131	0	0
L-Asparagine	asn-L[c]	5	132	114	5.7	0.286384
L-Proline	pro-L[c]	5	115	97	4.85	0.286384
L-Glutamine	gln-L[c]	6	146	128	7.68	0.343661
L-Arginine	arg-L[c]	5	175	157	7.85	0.286384
L-Serine	ser-L[c]	5	105	87	4.35	0.286384
L-Threonine	thr-L[c]	5	119	101	5.05	0.286384
L-Valine	val-L[c]	7	117	99	6.93	0.400938
L-Tryptophan	trp-L[c]	0	204	186	0	0
L-Tyrosine	tyr-L[c]	3	181	163	4.89	0.17183
					105.802
Carbohydrate content is 4.2% dry weight
Compound1	Abbreviation	Content in reference(mmol/DCW)	MW (g/mol)	content (g/g DCW)	Content in P stutzeri A3 (mmol/DCW)
peptidoglycan subunit (for E.coli)	peptido[c]	0.276	1800	0.0348138	0.019341
glycogen	glycogen[c]	0.154	666	0.0071862	0.0107901
Assume 80% of ash was co-factors
Compound	Abbreviation	MW (g/mol)	content (g/g DCW)	Content (mmol/DCW)
FMN	fmn[c]	456	0.00424615	0.00931174
NAD	nad[c]	664	0.00424615	0.00639481
NADH	nadh[c]	665	0.00424615	0.00638519
NADP	nadp[c]	744	0.00424615	0.0057072
NADPH	nadph[c]	745	0.00424615	0.00569954
Protoheme	heme[c]	616	0.00424615	0.00689311
5-methyltetrahydrofolate	5mthf[c]	459	0.00424615	0.00925088
Coenzyme A	coa[c]	767	0.00424615	0.00553605
FAD	fad[c]	785	0.00424615	0.00540911
Putrescine2	ptrc[c]	88	0.00424615	0.0482517
Spermidine2	spmd[c]	145	0.00424615	0.0292838
Ubiquinone 9 2	q9[c]	795	0.00424615	0.00534107
Riboflavin	ribflv[c]	376	0.00424615	0.011293
Others： Assume 20% ash (=0.2*0.036 g/g DCW) is others
	Abbreviation	Content in reference(mmol/DCW)3
antigen	antig[e]	0.00867
1 van Duuren JB, JBJH, Puchalka J, Mars AE, Bucker R, Eggink G, Wittmann C, dos Santos V. (2013) Reconciling in vivo and in silico key biological parameters of Pseudomonas putida KT2440 during growth on glucose under carbon-limited condition. BMC Biotechnol. 13:93.
2 Lalucat J, Bennasar A, Bosch R, Garcia-Valdes E, Palleroni NJ. (2006) Biology of Pseudomonas stutzeri. Mol Biol Rev. 70: 510-547.
3 Babaei P, Marashi SA, Asad S. (2015) Genome-scale reconstruction of the metabolic network in Pseudomonas stutzeri A1501. Mol Biosyst. 11:3022.

## Sheet: biomass composition-nonsugar
Biomass Composition
	Compound	Abbreviation	Coefficient
Amino acids (total 60.6% dry weight)	L-Alanine	ala-L[c]	0.687322
	L-Cysteine	cys-L[c]	0
	L-Aspartate	asp-L[c]	0.286384
	L-Glutamate	glu-L[c]	0.343661
	L-Phenylalanine	phe-L[c]	0.229107
	Glycine	gly[c]	0.572768
	L-Histidine	his-L[c]	0.114554
	L-Isoleucine	ile-L[c]	0.229107
	L-Lysine	lys-L[c]	0.286384
	L-Leucine	leu-L[c]	0.572768
	L-Methionine	met-L[c]	0
	L-Asparagine	asn-L[c]	0.286384
	L-Proline	pro-L[c]	0.286384
	L-Glutamine	gln-L[c]	0.343661
	L-Arginine	arg-L[c]	0.286384
	L-Serine	ser-L[c]	0.286384
	L-Threonine	thr-L[c]	0.286384
	L-Valine	val-L[c]	0.400938
	L-Tryptophan	trp-L[c]	0
	L-Tyrosine	tyr-L[c]	0.17183
RNA (Total 20% dry weight)	AMP	amp[c]	0.105819
	CMP	cmp[c]	0.18804
	GMP	gmp[c]	0.18804
	UMP	ump[c]	0.105819
DNA (Total 2% dry weight)	dAMP	damp[c]	0.0110183
	dCMP	dcmp[c]	0.0195796
	dGMP	dgmp[c]	0.0195796
	dTMP	dtmp[c]	0.0110183
Carbohydrate (Total 4.2% dry weight)	peptidoglycan subunit	peptido[c]	0.0233
Neutral lipids (total lipids: 6.3% dry weight)	Triacylglyceride (TAG)	tag-psa[c]	0.00100847
	Diacylglyceride (DAG)	dag-psa[c]	0.000195859
Phospholipids (total lipids: 6.3% dry weight)	phosphatidylethanolamine (PE)	pe-psa[c]	0.0627778
	phosphatidylglycerol (PG)	pg-psa[c]	0.0124712
	phosphatidylcholine (PC)	pc-psa[c]	0.000156742
	Cardiolipin (CL)	cdl-psa[c]	0.00241118
	dimethylphosphatidylethanolamine(dMePE)	dmepe-psa[c]	0.00483195
	lysophosphatidylethanolamine(LPE)	lpe-psa[c]	0.000316204
Growth associated maintenance	ATP	atp[c]	37.0423
	ADP	adp[c]	37.0423	Reference: van Duuren JB, et al.. (2013) Reconciling in vivo and in silico key biological parameters of Pseudomonas putida KT2440 during growth on glucose under carbon-limited condition. BMC Biotechnol. 13:93.
	Inorganic phosphate	pi[c]	37.0423
Additional components for adjusted biomass objective function
	FMN	fmn[c]	0.00931174
	NAD	nad[c]	0.00639481
	NADH	nadh[c]	0.00638519
	NADP	nadp[c]	0.0057072
Additional vitamins and cofactors	NADPH	nadph[c]	0.00569954
	Protoheme	heme[c]	0.00689311
	5-methyltetrahydrofolate	5mthf[c]	0.00925088
	Coenzyme A	coa[c]	0.00553605
	FAD	fad[c]	0.00540911
	Putrescine	ptrc[c]	#N/A
	Spermidine	spmd[c]	#N/A
	Ubiquinone 9	q9[c]	#N/A
	Riboflavin	ribflv[c]	0.011293
Others	antigen	antig[e]	0.00867

## Sheet: detailed calculation-nonsugar
	Cellular content %(w/w)
Protein	60.6
Carbohydrates	4.2
RNA	20
DNA	2
Lipid	6.3
ash	6.9
Sum	100
RNA content is 20% dry weight
	Abbreviation	Composition (molar fraction)	MW (g/mol)	Weight (if total 1 mol RNA)	Content (mmol/DCW)
AMP	amp[c]	0.18005	347	62.4773	0.105819
CMP	cmp[c]	0.31995	323	103.344	0.18804
GMP	gmp[c]	0.31995	363	116.142	0.18804
UMP	ump[c]	0.18005	324	58.3362	0.105819
				340.299
DNA content is 2% dry weight, G+C=63.99%
	Abbreviation	Composition (molar fraction)	MW (g/mol)	Weight (if total 1 mol DNA)	Content (mmol/DCW)
dAMP	damp[c]	0.18005	331	59.5965	0.0110183
dCMP	dcmp[c]	0.31995	307	98.2246	0.0195796
dGMP	dgmp[c]	0.31995	347	111.023	0.0195796
dTMP	dtmp[c]	0.18005	322	57.9761	0.0110183
				326.82
Fatty acid content is 45% of the total lipid
	Abbreviation	Content (% w/w)	MW (g/mol)	Content (mol/g fatty acid)	content (mol/mol fatty acid)	Average MW (g/mol fatty acid)	Content (mmol/DCW)
decanoate (n-C10:0)	dca[c]	0.3	172	1.74419e-05	0.00427859	0.735918	0.00049512
3-hydroxydecanoate (C10:0 3-alcohol)	3hdca[c]	5.44	188	0.000289362	0.0709822	13.3447	0.00821408
dodecanoate (n-C12:0)	ddca[c]	12.66	200	0.000633	0.155279	31.0558	0.0179689
iso-3-hydroxyhendecanoic acid (C11:0 3-alcohol iso)	3hhda-iso[c]	0.07	202	3.46535e-06	0.000850071	0.171714	9.83705e-05
iso hendecanoic acid (C11:0 iso)	had-iso[c]	0.04	186	2.15054e-06	0.00052754	0.0981224	6.10471e-05
hydroxydodecanoate (C12:0 alcohol)	hddca[c]	5.13	216	0.0002375	0.0582602	12.5842	0.00674189
iso-tetradecenoate (n-C14:1 iso)	ttdcea[c]	0.03	226	1.32743e-06	0.000325628	0.0735918	3.76817e-05
tetradecanoate (n-C14:0)	ttdca[c]	1.22	228	5.35088e-05	0.013126	2.99273	0.00151895
Hexadecanoate (n-C16:0)	hdca[c]	15.54	256	0.000607031	0.148908	38.1206	0.0172317
Hexadecenoate (C16:1ω6c/16:1ω7c/1ω5c)	hdcea[c]	29.57	253	0.00116877	0.286708	72.537	0.0331779
Heptadecanoate (n-C17:0)	hept[c]	0.97	270	3.59259e-05	0.00881285	2.37947	0.00101983
anteiso-heptadecenoate (n-C17:1 anteiso)	hpdeca-ant[c]	0.12	268	4.47761e-06	0.00109839	0.294367	0.000127106
stearic acid (n-C18:0)	ocdca[c]	0.25	284	8.80282e-06	0.00215938	0.613265	0.000249885
octadecenoate (n-C18:1ω7c)	ocdcea[c]	27.82	281	0.000990036	0.242862	68.2442	0.028104
nonadecylic acid (n-C19:0)	nndeca[c]	0.67	298.5	2.24456e-05	0.00550603	1.64355	0.00063716
eicosenoic acid (C20:1ω7c)	ecsea[c]	0.04	310	1.29032e-06	0.000316524	0.0981224	3.66283e-05
Total		99.87		0.00407654		244.987
Total lipids content: 6.3% of dry weight
Lipids	Abbreviation	Content (%)	MW (g/mol)	Content (mol/g fatty acid)	content (mol/mol fatty acid)	Average MW (g/mol fatty acid)	Content (mmol/DCW)
Triacylglyceride (TAG)	tag-psa[c]	1.24	775.962	1.59802e-05	0.0119814	9.29708	0.00100847
Diacylglyceride (DAG)	dag-psa[c]	0.18	579.974	3.10359e-06	0.00232696	1.34958	0.000195859
phosphatidylethanolamine (PE)	pe-psa[c]	71.92	722.974	0.000994779	0.745851	539.231	0.0627778
phosphatidylglycerol (PG)	pg-psa[c]	14.9	753.974	0.000197619	0.148168	111.715	0.0124712
phosphatidylcholine (PC)	pc-psa[c]	0.19	764.974	2.48374e-06	0.00186222	1.42455	0.000156742
Cardiolipin (CL)	cdl-psa[c]	5.41	1415.95	3.82076e-05	0.0286467	40.5623	0.00241118
dimethylphosphatidylethanolamine(dMePE)	dmepe-psa[c]	5.75	750.974	7.65672e-05	0.0574074	43.1115	0.00483195
lysophosphatidylethanolamine(LPE)	lpe-psa[c]	0.24	478.987	5.01057e-06	0.00375675	1.79944	0.000316204
Total		99.83		0.00133375		748.49
Protein content is 60.6% dry weight
Compound	Abbreviation	content (mol/100 mol_total_Pr) in reference iJP815 1	MW (g/mol)	Correct MW (g/mol)	Average MW (g/mol Pr)	Content (mmol/DCW)
L-Alanine	ala-L[c]	12	89.1	71.1	8.532	0.687322
L-Cysteine	cys-L[c]	0	121	103	0	0
L-Aspartate	asp-L[c]	5	132	114	5.7	0.286384
L-Glutamate	glu-L[c]	6	146	128	7.68	0.343661
L-Phenylalanine	phe-L[c]	4	165	147	5.88	0.229107
Glycine	gly[c]	10	75	57	5.7	0.572768
L-Histidine	his-L[c]	2	155	137	2.74	0.114554
L-Isoleucine	ile-L[c]	4	131	113	4.52	0.229107
L-Lysine	lys-L[c]	5	147	129	6.45	0.286384
L-Leucine	leu-L[c]	10	131	113	11.3	0.572768
L-Methionine	met-L[c]	0	149	131	0	0
L-Asparagine	asn-L[c]	5	132	114	5.7	0.286384
L-Proline	pro-L[c]	5	115	97	4.85	0.286384
L-Glutamine	gln-L[c]	6	146	128	7.68	0.343661
L-Arginine	arg-L[c]	5	175	157	7.85	0.286384
L-Serine	ser-L[c]	5	105	87	4.35	0.286384
L-Threonine	thr-L[c]	5	119	101	5.05	0.286384
L-Valine	val-L[c]	7	117	99	6.93	0.400938
L-Tryptophan	trp-L[c]	0	204	186	0	0
L-Tyrosine	tyr-L[c]	3	181	163	4.89	0.17183
					105.802
Carbohydrate content is 4.2% dry weight
	Abbreviation	MW (g/mol)	content (g/g DCW)	Content in P stutzeri A3 (mmol/DCW)
peptidoglycan subunit (for E.coli)	peptido[c]	1800	0.042	0.0233333
Assume 80% of ash was co-factors
Compound	Abbreviation	MW (g/mol)	content (g/g DCW)	Content (mmol/DCW)
FMN	fmn[c]	456	0.00424615	0.00931174
NAD	nad[c]	664	0.00424615	0.00639481
NADH	nadh[c]	665	0.00424615	0.00638519
NADP	nadp[c]	744	0.00424615	0.0057072
NADPH	nadph[c]	745	0.00424615	0.00569954
Protoheme	heme[c]	616	0.00424615	0.00689311
5-methyltetrahydrofolate	5mthf[c]	459	0.00424615	0.00925088
Coenzyme A	coa[c]	767	0.00424615	0.00553605
FAD	fad[c]	785	0.00424615	0.00540911
Putrescine2	ptrc[c]	88	0.00424615	0.0482517
Spermidine2	spmd[c]	145	0.00424615	0.0292838
Ubiquinone 9 2	q9[c]	795	0.00424615	0.00534107
Riboflavin	ribflv[c]	376	0.00424615	0.011293
Others： Assume 20% ash (=0.2*0.036 g/g DCW) is others
	Abbreviation	Content in reference(mmol/DCW)3
antigen	antig[e]	0.00867
1 van Duuren JB, JBJH, Puchalka J, Mars AE, Bucker R, Eggink G, Wittmann C, dos Santos V. (2013) Reconciling in vivo and in silico key biological parameters of Pseudomonas putida KT2440 during growth on glucose under carbon-limited condition. BMC Biotechnol. 13:93.
2 Lalucat J, Bennasar A, Bosch R, Garcia-Valdes E, Palleroni NJ. (2006) Biology of Pseudomonas stutzeri. Mol Biol Rev. 70: 510-547.
3 Babaei P, Marashi SA, Asad S. (2015) Genome-scale reconstruction of the metabolic network in Pseudomonas stutzeri A1501. Mol Biosyst. 11:3022.
