# Supplementary material for: Metabolic Exchange with Non-Alkane-Consuming Pseudomonas stutzeri SLG510A3-8 Improves n-Alkane Biodegradation by the Alkane Degrader Dietzia sp. Strain DQ12-45-1b
Source: Appl Environ Microbiol. 2020 Apr 1;86(8):e02931-19. doi: 10.1128/AEM.02931-19 (PMC7117941; doi:10.1128/AEM.02931-19)
Supplement: Supplemental file 4 [file AEM.02931-19-sd004.xlsx]

## Sheet: reactions
Rxn name	Rxn description	Formula	Gene-reaction association	Genes	protein	Subsystem	Reversible	LB	UB	Objective	Confidence Score	EC Number	Notes	References
DS0001	Long-chain carboxylate:CoA ligase (AMP-forming)	arach[d] + atp[d] + coa[d] -> amp[d] + arachcoa[d] + ppi[d] + h[d]	(Contig46-orf00253) or (Contig46-orf00475) or (Contig46-orf00363) or (Contig46-orf02032) or (Contig46-orf01049) or (Contig46-orf04341) or (Contig46-orf03038) or (Contig46-orf03090) or (Contig46-orf05006)	Contig46-orf00253 Contig46-orf00475 Contig46-orf00363 Contig46-orf02032 Contig46-orf01049 Contig46-orf03038 Contig46-orf04341 Contig46-orf03090 Contig46-orf05006		General reaction	0	0	1000	0		6.2.1.3	iNJ661v		R00390
DS0002	acylCoA synthases	hdcea[d] + coa[d] + atp[d] -> hdcoa[d] + amp[d] + ppi[d] + h[d]	(Contig46-orf00253) or (Contig46-orf00475) or (Contig46-orf00363) or (Contig46-orf02032) or (Contig46-orf01049) or (Contig46-orf04341) or (Contig46-orf03038) or (Contig46-orf03090) or (Contig46-orf05006)	Contig46-orf00253 Contig46-orf00475 Contig46-orf00363 Contig46-orf02032 Contig46-orf01049 Contig46-orf03038 Contig46-orf04341 Contig46-orf03090 Contig46-orf05006		General reaction	0	0	1000	0		6.2.1.3	Bing		R00390
DS0003	acylCoA synthases	hpt[d] + coa[d] + atp[d] -> hptcoa[d] + amp[d] + ppi[d] + h[d]	(Contig46-orf00253) or (Contig46-orf00475) or (Contig46-orf00363) or (Contig46-orf02032) or (Contig46-orf01049) or (Contig46-orf04341) or (Contig46-orf03038) or (Contig46-orf03090) or (Contig46-orf05006)	Contig46-orf00253 Contig46-orf00475 Contig46-orf00363 Contig46-orf02032 Contig46-orf01049 Contig46-orf03038 Contig46-orf04341 Contig46-orf03090 Contig46-orf05006		General reaction	0	0	1000	0		6.2.1.3	Bing		R00390
DS0004	acylCoA synthases	nnn[d] + coa[d] + atp[d] -> nnncoa[d] + amp[d] + ppi[d] + h[d]	(Contig46-orf00253) or (Contig46-orf00475) or (Contig46-orf00363) or (Contig46-orf02032) or (Contig46-orf01049) or (Contig46-orf04341) or (Contig46-orf03038) or (Contig46-orf03090) or (Contig46-orf05006)	Contig46-orf00253 Contig46-orf00475 Contig46-orf00363 Contig46-orf02032 Contig46-orf01049 Contig46-orf03038 Contig46-orf04341 Contig46-orf03090 Contig46-orf05006		General reaction	0	0	1000	0		6.2.1.3	Bing		R00390
DS0005	acylCoA synthases	hdc[d] + coa[d] + atp[d] -> hdccoa[d] + amp[d] + ppi[d] + h[d]	(Contig46-orf00253) or (Contig46-orf00475) or (Contig46-orf00363) or (Contig46-orf02032) or (Contig46-orf01049) or (Contig46-orf04341) or (Contig46-orf03038) or (Contig46-orf03090) or (Contig46-orf05006)	Contig46-orf00253 Contig46-orf00475 Contig46-orf00363 Contig46-orf02032 Contig46-orf01049 Contig46-orf03038 Contig46-orf04341 Contig46-orf03090 Contig46-orf05006		General reaction	0	0	1000	0		6.2.1.3	Bing		R00390
DS0006	acylCoA synthases	tdca[d] + coa[d] + atp[d] -> tdccoa[d] + amp[d] + ppi[d] + h[d]	(Contig46-orf00253) or (Contig46-orf00475) or (Contig46-orf00363) or (Contig46-orf02032) or (Contig46-orf01049) or (Contig46-orf04341) or (Contig46-orf03038) or (Contig46-orf03090) or (Contig46-orf05006)	Contig46-orf00253 Contig46-orf00475 Contig46-orf00363 Contig46-orf02032 Contig46-orf01049 Contig46-orf03038 Contig46-orf04341 Contig46-orf03090 Contig46-orf05006		General reaction	0	0	1000	0		6.2.1.3	Bing		R00390
DS0007	acylCoA synthases	ptdca[d] + coa[d] + atp[d] -> ptdcoa[d] + amp[d] + ppi[d] + h[d]	(Contig46-orf00253) or (Contig46-orf00475) or (Contig46-orf00363) or (Contig46-orf02032) or (Contig46-orf01049) or (Contig46-orf04341) or (Contig46-orf03038) or (Contig46-orf03090) or (Contig46-orf05006)	Contig46-orf00253 Contig46-orf00475 Contig46-orf00363 Contig46-orf02032 Contig46-orf01049 Contig46-orf03038 Contig46-orf04341 Contig46-orf03090 Contig46-orf05006		General reaction	0	0	1000	0		6.2.1.3	A3(2)		R00390
DS0008	acylCoA synthases	hept[d] + coa[d] + atp[d] -> hpdcoa[d] + amp[d] + ppi[d] + h[d]	(Contig46-orf00253) or (Contig46-orf00475) or (Contig46-orf00363) or (Contig46-orf02032) or (Contig46-orf01049) or (Contig46-orf04341) or (Contig46-orf03038) or (Contig46-orf03090) or (Contig46-orf05006)	Contig46-orf00253 Contig46-orf00475 Contig46-orf00363 Contig46-orf02032 Contig46-orf01049 Contig46-orf03038 Contig46-orf04341 Contig46-orf03090 Contig46-orf05006		General reaction	0	0	1000	0		6.2.1.3	Bing		R00390
DS0009	acylCoA synthases	tric[d] + coa[d] + atp[d] -> triccoa[d] + amp[d] + ppi[d] + h[d]	(Contig46-orf00253) or (Contig46-orf00475) or (Contig46-orf00363) or (Contig46-orf02032) or (Contig46-orf01049) or (Contig46-orf04341) or (Contig46-orf03038) or (Contig46-orf03090) or (Contig46-orf05006)	Contig46-orf00253 Contig46-orf00475 Contig46-orf00363 Contig46-orf02032 Contig46-orf01049 Contig46-orf03038 Contig46-orf04341 Contig46-orf03090 Contig46-orf05006		General reaction	0	0	1000	0		6.2.1.3	Bing		R00390
DS0010	fumarate reductase	fum[d] + mql8[d] <=> mqn8[d] + succ[d]	(Contig46-orf01420 and Contig46-orf01419 and Contig46-orf01423 and Contig46-orf01422) or (Contig46-orf01420 and Contig46-orf02937 and Contig46-orf01423 and Contig46-orf01422) or (Contig46-orf02935 and Contig46-orf01419 and Contig46-orf01423 and Contig46-orf01422) or (Contig46-orf02935 and Contig46-orf02937 and Contig46-orf01423 and Contig46-orf01422) or (Contig46-orf01420 and Contig46-orf01419 an…	Contig46-orf01420 Contig46-orf02935 Contig46-orf01419 Contig46-orf02937 Contig46-orf01423 Contig46-orf02933 Contig46-orf01422		Carbon metabolism	1	-1000	1000	0		1.3.99.1	ATCC13032&iNJ661v		R00412
DS0011	Phosphoric-monoester hydrolases	s17bp[d] + h2o[d] -> s7p[d] + pi[d]	(Contig46-orf03017)	Contig46-orf03017		Carbon metabolism	0	0	1000	0		3.1.3.37	A3(2)		R01845
DS0012	sedoheptulose 1,7-bisphosphate D-glyceraldehyde-3-phosphate-lyase	dhap[d] + e4p[d] <=> s17bp[d]	(Contig46-orf04537)	Contig46-orf04537		Carbon metabolism	1	-1000	1000	0		4.1.2.13	Bing		R01829
DS0013	(2R,3S)-3-isopropylmalate:nad+ oxidoreductase	3c2hmp[d] + nad[d] -> 4mop[d] + nadh[d] + co2[d] + h[d]	(Contig46-orf02993)	Contig46-orf02993		2-oxocarboxylic acid metabolism	0	0	1000	0		1.1.1.85	ATCC13032		R10052
DS0014	L lactate dehydrogenase	lac-L[d] + nad[d] <=> 2 h[d] + nadh[d] + pyr[d]	(Contig46-orf01362)	Contig46-orf01362		Glycolysis	0	0	1000	0		1.1.1.27	ATCC13032&iNJ661v		R00703
DS0015	glyceraldehyde 3 phosphate dehydrogenase	g3p[d] + nad[d] + pi[d] <=> 13dpg[d] + 2 h[d] + nadh[d]	(Contig46-orf02637)	Contig46-orf02637		Glycolysis	1	-1000	1000	0		1.2.1.12 1.2.1.59	ATCC13032&iNJ661v		R01061
DS0016		lpame[d] + 2hetpp[d] -> adhlame[d] + thmpp[d] + h[d]	(Contig46-orf00273) or (Contig46-orf01924)	Contig46-orf00273 Contig46-orf01924		Glycolysis	0	0	1000	0		1.2.4.1	Bing		R03270
DS0017	enzyme N6-(dihydrolipoyl)lysine:NAD+ oxidoreductase	dhlame[d] + nad[d] -> lpame[d] + nadh[d] + 2 h[d]	(Contig46-orf01441) or (Contig46-orf04407)	Contig46-orf01441 Contig46-orf04407		Glycolysis	0	0	1000	0		1.8.1.4	KAAS		R07618
DS0018	pyruvate kinase	adp[d] + h[d] + pep[d] -> atp[d] + pyr[d]	(Contig46-orf00428) or (Contig46-orf02222)	Contig46-orf00428 Contig46-orf02222		Glycolysis	0	0	1000	0		2.7.1.40	ATCC13032&iNJ661v		R00200
DS0019	Polyphosphate:D-glucose 6-phosphotransferase	glc-D[d] + pi[d] -> g6p[d] + h2o[d]	(Contig46-orf02426)	Contig46-orf02426		Glycolysis	0	0	1000	0		2.7.1.63;3.1.3.9 3.1.3.58	Bing&KEGG		R02189
DS0020	phosphoglycerate kinase	3pg[d] + atp[d] <=> 13dpg[d] + adp[d]	(Contig46-orf02635)	Contig46-orf02635		Glycolysis	1	-1000	1000	0		2.7.2.3	ATCC13032&iNJ661v		R01512
DS0021	phosphoenolpyruvate carboxykinase GTP	gtp[d] + oaa[d] -> co2[d] + gdp[d] + pep[d]	(Contig46-orf04726)	Contig46-orf04726		Glycolysis	0	0	1000	0		4.1.1.32	ATCC13032&iNJ661v		R00431
DS0022	enolase	2pg[d] <=> h2o[d] + pep[d]	(Contig46-orf03448)	Contig46-orf03448		Glycolysis	1	-1000	1000	0		4.2.1.11	ATCC13032&iNJ661v		R00658
DS0023	triose phosphate isomerase	dhap[d] <=> g3p[d]	(Contig46-orf02634)	Contig46-orf02634		Glycolysis	1	-1000	1000	0		5.3.1.1	ATCC13032&iNJ661v		R01015
DS0024	glucose 6 phosphate isomerase	g6p[d] <=> f6p[d]	(Contig46-orf03664)	Contig46-orf03664		Glycolysis	1	-1000	1000	0		5.3.1.9	ATCC13032&iNJ661v		R00771
DS0025	phosphoglycerate mutase	2pg[d] <=> 3pg[d]	(Contig46-orf01819) or (Contig46-orf04340) or (Contig46-orf00445)	Contig46-orf01819 Contig46-orf04340 Contig46-orf00445		Glycolysis	1	-1000	1000	0		5.4.2.11 5.4.2.12	ATCC13032&iNJ661v		R01518
DS0026	acetyl CoA synthetase	ac[d] + atp[d] + coa[d] -> accoa[d] + amp[d] + ppi[d] + h[d]	(Contig46-orf00805) or (Contig46-orf01303) or (Contig46-orf03822)	Contig46-orf00805 Contig46-orf01303 Contig46-orf03822		Glycolysis	0	0	1000	0		6.2.1.1	iNJ661v&A3(2)		R00235
DS0027	glycolyl-CoA synthetase	glyclt[d] + atp[d] + coa[d] -> gccoa[d] + amp[d] + ppi[d] + h[d]	(Contig46-orf00805) or (Contig46-orf01303) or (Contig46-orf03822)	Contig46-orf00805 Contig46-orf01303 Contig46-orf03822		Glycolysis	0	0	1000	0		6.2.1.1	iNJ661v&A3(2)		R00235
DS0028	D-Glucose 1-phosphate 1,6-phosphomutase	g1p[d] <=> g6p[d]				Glycolysis	1	-1000	1000	0		5.4.2.2 5.4.2.5	Bing		R00959
DS0029	Propanoyl CoA succinate CoA transferase	ppcoa[d] + succ[d] -> ppa[d] + succoa[d]	(Contig46-orf01068) or (Contig46-orf03888)	Contig46-orf01068 Contig46-orf03888		TCA Cycle	0	0	1000	0		2.8.3.-	iNJ661v
DS0030	(S)-malate:nad+ oxidoreductase	mal-L[d] + nad[d] <=> oaa[d] + nadh[d] + 2 h[d]	(Contig46-orf01772)	Contig46-orf01772		TCA cycle	1	-1000	1000	0		1.1.1.37	ATCC13032		R00342
DS0031	citrate synthase	accoa[d] + h2o[d] + oaa[d] -> cit[d] + coa[d] + h[d]	(Contig46-orf01300)	Contig46-orf01300		TCA cycle	0	0	1000	0		2.3.3.1 2.3.3.3	iNJ661v		R00351
DS0032	2 oxoglutarate decarboxylase	akg[d] + h[d] -> co2[d] + sucsal[d]	(Contig46-orf03119)	Contig46-orf03119		TCA cycle	0	0	1000	0		4.1.1.71	iNJ661v		R00272
DS0033	fumarase	fum[d] + h2o[d] <=> mal-L[d]	(Contig46-orf03243) or (Contig46-orf04927) or (Contig46-orf03186)	Contig46-orf03243 Contig46-orf04927 Contig46-orf03186		TCA cycle	1	-1000	1000	0		4.2.1.2	ATCC13032&iNJ661v		R01082
DS0034	aconitase	cit[d] <=> icit[d]	(Contig46-orf02583)	Contig46-orf02583		TCA cycle	1	-1000	1000	0		4.2.1.3	iNJ661v		R01324
DS0035	Succinate:CoA ligase (adp-forming)	succoa[d] + adp[d] + pi[d] <=> succ[d] + coa[d] + atp[d]	(Contig46-orf03652) or (Contig46-orf03655) or (Contig46-orf04455)	Contig46-orf03652 Contig46-orf03655 Contig46-orf04455		TCA cycle	1	-1000	1000	0		6.2.1.5	ATCC13032		R00405
DS0036	Pyruvate:carbon-dioxide ligase (ADP-forming)	atp[d] + hco3[d] + pyr[d] -> adp[d] + pi[d] + oaa[d]	(Contig46-orf00611)	Contig46-orf00611		TCA cycle	0	0	1000	0		6.4.1.1	Bing&KEGG		R00344
DS0037	phosphogluconate dehydrogenase	6pgc[d] + nadp[d] -> co2[d] + nadph[d] + ru5p-D[d] + h[d]	(Contig46-orf02452)	Contig46-orf02452		Pentose phosphate pathway	0	0	1000	0		1.1.1.44 1.1.1.351	iNJ661v		R01528
DS0038	glucose 6 phosphate dehydrogenase	g6p[d] + nadp[d] -> 6pgl[d] + 2 h[d] + nadph[d]	(Contig46-orf02628) or (Contig46-orf04493)	Contig46-orf02628		Pentose phosphate pathway	0	0	1000	0		1.1.1.49 1.1.1.363	iNJ661v		R00835
DS0039	transketolase	r5p[d] + xu5p-D[d] <=> g3p[d] + s7p[d]	(Contig46-orf02626)	Contig46-orf02626		Pentose phosphate pathway	1	-1000	1000	0		2.2.1.1	ATCC13032&iNJ661v		R01641
DS0040	sedoheptulose-7-phosphate:D-glyceraldehyde-3-phosphate glyceronetransferase	g3p[d] + s7p[d] <=> f6p[d] + e4p[d]	(Contig46-orf02627)	Contig46-orf02627		Pentose phosphate pathway	1	-1000	1000	0		2.2.1.2	ATCC13032		R08575
DS0041	ATP:D-Gluconate 6-phosphotransferase	atp[d] + glcn[d] -> adp[d] + 6pgc[d] + h[d]	(Contig46-orf01634)	Contig46-orf01634		Pentose phosphate pathway	0	0	1000	0		2.7.1.12	Bing		R01737
DS0042		2dr[d] + atp[d] <=> 2dr5p[d] + adp[d] + h[d]	(Contig46-orf04011)	Contig46-orf04011		Pentose phosphate pathway	1	-1000	1000	0		2.7.1.15	Bing		R02750
DS0043	phosphoribosylpyrophosphate synthetase	atp[d] + r5p[d] -> amp[d] + h[d] + prpp[d]	(Contig46-orf03527)	Contig46-orf03527		Pentose phosphate pathway	0	0	1000	0		2.7.6.1	ATCC13032&iNJ661v		R01049
DS0044	6 phosphogluconolactonase	6pgl[d] + h2o[d] -> 6pgc[d] + h[d]	(Contig46-orf02631)	Contig46-orf02631		Pentose phosphate pathway	0	0	1000	0		3.1.1.31	ATCC13032&iNJ661v		R02035
DS0045	deoxyribose phosphate aldolase	2dr5p[d] <=> acal[d] + g3p[d]	(Contig46-orf04380)	Contig46-orf04380		Pentose phosphate pathway	1	-1000	1000	0		4.1.2.4	iNJ661v&A3(2)		R01066
DS0046	ribulose 5 phosphate 3 epimerase	ru5p-D[d] <=> xu5p-D[d]	(Contig46-orf02656)	Contig46-orf02656		Pentose phosphate pathway	1	-1000	1000	0		5.1.3.1	ATCC13032&iNJ661v		R01529
DS0047	ribose 5 phosphate isomerase	r5p[d] <=> ru5p-D[d]	(Contig46-orf01758)	Contig46-orf01758		Pentose phosphate pathway	1	-1000	1000	0		5.3.1.6	ATCC13032&iNJ661v		R01056
DS0048	transketolase	e4p[d] + xu5p-D[d] <=> f6p[d] + g3p[d]	(Contig46-orf02626)	Contig46-orf02626		Pentose phosphate pathway	1	-1000	1000	0		2.2.1.1	ATCC13032&iNJ661v		R01067
DS0049	ATP:D-ribose 5-phosphotransferase	atp[d] + rib-D[d] -> adp[d] + r5p[d] + h[d]	(Contig46-orf02004) or (Contig46-orf04011)	Contig46-orf02004 Contig46-orf04011		Pentose phosphate pathway	0	0	1000	0		2.7.1.15	Bing&KEGG		R01051
DS0050	atp:D-fructose-6-phosphate 1-phosphotransferase	atp[d] + f6p[d] -> fdp[d] + adp[d] + h[d]	(Contig46-orf03017)	Contig46-orf03017		Pentose phosphate pathway	0	0	1000	0		2.7.1.11	ATCC13032		R00756
DS0051	fructose bisphosphate aldolase	fdp[d] <=> dhap[d] + g3p[d]	(Contig46-orf04537)	Contig46-orf04537		Pentose phosphate pathway	1	-1000	1000	0		4.1.2.13	iNJ661v		R01068
DS0052	UDPglucose 6 dehydrogenase	h2o[d] + 2 nad[d] + udpg[d] -> 5 h[d] + 2 nadh[d] + udpglcur[d]	(Contig46-orf04617)	Contig46-orf04617		Pentose and glucuronate interconversions	0	0	1000	0		1.1.1.22	iNJ661v&A3(2)		R00286
DS0053	D ribulokinase reversible	atp[d] + rbl-D[d] <=> adp[d] + h[d] + ru5p-D[d]	(Contig46-orf02964)	Contig46-orf02964		Pentose and glucuronate interconversions	1	-1000	1000	0		2.7.1.16 2.7.1.47	iNJ661v		R01526
DS0054	UTP glucose 1 phosphate uridylyltransferase irreversible	g1p[d] + utp[d] <=> ppi[d] + udpg[d]	(Contig46-orf03596) or (Contig46-orf00391)	Contig46-orf03596 Contig46-orf00391		Pentose and glucuronate interconversions	1	-1000	1000	0		2.7.7.9	ATCC13032&iNJ661v		R00289
DS0055	protein-N(pi)-phosphohistidine:D-fructose 1-phosphotransferase	pi[d] + fru[d] -> f1p[d] + h2o[d]				Fructose and mannose metabolism	0	0	1000	0		2.7.1.69	Bing&KEGG		R03232
DS0056	1-phosphofructokinase	atp[d] + f1p[d] -> adp[d] + fdp[d] + h[d]	(Contig46-orf05099) or (Contig46-orf05142)	Contig46-orf05099 Contig46-orf05142		Fructose and mannose metabolism	0	0	1000	0		2.7.1.56	ATCC13032&A3(2)		R02071
DS0057	mannose 1 phosphate guanylyltransferase	gtp[d] + man1p[d] -> gdpmann[d] + ppi[d]	(Contig46-orf01468)	Contig46-orf01468		Fructose and mannose metabolism	0	0	1000	0		2.7.7.13	iNJ661v&A3(2)		R00885
DS0058	mannose 1 phosphate guanylyltransferase GDP	gdp[d] + man1p[d] -> gdpmann[d] + pi[d]	(Contig46-orf01468)	Contig46-orf01468 Contig46-orf04493		Fructose and mannose metabolism	0	0	1000	0		2.7.7.22	ATCC13032&iNJ661v		R00883
DS0059	D-fructose 1-phosphate D-glyceraldehyde-3-phosphate-lyase	f1p[d] -> dhap[d] + gald[d]	(Contig46-orf04537)	Contig46-orf04537		Fructose and mannose metabolism	0	0	1000	0		4.1.2.13	ATCC13032		R02568
DS0060	L fuculose 1 phosphate aldolase	fc1p[d] <=> dhap[d] + lald-L[d]	(Contig46-orf04012)	Contig46-orf04012		Fructose and mannose Metabolism	1	-1000	1000	0		4.1.2.17	iNJ661v		R02262
DS0061	D-mannose 6-phosphate 1,6-phosphomutase	man1p[d] <=> man6p[d]	(Contig46-orf01436) or (Contig46-orf01476)	Contig46-orf01436 Contig46-orf01476		Fructose and mannose metabolism	1	-1000	1000	0		5.4.2.8	Bing		R01818
DS0062	D-mannose-6-phosphate aldose-ketose-isomerase	man6p[d] <=> f6p[d]	(Contig46-orf01479)	Contig46-orf01479		Fructose and mannose metabolism	1	-1000	1000	0		5.3.1.8	Bing		R01819
DS0063	b galactosidase	h2o[d] + lcts[d] -> gal[d] + glc-D[d]	(Contig46-orf01589) or (Contig46-orf01660)	Contig46-orf01589 Contig46-orf01660		Galactose metabolism	0	0	1000	0		3.2.1.23 3.2.1.108	iNJ661v		R01100
DS0064	UDPglucose 4 epimerase	udpg[d] <=> udpgal[d]	(Contig46-orf02410) or (Contig46-orf04329) or (Contig46-orf00851) or (Contig46-orf03980)	Contig46-orf02410 Contig46-orf04329 Contig46-orf00851 Contig46-orf03980		Galactose metabolism	1	-1000	1000	0		5.1.3.2	ATCC13032&iNJ661v		R00291
DS0065	UDPgalactopyranose mutase	udpgal[d] <=> udpgalfur[d]	(Contig46-orf00457)	Contig46-orf00457		Galactose metabolism	1	-1000	1000	0		5.4.99.9	ATCC13032&iNJ661v		R00505
DS0066	UDP-alpha-D-galactose:D-glucose 4-beta-D-galactosyltransferase	udpgal[d] + glc-D[d] -> udp[d] + lcts[d]				Galactose metabolism	0	0	1000	0		2.4.1.22	Bing		R00503
DS0067	alpha alpha trehalose phosphate synthase UDP forming	g6p[d] + udpg[d] -> tre6p[d] + udp[d]	(Contig46-orf01130)	Contig46-orf01130		Starch and sucrose metabolism	0	0	1000	0		2.4.1.15	ATCC13032&iNJ661v		R02737
DS0068	glucose 1 phosphate adenylyltransferase	atp[d] + g1p[d] -> adpglc[d] + ppi[d] + h[d]	(Contig46-orf03139)	Contig46-orf03139		Starch and sucrose metabolism	0	0	1000	0		2.7.7.27	ATCC13032&iNJ661v		R00948
DS0069	trehalose phosphatase	h2o[d] + tre6p[d] -> pi[d] + tre[d]	(Contig46-orf00548 and Contig46-orf00968 and Contig46-orf04403)	Contig46-orf00548 Contig46-orf00968 Contig46-orf04403		Starch and sucrose metabolism	0	0	1000	0		3.1.3.12	ATCC13032&iNJ661v		R02778
DS0070	alpha glucosidase	h2o[d] + malt[d] -> 2 glc-D[d]	(Contig46-orf02122)	Contig46-orf02122		Starch and sucrose metabolism	0	0	1000	0		3.2.1.20	iNJ661v&A3(2)		R00028
DS0071	beta-glucosidase	celb[d] + h2o[d] -> 2 glc-D[d]	(Contig46-orf03543) or (Contig46-orf05179)	Contig46-orf03543 Contig46-orf05179		Starch and sucrose metabolism	0	0	1000	0		3.2.1.21 3.2.1.74	A3(2)		R00306
DS0072	alpha,alpha-trehalase	tre[d] + h2o[d] -> 2 glc-D[d]	(Contig46-orf00548)	Contig46-orf00548		Starch and sucrose metabolism	0	0	1000	0		3.2.1.28	A3(2)		R00010
DS0073	maltose trehalose isomerase	malt[d] -> tre[d]	(Contig46-orf01006)	Contig46-orf01006		Starch and sucrose metabolism	0	0	1000	0		5.4.99.16	iNJ661v&A3(2)		R01557
DS0074	UDP N acetylenolpyruvoylglucosamine reductase	2 h[d] + nadph[d] + uaccg[d] -> nadp[d] + uamr[d]	(Contig46-orf04374)	Contig46-orf04374		Amino sugar and nucleotide sugar metabolism	0	0	1000	0		1.3.1.98	iNJ661v		R03192
DS0075	glucosamine 1 phosphate N acetyltransferase	accoa[d] + gam1p[d] -> acgam1p[d] + coa[d] + h[d]	(Contig46-orf03526)	Contig46-orf03526		Amino sugar and nucleotide sugar metabolism	0	0	1000	0		2.3.1.157	ATCC13032&iNJ661v		R05332
DS0076	UDP N acetylglucosamine 1 carboxyvinyltransferase	pep[d] + uacgam[d] -> pi[d] + uaccg[d]	(Contig46-orf01233)	Contig46-orf01233		Amino sugar and nucleotide sugar metabolism	0	0	1000	0		2.5.1.7	iNJ661v		R00660
DS0077	UDP N acetylglucosamine diphosphorylase	acgam1p[d] + utp[d] -> ppi[d] + uacgam[d]	(Contig46-orf03526)	Contig46-orf03526		Amino sugar and nucleotide sugar metabolism	0	0	1000	0		2.7.7.23	ATCC13032&iNJ661v		R00416
DS0078	chitobiose N-acetylglucosaminohydrolase	chit[d] + h2o[d] -> 2 acgam[d]	(Contig46-orf04759)	Contig46-orf04759		Amino sugar and nucleotide sugar metabolism	0	0	1000	0		3.2.1.52	Bing		R00022
DS0079	udp-N-acetyl-D-glucosamine 4-epimerase	uacgam[d] <=> uacglm[d]	(Contig46-orf02667) or (Contig46-orf02410) or (Contig46-orf00851) or (Contig46-orf04329)	Contig46-orf02667 Contig46-orf02410 Contig46-orf00851 Contig46-orf04329		Amino sugar and nucleotide sugar metabolism	1	-1000	1000	0		5.1.3.2 5.1.3.7	ATCC13032		R00418
DS0080	phosphoglucosamine mutase	gam1p[d] <=> gam6p[d]	(Contig46-orf01320)	Contig46-orf01320		Amino sugar and nucleotide sugar metabolism	1	-1000	1000	0		5.4.2.10	ATCC13032&iNJ661v		R02060
DS0081	NADH:ferricytochrome-b5 oxidoreductase	ficytb[d] + nadh[d] -> focytb[d] + nad[d]				Amino sugar and nucleotide sugar metabolism	0	0	1000	0		1.6.2.2	Bing		R00100
DS0082	Phosphoenolpyruvate:UDP-N-glycolyl-D-glucosamine 1-carboxyvinyl-transferase	ugcgam[d] + pep[d] -> pi[d] + ugccg[d]	(Contig46-orf01233)	Contig46-orf01233		Amino sugar and nucleotide sugar metabolism	0	0	1000	0		2.5.1.7	Bing		R00660
DS0083	UDP-N-glycolylmuramate:NADP+ oxidoreductase	ugccg[d] + nadph[d] + 2 h[d] -> ugmr[d] + nadp[d]	(Contig46-orf04374)	Contig46-orf04374		Amino sugar and nucleotide sugar metabolism	0	0	1000	0		1.3.1.98	Bing		R03192
DS0084	formate dehydrogenase	for[d] + nad[d] -> co2[d] + nadh[d] + h[d]	(Contig46-orf00357 and Contig46-orf00354)	Contig46-orf00357 Contig46-orf00354		Glyoxylate and dicarboxylate metabolism	0	0	1000	0		1.2.1.2	iNJ661v		R00519
DS0085	formyl coa hydrolase	forcoa[d] + h2o[d] -> coa[d] + for[d] + h[d]	(Contig46-orf02733)	Contig46-orf02733		Glyoxylate and dicarboxylate metabolism	0	0	1000	0		3.1.2.10	iNJ661v		R00521
DS0086	formyltetrahydrofolate deformylase	10fthf[d] + h2o[d] -> for[d] + h[d] + thf[d]	(Contig46-orf04382)	Contig46-orf04382		Glyoxylate and dicarboxylate metabolism	0	0	1000	0		3.5.1.10	ATCC13032&iNJ661v		R00944
DS0087	Isocitrate lyase	icit[d] -> glx[d] + succ[d]	(Contig46-orf02242) or (Contig46-orf04397)	Contig46-orf02242 Contig46-orf04397		Glyoxylate and dicarboxylate metabolism	0	0	1000	0		4.1.3.1	iNJ661v		R00479
DS0088	unknown enzyme	hpcoa[d] + nadp[d] -> opcoa[d] + nadph[d] + 2 h[d]	(Contig46-orf04561)	Contig46-orf04561		Propanoate metabolism	0	0	1000	0		1.1.1.-	A3(2)		R04919
DS0089	methylmalonate semialdehyde dehydrogenase propanol	coa[d] + nad[d] + ppal[d] <=> 2 h[d] + nadh[d] + ppcoa[d]	(Contig46-orf03821)	Contig46-orf03821		Propanoate metabolism	1	-1000	1000	0		1.2.1.87	iNJ661v		R09097
DS0090	phosphate acetyltransferase	2obut[d] + pi[d] + o2[d] + 3 h[d] -> propp[d] + co2[d] + 2 h2o[d]				Propanoate metabolism	0	0	1000	0		1.2.3._	A3(2)		R00993
DS0091	propanoyl-CoA:phosphate propanoyltransferase	propp[d] + coa[d] <=> pi[d] + ppcoa[d]	(Contig46-orf04483)	Contig46-orf04483		Propanoate metabolism	1	-1000	1000	0		2.3.1.8 2.3.1.222	Bing		R00921
DS0092	ATP:propanoate phosphotransferase	atp[d] + ppa[d] <=> adp[d] + propp[d]	(Contig46-orf04482)	Contig46-orf04482		Propanoate metabolism	1	-1000	1000	0		2.7.2.1 2.7.2.15	Bing		R01353
DS0093	(S)-methylmalonyl-CoA carboxy-lyase (propanoyl-CoA-forming)	mmcoa-S[d] + h[d] -> ppcoa[d] + co2[d]	(Contig46-orf01456 and Contig46-orf01451) or (Contig46-orf01456 and Contig46-orf03803) or (Contig46-orf01456 and Contig46-orf03636) or (Contig46-orf00482 and Contig46-orf01451) or (Contig46-orf00482 and Contig46-orf03803) or (Contig46-orf00482 and Contig46-orf03636) or (Contig46-orf01916 and Contig46-orf01451) or (Contig46-orf01916 and Contig46-orf03803) or (Contig46-orf01916 and Contig46-orf0363…	Contig46-orf01456 Contig46-orf00482 Contig46-orf01916 Contig46-orf01451 Contig46-orf03803 Contig46-orf03636		Propanoate metabolism	0	0	1000	0		4.1.1.41	Bing&TCDB		R00923
DS0094	2-methylisocitrate lyase	micit[d] <=> pyr[d] + succ[d]	(Contig46-orf02242) or (Contig46-orf04397)	Contig46-orf02242 Contig46-orf04397		Propanoate metabolism	1	-1000	1000	0		4.1.3.30	iNJ661v		R00409
DS0095	acetyl-CoA synthetase	atp[d] + ppa[d] -> ppi[d] + padnlt[d]	(Contig46-orf00805) or (Contig46-orf01303) or (Contig46-orf03822)	Contig46-orf00805 Contig46-orf01303 Contig46-orf03822		Propanoate metabolism	0	0	1000	0		6.2.1.1	A3(2)		R01354
DS0096	acetyl-CoA synthetase	padnlt[d] + coa[d] -> amp[d] + ppcoa[d] + h[d]	(Contig46-orf00805) or (Contig46-orf01303) or (Contig46-orf03822)	Contig46-orf00805 Contig46-orf01303 Contig46-orf03822		Propanoate metabolism	0	0	1000	0		6.2.1.1	A3(2)		R00926
DS0097	unknown enzyme	opcoa[d] + o2[d] + nadph[d] + h[d] -> malcoa[d] + nadp[d] + h2o[d]				Propanoate metabolism	0	0	1000	0		add5	A3(2)
DS0098	R-3-Hydroxybutanoate NAD oxidoreductase	bhb[d] + nad[d] <=> acac[d] + 2 h[d] + nadh[d]	(Contig46-orf03284)	Contig46-orf03284		Butanoate metabolism	1	-1000	1000	0		1.1.1.30	iNJ661v&A3(2)		R01361
DS0099	myo inositol 4 phosphatase	h2o[d] + mi4p-D[d] -> inost[d] + pi[d]	(Contig46-orf02209)	Contig46-orf02209		Inositol phosphate metabolism	0	0	1000	0		3.1.3.25	iNJ661v		R01186
DS0100	myo inositol 1 phosphatase	h2o[d] + mi1p-D[d] -> inost[d] + pi[d]	(Contig46-orf02428) or (Contig46-orf02209)	Contig46-orf02209 Contig46-orf02428		Inositol phosphate metabolism	0	0	1000	0		3.1.3.25	iNJ661v		R01185
DS0101	Glycerophosphodiester glycerophosphohydrolase	g3pi[d] + h2o[d] -> inost[d] + glyc3p[d] + h[d]	(Contig46-orf00431)	Contig46-orf00431		Inositol phosphate metabolism	0	0	1000	0		3.1.4.44	A3(2)		R01193
DS0102	1D-myo-inositol-3-phosphate lyase (isomerizing)	g6p[d] -> mi3p-D[d]	(Contig46-orf05275)	Contig46-orf05275		Inositol phosphate metabolism	0	0	1000	0		5.5.1.4	ATCC13032		R07324
DS0103	NADH dehydrogenase ubiquinone 8	6 h[d] + nadh[d] + q8[d] -> nad[d] + q8h2[d] + 4 h[t]	(Contig46-orf00594 and Contig46-orf00593 and Contig46-orf00592 and Contig46-orf00591 and Contig46-orf00590 and Contig46-orf00587 and Contig46-orf00586 and Contig46-orf00584 and Contig46-orf00581 and Contig46-orf00580 and Contig46-orf00579 and Contig46-orf00577 and Contig46-orf00576 and Contig46-orf00575)	Contig46-orf00594 Contig46-orf00593 Contig46-orf00592 Contig46-orf00591 Contig46-orf00590 Contig46-orf00587 Contig46-orf00586 Contig46-orf00584 Contig46-orf00581 Contig46-orf00580 Contig46-orf00579 Contig46-orf00577 Contig46-orf00576 Contig46-orf00575		Oxidative phosphorylation	0	0	1000	0		1.6.5.3 1.6.5.8 1.6.5.9	iNJ661v		R02163
DS0104	polyphosphate kinase	atp[d] + ppi[d] <=> adp[d] + pppi[d]	(Contig46-orf02972) or (Contig46-orf04454)	Contig46-orf02972 Contig46-orf04454		Oxidative phosphorylation	1	-1000	1000	0		2.7.4.1	iNJ661v		R02184
DS0105	inorganic diphosphatase	h2o[d] + ppi[d] -> h[d] + 2 pi[d]	(Contig46-orf00878)	Contig46-orf00878		Oxidative phosphorylation	0	0	1000	0		3.6.1.1	ATCC13032&iNJ661v		R00004
DS0106	cytochrome c reductase ubiquinol 2 protons	2 ficytc[d] + q8h2[d] + 2 h[d] -> 2 focytc[d] + 4 h[t] + q8[d]	(Contig46-orf02020 and Contig46-orf02019 and Contig46-orf02017)	Contig46-orf02020 Contig46-orf02019 Contig46-orf02017		Oxidative phosphorylation	0	0	1000	0		1.10.2.2 5.A.3.6.1	iNJ661v&TCDB		R02161
DS0107	ferredoxin oxidoreductase	fdxrd[d] + nadp[d] <=> fdxox[d] + 2 h[d] + nadph[d]	(Contig46-orf00827 and Contig46-orf00830)	Contig46-orf00827 Contig46-orf00830		Photosynthesis	1	-1000	1000	0		1.18.1.2	iNJ661v		R01195
DS0108		flavox[d] + nadph[d] + 2 h[d] <=> flavrd[d] + nadp[d]	(Contig46-orf00827 and Contig46-orf00830)	Contig46-orf00827 Contig46-orf00830		Photosynthesis	1	-1000	1000	0		1.18.1.2	ATCC13032		R01195
DS0109	aldehyde dehydrogenase formaldehyde NAD	fald[d] + h2o[d] + nad[d] -> for[d] + 3 h[d] + nadh[d]	(Contig46-orf00358) or (Contig46-orf02228) or (Contig46-orf03258) or (Contig46-orf03280) or (Contig46-orf00176)	Contig46-orf03280 Contig46-orf00358 Contig46-orf02228 Contig46-orf03258 Contig46-orf00176		Methane metabolism	0	0	1000	0		1.2.1.46	iNJ661v		R00604
DS0110	fructose bisphosphatase	fdp[d] + h2o[d] -> f6p[d] + pi[d]	(Contig46-orf03241)	Contig46-orf03241		Methane metabolism	0	0	1000	0		3.1.3.11	ATCC13032&iNJ661v		R00762
DS0111	nitrite/sulphite reductase	no2[d] + 3 nadph[d] + 8 h[d] -> nh3[d] + 3 nadp[d] + 2 h2o[d]	(Contig46-orf01259 and Contig46-orf01267 and Contig46-orf01263)	Contig46-orf01259 Contig46-orf01267 Contig46-orf01263		Nitrogen metabolism	0	0	1000	0		1.7.1.4	A3(2)		R00789
DS0112	cytochrome c oxidase 2 protons	2 focytc[d] + 0.5 o2[d] + 4 h[d] -> 2 ficytc[d] + h2o[d] + 2 h[t]	(Contig46-orf02624 and Contig46-orf02022 and Contig46-orf02007 and Contig46-orf01609)	Contig46-orf02624 Contig46-orf02022 Contig46-orf02007 Contig46-orf01609		Oxidative phosphorylation	0	0	1000	0		1.7.2.1 1.9.3.1	iNJ661v		R00081
DS0113	nitrite/sulphite reductase	no2[d] + 6 fdxrd[d] -> nh3[d] + 6 fdxox[d] + 2 h2o[d] + 4 h[d]	(Contig46-orf00195)	Contig46-orf00195		Nitrogen metabolism	0	0	1000	0		1.7.7.1	A3(2)		R00790
DS0114	nitrate reductase	2 h[d] + no3[d] + mql8[d] -> h2o[d] + mqn8[d] + no2[d] + 2 h[t]	(Contig46-orf01258 and Contig46-orf01259)	Contig46-orf01258 Contig46-orf01259		Nitrogen metabolism	0	0	1000	0		1.7.99.4	ATCC13032&A3(2)		R00798
DS0115	HCO3 equilibration reaction	co2[d] + h2o[d] <=> 2 h[d] + hco3[d]	(Contig46-orf00948) or (Contig46-orf05128) or (Contig46-orf02963)	Contig46-orf00948 Contig46-orf05128 Contig46-orf02963		Nitrogen metabolism	1	-1000	1000	0		4.2.1.1	ATCC13032&iNJ661v		R10092
DS0116	mannose 6 phosphate phosphatase	h2o[d] + man6p[d] -> man[d] + pi[d]	(Contig46-orf02340)	Contig46-orf02340		Sulfur metabolism	0	0	1000	0		3.1.3.23	iNJ661v		R00804
DS0117	maltooligosyltrehalose trehalohydrolase	h2o[d] + motre[d] -> maltpt[d] + tre[d]	(Contig46-orf02112)	Contig46-orf02112		Sulfur metabolism	0	0	1000	0		#N/A	iNJ661v
DS0118	maltooligosyltrehalose synthase	malthp[d] -> motre[d]	(Contig46-orf02122)	Contig46-orf02122		Sulfur metabolism	0	0	1000	0		#N/A	iNJ661v
DS0119	thiazole synthesis from xylulose	atp[d] + cys-L[d] + dxyl5p[d] + tyr-L[d] -> co2[d] + h2o[d] + 2 h[d] + ppi[d] + amp[d] + ala-L[d] + 4hba[d] + 4mpetz[d]	(Contig46-orf01525 and Contig46-orf04465 and Contig46-orf03031 and Contig46-orf04467)	Contig46-orf01525 Contig46-orf04465 Contig46-orf03031 Contig46-orf04467		Sulfur metabolism	0	0	1000	0		#N/A	iNJ661v
DS0120	Phosphoadenosine phosphosulfate reductase	paps[d] + trdrd[d] <=> 2 h[d] + pap[d] + so3[d] + trdox[d]	(Contig46-orf00197)	Contig46-orf00197		Sulfur metabolism	1	-1000	1000	0		1.8.4.8	iNJ661v		R02021
DS0121	Hydrogen-sulfide:ferredoxin oxidoreductase	so3[d] + 3 fdxrd[d] + 2 h[d] -> 3 h2o[d] + h2s[d] + 3 fdxox[d]	(Contig46-orf00195)	Contig46-orf00195		Sulfur metabolism	0	0	1000	0		1.8.7.1	ATCC13032		R00859
DS0122	Thiosulfate Sulfurtransferase	cyan[d] + tsul[d] -> h[d] + so3[d] + tcynt[d]	(Contig46-orf04555) or (Contig46-orf01207) or (Contig46-orf03715)	Contig46-orf04555 Contig46-orf01207 Contig46-orf03715		Sulfur metabolism	0	0	1000	0		2.8.1.1	iNJ661v		R01931
DS0123	3 5 bisphosphate nucleotidase	h2o[d] + pap[d] -> amp[d] + pi[d]	(Contig46-orf03674) or (Contig46-orf03988)	Contig46-orf03674 Contig46-orf03988		Sulfur metabolism	0	0	1000	0		3.1.3.7	iNJ661v&A3(2)		R00188
DS0124	alkanesulfonate, reduced-FMN:oxygen oxidoreductase	alks[d] + fmnh2[d] + o2[d] -> aldh[d] + fmn[d] + so3[d] + h2o[d] + 2 h[d]	(Contig46-orf00938)	Contig46-orf00938		Sulfur metabolism	0	0	1000	0		1.14.14.5	Bing&KEGG		R07210
DS0125	acetyl-CoA:[acyl-carrier-protein] S-acetyltransferase	acp[d] + accoa[d] <=> acacp[d] + coa[d]	(Contig46-orf01647)	Contig46-orf01647		Fatty acid biosynthesis	1	-1000	1000	0		2.3.1.38 2.3.1.85 2.3.1.86	ATCC13032		R01624
DS0126	acetyl CoA carboxylase reversible reaction	accoa[d] + atp[d] + hco3[d] -> adp[d] + malcoa[d] + pi[d]	(Contig46-orf01305 and Contig46-orf01451) or (Contig46-orf01305 and Contig46-orf03636)	Contig46-orf01305 Contig46-orf01451 Contig46-orf03636		Fatty acid biosynthesis	0	0	1000	0		6.4.1.2	ATCC13032&iNJ661v		R00742
DS0127	Malonyl CoA ACP transacylase	acp[d] + malcoa[d] + h[d] <=> coa[d] + malacp[d]	(Contig46-orf01919)	Contig46-orf01919		Fatty acid biosynthesis	1	-1000	1000	0		2.3.1.39 2.3.1.85 2.3.1.86	ATCC13032&iNJ661v		R01626
DS0128	acetyl-CoA:malonyl-[acyl-carrier protein] C-acetyltransferase (decarboxylating)	accoa[d] + malacp[d] -> aaacp[d] + coa[d] + co2[d]	(Contig46-orf04641)	Contig46-orf04641		Fatty acid biosynthesis	0	0	1000	0		2.3.1.180	ATCC13032		R10707
DS0129	Acyl-[acyl-carrier-protein]:malonyl-[acyl-carrier-protein] C-acyltransferase (decarboxylating)	acacp[d] + malacp[d] -> acp[d] + aaacp[d] + co2[d]	(Contig46-orf01647)	Contig46-orf01647		Fatty acid biosynthesis	0	0	1000	0		2.3.1.41 2.3.1.85 2.3.1.86 2.3.1.179	ATCC13032		R04355
DS0130	(3R)-3-Hydroxybutanoyl-[acyl-carrier protein]:NADP+ oxidoreductase	aaacp[d] + nadph[d] + 2 h[d] <=> nadp[d] + 3haacp[d]	(Contig46-orf01055) or (Contig46-orf01113) or (Contig46-orf02257) or (Contig46-orf02573) or (Contig46-orf03251) or (Contig46-orf03837) or (Contig46-orf03975) or (Contig46-orf04633) or (Contig46-orf01647) or (Contig46-orf01824) or (Contig46-orf05384) or (Contig46-orf03690)	Contig46-orf01055 Contig46-orf01113 Contig46-orf02257 Contig46-orf02573 Contig46-orf03251 Contig46-orf03837 Contig46-orf03975 Contig46-orf04633 Contig46-orf01647 Contig46-orf01824 Contig46-orf05384 Contig46-orf03690		Fatty acid biosynthesis	1	-1000	1000	0		1.1.1.100 2.3.1.85 2.3.1.86 2.3.1.-	Bing&KEGG		R04533
DS0131	(3R)-3-Hydroxybutanoyl-[acyl-carrier-protein] hydro-lyase	3haacp[d] -> but2eacp[d] + h2o[d]	(Contig46-orf01647) or (Contig46-orf00997)	Contig46-orf01647 Contig46-orf00997		Fatty acid biosynthesis	0	0	1000	0		2.3.1.85 2.3.1.86 2.3.1.- 4.2.1.59	Bing&KEGG		R04428
DS0132	butyryl-[acp]:NAD+ trans-2-oxidoreductase	but2eacp[d] + nadh[d] + 2 h[d] -> butacp[d] + nad[d]	(Contig46-orf01647) or (Contig46-orf02570)	Contig46-orf01647 Contig46-orf02570		Fatty acid biosynthesis	0	0	1000	0		1.3.1.9 2.3.1.-	Bing&KEGG		R04429
DS0133	butyryl-[acyl-carrier protein]:malonyl-[acyl-carrier-protein] C-acyltransferase (decarboxylating)	butacp[d] + malacp[d] -> acp[d] + 3ohexacp[d] + co2[d]	(Contig46-orf01647)	Contig46-orf01647		Fatty acid biosynthesis	0	0	1000	0		2.3.1.41 2.3.1.85 2.3.1.86 2.3.1.179 2.3.1.-	Bing&KEGG		R04952
DS0134	(3R)-3-Hydroxyhexanoyl-[acyl-carrier protein]:NADP+ oxidoreductase	3ohexacp[d] + nadph[d] + 2 h[d] <=> nadp[d] + 3hhexacp[d]	(Contig46-orf01055) or (Contig46-orf01113) or (Contig46-orf02257) or (Contig46-orf02573) or (Contig46-orf03251) or (Contig46-orf03837) or (Contig46-orf03975) or (Contig46-orf04633) or (Contig46-orf01647) or (Contig46-orf01824) or (Contig46-orf05384) or (Contig46-orf03690)	Contig46-orf01055 Contig46-orf01113 Contig46-orf02257 Contig46-orf02573 Contig46-orf03251 Contig46-orf03837 Contig46-orf03975 Contig46-orf04633 Contig46-orf01647 Contig46-orf01824 Contig46-orf05384 Contig46-orf03690		Fatty acid biosynthesis	1	-1000	1000	0		1.1.1.100 2.3.1.85 2.3.1.86 2.3.1.-	Bing&KEGG		R04953
DS0135	(3R)-3-Hydroxybutanoyl-[acyl-carrier-protein] hydro-lyase	3hhexacp[d] -> thex2eacp[d] + h2o[d]	(Contig46-orf01647) or (Contig46-orf00997)	Contig46-orf01647 Contig46-orf00997		Fatty acid biosynthesis	0	0	1000	0		2.3.1.85 2.3.1.86 2.3.1.- 4.2.1.59	Bing&KEGG		R04954
DS0136	hexanoyl-[acp]:NAD+ trans-2-oxidoreductase	thex2eacp[d] + nadh[d] + 2 h[d] -> hexacp[d] + nad[d]	(Contig46-orf01647) or (Contig46-orf02570)	Contig46-orf01647 Contig46-orf02570		Fatty acid biosynthesis	0	0	1000	0		1.3.1.9 2.3.1.-	Bing&KEGG		R04955
DS0137	hexanoyl-[acyl-carrier protein]:malonyl-[acyl-carrier-protein] C-acyltransferase (decarboxylating)	hexacp[d] + malacp[d] -> acp[d] + 3ooctacp[d] + co2[d]	(Contig46-orf01647)	Contig46-orf01647		Fatty acid biosynthesis	0	0	1000	0		2.3.1.41 2.3.1.85 2.3.1.86 2.3.1.179 2.3.1.-	Bing&KEGG		R04957
DS0138	(3R)-3-Hydroxyoctanoyl-[acyl-carrier-protein]:NADP+ oxidoreductase	3ooctacp[d] + nadph[d] + 2 h[d] <=> nadp[d] + 3hoctacp[d]	(Contig46-orf01055) or (Contig46-orf01113) or (Contig46-orf02257) or (Contig46-orf02573) or (Contig46-orf03251) or (Contig46-orf03837) or (Contig46-orf03975) or (Contig46-orf04633) or (Contig46-orf01647) or (Contig46-orf01824) or (Contig46-orf05384) or (Contig46-orf03690)	Contig46-orf01055 Contig46-orf01113 Contig46-orf02257 Contig46-orf02573 Contig46-orf03251 Contig46-orf03837 Contig46-orf03975 Contig46-orf04633 Contig46-orf01647 Contig46-orf01824 Contig46-orf05384 Contig46-orf03690		Fatty acid biosynthesis	1	-1000	1000	0		1.1.1.100 2.3.1.85 2.3.1.86 2.3.1.-	Bing&KEGG		R04536
DS0139	(3R)-3-Hydroxyoctanoyl-[acyl-carrier-protein] hydro-lyase	3hoctacp[d] -> toct2eacp[d] + h2o[d]	(Contig46-orf01647) or (Contig46-orf00997)	Contig46-orf01647 Contig46-orf00997		Fatty acid biosynthesis	0	0	1000	0		2.3.1.85 2.3.1.86 2.3.1.- 4.2.1.59	Bing&KEGG		R04537
DS0140	octanoyl-[acp]:NAD+ trans-2-oxidoreductase	toct2eacp[d] + nadh[d] + 2 h[d] -> ocacp[d] + nad[d]	(Contig46-orf01647) or (Contig46-orf02570)	Contig46-orf01647 Contig46-orf02570		Fatty acid biosynthesis	0	0	1000	0		1.3.1.9 2.3.1.-	Bing&KEGG		R04958
DS0141	octanoyl-[acyl-carrier protein] hydrolase	ocacp[d] + h2o[d] -> acp[d] + octa[d] + h[d]				Fatty acid biosynthesis	0	0	1000	0		3.1.2.21	Bing		R08157
DS0142	octanoyl-[acyl-carrier protein]:malonyl-[acyl-carrier-protein] C-acyltransferase (decarboxylating)	ocacp[d] + malacp[d] -> acp[d] + 3odecacp[d] + co2[d]	(Contig46-orf01647)	Contig46-orf01647		Fatty acid biosynthesis	0	0	1000	0		2.3.1.41 2.3.1.85 2.3.1.86 2.3.1.179 2.3.1.-	Bing&KEGG		R04960
DS0143	(3R)-3-Hydroxydecanoyl-[acyl-carrier-protein]:NADP+ oxidoreductase	3odecacp[d] + nadph[d] + 2 h[d] <=> nadp[d] + 3hdecacp[d]	(Contig46-orf01055) or (Contig46-orf01113) or (Contig46-orf02257) or (Contig46-orf02573) or (Contig46-orf03251) or (Contig46-orf03837) or (Contig46-orf03975) or (Contig46-orf04633) or (Contig46-orf01647) or (Contig46-orf01824) or (Contig46-orf05384) or (Contig46-orf03690)	Contig46-orf01055 Contig46-orf01113 Contig46-orf02257 Contig46-orf02573 Contig46-orf03251 Contig46-orf03837 Contig46-orf03975 Contig46-orf04633 Contig46-orf01647 Contig46-orf01824 Contig46-orf05384 Contig46-orf03690		Fatty acid biosynthesis	1	-1000	1000	0		1.1.1.100 2.3.1.85 2.3.1.86 2.3.1.-	Bing&KEGG		R04534
DS0144	(3R)-3-Hydroxydecanoyl-[acyl-carrier-protein] hydro-lyase	3hdecacp[d] -> tdec2eacp[d] + h2o[d]	(Contig46-orf01647) or (Contig46-orf00997)	Contig46-orf01647 Contig46-orf00997		Fatty acid biosynthesis	0	0	1000	0		2.3.1.85 2.3.1.86 2.3.1.- 4.2.1.59	Bing&KEGG		R04535
DS0145	decanoyl-[acp]:NAD+ trans-2-oxidoreductase	tdec2eacp[d] + nadh[d] + 2 h[d] -> dcaacp[d] + nad[d]	(Contig46-orf01647) or (Contig46-orf02570)	Contig46-orf01647 Contig46-orf02570		Fatty acid biosynthesis	0	0	1000	0		1.3.1.9 2.3.1.-	Bing&KEGG		R04961
DS0146	decanoyl-[acyl-carrier protein] hydrolase	dcaacp[d] + h2o[d] -> acp[d] + dca[d] + h[d]				Fatty acid biosynthesis	0	0	1000	0		3.1.2.21	Bing		R08158
DS0147	decanoyl-[acyl-carrier protein]:malonyl-[acyl-carrier-protein] C-acyltransferase (decarboxylating)	dcaacp[d] + malacp[d] -> acp[d] + 3oddecacp[d] + co2[d]	(Contig46-orf01647)	Contig46-orf01647		Fatty acid biosynthesis	0	0	1000	0		2.3.1.41 2.3.1.85 2.3.1.86 2.3.1.179 2.3.1.-	Bing&KEGG		R04963
DS0148	(3R)-3-Hydroxydodecanoyl-[acyl-carrier-protein]:NADP+ oxidoreductase	3oddecacp[d] + nadph[d] + 2 h[d] <=> nadp[d] + 3hddecacp[d]	(Contig46-orf01055) or (Contig46-orf01113) or (Contig46-orf02257) or (Contig46-orf02573) or (Contig46-orf03251) or (Contig46-orf03837) or (Contig46-orf03975) or (Contig46-orf04633) or (Contig46-orf01647) or (Contig46-orf01824) or (Contig46-orf05384) or (Contig46-orf03690)	Contig46-orf01055 Contig46-orf01113 Contig46-orf02257 Contig46-orf02573 Contig46-orf03251 Contig46-orf03837 Contig46-orf03975 Contig46-orf04633 Contig46-orf01647 Contig46-orf01824 Contig46-orf05384 Contig46-orf03690		Fatty acid biosynthesis	1	-1000	1000	0		1.1.1.100 2.3.1.85 2.3.1.86 2.3.1.-	Bing&KEGG		R04964
DS0149	(3R)-3-Hydroxydodecanoyl-[acyl-carrier-protein] hydro-lyase	3hddecacp[d] -> tddec2eacp[d] + h2o[d]	(Contig46-orf01647) or (Contig46-orf00997)	Contig46-orf01647 Contig46-orf00997		Fatty acid biosynthesis	0	0	1000	0		2.3.1.85 2.3.1.86 2.3.1.- 4.2.1.59	Bing&KEGG		R04965
DS0150	dodecanoyl-[acp]:NAD+ trans-2-oxidoreductase	tddec2eacp[d] + nadh[d] + 2 h[d] -> ddcaacp[d] + nad[d]	(Contig46-orf01647) or (Contig46-orf02570)	Contig46-orf01647 Contig46-orf02570		Fatty acid biosynthesis	0	0	1000	0		1.3.1.9 2.3.1.-	Bing&KEGG		R04724
DS0151	dodecanoyl-[acyl-carrier protein] hydrolase	ddcaacp[d] + h2o[d] -> acp[d] + ddca[d] + h[d]				Fatty acid biosynthesis	0	0	1000	0		3.1.2.14 3.1.2.21	Bing		R04014
DS0152	dodecanoyl-[acyl-carrier protein]:malonyl-[acyl-carrier-protein] C-acyltransferase (decarboxylating)	ddcaacp[d] + malacp[d] -> acp[d] + 3omrsacp[d] + co2[d]	(Contig46-orf01647)	Contig46-orf01647		Fatty acid biosynthesis	0	0	1000	0		2.3.1.41 2.3.1.85 2.3.1.86 2.3.1.179 2.3.1.-	Bing&KEGG		R04726
DS0153	(3R)-3-Hydroxytetradecanoyl-[acyl-carrier-protein]:NADP+ oxidoreductase	3omrsacp[d] + nadph[d] + 2 h[d] <=> nadp[d] + 3hmrsacp[d]	(Contig46-orf01055) or (Contig46-orf01113) or (Contig46-orf02257) or (Contig46-orf02573) or (Contig46-orf03251) or (Contig46-orf03837) or (Contig46-orf03975) or (Contig46-orf04633) or (Contig46-orf01647) or (Contig46-orf01824) or (Contig46-orf05384) or (Contig46-orf03690)	Contig46-orf01055 Contig46-orf01113 Contig46-orf02257 Contig46-orf02573 Contig46-orf03251 Contig46-orf03837 Contig46-orf03975 Contig46-orf04633 Contig46-orf01647 Contig46-orf01824 Contig46-orf05384 Contig46-orf03690		Fatty acid biosynthesis	1	-1000	1000	0		1.1.1.100 2.3.1.85 2.3.1.86 2.3.1.-	Bing&KEGG		R04566
DS0154	(3R)-3-Hydroxytetradecanoyl-[acyl-carrier-protein] hydro-lyase	3hmrsacp[d] -> tmrs2eacp[d] + h2o[d]	(Contig46-orf01647) or (Contig46-orf00997)	Contig46-orf01647 Contig46-orf00997		Fatty acid biosynthesis	0	0	1000	0		2.3.1.85 2.3.1.86 2.3.1.- 4.2.1.59	Bing&KEGG		R04568
DS0155	tetradecanoyl-[acp]:NAD+ trans-2-oxidoreductase	tmrs2eacp[d] + nadh[d] + 2 h[d] -> tdacp[d] + nad[d]	(Contig46-orf01647) or (Contig46-orf02570)	Contig46-orf01647 Contig46-orf02570		Fatty acid biosynthesis	0	0	1000	0		1.3.1.9 2.3.1.-	Bing&KEGG		R04966
DS0156	tetradecanoyl-[acyl-carrier protein] hydrolase	tdacp[d] + h2o[d] -> acp[d] + ttdca[d] + h[d]				Fatty acid biosynthesis	0	0	1000	0		3.1.2.14	Bing		R08159
DS0157	tetradecanoyl-[acyl-carrier protein]:malonyl-[acyl-carrier-protein] C-acyltransferase (decarboxylating)	tdacp[d] + malacp[d] -> acp[d] + 3opalmacp[d] + co2[d]	(Contig46-orf01647)	Contig46-orf01647		Fatty acid biosynthesis	0	0	1000	0		2.3.1.41 2.3.1.85 2.3.1.86 2.3.1.179 2.3.1.-	Bing&KEGG		R04968
DS0158	(3R)-3-Hydroxyhexadecanoyl-[acyl-carrier-protein]:NADP+ oxidoreductase	3opalmacp[d] + nadph[d] + 2 h[d] <=> nadp[d] + 3hpalmacp[d]	(Contig46-orf01055) or (Contig46-orf01113) or (Contig46-orf02257) or (Contig46-orf02573) or (Contig46-orf03251) or (Contig46-orf03837) or (Contig46-orf03975) or (Contig46-orf04633) or (Contig46-orf01647) or (Contig46-orf01824) or (Contig46-orf05384) or (Contig46-orf03690)	Contig46-orf01055 Contig46-orf01113 Contig46-orf02257 Contig46-orf02573 Contig46-orf03251 Contig46-orf03837 Contig46-orf03975 Contig46-orf04633 Contig46-orf01647 Contig46-orf01824 Contig46-orf05384 Contig46-orf03690		Fatty acid biosynthesis	1	-1000	1000	0		1.1.1.100 2.3.1.85 2.3.1.86 2.3.1.-	Bing&KEGG		R04543
DS0159	(3R)-3-Hydroxyhexadecanoyl-[acyl-carrier-protein] hydro-lyase	3hpalmacp[d] -> tpalm2eacp[d] + h2o[d]	(Contig46-orf01647) or (Contig46-orf00997)	Contig46-orf01647 Contig46-orf00997		Fatty acid biosynthesis	0	0	1000	0		2.3.1.85 2.3.1.86 2.3.1.- 4.2.1.59	Bing&KEGG		R04544
DS0160	hexadecanoyl-[acp]:NAD+ trans-2-oxidoreductase	tpalm2eacp[d] + nadh[d] + 2 h[d] -> palmacp[d] + nad[d]	(Contig46-orf01647) or (Contig46-orf02570)	Contig46-orf01647 Contig46-orf02570		Fatty acid biosynthesis	0	0	1000	0		1.3.1.9 2.3.1.-	Bing&KEGG		R04969
DS0161	hexadecanoyl-[acyl-carrier protein] hydrolase	palmacp[d] + h2o[d] -> acp[d] + hdca[d] + h[d]				Fatty acid biosynthesis	0	0	1000	0		2.3.1.85 3.1.2.14	Bing		R01706
DS0162		palmacp[d] + malacp[d] -> 3oocdcap[d] + acp[d] + co2[d]	(Contig46-orf04641)	Contig46-orf04641		Fatty acid biosynthesis	0	0	1000	0		2.3.1.41 2.3.1.179 2.3.1.199 2.3.1.-	Bing		R07762
DS0163		3oocdcap[d] + nadph[d] + 2 h[d] <=> 3hocdcap[d] + nadp[d]	(Contig46-orf01055) or (Contig46-orf01113) or (Contig46-orf02257) or (Contig46-orf02573) or (Contig46-orf03251) or (Contig46-orf03837) or (Contig46-orf03975) or (Contig46-orf04633) or (Contig46-orf01647) or (Contig46-orf01824) or (Contig46-orf05384) or (Contig46-orf03690)	Contig46-orf01055 Contig46-orf01113 Contig46-orf02257 Contig46-orf02573 Contig46-orf03251 Contig46-orf03837 Contig46-orf03975 Contig46-orf04633 Contig46-orf01647 Contig46-orf01824 Contig46-orf05384 Contig46-orf03690		Fatty acid biosynthesis	1	-1000	1000	0		1.1.1.100 2.3.1.-	Bing		R07763
DS0164		3hocdcap[d] -> odeacp[d] + h2o[d]	(Contig46-orf01647) or (Contig46-orf00614)	Contig46-orf01647 Contig46-orf00614		Fatty acid biosynthesis	0	0	1000	0		2.3.1.- 4.2.1.-	Bing		R07764
DS0165	octadecanoyl-[acp]:NAD+ trans-2-oxidoreductase	odeacp[d] + nadh[d] + 2 h[d] -> ocdacp[d] + nad[d]	(Contig46-orf01647) or (Contig46-orf02570)	Contig46-orf01647 Contig46-orf02570		Fatty acid biosynthesis	0	0	1000	0		1.3.1.9 1.3.1- 2.3.1.-	Bing		R07765
DS0166	octadecanoyl-[acyl-carrier protein] hydrolase	ocdacp[d] + h2o[d] -> acp[d] + ocdca[d] + h[d]				Fatty acid biosynthesis	0	0	1000	0		3.1.2.14	Bing		R08163
DS0167	octadecanoyl-[acyl-carrier protein]:malonyl-[acyl-carrier-protein] C-acyltransferase (decarboxylating)	ocdacp[d] + malacp[d] -> acp[d] + 3oarcacp[d] + co2[d]	(Contig46-orf01647)	Contig46-orf01647		Fatty acid biosynthesis	0	0	1000	0		2.3.1.41 2.3.1.85 2.3.1.86 2.3.1.179 2.3.1.-	Bing&KEGG		R04960
DS0168	(3R)-3-Hydroxyeicosanoyl-[acyl-carrier-protein]:NADP+ oxidoreductase	3oarcacp[d] + nadph[d] + 2 h[d] <=> nadp[d] + 3harcacp[d]	(Contig46-orf01055) or (Contig46-orf01113) or (Contig46-orf02257) or (Contig46-orf02573) or (Contig46-orf03251) or (Contig46-orf03837) or (Contig46-orf03975) or (Contig46-orf04633) or (Contig46-orf01647) or (Contig46-orf01824) or (Contig46-orf05384) or (Contig46-orf03690)	Contig46-orf01055 Contig46-orf01113 Contig46-orf02257 Contig46-orf02573 Contig46-orf03251 Contig46-orf03837 Contig46-orf03975 Contig46-orf04633 Contig46-orf01647 Contig46-orf01824 Contig46-orf05384 Contig46-orf03690		Fatty acid biosynthesis	1	-1000	1000	0		1.1.1.100 2.3.1.85 2.3.1.86 2.3.1.-	Bing&KEGG		R04534
DS0169	(3R)-3-Hydroxyeicosanoyl-[acyl-carrier-protein] hydro-lyase	3harcacp[d] -> tarc2eacp[d] + h2o[d]	(Contig46-orf01647) or (Contig46-orf00997)	Contig46-orf01647 Contig46-orf00997		Fatty acid biosynthesis	0	0	1000	0		2.3.1.85 2.3.1.86 2.3.1.- 4.2.1.59	Bing&KEGG		R04535
DS0170	decanoyl-[acp]:NAD+ trans-2-oxidoreductase	tarc2eacp[d] + nadh[d] + 2 h[d] -> arachACP[d] + nad[d]	(Contig46-orf01647) or (Contig46-orf02570)	Contig46-orf01647 Contig46-orf02570		Fatty acid biosynthesis	0	0	1000	0		1.3.1.9 2.3.1.-	Bing&KEGG		R04961
DS0171	arachidic acid:[acyl-carrier-protein] ligase (AMP-forming)	arach[d] + atp[d] + acp[d] -> amp[d] + ppi[d] + arachACP[d] + h[d]	(Contig46-orf02032)	Contig46-orf02032		Fatty acid biosynthesis	0	0	1000	0		6.2.1.20	Bing&TCDB		R01406
DS0172	eicosanoyl-[acyl-carrier protein]:malonyl-[acyl-carrier-protein] C-acyltransferase (decarboxylating)	arachACP[d] + malacp[d] -> acp[d] + 3odcsacp[d] + co2[d]				Fatty acid biosynthesis	0	0	1000	0		2.3.1.199	Bing&KEGG		R09419
DS0173	(3R)-3-Hydroxydocosanoyl-[acyl-carrier-protein]:NADP+ oxidoreductase	3odcsacp[d] + nadph[d] + 2 h[d] <=> nadp[d] + 3hdcsacp[d]	(Contig46-orf00027)	Contig46-orf00027		Fatty acid biosynthesis	1	-1000	1000	0		1.1.1.36 1.1.1.330	Bing&KEGG		R01779
DS0174	(3R)-3-Hydroxydocosanoyl-[acyl-carrier-protein] hydro-lyase	3hdcsacp[d] -> tdcs2eacp[d] + h2o[d]	(Contig46-orf01238) or (Contig46-orf05320) or (Contig46-orf00204) or (Contig46-orf00836) or (Contig46-orf00875) or (Contig46-orf01226) or (Contig46-orf01307) or (Contig46-orf02960) or (Contig46-orf03971) or (Contig46-orf04261) or (Contig46-orf05297)	Contig46-orf01238 Contig46-orf05320 Contig46-orf00204 Contig46-orf00836 Contig46-orf00875 Contig46-orf01226 Contig46-orf01307 Contig46-orf02960 Contig46-orf03971 Contig46-orf04261 Contig46-orf05297		Fatty acid biosynthesis	0	0	1000	0		4.2.1.17 4.2.1.74 4.2.1.134	Bing&KEGG		R02685
DS0175	docosanoyl-[acp]:NAD+ trans-2-oxidoreductase	tdcs2eacp[d] + nadh[d] + 2 h[d] -> dcsacp[d] + nad[d]				Fatty acid biosynthesis	0	0	1000	0		1.3.1.93	Bing&KEGG		R09449
DS0176	docosanoyl-[acyl-carrier protein]:malonyl-[acyl-carrier-protein] C-acyltransferase (decarboxylating)	dcsacp[d] + malacp[d] -> acp[d] + 3ottcacp[d] + co2[d]				Fatty acid biosynthesis	0	0	1000	0		2.3.1.199	Bing&KEGG		R09419
DS0177	(3R)-3-Hydroxytetracosanoyl-[acyl-carrier-protein]:NADP+ oxidoreductase	3ottcacp[d] + nadph[d] + 2 h[d] <=> nadp[d] + 3httcacp[d]	(Contig46-orf00027)	Contig46-orf00027		Fatty acid biosynthesis	1	-1000	1000	0		1.1.1.36 1.1.1.330	Bing&KEGG		R01779
DS0178	(3R)-3-Hydroxytetracosanoyl-[acyl-carrier-protein] hydro-lyase	3httcacp[d] -> tttc2eacp[d] + h2o[d]	(Contig46-orf01238) or (Contig46-orf05320) or (Contig46-orf00204) or (Contig46-orf00836) or (Contig46-orf00875) or (Contig46-orf01226) or (Contig46-orf01307) or (Contig46-orf02960) or (Contig46-orf03971) or (Contig46-orf04261) or (Contig46-orf05297)	Contig46-orf01238 Contig46-orf05320 Contig46-orf00204 Contig46-orf00836 Contig46-orf00875 Contig46-orf01226 Contig46-orf01307 Contig46-orf02960 Contig46-orf03971 Contig46-orf04261 Contig46-orf05297		Fatty acid biosynthesis	0	0	1000	0		4.2.1.17 4.2.1.74 4.2.1.134	Bing&KEGG		R02685
DS0179	tetracosanoyl-[acp]:NAD+ trans-2-oxidoreductase	tttc2eacp[d] + nadh[d] + 2 h[d] -> ttcacp[d] + nad[d]				Fatty acid biosynthesis	0	0	1000	0		1.3.1.93	Bing&KEGG		R09449
DS0180	tetracosanoyl-[acyl-carrier protein] hydrolase	ttcacp[d] + h2o[d] -> acp[d] + ttc[d] + h[d]				Fatty acid biosynthesis	0	0	1000	0		3.1.2.21	Bing
DS0181	tetracosanoyl-[acyl-carrier protein]:malonyl-[acyl-carrier-protein] C-acyltransferase (decarboxylating)	ttcacp[d] + malacp[d] -> acp[d] + 3ohexcacp[d] + co2[d]				Fatty acid biosynthesis	0	0	1000	0		2.3.1.199	Bing&KEGG		R09419
DS0182	(3R)-3-Hydroxyhexacosanoyl-[acyl-carrier-protein]:NADP+ oxidoreductase	3ohexcacp[d] + nadph[d] + 2 h[d] <=> nadp[d] + 3hhexcacp[d]	(Contig46-orf00027)	Contig46-orf00027		Fatty acid biosynthesis	1	-1000	1000	0		1.1.1.36 1.1.1.330	Bing&KEGG		R01779
DS0183	(3R)-3-Hydroxyhexacosanoyl-[acyl-carrier-protein] hydro-lyase	3hhexcacp[d] -> thexc2eacp[d] + h2o[d]	(Contig46-orf01238) or (Contig46-orf05320) or (Contig46-orf00204) or (Contig46-orf00836) or (Contig46-orf00875) or (Contig46-orf01226) or (Contig46-orf01307) or (Contig46-orf02960) or (Contig46-orf03971) or (Contig46-orf04261) or (Contig46-orf05297)	Contig46-orf01238 Contig46-orf05320 Contig46-orf00204 Contig46-orf00836 Contig46-orf00875 Contig46-orf01226 Contig46-orf01307 Contig46-orf02960 Contig46-orf03971 Contig46-orf04261 Contig46-orf05297		Fatty acid biosynthesis	0	0	1000	0		4.2.1.17 4.2.1.74 4.2.1.134	Bing&KEGG		R02685
DS0184	hexacosanoyl-[acp]:NAD+ trans-2-oxidoreductase	thexc2eacp[d] + nadh[d] + 2 h[d] -> hexcacp[d] + nad[d]				Fatty acid biosynthesis	0	0	1000	0		1.3.1.93	Bing&KEGG		R09449
DS0185	hexacosanoyl-[acyl-carrier protein] hydrolase	hexcacp[d] + h2o[d] -> acp[d] + hexc[d] + h[d]				Fatty acid biosynthesis	0	0	1000	0		3.1.2.21	Bing
DS0186	iso-pentadecanoyl-ACP synthase	3mbacp[d] + 5 malacp[d] + 10 nadph[d] + 20 h[d] -> 5 co2[d] + 5 acp[d] + 10 nadp[d] + 5 h2o[d] + isopdacp[d]	(Contig46-orf01647)	Contig46-orf01647		Fatty acid metabolism	0	0	1000	0		2.3.1.-	Bing
DS0187	isopentadecanoyl-[acyl-carrier protein] hydrolase	isopdacp[d] + h2o[d] -> acp[d] + ptdca-iso[d] + h[d]				Fatty acid biosynthesis	0	0	1000	0		3.1.2.21	Bing
DS0188		isopdacp[d] + malacp[d] -> 3ompalacp[d] + acp[d] + co2[d]	(Contig46-orf04641)	Contig46-orf04641		Fatty acid biosynthesis	0	0	1000	0		2.3.1.41 2.3.1.179 2.3.1.199 2.3.1.-	Bing		R02768
DS0189		3ompalacp[d] + nadph[d] + 2 h[d] <=> 3hmhexacp[d] + nadp[d]	(Contig46-orf01055) or (Contig46-orf01113) or (Contig46-orf02257) or (Contig46-orf02573) or (Contig46-orf03251) or (Contig46-orf03837) or (Contig46-orf03975) or (Contig46-orf04633) or (Contig46-orf01647) or (Contig46-orf01824) or (Contig46-orf05384) or (Contig46-orf03690)	Contig46-orf01055 Contig46-orf01113 Contig46-orf02257 Contig46-orf02573 Contig46-orf03251 Contig46-orf03837 Contig46-orf03975 Contig46-orf04633 Contig46-orf01647 Contig46-orf01824 Contig46-orf05384 Contig46-orf03690		Fatty acid biosynthesis	1	-1000	1000	0		1.1.1.100	Bing		R02767
DS0190		3hmhexacp[d] -> tmhexacp[d] + h2o[d]	(Contig46-orf01647) or (Contig46-orf00614)	Contig46-orf01647 Contig46-orf00614		Fatty acid biosynthesis	0	0	1000	0		2.3.1.- 4.2.1.-	Bing		R10208
DS0191	methylstearyl-[acp]:NAD+ trans-2-oxidoreductase	tmhexacp[d] + nadh[d] + 2 h[d] -> mhdacp[d] + nad[d]	(Contig46-orf01647) or (Contig46-orf02570)	Contig46-orf01647 Contig46-orf02570		Fatty acid biosynthesis	0	0	1000	0		1.3.1.9	Bing		R01403
DS0192	10-methylhexadecanoyl-[acyl-carrier protein] hydrolase	mhdacp[d] + h2o[d] -> acp[d] + mhdeca[d]				Fatty acid biosynthesis	0	0	1000	0		3.1.2.21	Bing
DS0193		mhdacp[d] + malacp[d] -> 3omoctacp[d] + acp[d] + co2[d]	(Contig46-orf04641)	Contig46-orf04641		Fatty acid biosynthesis	0	0	1000	0		2.3.1.41 2.3.1.179 2.3.1.199 2.3.1.-	Bing		R02768
DS0194		3omoctacp[d] + nadph[d] + 2 h[d] <=> 3hmoctacp[d] + nadp[d]	(Contig46-orf01055) or (Contig46-orf01113) or (Contig46-orf02257) or (Contig46-orf02573) or (Contig46-orf03251) or (Contig46-orf03837) or (Contig46-orf03975) or (Contig46-orf04633) or (Contig46-orf01647) or (Contig46-orf01824) or (Contig46-orf05384) or (Contig46-orf03690)	Contig46-orf01055 Contig46-orf01113 Contig46-orf02257 Contig46-orf02573 Contig46-orf03251 Contig46-orf03837 Contig46-orf03975 Contig46-orf04633 Contig46-orf01647 Contig46-orf01824 Contig46-orf05384 Contig46-orf03690		Fatty acid biosynthesis	1	-1000	1000	0		1.1.1.100	Bing		R02767
DS0195		3hmoctacp[d] -> tmoctacp[d] + h2o[d]	(Contig46-orf01647) or (Contig46-orf00614)	Contig46-orf01647 Contig46-orf00614		Fatty acid biosynthesis	0	0	1000	0		2.3.1.- 4.2.1.-	Bing		R10208
DS0196	methylstearyl-[acp]:NAD+ trans-2-oxidoreductase	tmoctacp[d] + nadh[d] + 2 h[d] -> mocdacp[d] + nad[d]	(Contig46-orf01647) or (Contig46-orf02570)	Contig46-orf01647 Contig46-orf02570		Fatty acid biosynthesis	0	0	1000	0		1.3.1.9	Bing		R01403
DS0197	10-methyloctadecanoyl-[acyl-carrier protein] hydrolase	mocdacp[d] + h2o[d] -> acp[d] + mocdca[d] + h[d]				Fatty acid biosynthesis	0	0	1000	0		3.1.2.21	Bing
DS0198	hexadecanoyl-[acyl-carrier protein] hydrolase	palmacp[d] + coa[d] -> pmtcoa[d] + acp[d]	(Contig46-orf01647) or (Contig46-orf04641)	Contig46-orf01647 Contig46-orf04641		Fatty acid biosynthesis	0	0	1000	0		2.3.1.86 2.3.1.-	Bing		R10700
DS0199	acylCoA synthases	hdca[d] + coa[d] + atp[d] -> pmtcoa[d] + amp[d] + ppi[d] + h[d]	(Contig46-orf00253) or (Contig46-orf00475) or (Contig46-orf00363) or (Contig46-orf02032) or (Contig46-orf01049) or (Contig46-orf04341) or (Contig46-orf03038) or (Contig46-orf03090) or (Contig46-orf05006)	Contig46-orf00253 Contig46-orf00475 Contig46-orf00363 Contig46-orf02032 Contig46-orf01049 Contig46-orf03038 Contig46-orf04341 Contig46-orf03090 Contig46-orf05006		Fatty acid biosynthesis	0	0	1000	0		6.2.1.3	A3(2)		R01280
DS0200	3-methylbutanoyl-CoA:[acyl-carrier-protein] S-acetyltransferase	3mbcoa[d] + acp[d] <=> coa[d] + 3mbacp[d]	(Contig46-orf01647) or (Contig46-orf04641)	Contig46-orf01647 Contig46-orf04641		Fatty acid biosynthesis	1	-1000	1000	0		2.3.1.-	Bing
DS0201	fatty acid synthase n-C150 lumped reaction	ppcoa[d] + 20 h[d] + 5 malacp[d] + 10 nadph[d] -> 5 co2[d] + coa[d] + 5 h2o[d] + 4 acp[d] + 10 nadp[d] + tdcacp[d]	(Contig46-orf00035) or (Contig46-orf00418) or (Contig46-orf01055) or (Contig46-orf01073) or (Contig46-orf01113) or (Contig46-orf02573) or (Contig46-orf03251) or (Contig46-orf03273) or (Contig46-orf03262) or (Contig46-orf04170) or (Contig46-orf04633) or (Contig46-orf04908) or (Contig46-orf04936) or (Contig46-orf04977) or (Contig46-orf02570) or (Contig46-orf01647) or (Contig46-orf03901) or (Contig4…	Contig46-orf00035 Contig46-orf00418 Contig46-orf01055 Contig46-orf01073 Contig46-orf01113 Contig46-orf02573 Contig46-orf03251 Contig46-orf03273 Contig46-orf03262 Contig46-orf04170 Contig46-orf04633 Contig46-orf04908 Contig46-orf04936 Contig46-orf04977 Contig46-orf02570 Contig46-orf01647 Contig46-orf03901 Contig46-orf00479 Contig46-orf01672		Fatty acid biosynthesis	0	0	1000	0		2.3.1.85	Bing		R05188
DS0202		tdcacp[d] + malacp[d] -> 3optdacp[d] + acp[d] + co2[d]	(Contig46-orf04641)	Contig46-orf04641		Fatty acid biosynthesis	0	0	1000	0		2.3.1.41 2.3.1.179 2.3.1.199 2.3.1.-	Bing		R02768
DS0203		3optdacp[d] + nadph[d] + 2 h[d] <=> 3hptdacp[d] + nadp[d]	(Contig46-orf01055) or (Contig46-orf01113) or (Contig46-orf02257) or (Contig46-orf02573) or (Contig46-orf03251) or (Contig46-orf03837) or (Contig46-orf03975) or (Contig46-orf04633) or (Contig46-orf01647) or (Contig46-orf01824) or (Contig46-orf05384) or (Contig46-orf03690)	Contig46-orf01055 Contig46-orf01113 Contig46-orf02257 Contig46-orf02573 Contig46-orf03251 Contig46-orf03837 Contig46-orf03975 Contig46-orf04633 Contig46-orf01647 Contig46-orf01824 Contig46-orf05384 Contig46-orf03690		Fatty acid biosynthesis	1	-1000	1000	0		1.1.1.100	Bing		R02767
DS0204		3hptdacp[d] -> tptdacp[d] + h2o[d]	(Contig46-orf01647) or (Contig46-orf00614)	Contig46-orf01647 Contig46-orf00614		Fatty acid biosynthesis	0	0	1000	0		2.3.1.- 4.2.1.-	Bing		R10208
DS0205	pentadecanoyl-[acp]:NAD+ trans-2-oxidoreductase	tptdacp[d] + nadh[d] + 2 h[d] -> ptdacp[d] + nad[d]	(Contig46-orf01647) or (Contig46-orf02570)	Contig46-orf01647 Contig46-orf02570		Fatty acid biosynthesis	0	0	1000	0		1.3.1.9	Bing		R01403
DS0206	pentadecanoyl-[acyl-carrier protein] hydrolase	ptdacp[d] + h2o[d] -> acp[d] + ptdca[d] + h[d]				Fatty acid biosynthesis	0	0	1000	0		3.1.2.21	Bing
DS0207		ptdacp[d] + malacp[d] -> 3ohpdacp[d] + acp[d] + co2[d]	(Contig46-orf04641)	Contig46-orf04641		Fatty acid biosynthesis	0	0	1000	0		2.3.1.41 2.3.1.179 2.3.1.199 2.3.1.-	Bing		R02768
DS0208		3ohpdacp[d] + nadph[d] + 2 h[d] <=> 3hhpdacp[d] + nadp[d]	(Contig46-orf01055) or (Contig46-orf01113) or (Contig46-orf02257) or (Contig46-orf02573) or (Contig46-orf03251) or (Contig46-orf03837) or (Contig46-orf03975) or (Contig46-orf04633) or (Contig46-orf01647) or (Contig46-orf01824) or (Contig46-orf05384) or (Contig46-orf03690)	Contig46-orf01055 Contig46-orf01113 Contig46-orf02257 Contig46-orf02573 Contig46-orf03251 Contig46-orf03837 Contig46-orf03975 Contig46-orf04633 Contig46-orf01647 Contig46-orf01824 Contig46-orf05384 Contig46-orf03690		Fatty acid biosynthesis	1	-1000	1000	0		1.1.1.100	Bing		R02767
DS0209		3hhpdacp[d] -> thpdacp[d] + h2o[d]	(Contig46-orf01647) or (Contig46-orf00614)	Contig46-orf01647 Contig46-orf00614		Fatty acid biosynthesis	0	0	1000	0		2.3.1.- 4.2.1.-	Bing		R10208
DS0210	heptadecanoyl-[acp]:NAD+ trans-2-oxidoreductase	thpdacp[d] + nadh[d] + 2 h[d] -> hpdacp[d] + nad[d]	(Contig46-orf01647) or (Contig46-orf02570)	Contig46-orf01647 Contig46-orf02570		Fatty acid biosynthesis	0	0	1000	0		1.3.1.9	Bing		R01403
DS0211	heptadecanoyl-[acyl-carrier protein] hydrolase	hpdacp[d] + h2o[d] -> acp[d] + hept[d] + h[d]				Fatty acid biosynthesis	0	0	1000	0		3.1.2.21	Bing
DS0212		hpdacp[d] + malacp[d] -> 3onndacp[d] + acp[d] + co2[d]	(Contig46-orf04641)	Contig46-orf04641		Fatty acid biosynthesis	0	0	1000	0		2.3.1.41 2.3.1.179 2.3.1.199 2.3.1.-	Bing		R02768
DS0213		3onndacp[d] + nadph[d] + 2 h[d] <=> 3hnndacp[d] + nadp[d]	(Contig46-orf01055) or (Contig46-orf01113) or (Contig46-orf02257) or (Contig46-orf02573) or (Contig46-orf03251) or (Contig46-orf03837) or (Contig46-orf03975) or (Contig46-orf04633) or (Contig46-orf01647) or (Contig46-orf01824) or (Contig46-orf05384) or (Contig46-orf03690)	Contig46-orf01055 Contig46-orf01113 Contig46-orf02257 Contig46-orf02573 Contig46-orf03251 Contig46-orf03837 Contig46-orf03975 Contig46-orf04633 Contig46-orf01647 Contig46-orf01824 Contig46-orf05384 Contig46-orf03690		Fatty acid biosynthesis	1	-1000	1000	0		1.1.1.100	Bing		R02767
DS0214		3hnndacp[d] -> tnndacp[d] + h2o[d]	(Contig46-orf01647) or (Contig46-orf00614)	Contig46-orf01647 Contig46-orf00614		Fatty acid biosynthesis	0	0	1000	0		2.3.1.- 4.2.1.-	Bing		R10208
DS0215	nonadecanoyl-[acp]:NAD+ trans-2-oxidoreductase	tnndacp[d] + nadh[d] + 2 h[d] -> nndcacp[d] + nad[d]	(Contig46-orf01647) or (Contig46-orf02570)	Contig46-orf01647 Contig46-orf02570		Fatty acid biosynthesis	0	0	1000	0		1.3.1.9	Bing		R01403
DS0216	nonadecanoyl-[acyl-carrier protein] hydrolase	nndcacp[d] + h2o[d] -> acp[d] + nndeca[d] + h[d]				Fatty acid biosynthesis	0	0	1000	0		3.1.2.21	Bing
DS0217	nonadecanoyl-[acyl-carrier protein] hydrolase	nndceacp[d] + h2o[d] -> acp[d] + nndecea[d] + h[d]				Fatty acid biosynthesis	0	0	1000	0		3.1.2.21	Bing
DS0218	stearoyl-CoA hydrolase	ocdacp[d] + coa[d] -> acp[d] + stcoa[d]	(Contig46-orf00479) or (Contig46-orf01919)	Contig46-orf00479 Contig46-orf01919		Fatty acid biosynthesis	0	0	1000	0		2.3.1.38 2.3.1.85 2.3.1.86 2.3.1.-	Bing		R01624
DS0219	nonadecanoyl-CoA:[acyl-carrier-protein] S-acetyltransferase	nndcacp[d] + coa[d] <=> nndcoa[d] + acp[d]	(Contig46-orf01647)	Contig46-orf01647		Fatty acid biosynthesis	1	-1000	1000	0		2.3.1.38 2.3.1.85 2.3.1.86 2.3.1.-	Bing		R01624
DS0220	nonadecenoyl-CoA:[acyl-carrier-protein] S-acetyltransferase	nndceacp[d] + coa[d] <=> nndecoa[d] + acp[d]	(Contig46-orf01647)	Contig46-orf01647		Fatty acid biosynthesis	1	-1000	1000	0		2.3.1.38 2.3.1.85 2.3.1.86 2.3.1.-	Bing		R01624
DS0221	2-methylbutanoyl-CoA:[acyl-carrier-protein] S-acetyltransferase	2mbcoa[d] + acp[d] <=> coa[d] + 2mbacp[d]	(Contig46-orf01647)	Contig46-orf01647		Fatty acid biosynthesis	1	-1000	1000	0		2.3.1.-	Bing
DS0222	anteiso-pentadecanoyl-ACP synthase	2mbacp[d] + 5 malacp[d] + 10 nadph[d] + 20 h[d] -> 5 co2[d] + 5 acp[d] + 10 nadp[d] + 5 h2o[d] + antpdacp[d]	(Contig46-orf01647)	Contig46-orf01647		Fatty acid biosynthesis	0	0	1000	0		2.3.1.-	Bing
DS0223	anteiso-pentadecanoyl-[acyl-carrier protein] hydrolase	antpdacp[d] + h2o[d] -> acp[d] + ptdca-ant[d] + h[d]				Fatty acid biosynthesis	0	0	1000	0		3.1.2.21	Bing
DS0224	octadecanoyl-[acyl-carrier-protein],hydrogen-donor:oxygen oxidoreductase	ocdacp[d] + mql8[d] + o2[d] -> odeacp[d] + mqn8[d] + 2 h2o[d]				Fatty acid biosynthesis	0	0	1000	0		1.14.19.2	Bing		R03370
DS0225	tridecenoyl-[acyl-carrier protein] hydrolase	tdceacp[d] + h2o[d] -> acp[d] + tdce[d]				Fatty acid biosynthesis	0	0	1000	0		3.1.2.14	Bing		R08163
DS0226	Hexanoic Acid CoA Ligase	hexc[d] + coa[d] + atp[d] -> hexccoa[d] + amp[d] + ppi[d] + h[d]	(Contig46-orf00253) or (Contig46-orf00475) or (Contig46-orf00363) or (Contig46-orf02032) or (Contig46-orf01049) or (Contig46-orf04341) or (Contig46-orf03038) or (Contig46-orf03090) or (Contig46-orf05006)	Contig46-orf00253 Contig46-orf00475 Contig46-orf00363 Contig46-orf02032 Contig46-orf01049 Contig46-orf03038 Contig46-orf04341 Contig46-orf03090 Contig46-orf05006		Fatty acid degradation	0	0	1000	0		6.2.1.3	A3(2)		R00390
DS0227	transacylase	arachACP[d] + coa[d] -> acp[d] + arachcoa[d]	(Contig46-orf01647)	Contig46-orf01647		Fatty acid degradation	0	0	1000	0		2.3.1.-	iNJ661v
DS0228	eicosanoyl-CoA:electron-transfer flavoprotein 2,3-oxidoreductase	arachcoa[d] + fad[d] <=> tarc2ecoa[d] + fadh2[d]	(Contig46-orf05003)	Contig46-orf05003		Fatty acid degradation	1	-1000	1000	0		1.3.8.8	Bing		R00392
DS0229	(S)-3-Hydroxyeicosanoyl-CoA hydro-lyase	3harccoa[d] <=> tarc2ecoa[d] + h2o[d]				Fatty acid degradation	1	-1000	1000	0		4.2.1.119	Bing		R09698
DS0230	(S)-3-Hydroxyeicosanoyl-CoA:NAD+ oxidoreductase	3harccoa[d] + nad[d] <=> 3oarccoa[d] + nadh[d] + 2 h[d]	(Contig46-orf00027)	Contig46-orf00027		Fatty acid degradation	1	-1000	1000	0		1.1.1.36 1.1.1.330	Bing		R01779
DS0231	stearoyl-CoA:acetylCoA C-myristoyltransferase	coa[d] + 3oarccoa[d] <=> stcoa[d] + accoa[d]	(Contig46-orf03259) or (Contig46-orf04176)	Contig46-orf03259 Contig46-orf04176		Fatty acid degradation	1	-1000	1000	0		2.3.1.16	Bing		R00391
DS0232	fatty acid CoA ligase octadecenoate	ocdcea[d] + coa[d] + atp[d] <=> amp[d] + odecoa[d] + ppi[d] + h[d]	(Contig46-orf00253) or (Contig46-orf00475) or (Contig46-orf00363) or (Contig46-orf02032) or (Contig46-orf01049) or (Contig46-orf04341) or (Contig46-orf03038) or (Contig46-orf03090) or (Contig46-orf05006)	Contig46-orf00253 Contig46-orf00475 Contig46-orf00363 Contig46-orf02032 Contig46-orf01049 Contig46-orf03038 Contig46-orf04341 Contig46-orf03090 Contig46-orf05006		Fatty acid degradation	1	-1000	1000	0		6.2.1.3	iNJ661v		R00390
DS0233	fatty acid CoA ligase octadecanoate	ocdca[d] + coa[d] + atp[d] <=> amp[d] + ppi[d] + stcoa[d] + h[d]	(Contig46-orf00253) or (Contig46-orf00475) or (Contig46-orf00363) or (Contig46-orf02032) or (Contig46-orf01049) or (Contig46-orf04341) or (Contig46-orf03038) or (Contig46-orf03090) or (Contig46-orf05006)	Contig46-orf00253 Contig46-orf00475 Contig46-orf00363 Contig46-orf02032 Contig46-orf01049 Contig46-orf03038 Contig46-orf04341 Contig46-orf03090 Contig46-orf05006		Fatty acid degradation	1	-1000	1000	0		6.2.1.3	iNJ661v		R00390
DS0234	3-Hydroxyoctadecanoyl-CoA hydro-lyase	3hocdcoa[d] <=> odecoa[d] + h2o[d]	(Contig46-orf01238) or (Contig46-orf05320) or (Contig46-orf00204) or (Contig46-orf00836) or (Contig46-orf00875) or (Contig46-orf01226) or (Contig46-orf01307) or (Contig46-orf02960) or (Contig46-orf03971) or (Contig46-orf04261) or (Contig46-orf05297)	Contig46-orf01238 Contig46-orf05320 Contig46-orf00204 Contig46-orf00836 Contig46-orf00875 Contig46-orf01226 Contig46-orf01307 Contig46-orf02960 Contig46-orf03971 Contig46-orf04261 Contig46-orf05297		Fatty acid degradation	1	-1000	1000	0		4.2.1.17 4.2.1.74	Bing
DS0235	myristoyl-CoA:acetylCoA C-myristoyltransferase	coa[d] + 3hocdcoa[d] + nad[d] -> pmtcoa[d] + accoa[d] + nadh[d] + 2 h[d]	(Contig46-orf01238 and Contig46-orf03259) or (Contig46-orf05320 and Contig46-orf03259) or (Contig46-orf01238 and Contig46-orf04176) or (Contig46-orf05320 and Contig46-orf04176)			Fatty acid degradation	0	0	1000	0		2.3.1.16 1.1.1.35	Bing
DS0236	palmitoyl-CoA:electron-transfer flavoprotein 2,3-oxidoreductase	pmtcoa[d] + fad[d] <=> hdcoa[d] + fadh2[d]	(Contig46-orf00780) or (Contig46-orf01566) or (Contig46-orf02010) or (Contig46-orf03260) or (Contig46-orf03285) or (Contig46-orf03805) or (Contig46-orf04788) or (Contig46-orf05003)	Contig46-orf00780 Contig46-orf01566 Contig46-orf02010 Contig46-orf03260 Contig46-orf03285 Contig46-orf03805 Contig46-orf04788 Contig46-orf05003		Fatty acid degradation	1	-1000	1000	0		1.3.3.6 1.3.8.7 1.3.8.8 1.3.99.-	Bing		R01279
DS0237	(S)-3-Hydroxyhexadecanoyl-CoA hydro-lyase	3hhdcoa[d] <=> hdcoa[d] + h2o[d]	(Contig46-orf01238) or (Contig46-orf05320) or (Contig46-orf00204) or (Contig46-orf00836) or (Contig46-orf00875) or (Contig46-orf01226) or (Contig46-orf01307) or (Contig46-orf02960) or (Contig46-orf03971) or (Contig46-orf04261) or (Contig46-orf05297)	Contig46-orf01238 Contig46-orf05320 Contig46-orf00204 Contig46-orf00836 Contig46-orf00875 Contig46-orf01226 Contig46-orf01307 Contig46-orf02960 Contig46-orf03971 Contig46-orf04261 Contig46-orf05297		Fatty acid degradation	1	-1000	1000	0		4.2.1.17 4.2.1.74	Bing		R04738
DS0238	(S)-3-Hydroxyhexadecanoyl-CoA:NAD+ oxidoreductase	3hhdcoa[d] + nad[d] <=> 3ohdcoa[d] + nadh[d] + 2 h[d]	(Contig46-orf01238) or (Contig46-orf05320)	Contig46-orf01238 Contig46-orf05320		Fatty acid degradation	1	-1000	1000	0		1.1.1.35 1.1.1.211	Bing		R04737
DS0239	myristoyl-CoA:acetylCoA C-myristoyltransferase	coa[d] + 3ohdcoa[d] -> tdcoa[d] + accoa[d]	(Contig46-orf03259) or (Contig46-orf04176)	Contig46-orf03259 Contig46-orf04176		Fatty acid degradation	0	0	1000	0		2.3.1.16	Bing		R03991
DS0240	acylCoA synthases	ttdca[d] + coa[d] + atp[d] -> tdcoa[d] + amp[d] + ppi[d] + h[d]	(Contig46-orf00253) or (Contig46-orf00475) or (Contig46-orf00363) or (Contig46-orf02032) or (Contig46-orf01049) or (Contig46-orf04341) or (Contig46-orf03038) or (Contig46-orf03090) or (Contig46-orf05006)	Contig46-orf00253 Contig46-orf00475 Contig46-orf00363 Contig46-orf02032 Contig46-orf01049 Contig46-orf03038 Contig46-orf04341 Contig46-orf03090 Contig46-orf05006		Fatty acid degradation	0	0	1000	0		6.2.1.3	A3(2)		R00390
DS0241	tetradecanoyl-CoA:electron-transfer flavoprotein 2,3-oxidoreductase	tdcoa[d] + fad[d] <=> td2coa[d] + fadh2[d]	(Contig46-orf00780) or (Contig46-orf01566) or (Contig46-orf02010) or (Contig46-orf03260) or (Contig46-orf03285) or (Contig46-orf03805) or (Contig46-orf04788) or (Contig46-orf05003)	Contig46-orf00780 Contig46-orf01566 Contig46-orf02010 Contig46-orf03260 Contig46-orf03285 Contig46-orf03805 Contig46-orf04788 Contig46-orf05003		Fatty acid degradation	1	-1000	1000	0		1.3.3.6 1.3.8.7 1.3.8.8 1.3.99.-	Bing		R03990
DS0242	(S)-3-Hydroxytetradecanoyl-CoA hydro-lyase	3htdcoa[d] <=> td2coa[d] + h2o[d]	(Contig46-orf01238) or (Contig46-orf05320) or (Contig46-orf00204) or (Contig46-orf00836) or (Contig46-orf00875) or (Contig46-orf01226) or (Contig46-orf01307) or (Contig46-orf02960) or (Contig46-orf03971) or (Contig46-orf04261) or (Contig46-orf05297)	Contig46-orf01238 Contig46-orf05320 Contig46-orf00204 Contig46-orf00836 Contig46-orf00875 Contig46-orf01226 Contig46-orf01307 Contig46-orf02960 Contig46-orf03971 Contig46-orf04261 Contig46-orf05297		Fatty acid degradation	1	-1000	1000	0		4.2.1.17 4.2.1.74	Bing		R04740
DS0243	(S)-3-Hydroxytetradecanoyl-CoA:NAD+ oxidoreductase	3htdcoa[d] + nad[d] <=> 3otdcoa[d] + nadh[d] + 2 h[d]	(Contig46-orf01238) or (Contig46-orf05320)	Contig46-orf01238 Contig46-orf05320		Fatty acid degradation	1	-1000	1000	0		1.1.1.35 1.1.1.211	Bing		R04739
DS0244	Lauroyl-CoA:acetyl-CoA C-acyltransferase	coa[d] + 3otdcoa[d] -> c120coa[d] + accoa[d]	(Contig46-orf03259) or (Contig46-orf04176) or (Contig46-orf02739)	Contig46-orf03259 Contig46-orf04176 Contig46-orf02739		Fatty acid degradation	0	0	1000	0		2.3.1.16	Bing		R03858
DS0245	acylCoA synthases	ddca[d] + coa[d] + atp[d] -> c120coa[d] + amp[d] + ppi[d] + h[d]	(Contig46-orf00253) or (Contig46-orf00475) or (Contig46-orf00363) or (Contig46-orf02032) or (Contig46-orf01049) or (Contig46-orf04341) or (Contig46-orf03038) or (Contig46-orf03090) or (Contig46-orf05006)	Contig46-orf00253 Contig46-orf00475 Contig46-orf00363 Contig46-orf02032 Contig46-orf01049 Contig46-orf03038 Contig46-orf04341 Contig46-orf03090 Contig46-orf05006		Fatty acid degradation	0	0	1000	0		6.2.1.3	A3(2)		R00390
DS0246	lauroyl-CoA:electron-transfer flavoprotein 2,3-oxidoreductase	c120coa[d] + fad[d] <=> dd2coa[d] + fadh2[d]	(Contig46-orf00780) or (Contig46-orf04850) or (Contig46-orf01557) or (Contig46-orf01566) or (Contig46-orf02010) or (Contig46-orf03260) or (Contig46-orf03285) or (Contig46-orf03805) or (Contig46-orf04788) or (Contig46-orf05003)	Contig46-orf00780 Contig46-orf04850 Contig46-orf01557 Contig46-orf01566 Contig46-orf02010 Contig46-orf03260 Contig46-orf03285 Contig46-orf03805 Contig46-orf04788 Contig46-orf05003		Fatty acid degradation	1	-1000	1000	0		1.3.3.6 1.3.8.7 1.3.8.8 1.3.99.-	Bing		R03857
DS0247	(S)-3-Hydroxydodecanoyl-CoA hydro-lyase	3hddcoa[d] <=> dd2coa[d] + h2o[d]	(Contig46-orf01238) or (Contig46-orf05320) or (Contig46-orf00204) or (Contig46-orf00836) or (Contig46-orf00875) or (Contig46-orf01226) or (Contig46-orf01307) or (Contig46-orf02960) or (Contig46-orf03971) or (Contig46-orf04261) or (Contig46-orf05297)	Contig46-orf01238 Contig46-orf05320 Contig46-orf00204 Contig46-orf00836 Contig46-orf00875 Contig46-orf01226 Contig46-orf01307 Contig46-orf02960 Contig46-orf03971 Contig46-orf04261 Contig46-orf05297		Fatty acid degradation	1	-1000	1000	0		4.2.1.17 4.2.1.74	Bing		R04170
DS0248	(S)-3-hydroxydodecanoyl-CoA:NAD+ oxidoreductase	3hddcoa[d] + nad[d] <=> 3oddcoa[d] + nadh[d] + 2 h[d]	(Contig46-orf01238) or (Contig46-orf05320)	Contig46-orf01238 Contig46-orf05320		Fatty acid degradation	1	-1000	1000	0		1.1.1.35 1.1.1.211	Bing		R04741
DS0249	Decanoyl-CoA:acetyl-CoA C-acyltransferase	coa[d] + 3oddcoa[d] -> accoa[d] + c100coa[d]	(Contig46-orf03259) or (Contig46-orf04176)	Contig46-orf03259 Contig46-orf04176		Fatty acid degradation	0	0	1000	0		2.3.1.16	Bing		R04742
DS0250	acylCoA synthases	dca[d] + coa[d] + atp[d] -> c100coa[d] + amp[d] + ppi[d] + h[d]	(Contig46-orf00253) or (Contig46-orf00475) or (Contig46-orf00363) or (Contig46-orf02032) or (Contig46-orf01049) or (Contig46-orf04341) or (Contig46-orf03038) or (Contig46-orf03090) or (Contig46-orf05006)	Contig46-orf00253 Contig46-orf00475 Contig46-orf00363 Contig46-orf02032 Contig46-orf01049 Contig46-orf03038 Contig46-orf04341 Contig46-orf03090 Contig46-orf05006		Fatty acid degradation	0	0	1000	0		6.2.1.3	A3(2)		R00390
DS0251	decanoyl-CoA:electron-transfer flavoprotein 2,3-oxidoreductase	c100coa[d] + fad[d] <=> dc2coa[d] + fadh2[d]	(Contig46-orf00780) or (Contig46-orf04850) or (Contig46-orf01557) or (Contig46-orf01566) or (Contig46-orf02010) or (Contig46-orf03260) or (Contig46-orf03285) or (Contig46-orf03805) or (Contig46-orf04788) or (Contig46-orf05003)	Contig46-orf00780 Contig46-orf04850 Contig46-orf01557 Contig46-orf01566 Contig46-orf02010 Contig46-orf03260 Contig46-orf03285 Contig46-orf03805 Contig46-orf04788 Contig46-orf05003		Fatty acid degradation	1	-1000	1000	0		1.3.3.6 1.3.8.7 1.3.8.8 1.3.99.-	Bing		R04754
DS0252	(S)-Hydroxydecanoyl-CoA hydro-lyase	hdcacoa[d] <=> dc2coa[d] + h2o[d]	(Contig46-orf01238) or (Contig46-orf05320) or (Contig46-orf00204) or (Contig46-orf00836) or (Contig46-orf00875) or (Contig46-orf01226) or (Contig46-orf01307) or (Contig46-orf02960) or (Contig46-orf03971) or (Contig46-orf04261) or (Contig46-orf05297)	Contig46-orf01238 Contig46-orf05320 Contig46-orf00204 Contig46-orf00836 Contig46-orf00875 Contig46-orf01226 Contig46-orf01307 Contig46-orf02960 Contig46-orf03971 Contig46-orf04261 Contig46-orf05297		Fatty acid degradation	1	-1000	1000	0		4.2.1.17 4.2.1.74	Bing		R04744
DS0253	(S)-hydroxydecanoyl-CoA:NAD+ oxidoreductase	hdcacoa[d] + nad[d] <=> 3odcoa[d] + nadh[d] + 2 h[d]	(Contig46-orf01238) or (Contig46-orf05320)	Contig46-orf01238 Contig46-orf05320		Fatty acid degradation	1	-1000	1000	0		1.1.1.35 1.1.1.211	Bing		R04743
DS0254	Octanoyl-CoA:acetyl-CoA C-acyltransferase	coa[d] + 3odcoa[d] -> accoa[d] + occoa[d]	(Contig46-orf03259) or (Contig46-orf04176)	Contig46-orf03259 Contig46-orf04176		Fatty acid degradation	0	0	1000	0		2.3.1.16	Bing		R03778
DS0255	acylCoA synthases	octa[d] + coa[d] + atp[d] -> occoa[d] + amp[d] + ppi[d] + h[d]	(Contig46-orf00253) or (Contig46-orf00475) or (Contig46-orf00363) or (Contig46-orf02032) or (Contig46-orf01049) or (Contig46-orf04341) or (Contig46-orf03038) or (Contig46-orf03090) or (Contig46-orf05006)	Contig46-orf00253 Contig46-orf00475 Contig46-orf00363 Contig46-orf02032 Contig46-orf01049 Contig46-orf03038 Contig46-orf04341 Contig46-orf03090 Contig46-orf05006		Fatty acid degradation	0	0	1000	0		6.2.1.3	A3(2)		R00390
DS0256	octanoyl-CoA:electron-transfer flavoprotein 2-oxidoreductase	occoa[d] + fad[d] <=> tocoa[d] + fadh2[d]	(Contig46-orf00780) or (Contig46-orf04850) or (Contig46-orf01557) or (Contig46-orf01566) or (Contig46-orf02010) or (Contig46-orf03260) or (Contig46-orf03285) or (Contig46-orf03805) or (Contig46-orf04788) or (Contig46-orf05003)	Contig46-orf00780 Contig46-orf04850 Contig46-orf01557 Contig46-orf01566 Contig46-orf02010 Contig46-orf03260 Contig46-orf03285 Contig46-orf03805 Contig46-orf04788 Contig46-orf05003		Fatty acid degradation	1	-1000	1000	0		1.3.3.6 1.3.8.7 1.3.8.8 1.3.99.-	Bing		R03777
DS0257	(S)-Hydroxyoctanoyl-CoA hydro-lyase	3hocoa[d] <=> tocoa[d] + h2o[d]	(Contig46-orf01238) or (Contig46-orf05320) or (Contig46-orf00204) or (Contig46-orf00836) or (Contig46-orf00875) or (Contig46-orf01226) or (Contig46-orf01307) or (Contig46-orf02960) or (Contig46-orf03971) or (Contig46-orf04261) or (Contig46-orf05297)	Contig46-orf01238 Contig46-orf05320 Contig46-orf00204 Contig46-orf00836 Contig46-orf00875 Contig46-orf01226 Contig46-orf01307 Contig46-orf02960 Contig46-orf03971 Contig46-orf04261 Contig46-orf05297		Fatty acid degradation	1	-1000	1000	0		4.2.1.17 4.2.1.74	Bing		R04746
DS0258	(S)-hydroxyoctanoyl-CoA:NAD+ oxidoreductase	3hocoa[d] + nad[d] <=> 3oocoa[d] + nadh[d] + 2 h[d]	(Contig46-orf01238) or (Contig46-orf05320)	Contig46-orf01238 Contig46-orf05320		Fatty acid degradation	1	-1000	1000	0		1.1.1.35 1.1.1.211	Bing		R04745
DS0259	Hexanoyl-CoA:acetyl-CoA C-acyltransferase	coa[d] + 3oocoa[d] -> accoa[d] + palmcoa[d]	(Contig46-orf03259) or (Contig46-orf04176)	Contig46-orf03259 Contig46-orf04176		Fatty acid degradation	0	0	1000	0		2.3.1.16	Bing		R04747
DS0260	hexanoyl-CoA:electron-transfer flavoprotein 2,3-oxidoreductase	palmcoa[d] + fad[d] <=> thcoa[d] + fadh2[d]	(Contig46-orf00780) or (Contig46-orf04850) or (Contig46-orf01557) or (Contig46-orf01566) or (Contig46-orf02010) or (Contig46-orf03260) or (Contig46-orf03285) or (Contig46-orf03805) or (Contig46-orf04788) or (Contig46-orf03262) or (Contig46-orf03247) or (Contig46-orf03254) or (Contig46-orf04628) or (Contig46-orf05003)	Contig46-orf00780 Contig46-orf04850 Contig46-orf01557 Contig46-orf01566 Contig46-orf02010 Contig46-orf03260 Contig46-orf03262 Contig46-orf03285 Contig46-orf03805 Contig46-orf04788 Contig46-orf03247 Contig46-orf03254 Contig46-orf04628 Contig46-orf05003		Fatty acid degradation	1	-1000	1000	0		1.3.3.6 1.3.8.1 1.3.8.7 1.3.8.8 1.3.99.-	Bing		R04751
DS0261	(S)-Hydroxyhexanoyl-CoA hydro-lyase	thcoa[d] + h2o[d] <=> 3hhcoa[d]	(Contig46-orf01238) or (Contig46-orf05320) or (Contig46-orf00204) or (Contig46-orf00836) or (Contig46-orf00875) or (Contig46-orf01226) or (Contig46-orf01307) or (Contig46-orf02960) or (Contig46-orf03971) or (Contig46-orf04261) or (Contig46-orf05297)	Contig46-orf01238 Contig46-orf05320 Contig46-orf00204 Contig46-orf00836 Contig46-orf00875 Contig46-orf01226 Contig46-orf01307 Contig46-orf02960 Contig46-orf03971 Contig46-orf04261 Contig46-orf05297		Fatty acid degradation	1	-1000	1000	0		4.2.1.17	Bing		R04749
DS0262	(S)-hydroxyhexanoyl-CoA:NAD+ oxidoreductase	3ohcoa[d] + nadh[d] + 2 h[d] <=> 3hhcoa[d] + nad[d]	(Contig46-orf01238) or (Contig46-orf05320)	Contig46-orf01238 Contig46-orf05320		Fatty acid degradation	1	-1000	1000	0		1.1.1.35	Bing		R04748
DS0263	butanoyl-CoA:acetyl-CoA C-butanoyltransferase	coa[d] + 3ohcoa[d] -> accoa[d] + butcoa[d]	(Contig46-orf01062) or (Contig46-orf01080) or (Contig46-orf01087) or (Contig46-orf01237) or (Contig46-orf01552) or (Contig46-orf01769) or (Contig46-orf03052) or (Contig46-orf03361) or (Contig46-orf04632) or (Contig46-orf05323) or (Contig46-orf03259) or (Contig46-orf04176)	Contig46-orf01062 Contig46-orf01080 Contig46-orf01087 Contig46-orf01237 Contig46-orf01552 Contig46-orf01769 Contig46-orf03052 Contig46-orf03361 Contig46-orf04632 Contig46-orf05323 Contig46-orf03259 Contig46-orf04176		Fatty acid degradation	0	0	1000	0		2.3.1.9 2.3.1.16	Bing		R01177
DS0264	butanoyl-CoA:electron-transfer flavoprotein 2,3-oxidoreductase	butcoa[d] + fad[d] <=> crtcoa[d] + fadh2[d]	(Contig46-orf00780) or (Contig46-orf04850) or (Contig46-orf01557) or (Contig46-orf01566) or (Contig46-orf02010) or (Contig46-orf03260) or (Contig46-orf03285) or (Contig46-orf03805) or (Contig46-orf04788) or (Contig46-orf03262) or (Contig46-orf03247) or (Contig46-orf03254) or (Contig46-orf04628) or (Contig46-orf05003) or (Contig46-orf00134) or (Contig46-orf00177) or (Contig46-orf00407) or (Contig4…	Contig46-orf00780 Contig46-orf04850 Contig46-orf01557 Contig46-orf01566 Contig46-orf02010 Contig46-orf03260 Contig46-orf03262 Contig46-orf03285 Contig46-orf03805 Contig46-orf04788 Contig46-orf03247 Contig46-orf03254 Contig46-orf04628 Contig46-orf05003 Contig46-orf00134 Contig46-orf00177 Contig46-orf00407 Contig46-orf01703 Contig46-orf02545 Contig46-orf03580 Contig46-orf03668 Contig46-orf03849 Con…		Fatty acid degradation	1	-1000	1000	0		1.3.3.6 1.3.8.1 1.3.8.7 1.3.99.-	Bing		R01175
DS0265	(S)-3-hydroxybutanoyl-CoA hydro-lyase	crtcoa[d] + h2o[d] <=> 3hbcoa[d]	(Contig46-orf01238) or (Contig46-orf05320) or (Contig46-orf00204) or (Contig46-orf00836) or (Contig46-orf00875) or (Contig46-orf01226) or (Contig46-orf01307) or (Contig46-orf02960) or (Contig46-orf03971) or (Contig46-orf04261) or (Contig46-orf05297)	Contig46-orf01238 Contig46-orf05320 Contig46-orf00204 Contig46-orf00836 Contig46-orf00875 Contig46-orf01226 Contig46-orf01307 Contig46-orf02960 Contig46-orf03971 Contig46-orf04261 Contig46-orf05297		Fatty acid degradation	1	-1000	1000	0		4.2.1.17	Bing		R03026
DS0266	(S)-3-Hydroxybutanoyl-CoA:NAD+ oxidoreductase	3hbcoa[d] + nad[d] <=> aacoa[d] + nadh[d] + 2 h[d]	(Contig46-orf04394) or (Contig46-orf01238) or (Contig46-orf05320)	Contig46-orf04394 Contig46-orf01238 Contig46-orf05320		Fatty acid degradation	1	-1000	1000	0		1.1.1.35	Bing		R01975
DS0267	Alkane,reduced-rubredoxin:oxygen 1-oxidoreductase	hxdn[d] + 2 rbrdxinrd[d] + o2[d] -> 2 rbrdxinox[d] + hdecoh[d] + h2o[d] + 2 h[d]	(Contig46-orf00032) or (Contig46-orf00508)	Contig46-orf00032 Contig46-orf00508		Fatty acid degradation	0	0	1000	0		1.14.15.3	Bing&KEGG		R02281
DS0268	rubredoxin:NAD+ oxidoreductase	2 rbrdxinrd[d] + nad[d] <=> 2 rbrdxinox[d] + nadh[d] + 4 h[d]				Fatty acid degradation	1	-1000	1000	0		1.18.1.1 1.18.1.3 1.18.1.4	Bing		R02000
DS0269	hexadecanol:NAD+ oxidoreductase	hdecoh[d] + nad[d] <=> c16ald[d] + 2 h[d] + nadh[d]	(Contig46-orf02228) or (Contig46-orf03309) or (Contig46-orf03681) or (Contig46-orf04541)	Contig46-orf02228 Contig46-orf03309 Contig46-orf03681 Contig46-orf04541		Fatty acid degradation	1	-1000	1000	0		1.1.1.164 1.1.1.192	iNJ661v		R02462
DS0270	aldehyde:NAD+ oxidoreductase	c16ald[d] + nad[d] + h2o[d] <=> nadh[d] + 3 h[d] + hdca[d]	(Contig46-orf00375) or (Contig46-orf01553) or (Contig46-orf02254) or (Contig46-orf03836) or (Contig46-orf04002) or (Contig46-orf04960)	Contig46-orf00375 Contig46-orf01553 Contig46-orf02254 Contig46-orf03836 Contig46-orf04002 Contig46-orf04960		Fatty acid degradation	1	-1000	1000	0		1.2.1.3	Bing&KEGG		R00631
DS0271	aldehyde:NAD+ oxidoreductase	hptald[d] + nad[d] + h2o[d] <=> nadh[d] + 3 h[d] + hpt[d]	(Contig46-orf00375) or (Contig46-orf01553) or (Contig46-orf02254) or (Contig46-orf03836) or (Contig46-orf04002)	Contig46-orf00375 Contig46-orf01553 Contig46-orf02254 Contig46-orf03836 Contig46-orf04002		Fatty acid degradation	1	-1000	1000	0		1.2.1.3	Bing&KEGG		R00631
DS0272	aldehyde:NAD+ oxidoreductase	nnald[d] + nad[d] + h2o[d] <=> nadh[d] + 3 h[d] + nnn[d]	(Contig46-orf00375) or (Contig46-orf01553) or (Contig46-orf02254) or (Contig46-orf03836) or (Contig46-orf04002)	Contig46-orf00375 Contig46-orf01553 Contig46-orf02254 Contig46-orf03836 Contig46-orf04002		Fatty acid degradation	1	-1000	1000	0		1.2.1.3	Bing&KEGG		R00631
DS0273	aldehyde:NAD+ oxidoreductase	c11ald[d] + nad[d] + h2o[d] <=> nadh[d] + 3 h[d] + hdc[d]	(Contig46-orf00375) or (Contig46-orf01553) or (Contig46-orf02254) or (Contig46-orf03836) or (Contig46-orf04002)	Contig46-orf00375 Contig46-orf01553 Contig46-orf02254 Contig46-orf03836 Contig46-orf04002		Fatty acid degradation	1	-1000	1000	0		1.2.1.3	Bing&KEGG		R00631
DS0274	aldehyde:NAD+ oxidoreductase	c13ald[d] + nad[d] + h2o[d] <=> nadh[d] + 3 h[d] + tdca[d]	(Contig46-orf00375) or (Contig46-orf01553) or (Contig46-orf02254) or (Contig46-orf03836) or (Contig46-orf04002)	Contig46-orf00375 Contig46-orf01553 Contig46-orf02254 Contig46-orf03836 Contig46-orf04002		Fatty acid degradation	1	-1000	1000	0		1.2.1.3	Bing&KEGG		R00631
DS0275	aldehyde:NAD+ oxidoreductase	c17ald[d] + nad[d] + h2o[d] <=> nadh[d] + 3 h[d] + hept[d]	(Contig46-orf00375) or (Contig46-orf01553) or (Contig46-orf02254) or (Contig46-orf03836) or (Contig46-orf04002)	Contig46-orf00375 Contig46-orf01553 Contig46-orf02254 Contig46-orf03836 Contig46-orf04002		Fatty acid degradation	1	-1000	1000	0		1.2.1.3	Bing&KEGG		R00631
DS0276	aldehyde:NAD+ oxidoreductase	c21ald[d] + nad[d] + h2o[d] <=> nadh[d] + 3 h[d] + tric[d]	(Contig46-orf00375) or (Contig46-orf01553) or (Contig46-orf02254) or (Contig46-orf03836) or (Contig46-orf04002)	Contig46-orf00375 Contig46-orf01553 Contig46-orf02254 Contig46-orf03836 Contig46-orf04002		Fatty acid degradation	1	-1000	1000	0		1.2.1.3	Bing&KEGG		R00631
DS0277	heptanoyl-CoA degradation	hptcoa[d] + 2 coa[d] + 2 fad[d] + 2 h2o[d] + 2 nad[d] -> ppcoa[d] + 2 accoa[d] + 2 fadh2[d] + 2 nadh[d] + 4 h[d]	(Contig46-orf00780 and Contig46-orf01238 and Contig46-orf03259 and Contig46-orf00253 and Contig46-orf01557) or (Contig46-orf00780 and Contig46-orf01238 and Contig46-orf03259 and Contig46-orf00253 and Contig46-orf01566) or (Contig46-orf00780 and Contig46-orf01238 and Contig46-orf03259 and Contig46-orf00253 and Contig46-orf02010) or (Contig46-orf00780 and Contig46-orf01238 and Contig46-orf03259 and…	Contig46-orf00780 Contig46-orf01238 Contig46-orf05320 Contig46-orf03259 Contig46-orf04176 Contig46-orf00253 Contig46-orf00363 Contig46-orf02032 Contig46-orf04341 Contig46-orf01557 Contig46-orf01566 Contig46-orf02010 Contig46-orf03260 Contig46-orf03285 Contig46-orf03805 Contig46-orf04788 Contig46-orf05003		Fatty acid degradation	0	0	1000	0		6.2.1.3 1.3.3.6 1.3.8.7 4.2.1.17 1.1.1.35 2.3.1.16	Bing&KEGG
DS0278	nonanoyl-CoA degradation	nnncoa[d] + coa[d] + fad[d] + h2o[d] + nad[d] -> hptcoa[d] + accoa[d] + fadh2[d] + nadh[d] + 2 h[d]	(Contig46-orf00780 and Contig46-orf01238 and Contig46-orf03259 and Contig46-orf00253 and Contig46-orf01557) or (Contig46-orf00780 and Contig46-orf01238 and Contig46-orf03259 and Contig46-orf00253 and Contig46-orf01566) or (Contig46-orf00780 and Contig46-orf01238 and Contig46-orf03259 and Contig46-orf00253 and Contig46-orf02010) or (Contig46-orf00780 and Contig46-orf01238 and Contig46-orf03259 and…	Contig46-orf00780 Contig46-orf01238 Contig46-orf05320 Contig46-orf03259 Contig46-orf04176 Contig46-orf00253 Contig46-orf00363 Contig46-orf02032 Contig46-orf04341 Contig46-orf01557 Contig46-orf01566 Contig46-orf02010 Contig46-orf03260 Contig46-orf03285 Contig46-orf03805 Contig46-orf04788 Contig46-orf05003		Fatty acid degradation	0	0	1000	0		6.2.1.3 1.3.3.6 1.3.8.7 4.2.1.17 1.1.1.35 2.3.1.16	Bing&KEGG
DS0279	hendecanoyl-CoA degradation	hdccoa[d] + coa[d] + fad[d] + h2o[d] + nad[d] -> nnncoa[d] + accoa[d] + fadh2[d] + nadh[d] + 2 h[d]	(Contig46-orf00780 and Contig46-orf01238 and Contig46-orf03259 and Contig46-orf00253 and Contig46-orf01557) or (Contig46-orf00780 and Contig46-orf01238 and Contig46-orf03259 and Contig46-orf00253 and Contig46-orf01566) or (Contig46-orf00780 and Contig46-orf01238 and Contig46-orf03259 and Contig46-orf00253 and Contig46-orf02010) or (Contig46-orf00780 and Contig46-orf01238 and Contig46-orf03259 and…	Contig46-orf00780 Contig46-orf01238 Contig46-orf05320 Contig46-orf03259 Contig46-orf04176 Contig46-orf00253 Contig46-orf00363 Contig46-orf02032 Contig46-orf04341 Contig46-orf01557 Contig46-orf01566 Contig46-orf02010 Contig46-orf03260 Contig46-orf03285 Contig46-orf03805 Contig46-orf04788 Contig46-orf05003		Fatty acid degradation	0	0	1000	0		6.2.1.3 1.3.3.6 1.3.8.7 4.2.1.17 1.1.1.35 2.3.1.16	Bing&KEGG
DS0280	tridecanoyl-CoA degradation	tdccoa[d] + coa[d] + fad[d] + h2o[d] + nad[d] -> hdccoa[d] + accoa[d] + fadh2[d] + nadh[d] + 2 h[d]	(Contig46-orf00780 and Contig46-orf01238 and Contig46-orf03259 and Contig46-orf00253 and Contig46-orf01557) or (Contig46-orf00780 and Contig46-orf01238 and Contig46-orf03259 and Contig46-orf00253 and Contig46-orf01566) or (Contig46-orf00780 and Contig46-orf01238 and Contig46-orf03259 and Contig46-orf00253 and Contig46-orf02010) or (Contig46-orf00780 and Contig46-orf01238 and Contig46-orf03259 and…	Contig46-orf00780 Contig46-orf01238 Contig46-orf05320 Contig46-orf03259 Contig46-orf04176 Contig46-orf00253 Contig46-orf00363 Contig46-orf02032 Contig46-orf04341 Contig46-orf01557 Contig46-orf01566 Contig46-orf02010 Contig46-orf03260 Contig46-orf03285 Contig46-orf03805 Contig46-orf04788 Contig46-orf05003		Fatty acid degradation	0	0	1000	0		6.2.1.3 1.3.3.6 1.3.8.7 4.2.1.17 1.1.1.35 2.3.1.16	Bing&KEGG
DS0281	pentadecanoyl-CoA degradation	ptdcoa[d] + coa[d] + fad[d] + h2o[d] + nad[d] -> tdccoa[d] + accoa[d] + fadh2[d] + nadh[d] + 2 h[d]	(Contig46-orf00780 and Contig46-orf01238 and Contig46-orf03259 and Contig46-orf00253 and Contig46-orf01557) or (Contig46-orf00780 and Contig46-orf01238 and Contig46-orf03259 and Contig46-orf00253 and Contig46-orf01566) or (Contig46-orf00780 and Contig46-orf01238 and Contig46-orf03259 and Contig46-orf00253 and Contig46-orf02010) or (Contig46-orf00780 and Contig46-orf01238 and Contig46-orf03259 and…	Contig46-orf00780 Contig46-orf01238 Contig46-orf05320 Contig46-orf03259 Contig46-orf04176 Contig46-orf00253 Contig46-orf00363 Contig46-orf02032 Contig46-orf04341 Contig46-orf01557 Contig46-orf01566 Contig46-orf02010 Contig46-orf03260 Contig46-orf03285 Contig46-orf03805 Contig46-orf04788 Contig46-orf05003		Fatty acid degradation	0	0	1000	0		6.2.1.3 1.3.3.6 1.3.8.7 4.2.1.17 1.1.1.35 2.3.1.16	Bing&KEGG
DS0282	pentadecanoyl-CoA degradation	hpdcoa[d] + coa[d] + fad[d] + h2o[d] + nad[d] -> ptdcoa[d] + accoa[d] + fadh2[d] + nadh[d] + 2 h[d]	(Contig46-orf00780 and Contig46-orf01238 and Contig46-orf03259 and Contig46-orf00253 and Contig46-orf01557) or (Contig46-orf00780 and Contig46-orf01238 and Contig46-orf03259 and Contig46-orf00253 and Contig46-orf01566) or (Contig46-orf00780 and Contig46-orf01238 and Contig46-orf03259 and Contig46-orf00253 and Contig46-orf02010) or (Contig46-orf00780 and Contig46-orf01238 and Contig46-orf03259 and…	Contig46-orf00780 Contig46-orf01238 Contig46-orf05320 Contig46-orf03259 Contig46-orf04176 Contig46-orf00253 Contig46-orf00363 Contig46-orf02032 Contig46-orf04341 Contig46-orf01557 Contig46-orf01566 Contig46-orf02010 Contig46-orf03260 Contig46-orf03285 Contig46-orf03805 Contig46-orf04788 Contig46-orf05003		Fatty acid degradation	0	0	1000	0		6.2.1.3 1.3.3.6 1.3.8.7 4.2.1.17 1.1.1.35 2.3.1.16	Bing&KEGG
DS0283	nonadecanoyl-CoA degradation	nndcoa[d] + coa[d] + fad[d] + h2o[d] + nad[d] -> hpdcoa[d] + accoa[d] + fadh2[d] + nadh[d] + 2 h[d]	(Contig46-orf00780 and Contig46-orf01238 and Contig46-orf03259 and Contig46-orf00253 and Contig46-orf01557) or (Contig46-orf00780 and Contig46-orf01238 and Contig46-orf03259 and Contig46-orf00253 and Contig46-orf01566) or (Contig46-orf00780 and Contig46-orf01238 and Contig46-orf03259 and Contig46-orf00253 and Contig46-orf02010) or (Contig46-orf00780 and Contig46-orf01238 and Contig46-orf03259 and…	Contig46-orf00780 Contig46-orf01238 Contig46-orf05320 Contig46-orf03259 Contig46-orf04176 Contig46-orf00253 Contig46-orf00363 Contig46-orf02032 Contig46-orf04341 Contig46-orf01557 Contig46-orf01566 Contig46-orf02010 Contig46-orf03260 Contig46-orf03285 Contig46-orf03805 Contig46-orf04788 Contig46-orf05003		Fatty acid degradation	0	0	1000	0		6.2.1.3 1.3.3.6 1.3.8.7 4.2.1.17 1.1.1.35 2.3.1.16	Bing&KEGG
DS0284	tricosanoyl-CoA degradation	triccoa[d] + coa[d] + fad[d] + h2o[d] + nad[d] -> nndcoa[d] + accoa[d] + fadh2[d] + nadh[d] + 2 h[d]	(Contig46-orf00780 and Contig46-orf01238 and Contig46-orf03259 and Contig46-orf00253 and Contig46-orf01557) or (Contig46-orf00780 and Contig46-orf01238 and Contig46-orf03259 and Contig46-orf00253 and Contig46-orf01566) or (Contig46-orf00780 and Contig46-orf01238 and Contig46-orf03259 and Contig46-orf00253 and Contig46-orf02010) or (Contig46-orf00780 and Contig46-orf01238 and Contig46-orf03259 and…	Contig46-orf00780 Contig46-orf01238 Contig46-orf05320 Contig46-orf03259 Contig46-orf04176 Contig46-orf00253 Contig46-orf00363 Contig46-orf02032 Contig46-orf04341 Contig46-orf01557 Contig46-orf01566 Contig46-orf02010 Contig46-orf03260 Contig46-orf03285 Contig46-orf03805 Contig46-orf04788 Contig46-orf05003		Fatty acid degradation	0	0	1000	0		6.2.1.3 1.3.3.6 1.3.8.7 4.2.1.17 1.1.1.35 2.3.1.16	Bing&KEGG
DS0285	Glycerol:NAD+ oxidoreductase	glyc[d] + nad[d] <=> gald[d] + nadh[d] + 2 h[d]	(Contig46-orf03280) or (Contig46-orf00176) or (Contig46-orf03258) or (Contig46-orf04004) or (Contig46-orf00365) or (Contig46-orf03797) or (Contig46-orf05139) or (Contig46-orf03309) or (Contig46-orf00370) or (Contig46-orf01801) or (Contig46-orf00358) or (Contig46-orf03681) or (Contig46-orf02253)	Contig46-orf03280 Contig46-orf00176 Contig46-orf03258 Contig46-orf04004 Contig46-orf00365 Contig46-orf03797 Contig46-orf05139 Contig46-orf03309 Contig46-orf00370 Contig46-orf01801 Contig46-orf00358 Contig46-orf03681 Contig46-orf02253		Glycerolipid metabolism	1	-1000	1000	0		1.1.1.21 1.1.1.72	Bing		R01036
DS0286	D-Glyceraldehyde:NAD+ oxidoreductase	gald[d] + nad[d] + h2o[d] <=> glyct[d] + nadh[d] + 3 h[d]	(Contig46-orf02254) or (Contig46-orf05328) or (Contig46-orf04733) or (Contig46-orf00375) or (Contig46-orf00410) or (Contig46-orf03836) or (Contig46-orf01553) or (Contig46-orf03716) or (Contig46-orf04002) or (Contig46-orf01095)	Contig46-orf02254 Contig46-orf05328 Contig46-orf04733 Contig46-orf00375 Contig46-orf00410 Contig46-orf03836 Contig46-orf01553 Contig46-orf03716 Contig46-orf04002 Contig46-orf01095		Glycerolipid metabolism	1	-1000	1000	0		1.2.1.3	Bing		R01752
DS0287	glycerol kinase	atp[d] + glyc[d] -> adp[d] + glyc3p[d] + h[d]	(Contig46-orf01447)	Contig46-orf01447		Glycerolipid metabolism	0	0	1000	0		2.7.1.30	ATCC13032&iNJ661v		R00847
DS0288	glycerol 3 phosphate dehydrogenase NAD	dhap[d] + 2 h[d] + nadh[d] -> glyc3p[d] + nad[d]	(Contig46-orf02970) or (Contig46-orf04922) or (Contig46-orf01449)	Contig46-orf02970 Contig46-orf01449 Contig46-orf04922		Glycerophospholipid metabolism	0	0	1000	0		1.1.1.8 1.1.1.94	ATCC13032&iNJ661v		R00842
DS0289	ATP:ethanolamine O-phosphotransferase	etha[d] + atp[d] -> adp[d] + ethap[d] + h[d]				Glycerophospholipid metabolism	0	0	1000	0		2.7.1.82	Bing		R01468
DS0290	CTP:ethanolamine-phosphate cytidylyltransferase	ethap[d] + ctp[d] -> cdpeth[d] + ppi[d]				Glycerophospholipid metabolism	0	0	1000	0		2.7.7.14	Bing		R02038
DS0291	Glycerophosphodiester phosphodiesterase Glycerophosphoethanolamine	g3pe[d] + h2o[d] -> etha[d] + glyc3p[d] + h[d]	(Contig46-orf00431) or (Contig46-orf03559)	Contig46-orf00431 Contig46-orf03559		Glycerophospholipid metabolism	0	0	1000	0		3.1.4.2 3.1.4.46	iNJ661v		R01470
DS0292	ethanolamine ammonia-lyase (acetaldehyde-forming)	etha[d] <=> acal[d] + nh3[d]	(Contig46-orf05112 and Contig46-orf05114)	Contig46-orf05112 Contig46-orf05114		Glycerophospholipid metabolism	1	-1000	1000	0		4.3.1.7	Bing		R00749
DS0293	S-Adenosyl-L-methionine:ethanolamine-phosphate N-methyltransferase	ethap[d] + 3 amet[d] -> 3 ahcys[d] + cholp[d] + 2 h[d]				Glycerophospholipid metabolism	0	0	1000	0		2.1.1.103	Bing		R02037
DS0294	Phosphocholine phosphohydrolase	cholp[d] + h2o[d] -> chol[d] + pi[d]				Glycerophospholipid metabolism	0	0	1000	0		3.1.3.75	Bing		R06871
DS0295	nonadecanoyl-[acyl-carrier-protein],hydrogen-donor:oxygen oxidoreductase	nndcacp[d] + mql8[d] + o2[d] -> nndceacp[d] + mqn8[d] + 2 h2o[d]				Biosynthesis of unsaturated fatty acids	0	0	1000	0		1.14.19.2	Bing
DS0296	Tridecenoyl-[acyl-carrier-protein],hydrogen-donor:oxygen oxidoreductase	tdcacp[d] + mql8[d] + o2[d] -> tdceacp[d] + mqn8[d] + 2 h2o[d]				Biosynthesis of unsaturated fatty acids	0	0	1000	0		1.14.19.2	Bing
DS0297	steroyl-CoA,hydrogen-donor:oxygen oxidoreductase	stcoa[d] + 2 focytb[d] + o2[d] + 2 h[d] -> odecoa[d] + 2 ficytb[d] + 2 h2o[d]	(Contig46-orf01500) or (Contig46-orf04663) or (Contig46-orf04946)	Contig46-orf01500 Contig46-orf04663 Contig46-orf04946		Biosynthesis of unsaturated fatty acids	0	0	1000	0		1.14.19.1	Bing		R02222
DS0298	heptadecanoyl-CoA,hydrogen-donor:oxygen oxidoreductase	hpdcoa[d] + 2 focytb[d] + o2[d] + 2 h[d] -> hpdecoa[d] + 2 ficytb[d] + 2 h2o[d]	(Contig46-orf01500)	Contig46-orf01500		Biosynthesis of unsaturated fatty acids	0	0	1000	0		1.14.19.5	Bing
DS0299	octadecanoyl-CoA,hydrogen-donor:oxygen oxidoreductase	odecoa[d] + 2 focytb[d] + o2[d] + 2 h[d] -> c182coa[d] + 2 ficytb[d] + 2 h2o[d]	(Contig46-orf01500)	Contig46-orf01500		Biosynthesis of unsaturated fatty acids	0	0	1000	0		1.14.19.5	Bing
DS0300	linoleiconyl-CoA,hydrogen-donor:oxygen oxidoreductase	c182coa[d] + mql8[d] + o2[d] -> c183coa[d] + mqn8[d] + 2 h2o[d]				Biosynthesis of unsaturated fatty acids	0	0	1000	0		1.14.19.3	Bing		R03814
DS0301		c183coa[d] + h2o[d] -> coa[d] + lln[d] + h[d]				Biosynthesis of unsaturated fatty acids	0	0	1000	0		3.1.2.2	Bing		R08178
DS0302	heptadecenoyl-CoA hydrolase	hpdecoa[d] + h2o[d] -> coa[d] + hpdcea[d] + h[d]				Biosynthesis of unsaturated fatty acids	0	0	1000	0		3.1.2.2	Bing		R08181
DS0303	pentadecanoyl-CoA hydrolase	ptdcoa[d] + h2o[d] -> coa[d] + ptdca[d] + h[d]				Biosynthesis of unsaturated fatty acids	0	0	1000	0		3.1.2.2	Bing		R09450
DS0304	pppGpp 5'-phosphohydrolase	gdptp[d] + h2o[d] -> gu5dp3dp[d] + pi[d] + h[d]	(Contig46-orf03441) or (Contig46-orf04335)	Contig46-orf03441 Contig46-orf04335		Purine metabolism	0	0	1000	0		3.6.1.40	A3(2)		R03409
DS0305	spontaneous	hiu[d] + h2o[d] <=> allantoin[d] + co2[d]	spontaneous	spontaneous		Purine metabolism	1	-1000	1000	0		spontaneous	A3(2)		R06064
DS0306	imp:nad+ oxidoreductase	h2o[d] + nad[d] + imp[d] -> xmp[d] + nadh[d] + 2 h[d]	(Contig46-orf01346) or (Contig46-orf02991)	Contig46-orf01346 Contig46-orf02991		Purine metabolism	0	0	1000	0		1.1.1.205	ATCC13032		R01130
DS0307	xanthine:nad+ oxidoreductase	xan[d] + nad[d] + h2o[d] <=> urat[d] + nadh[d] + 2 h[d]	(Contig46-orf04055 and Contig46-orf04056)	Contig46-orf04055 Contig46-orf04056		Purine metabolism	1	-1000	1000	0		1.17.1.4	ATCC13032		R02103
DS0308	ribonucleoside diphosphate reductase GDP	gdp[d] + trdrd[d] -> dgdp[d] + h2o[d] + trdox[d]	(Contig46-orf01598 and Contig46-orf01596 and Contig46-orf01594)	Contig46-orf01598 Contig46-orf01596 Contig46-orf01594		Purine metabolism	0	0	1000	0		1.17.4.1	ATCC13032&iNJ661v		R02019
DS0309	2'-Deoxyadenosine 5'-triphosphate:oxydized-thioredoxin 2'-oxidoreductase	trdrd[d] + adp[d] -> trdox[d] + dadp[d] + h2o[d]	(Contig46-orf01598)	Contig46-orf01598		Purine metabolism	0	0	1000	0		1.17.4.2	ATCC13032		R02014
DS0310	phosphoribosylglycinamide formyltransferase	10fthf[d] + gar[d] <=> fgam[d] + h[d] + thf[d]	(Contig46-orf04516 and Contig46-orf03649) or (Contig46-orf02659) or (Contig46-orf04807)	Contig46-orf04516 Contig46-orf02659 Contig46-orf03649 Contig46-orf04807		Purine metabolism	1	-1000	1000	0		2.1.2.2	ATCC13032&iNJ661v		R04325
DS0311	phosphoribosylaminoimidazolecarboxamide formyltransferase	10fthf[d] + aicar[d] <=> fprica[d] + thf[d]	(Contig46-orf03648)	Contig46-orf03648		Purine metabolism	1	-1000	1000	0		2.1.2.3	iNJ661v		R04560
DS0312	IMP cyclohydrolase	h2o[d] + imp[d] <=> fprica[d]	(Contig46-orf03648)	Contig46-orf03648		Purine metabolism	1	-1000	1000	0		2.1.2.3 3.5.4.10	ATCC13032&iNJ661v		R01127
DS0313	purine nucleoside phosphorylase Deoxyadenosine	dad-2[d] + pi[d] <=> 2dr1p[d] + ade[d]	(Contig46-orf01438)	Contig46-orf01438		Purine metabolism	1	-1000	1000	0		2.4.2.1	ATCC13032&iNJ661v		R02557
DS0314	purine nucleoside phosphorylase Adenosine	adn[d] + pi[d] <=> ade[d] + r1p[d]	(Contig46-orf01438)	Contig46-orf01438		Purine metabolism	1	-1000	1000	0		2.4.2.1	ATCC13032&iNJ661v		R01561
DS0315	purine nucleoside phosphorylase Xanthosine	pi[d] + xtsn[d] <=> r1p[d] + xan[d]	(Contig46-orf01438)	Contig46-orf01438		Purine metabolism	1	-1000	1000	0		2.4.2.1 2.4.2._	ATCC13032&iNJ661v		R02297
DS0316	purine nucleoside phosphorylase Guanosine	gsn[d] + pi[d] <=> gua[d] + r1p[d]	(Contig46-orf01438)	Contig46-orf01438		Purine metabolism	1	-1000	1000	0		2.4.2.1 2.4.2.15	ATCC13032&iNJ661v		R02147
DS0317	purine nucleoside phosphorylase Inosine	ins[d] + pi[d] <=> hxan[d] + r1p[d]	(Contig46-orf01438)	Contig46-orf01438		Purine metabolism	1	-1000	1000	0		2.4.2.1 2.4.2.15	ATCC13032&iNJ661v		R01863
DS0318	purine nucleoside phosphorylase Deoxyinosine	din[d] + pi[d] <=> 2dr1p[d] + hxan[d]	(Contig46-orf01438) or (Contig46-orf01426)	Contig46-orf01438 Contig46-orf01426		Purine metabolism	1	-1000	1000	0		2.4.2.1 2.4.2.4	ATCC13032&iNJ661v		R02748
DS0319	purine nucleoside phosphorylase Deoxyguanosine	dgsn[d] + pi[d] <=> 2dr1p[d] + gua[d]	(Contig46-orf01438)	Contig46-orf01438		Purine metabolism	1	-1000	1000	0		2.4.2.1 2.4.2.4	ATCC13032&iNJ661v		R01969
DS0320	glutamine phosphoribosyldiphosphate amidotransferase	gln-L[d] + h2o[d] + prpp[d] <=> glu-L[d] + ppi[d] + pram[d] + h[d]	(Contig46-orf01187) or (Contig46-orf02206)	Contig46-orf01187 Contig46-orf02206		Purine metabolism	1	-1000	1000	0		2.4.2.14	ATCC13032&iNJ661v		R01072
DS0321	adenine phosphoribosyltransferase	ade[d] + prpp[d] -> amp[d] + ppi[d] + h[d]	(Contig46-orf02720)	Contig46-orf02720		Purine metabolism	0	0	1000	0		2.4.2.7 2.4.2.8	ATCC13032&iNJ661v		R00190
DS0322	guanine phosphoribosyltransferase	gua[d] + prpp[d] -> gmp[d] + ppi[d] + h[d]	(Contig46-orf00883)	Contig46-orf00883		Purine metabolism	0	0	1000	0		2.4.2.7 2.4.2.8 2.4.2.22	ATCC13032&iNJ661v		R01229
DS0323	hypoxanthine phosphoribosyltransferase Hypoxanthine	hxan[d] + prpp[d] -> imp[d] + ppi[d] + h[d]	(Contig46-orf00883)	Contig46-orf00883		Purine metabolism	0	0	1000	0		2.4.2.8	ATCC13032&iNJ661v		R01132
DS0324	adenosine kinase	adn[d] + atp[d] -> adp[d] + amp[d] + h[d]	(Contig46-orf02004) or (Contig46-orf04011)	Contig46-orf02004 Contig46-orf04011		Purine metabolism	0	0	1000	0		2.7.1.20 2.7.1.74	iNJ661v		R00185
DS0325	adenylyl sulfate kinase	aps[d] + atp[d] -> adp[d] + h[d] + paps[d]	(Contig46-orf03998 and Contig46-orf03997)	Contig46-orf03998 Contig46-orf03997		Purine metabolism	0	0	1000	0		2.7.1.25	iNJ661v		R00509
DS0326	adenylate kinase	amp[d] + atp[d] + h[d] <=> 2 adp[d]	(Contig46-orf03755)	Contig46-orf03755		Purine metabolism	1	-1000	1000	0		2.7.4.3	iNJ661v		R00127
DS0327	deoxyadenylate kinase	atp[d] + damp[d] + h[d] <=> adp[d] + dadp[d]	(Contig46-orf03755)	Contig46-orf03755		Purine metabolism	1	-1000	1000	0		2.7.4.3 2.7.4.11	iNJ661v		R01547
DS0328	nucleoside diphosphate kinase ATPIDP	atp[d] + idp[d] <=> adp[d] + itp[d]	(Contig46-orf01778)	Contig46-orf01778		Purine metabolism	1	-1000	1000	0		2.7.4.6	iNJ661v		R00722
DS0329	nucleoside diphosphate kinase ATPdGDP	atp[d] + dgdp[d] <=> adp[d] + dgtp[d]	(Contig46-orf01778)	Contig46-orf01778		Purine metabolism	1	-1000	1000	0		2.7.4.6	ATCC13032&iNJ661v		R01857
DS0330	nucleoside diphosphate kinase ATPdADP	atp[d] + dadp[d] <=> adp[d] + datp[d]	(Contig46-orf01778)	Contig46-orf01778		Purine metabolism	1	-1000	1000	0		2.7.4.6	ATCC13032&iNJ661v		R01137
DS0331	nucleoside diphosphate kinase ATPGDP	atp[d] + gdp[d] <=> adp[d] + gtp[d]	(Contig46-orf01778)	Contig46-orf01778		Purine metabolism	1	-1000	1000	0		2.7.4.6	ATCC13032&iNJ661v		R00330	0.244434
DS0332	guanylate kinase GMPATP	atp[d] + gmp[d] + h[d] <=> adp[d] + gdp[d]	(Contig46-orf02669)	Contig46-orf02669		Purine metabolism	1	-1000	1000	0		2.7.4.8	ATCC13032&iNJ661v		R00332
DS0333	deoxyguanylate kinase dGMPATP	atp[d] + dgmp[d] + h[d] <=> adp[d] + dgdp[d]	(Contig46-orf02669)	Contig46-orf02669		Purine metabolism	1	-1000	1000	0		2.7.4.8 2.7.4.12	iNJ661v		R02090
DS0334	GTP diphosphokinase	atp[d] + gtp[d] -> amp[d] + gdptp[d] + 2 h[d]	(Contig46-orf00175) or (Contig46-orf02718)	Contig46-orf00175 Contig46-orf02718		Purine metabolism	0	0	1000	0		2.7.6.5	iNJ661v&A3(2)		R00429
DS0335	sulfate adenylyltransferase	atp[d] + so4[d] <=> aps[d] + ppi[d]	(Contig46-orf03998 and Contig46-orf03997)	Contig46-orf03998 Contig46-orf03997		Purine metabolism	1	-1000	1000	0		2.7.7.4	iNJ661v		R00529
DS0336	5 nucleotidase XMP	h2o[d] + xmp[d] -> pi[d] + xtsn[d]	(Contig46-orf00538)	Contig46-orf00538		Purine metabolism	0	0	1000	0		3.1.3.5 3.1.3.89	iNJ661v		R02719
DS0337	5 nucleotidase dAMP	damp[d] + h2o[d] -> dad-2[d] + pi[d]	(Contig46-orf00538)	Contig46-orf00538		Purine metabolism	0	0	1000	0		3.1.3.5 3.1.3.89	iNJ661v		R02088
DS0338	5 nucleotidase dGMP	dgmp[d] + h2o[d] -> dgsn[d] + pi[d]	(Contig46-orf00538)	Contig46-orf00538		Purine metabolism	0	0	1000	0		3.1.3.5 3.1.3.89	iNJ661v		R01968
DS0339	5 nucleotidase GMP	gmp[d] + h2o[d] -> gsn[d] + pi[d]	(Contig46-orf00538)	Contig46-orf00538		Purine metabolism	0	0	1000	0		3.1.3.5	iNJ661v		R01227
DS0340	5 nucleotidase IMP	h2o[d] + imp[d] -> ins[d] + pi[d]	(Contig46-orf00538)	Contig46-orf00538		Purine metabolism	0	0	1000	0		3.1.3.5	iNJ661v		R01126
DS0341	5 nucleotidase AMP	amp[d] + h2o[d] -> adn[d] + pi[d]	(Contig46-orf00538)	Contig46-orf00538		Purine metabolism	0	0	1000	0		3.1.3.5	iNJ661v		R00183
DS0342	Nucleoside triphosphate tripolyhydrolase	dgtp[d] + h2o[d] -> dgsn[d] + pppi[d] + h[d]	(Contig46-orf01870)	Contig46-orf01870		Purine metabolism	0	0	1000	0		3.1.5.1	iNJ661v&A3(2)		R01856
DS0343	Inosine hydrolase	h2o[d] + ins[d] -> hxan[d] + rib-D[d]	(Contig46-orf02550)	Contig46-orf02550		Purine metabolism	0	0	1000	0		3.2.2.1 3.2.2.2 3.2.2.8	iNJ661v		R01770
DS0344	urease	h2o[d] + 2 h[d] + urea[d] <=> co2[d] + 2 nh3[d]	(Contig46-orf04046 and Contig46-orf04045)	Contig46-orf04046 Contig46-orf04045		Purine metabolism	1	-1000	1000	0		3.5.1.5	iNJ661v		R00131
DS0345	5-hydroxyisourate amidohydrolase	hiu[d] + h2o[d] -> houdhdc[d] + h[d]	(Contig46-orf04051)	Contig46-orf04051		Purine metabolism	0	0	1000	0		3.5.2.17	Bing		R06601
DS0346	(S)-allantoin amidohydrolase	allantoins[d] + h2o[d] -> allt[d] + h[d]	(Contig46-orf04077) or (Contig46-orf00404)	Contig46-orf04077 Contig46-orf00404		Purine metabolism	0	0	1000	0		3.5.2.5	Bing		R02425
DS0347	Allantoate amidinohydrolase	allt[d] + h2o[d] -> uglyc[d] + urea[d]	(Contig46-orf04076)	Contig46-orf04076		Purine metabolism	0	0	1000	0		3.5.3.4	Bing		R02422
DS0348	guanine deaminase	gua[d] + h2o[d] + h[d] -> nh3[d] + xan[d]	(Contig46-orf04057)	Contig46-orf04057		Purine metabolism	0	0	1000	0		3.5.4.3	ATCC13032&iNJ661v		R01676
DS0349	Adenosine aminohydrolase	h2o[d] + adn[d] + h[d] -> nh3[d] + ins[d]	(Contig46-orf00187)	Contig46-orf00187		Purine metabolism	0	0	1000	0		3.5.4.4	ATCC13032		R01560
DS0350	Deoxyadenosine deaminase	dad-2[d] + h2o[d] + h[d] -> din[d] + nh3[d]	(Contig46-orf00187)	Contig46-orf00187		Purine metabolism	0	0	1000	0		3.5.4.4	ATCC13032&iNJ661v		R02556
DS0351	ucleoside triphosphate pyrophosphohydrolase	dgtp[d] + h2o[d] -> ppi[d] + dgmp[d] + 2 h[d]	(Contig46-orf03494)	Contig46-orf03494		Purine metabolism	0	0	1000	0		3.6.1.19	A3(2)		R01855
DS0352	ucleoside triphosphate pyrophosphohydrolase	atp[d] + h2o[d] -> ppi[d] + amp[d] + 2 h[d]	(Contig46-orf03494)	Contig46-orf03494		Purine metabolism	0	0	1000	0		3.6.1.8	A3(2)		R00087
DS0353	ucleoside triphosphate pyrophosphohydrolase	itp[d] + h2o[d] -> ppi[d] + imp[d] + 2 h[d]	(Contig46-orf03494)	Contig46-orf03494		Purine metabolism	0	0	1000	0		3.6.1.8 3.6.1.19	A3(2)		R00720
DS0354	GTP diphosphohydrolase	gtp[d] + 2 h2o[d] -> gmp[d] + 3 h[d] + 2 pi[d]	(Contig46-orf00175) or (Contig46-orf02718) or (Contig46-orf03494)	Contig46-orf00175 Contig46-orf02718 Contig46-orf03494		Purine metabolism	0	0	1000	0		3.6.1.8 3.6.1.19	iNJ661v&A3(2)		R00426
DS0355	Nucleoside triphosphate pyrophosphorylase gtp	gtp[d] + h2o[d] -> gmp[d] + 2 h[d] + ppi[d]	(Contig46-orf03494)	Contig46-orf03494		Purine metabolism	0	0	1000	0		3.6.1.8 3.6.1.19	iNJ661v&A3(2)		R00426
DS0356	phosphoribosylaminoimidazole carboxylase	air[d] + co2[d] -> 5aizc[d] + h[d]	(Contig46-orf01476 and Contig46-orf01460) or (Contig46-orf01461 and Contig46-orf01460)	Contig46-orf01476 Contig46-orf01461 Contig46-orf01460		Purine metabolism	0	0	1000	0		4.1.1.21	iNJ661v		R04209
DS0357	adenylosuccinate lyase	25aics[d] <=> aicar[d] + fum[d]	(Contig46-orf01156)	Contig46-orf01156		Purine metabolism	1	-1000	1000	0		4.3.2.2	ATCC13032&iNJ661v		R04559
DS0358	adenylsuccinate lyase	dcamp[d] <=> amp[d] + fum[d]	(Contig46-orf01156)	Contig46-orf01156		Purine metabolism	1	-1000	1000	0		4.3.2.2	ATCC13032&iNJ661v		R01083
DS0359	adenylate cyclase	atp[d] -> camp[d] + ppi[d] + h[d]	(Contig46-orf00833) or (Contig46-orf04955) or (Contig46-orf05161)	Contig46-orf00833 Contig46-orf04955 Contig46-orf05161		Purine metabolism	0	0	1000	0		4.6.1.1	iNJ661v		R00089
DS0360	phosphoribosylaminoimidazole carboxylase mutase rxn	5caiz[d] + h[d] -> 5aizc[d]	(Contig46-orf01461)	Contig46-orf01461		Purine metabolism	0	0	1000	0		5.4.99.18	iNJ661v		R07405
DS0361	phosphoribosylaminoimidazolesuccinocarboxamide synthase	5aizc[d] + asp-L[d] + atp[d] -> 25aics[d] + adp[d] + pi[d] + 2 h[d]	(Contig46-orf01164)	Contig46-orf01164		Purine metabolism	0	0	1000	0		6.3.2.6	iNJ661v		R04591
DS0362	phosphoribosylaminoimidazole synthase	atp[d] + fpram[d] -> adp[d] + air[d] + h[d] + pi[d]	(Contig46-orf01189)	Contig46-orf01189		Purine metabolism	0	0	1000	0		6.3.3.1	ATCC13032&iNJ661v		R04208
DS0363	phosphoribosylglycinamide synthase	atp[d] + gly[d] + pram[d] <=> adp[d] + gar[d] + h[d] + pi[d]	(Contig46-orf01145)	Contig46-orf01145		Purine metabolism	1	-1000	1000	0		6.3.4.13	ATCC13032&iNJ661v		R04144
DS0364	phosphoribosylaminoimidazole carboxylase	air[d] + atp[d] + hco3[d] -> 5caiz[d] + adp[d] + h[d] + pi[d]	(Contig46-orf01460)	Contig46-orf01460		Purine metabolism	0	0	1000	0		6.3.4.18	ATCC13032&iNJ661v		R07404
DS0365	adenylosuccinate synthase	asp-L[d] + gtp[d] + imp[d] -> dcamp[d] + gdp[d] + 2 h[d] + pi[d]	(Contig46-orf04523)	Contig46-orf04523		Purine metabolism	0	0	1000	0		6.3.4.4	ATCC13032&iNJ661v		R01135
DS0366	GMP synthase	atp[d] + gln-L[d] + h2o[d] + xmp[d] -> amp[d] + glu-L[d] + gmp[d] + 3 h[d] + ppi[d]	(Contig46-orf01352)	Contig46-orf01352		Purine metabolism	0	0	1000	0		6.3.5.2	ATCC13032&iNJ661v		R01231
DS0367	phosphoribosylformylglycinamidine synthase	atp[d] + fgam[d] + gln-L[d] + h2o[d] -> adp[d] + fpram[d] + glu-L[d] + h[d] + pi[d]	(Contig46-orf01173 and Contig46-orf01175 and Contig46-orf01179)	Contig46-orf01173 Contig46-orf01175 Contig46-orf01179		Purine metabolism	0	0	1000	0		6.3.5.3	ATCC13032&iNJ661v		R04463
DS0368	Spontaneous	allantoin[d] + co2[d] <=> houdhdc[d] + h[d]	Spontaneous	Spontaneous		Purine metabolism	1	-1000	1000	0			Bing		R06605
DS0369	atp phosphohydrolase	adp[d] + pi[d] + 4 h[t] -> atp[d] + h2o[d] + 3 h[d]	(Contig46-orf03072 and Contig46-orf03068 and Contig46-orf03071 and Contig46-orf03062 and Contig46-orf03063 and Contig46-orf03066 and Contig46-orf03074 and Contig46-orf03061)	Contig46-orf03072 Contig46-orf03068 Contig46-orf03071 Contig46-orf03062 Contig46-orf03063 Contig46-orf03066 Contig46-orf03074 Contig46-orf03061		Purine metabolism	0	0	1000	0		3.6.3.14	ATCC13032&KEGG		R00086
DS0370	2'-Deoxyuridine 5'-diphosphate:oxidized-thioredoxin 2'-oxidoreductase	trdrd[d] + udp[d] -> trdox[d] + dudp[d] + h2o[d]	(Contig46-orf01598 and Contig46-orf01596 and Contig46-orf01594)	Contig46-orf01598 Contig46-orf01596 Contig46-orf01594		Pyrimidine metabolism	0	0	1000	0		1.17.4.1	ATCC13032		R02018
DS0371	ribonucleoside diphosphate reductase CDP	cdp[d] + trdrd[d] -> dcdp[d] + h2o[d] + trdox[d]	(Contig46-orf01598 and Contig46-orf01596 and Contig46-orf01594)	Contig46-orf01598 Contig46-orf01596 Contig46-orf01594		Pyrimidine metabolism	0	0	1000	0		1.17.4.1	ATCC13032&iNJ661v		R02024
DS0372	dihydoorotic acid dehydrogenase quinone8	dhor-S[d] + q8[d] -> orot[d] + q8h2[d]	(Contig46-orf02542)	Contig46-orf02542		Pyrimidine metabolism	0	0	1000	0		1.3.5.2	iNJ661v		R01868
DS0373	dihydroorotic acid menaquinone 8	dhor-S[d] + mqn8[d] -> mql8[d] + orot[d]	(Contig46-orf02542)	Contig46-orf02542		Pyrimidine metabolism	0	0	1000	0		1.3.5.2	ATCC13032&iNJ661v		R01868
DS0374	thioredoxin reductase NADPH	2 h[d] + nadph[d] + trdox[d] <=> nadp[d] + trdrd[d]	(Contig46-orf05436) or (Contig46-orf01667) or (Contig46-orf03588) or (Contig46-orf04829)	Contig46-orf05436 Contig46-orf01667 Contig46-orf03588 Contig46-orf04829		Pyrimidine metabolism	1	-1000	1000	0		1.8.1.9	ATCC13032&iNJ661v		R02016
DS0375	thymidylate synthase	dump[d] + mlthf[d] -> dhf[d] + dtmp[d]	(Contig46-orf02827) or (Contig46-orf03675)	Contig46-orf02827 Contig46-orf03675		Pyrimidine metabolism	0	0	1000	0		2.1.1.45	ATCC13032&iNJ661v		R02101
DS0376	aspartate carbamoyltransferase	asp-L[d] + cbp[d] + 3 h[d] <=> cbasp[d] + pi[d]	(Contig46-orf02682)	Contig46-orf02682		Pyrimidine metabolism	1	-1000	1000	0		2.1.3.2	ATCC13032&iNJ661v		R01397
DS0377	deoxyuridine phosphorylase	duri[d] + pi[d] <=> 2dr1p[d] + ura[d]	(Contig46-orf01438)	Contig46-orf01438		Pyrimidine metabolism	1	-1000	1000	0		2.4.2.1 2.4.2.2 2.4.2.3 2.4.2.4	iNJ661v		R02484
DS0378	orotate phosphoribosyltransferase	orot5p[d] + ppi[d] + h[d] <=> orot[d] + prpp[d]	(Contig46-orf04544)	Contig46-orf04544		Pyrimidine metabolism	1	-1000	1000	0		2.4.2.10	ATCC13032&iNJ661v		R01870
DS0379	thymidine phosphorylase	pi[d] + thymd[d] <=> 2dr1p[d] + thym[d]	(Contig46-orf01426)	Contig46-orf01426		Pyrimidine metabolism	1	-1000	1000	0		2.4.2.2 2.4.2.4	ATCC13032&iNJ661v		R01570
DS0380	atp:cytidine 5'-phosphotransferase	cytd[d] + itp[d] -> cmp[d] + idp[d] + h[d]	(Contig46-orf02361)	Contig46-orf02361		Pyrimidine metabolism	0	0	1000	0		2.7.1.48	ATCC13032		R00962
DS0381	cytidylate kinase dCMP	atp[d] + dcmp[d] + h[d] <=> adp[d] + dcdp[d]	(Contig46-orf02361)	Contig46-orf02361		Pyrimidine metabolism	1	-1000	1000	0		2.7.4.14 2.7.4.25	iNJ661v		R01665
DS0382	cytidylate kinase CMP	atp[d] + cmp[d] + h[d] <=> adp[d] + cdp[d]	(Contig46-orf02361)	Contig46-orf02361		Pyrimidine metabolism	1	-1000	1000	0		2.7.4.14 2.7.4.25	ATCC13032&iNJ661v		R00512
DS0383	UMP kinase	atp[d] + ump[d] + h[d] <=> adp[d] + udp[d]	(Contig46-orf02361)	Contig46-orf02361		Pyrimidine metabolism	1	-1000	1000	0		2.7.4.4 2.7.4.14 2.7.4.22	ATCC13032&iNJ661v		R00158
DS0384	uridylate kinase dUMP	atp[d] + dump[d] + h[d] <=> adp[d] + dudp[d]	(Contig46-orf01481)	Contig46-orf01481		Pyrimidine metabolism	1	-1000	1000	0		2.7.4.4 2.7.4.9	iNJ661v		R02098
DS0385	nucleoside diphosphate kinase ATPdUDP	atp[d] + dudp[d] <=> adp[d] + dutp[d]	(Contig46-orf01778)	Contig46-orf01778		Pyrimidine metabolism	1	-1000	1000	0		2.7.4.6	ATCC13032&iNJ661v		R02331
DS0386	nucleoside diphosphate kinase ATPdCDP	atp[d] + dcdp[d] <=> adp[d] + dctp[d]	(Contig46-orf01778)	Contig46-orf01778		Pyrimidine metabolism	1	-1000	1000	0		2.7.4.6	ATCC13032&iNJ661v		R02326
DS0387	nucleoside diphosphate kinase ATPdTDP	atp[d] + dtdp[d] <=> adp[d] + dttp[d]	(Contig46-orf01778)	Contig46-orf01778		Pyrimidine metabolism	1	-1000	1000	0		2.7.4.6	ATCC13032&iNJ661v		R02093
DS0388	nucleoside diphosphate kinase ATPCDP	atp[d] + cdp[d] <=> adp[d] + ctp[d]	(Contig46-orf01778)	Contig46-orf01778		Pyrimidine metabolism	1	-1000	1000	0		2.7.4.6	ATCC13032&iNJ661v		R00570
DS0389	nucleoside diphosphate kinase ATPUDP	atp[d] + udp[d] <=> adp[d] + utp[d]	(Contig46-orf01778)	Contig46-orf01778		Pyrimidine metabolism	1	-1000	1000	0		2.7.4.6	ATCC13032&iNJ661v		R00156
DS0390	5 nucleotidase dUMP	dump[d] + h2o[d] -> duri[d] + pi[d]	(Contig46-orf00538)	Contig46-orf00538		Pyrimidine metabolism	0	0	1000	0		3.1.3.5 3.1.3.89	iNJ661v		R02102
DS0391	5 nucleotidase dCMP	dcmp[d] + h2o[d] -> dcyt[d] + pi[d]	(Contig46-orf00538)	Contig46-orf00538		Pyrimidine metabolism	0	0	1000	0		3.1.3.5 3.1.3.89	iNJ661v		R01664
DS0392	5 nucleotidase UMP	h2o[d] + ump[d] -> pi[d] + uri[d]	(Contig46-orf00538)	Contig46-orf00538		Pyrimidine metabolism	0	0	1000	0		3.1.3.5	iNJ661v		R00963
DS0393	5 nucleotidase dTMP	dtmp[d] + h2o[d] -> pi[d] + thymd[d]	(Contig46-orf00538)	Contig46-orf00538		Pyrimidine metabolism	0	0	1000	0		3.1.3.5 3.1.3.35	iNJ661v		R01569
DS0394	5 nucleotidase CMP	cmp[d] + h2o[d] -> cytd[d] + pi[d]	(Contig46-orf00538)	Contig46-orf00538		Pyrimidine metabolism	0	0	1000	0		3.1.3.5 3.1.3.91	iNJ661v		R00511
DS0395	yUMP synthetase	r5p[d] + ura[d] <=> h2o[d] + psd5p[d]	(Contig46-orf02838 and Contig46-orf03738)	Contig46-orf02838 Contig46-orf03738		Pyrimidine metabolism	1	-1000	1000	0		3.2.-.- 4.2.1.70	iNJ661v		R01055
DS0396	dihydroorotase	dhor-S[d] + h2o[d] + 3 h[d] <=> cbasp[d]	(Contig46-orf02681)	Contig46-orf02681		Pyrimidine metabolism	1	-1000	1000	0		3.5.2.3	ATCC13032&iNJ661v		R01993
DS0397	5-Methylcytosine aminohydrolase	m5csn[d] + h2o[d] + h[d] -> nh3[d] + thym[d]	(Contig46-orf04071)	Contig46-orf04071		Pyrimidine metabolism	0	0	1000	0		3.5.4.1	A3(2)		R01411
DS0398	Cytosine aminohydrolase	h2o[d] + cytosin[d] + h[d] -> nh3[d] + ura[d]	(Contig46-orf04071)	Contig46-orf04071		Pyrimidine metabolism	0	0	1000	0		3.5.4.1	ATCC13032		R00974
DS0399	dCTP deaminase	ctp[d] + h2o[d] + h[d] -> nh3[d] + utp[d]	(Contig46-orf04619)	Contig46-orf04619		Pyrimidine metabolism	0	0	1000	0		3.5.4.13	iNJ661v&A3(2)		R00568
DS0400	deoxycytidine deaminase	dcyt[d] + h2o[d] + h[d] -> duri[d] + nh3[d]	(Contig46-orf01424)	Contig46-orf01424		Pyrimidine metabolism	0	0	1000	0		3.5.4.5	iNJ661v		R02485
DS0401	cytidine deaminase	cytd[d] + h2o[d] + h[d] -> nh3[d] + uri[d]	(Contig46-orf01424)	Contig46-orf01424		Pyrimidine metabolism	0	0	1000	0		3.5.4.5	ATCC13032&iNJ661v		R01878
DS0402	Nucleoside triphosphate pyrophosphorylase dctp	dctp[d] + h2o[d] -> dcmp[d] + 2 h[d] + ppi[d]	(Contig46-orf03494)	Contig46-orf03494		Pyrimidine metabolism	0	0	1000	0		3.6.1.12 3.6.1.65	iNJ661v&A3(2)		R01668
DS0403	dUTP diphosphatase	dutp[d] + h2o[d] -> dump[d] + 2 h[d] + ppi[d]	(Contig46-orf02434)	Contig46-orf02434		Pyrimidine metabolism	0	0	1000	0		3.6.1.19 3.6.1.23	ATCC13032&iNJ661v		R02100
DS0404	Nucleoside triphosphate pyrophosphorylase utp	utp[d] + h2o[d] -> 2 h[d] + ppi[d] + ump[d]	(Contig46-orf03494)	Contig46-orf03494		Pyrimidine metabolism	0	0	1000	0		3.6.1.8 3.6.1.19	iNJ661v&A3(2)		R00662
DS0405	Nucleoside triphosphate pyrophosphorylase ctp	ctp[d] + h2o[d] -> cmp[d] + 2 h[d] + ppi[d]	(Contig46-orf03494)	Contig46-orf03494		Pyrimidine metabolism	0	0	1000	0		3.6.1.8 3.6.1.65	iNJ661v&A3(2)		R00515
DS0406	orotidine 5 phosphate decarboxylase	h[d] + orot5p[d] -> co2[d] + ump[d]	(Contig46-orf02672) or (Contig46-orf02886)	Contig46-orf02672 Contig46-orf02886		Pyrimidine metabolism	0	0	1000	0		4.1.1.23	ATCC13032&iNJ661v		R00965
DS0407	CTP synthase glutamine	atp[d] + gln-L[d] + h2o[d] + utp[d] -> adp[d] + ctp[d] + glu-L[d] + 2 h[d] + pi[d]	(Contig46-orf02349)	Contig46-orf02349		Pyrimidine metabolism	0	0	1000	0		6.3.4.2	ATCC13032&iNJ661v		R00573
DS0408	carbamoyl phosphate synthase glutamine hydrolysing	2 atp[d] + gln-L[d] + h2o[d] + hco3[d] -> 2 adp[d] + cbp[d] + glu-L[d] + h[d] + pi[d]	(Contig46-orf02677 and Contig46-orf02675 and Contig46-orf00921)	Contig46-orf02677 Contig46-orf02675 Contig46-orf00921		Pyrimidine metabolism	0	0	1000	0		6.3.5.5	ATCC13032&iNJ661v		R00575
DS0409	L Lactate dehydrogenase irreversible	2 ficytc[d] + lac-L[d] -> 2 focytc[d] + pyr[d] + 2 h[d]	(Contig46-orf03691)	Contig46-orf03691		Pyrimidine metabolism	0	0	1000	0		1.1.2.3	iNJ661v		R00196
DS0410	acetaldehyde dehydrogenase acetylating	acal[d] + coa[d] + nad[d] <=> accoa[d] + 2 h[d] + nadh[d]	(Contig46-orf00623) or (Contig46-orf01017)	Contig46-orf00623 Contig46-orf01017		Pyrimidine metabolism	1	-1000	1000	0		1.2.1.10	iNJ661v		R00228
DS0411	lactaldehyde dehydrogenase	lald-L[d] + nad[d] + h2o[d] -> lac-L[d] + nadh[d] + 3 h[d]	(Contig46-orf00621) or (Contig46-orf00976) or (Contig46-orf01553) or (Contig46-orf02254)	Contig46-orf00621 Contig46-orf00976 Contig46-orf01553 Contig46-orf02254		Pyrimidine metabolism	0	0	1000	0		1.2.1.22	A3(2)		R01446
DS0412	(R)-Lactaldehyde:NAD+ 2-oxidoreductase	lald-D[d] + nad[d] + h2o[d] -> nadh[d] + lac-D[d] + 3 h[d]	(Contig46-orf02715) or ( Contig46-orf05022)	Contig46-orf02715 Contig46-orf05022		Pyrimidine metabolism	0	0	1000	0		1.2.1.23	Bing		R01735
DS0413	Pyruvate dehydrogenase (cytochrome)	pyr[d] + q8[d] + h2o[d] -> q8h2[d] + ac[d] + co2[d]	(Contig46-orf03524)	Contig46-orf03524		Pyrimidine metabolism	0	0	1000	0		1.2.2.2	A3(2)		R03145
DS0414	phosphotransacetylase	accoa[d] + pi[d] <=> actp[d] + coa[d]	(Contig46-orf04483)	Contig46-orf04483		Pyrimidine metabolism	1	-1000	1000	0		2.3.1.8	ATCC13032&iNJ661v		R00230
DS0415	malate synthase	accoa[d] + glx[d] + h2o[d] -> coa[d] + h[d] + mal-L[d]	(Contig46-orf02796)	Contig46-orf02796		Pyrimidine metabolism	0	0	1000	0		2.3.3.9	ATCC13032&iNJ661v		R00472
DS0416	atp:pyruvate,water phosphotransferase	h2o[d] + pyr[d] + atp[d] -> pi[d] + pep[d] + amp[d] + 3 h[d]	(Contig46-orf04626) or (Contig46-orf05165)	Contig46-orf04626 Contig46-orf05165		Pyrimidine metabolism	0	0	1000	0		2.7.9.2	ATCC13032		R00199
DS0417	Orthophosphate:oxaloacetate carboxyl-lyase (phosphorylating)	pep[d] + h2o[d] + co2[d] -> pi[d] + oaa[d] + h[d]	(Contig46-orf00146)	Contig46-orf00146		Pyrimidine metabolism	0	0	1000	0		4.1.1.31	ATCC13032		R00345
DS0418	succinate semialdehyde dehydrogenase NADP	h2o[d] + nadp[d] + sucsal[d] -> 3 h[d] + nadph[d] + succ[d]	(Contig46-orf00976) or (Contig46-orf03716) or (Contig46-orf00410) or (Contig46-orf01553) or (Contig46-orf02254) or (Contig46-orf05328)	Contig46-orf00976 Contig46-orf03716 Contig46-orf00410 Contig46-orf01553 Contig46-orf02254 Contig46-orf05328		Alanine, aspartate and glutamate metabolism	0	0	1000	0		1.2.1.16 1.2.1.79	iNJ661v		R00714
DS0419	succinate semialdehyde dehydrogenase NAD	h2o[d] + nad[d] + sucsal[d] -> 3 h[d] + nadh[d] + succ[d]	(Contig46-orf00410) or (Contig46-orf00976) or (Contig46-orf03716) or (Contig46-orf00621) or (Contig46-orf02254) or (Contig46-orf04002) or (Contig46-orf04733) or (Contig46-orf05328) or (Contig46-orf01553) or (Contig46-orf03836)	Contig46-orf00410 Contig46-orf00976 Contig46-orf03716 Contig46-orf00621 Contig46-orf02254 Contig46-orf04002 Contig46-orf04733 Contig46-orf05328 Contig46-orf01553 Contig46-orf03836		Alanine, aspartate and glutamate metabolism	0	0	1000	0		1.2.1.16 1.2.1.24	iNJ661v&A3(2)		R00713
DS0420	glutamate synthase NADPH	akg[d] + gln-L[d] + 2 h[d] + nadph[d] -> 2 glu-L[d] + nadp[d]	(Contig46-orf00397 and Contig46-orf00396) or (Contig46-orf00733 and Contig46-orf00396) or (Contig46-orf05109 and Contig46-orf00396)	Contig46-orf00397 Contig46-orf00733 Contig46-orf05109 Contig46-orf00396		Alanine, aspartate and glutamate metabolism	0	0	1000	0		1.4.1.13	ATCC13032&iNJ661v		R00114
DS0421	aspartate transaminase	akg[d] + asp-L[d] <=> glu-L[d] + oaa[d]	(Contig46-orf01154) or (Contig46-orf00596)	Contig46-orf01154 Contig46-orf00596		Alanine, aspartate and glutamate metabolism	1	-1000	1000	0		2.6.1.1	ATCC13032&iNJ661v		R00355
DS0422	Glutamine fructose 6 phosphate transaminase	f6p[d] + gln-L[d] <=> gam6p[d] + glu-L[d]	(Contig46-orf00072) or (Contig46-orf01323)	Contig46-orf00072 Contig46-orf01323		Alanine, aspartate and glutamate metabolism	1	-1000	1000	0		2.6.1.16	ATCC13032&iNJ661v		R00768
DS0423	4 aminobutyrate transaminase	4abut[d] + akg[d] <=> glu-L[d] + sucsal[d]	(Contig46-orf00979)	Contig46-orf00979		Alanine, aspartate and glutamate metabolism	1	-1000	1000	0		2.6.1.19	iNJ661v		R01648
DS0424	L alanine transaminase	akg[d] + ala-L[d] -> glu-L[d] + pyr[d]	(Contig46-orf04613)	Contig46-orf04613		Alanine, aspartate and glutamate metabolism	0	0	1000	0		2.6.1.2	iNJ661v		R00258
DS0425	L asparaginase	asn-L[d] + h2o[d] -> asp-L[d] + nh3[d]	(Contig46-orf02095)	Contig46-orf02095		Alanine, aspartate and glutamate metabolism	0	0	1000	0		3.5.1.1 3.5.1.38 3.5.5.4	iNJ661v&A3(2)		R00485
DS0426	Glutamate Decarboxylase	glu-L[d] + h[d] -> 4abut[d] + co2[d]	(Contig46-orf01809)	Contig46-orf01809		Alanine, aspartate and glutamate metabolism	0	0	1000	0		4.1.1.15	iNJ661v		R00261
DS0427	argininosuccinate lyase	argsuc[d] <=> arg-L[d] + fum[d]	(Contig46-orf02335)	Contig46-orf02335		Alanine, aspartate and glutamate metabolism	1	-1000	1000	0		4.3.2.1	ATCC13032&iNJ661v		R01086
DS0428	L-aspartate:ammonia ligase (amp-forming)	nh3[d] + asp-L[d] + atp[d] -> asn-L[d] + ppi[d] + amp[d] + 2 h[d]	(Contig46-orf02006)	Contig46-orf02006		Alanine, aspartate and glutamate metabolism	0	0	1000	0		6.3.1.1 6.3.5.4	ATCC13032		R00483
DS0429	L-Glutamate:ammonia ligase (adp-forming)	nh3[d] + glu-L[d] + atp[d] -> gln-L[d] + adp[d] + pi[d] + h[d]	(Contig46-orf00070) or (Contig46-orf01954) or (Contig46-orf01974) or (Contig46-orf00718)	Contig46-orf00070 Contig46-orf01954 Contig46-orf01974 Contig46-orf00718		Alanine, aspartate and glutamate metabolism	0	0	1000	0		6.3.1.2	ATCC13032		R00253
DS0430	argininosuccinate synthase	asp-L[d] + atp[d] + citr-L[d] -> amp[d] + argsuc[d] + 2 h[d] + ppi[d]	(Contig46-orf02334)	Contig46-orf02334		Alanine, aspartate and glutamate metabolism	0	0	1000	0		6.3.4.5	ATCC13032&iNJ661v		R01954
DS0431	choline dehydrogenase	chol[d] + nad[d] <=> betald[d] + 2 h[d] + nadh[d]	(Contig46-orf03686)	Contig46-orf03686		Glycine, serine and threonine metabolism	1	-1000	1000	0		1.1.1.1	iNJ661v		R08557
DS0432	homoserine dehydrogenase NADPH	aspsa[d] + 2 h[d] + nadph[d] <=> hom-L[d] + nadp[d]	(Contig46-orf03094)	Contig46-orf03094		Glycine, serine and threonine metabolism	1	-1000	1000	0		1.1.1.3	ATCC13032&iNJ661v		R01775
DS0433	phosphoglycerate dehydrogenase	3pg[d] + nad[d] <=> 3php[d] + 2 h[d] + nadh[d]	(Contig46-orf02995) or (Contig46-orf00980)	Contig46-orf02995 Contig46-orf00980		Glycine, serine and threonine metabolism	1	-1000	1000	0		1.1.1.95	ATCC13032&iNJ661v		R01513
DS0434		ectoine[d] + akg[d] + o2[d] -> co2[d] + hect[d] + succ[d]	(Contig46-orf00982)	Contig46-orf00982		Glycine, serine and threonine metabolism	0	0	1000	0		1.14.11.-	Bing		R08050
DS0435	aspartate semialdehyde dehydrogenase	aspsa[d] + nadp[d] + pi[d] <=> 4pasp[d] + 2 h[d] + nadph[d]	(Contig46-orf00651)	Contig46-orf00651		Glycine, serine and threonine metabolism	1	-1000	1000	0		1.2.1.11	ATCC13032&iNJ661v		R02291
DS0436	betaine aldehyde dehydrogenase	betald[d] + h2o[d] + nad[d] -> glyb[d] + 4 h[d] + nadh[d]	(Contig46-orf00375) or (Contig46-orf00410) or (Contig46-orf00621) or (Contig46-orf00976) or (Contig46-orf01553) or (Contig46-orf02254) or (Contig46-orf03836) or (Contig46-orf04002) or (Contig46-orf04733)	Contig46-orf00375 Contig46-orf00410 Contig46-orf00621 Contig46-orf00976 Contig46-orf01553 Contig46-orf02254 Contig46-orf03836 Contig46-orf04002 Contig46-orf04733		Glycine, serine and threonine metabolism	0	0	1000	0		1.2.1.8	iNJ661v&A3(2)		R02565
DS0437	glycine cleavage complex	gly[d] + lpro[d] -> alpro[d] + co2[d]	(Contig46-orf02387)	Contig46-orf02387		Glycine, serine and threonine metabolism	0	0	1000	0		1.4.4.2	iNJ661v		R03425
DS0438	sarcosine:oxygen oxidoreductase (demethylating)	mgly[d] + h2o[d] + o2[d] -> gly[d] + h2o2[d] + fald[d]	(Contig46-orf00081)	Contig46-orf00081		Glycine, serine and threonine metabolism	0	0	1000	0		1.5.3.1	Bing		R00610
DS0439	dihydrolipoylprotein:NAD+ oxidoreductase	dhlpro[d] + nad[d] -> lpro[d] + nadh[d] + 2 h[d]	(Contig46-orf01441) or (Contig46-orf04407)	Contig46-orf01441 Contig46-orf04407		Glycine, serine and threonine metabolism	0	0	1000	0		1.8.1.4	Bing		R03815
DS0440	glycine hydroxymethyltransferase	ser-L[d] + thf[d] <=> gly[d] + h2o[d] + mlthf[d]	(Contig46-orf03321)	Contig46-orf03321		Glycine, serine and threonine metabolism	1	-1000	1000	0		2.1.2.1	ATCC13032&iNJ661v		R00945
DS0441	glycine cleavage complex	alpro[d] + thf[d] + h[d] -> dhlpro[d] + mlthf[d] + nh3[d]	(Contig46-orf01991)	Contig46-orf01991		Glycine, serine and threonine metabolism	0	0	1000	0		2.1.2.10	iNJ661v&A3(2)		R04125
DS0442	acetyltransferase	dabut[d] + accoa[d] <=> nadbut[d] + coa[d] + h[d]	(Contig46-orf04772)	Contig46-orf04772		Glycine, serine and threonine metabolism	1	-1000	1000	0		2.3.1.178	A3(2)		R06978
DS0443	Acetyl-CoA:glycine C-acetyltransferase	accoa[d] + gly[d] <=> coa[d] + aoxobut[d]	(Contig46-orf01377) or (Contig46-orf00721)	Contig46-orf01377 Contig46-orf00721		Glycine, serine and threonine metabolism	1	-1000	1000	0		2.3.1.29	Bing		R00371
DS0444	phosphoserine transaminase	3php[d] + glu-L[d] <=> akg[d] + pser-L[d]	(Contig46-orf01296)	Contig46-orf01296		Glycine, serine and threonine metabolism	1	-1000	1000	0		2.6.1.52	ATCC13032&iNJ661v		R04173
DS0445	Diaminobutyrate--pyruvate aminotransferase	aspsa[d] + glu-L[d] <=> dabut[d] + akg[d]	(Contig46-orf04770)	Contig46-orf04770		Glycine, serine and threonine metabolism	1	-1000	1000	0		2.6.1.76	A3(2)		R06977
DS0446	ATP:(R)-glycerate 3-phosphotransferase	atp[d] + glyct[d] -> adp[d] + 3pg[d] + h[d]	(Contig46-orf00384)	Contig46-orf00384		Glycine, serine and threonine metabolism	0	0	1000	0		2.7.1.31	Bing		R01514
DS0447	homoserine kinase	atp[d] + hom-L[d] -> adp[d] + h[d] + phom[d]	(Contig46-orf03092)	Contig46-orf03092		Glycine, serine and threonine metabolism	0	0	1000	0		2.7.1.39	ATCC13032&iNJ661v		R01771
DS0448	aspartate kinase	asp-L[d] + atp[d] <=> 4pasp[d] + adp[d]	(Contig46-orf00648)	Contig46-orf00648		Glycine, serine and threonine metabolism	1	-1000	1000	0		2.7.2.4	ATCC13032&iNJ661v		R00480
DS0449	phosphoserine phosphatase L serine	h2o[d] + pser-L[d] -> pi[d] + ser-L[d]	(Contig46-orf00813) or (Contig46-orf04326) or (Contig46-orf01611)	Contig46-orf00813 Contig46-orf04326 Contig46-orf01611		Glycine, serine and threonine metabolism	0	0	1000	0		3.1.3.3	ATCC13032&iNJ661v		R00582
DS0450	L-ectoine synthase	nadbut[d] <=> ectoine[d] + h2o[d]	(Contig46-orf04769)	Contig46-orf04769		Glycine, serine and threonine metabolism	1	-1000	1000	0		4.2.1.108	A3(2)		R06979
DS0451	cystathionine beta synthase	hcys-L[d] + ser-L[d] -> cyst-L[d] + h2o[d]	(Contig46-orf00361)	Contig46-orf00361		Glycine, serine and threonine metabolism	0	0	1000	0		4.2.1.22	ATCC13032&iNJ661v		R01289
DS0452	threonine synthase	h2o[d] + phom[d] -> pi[d] + thr-L[d]	(Contig46-orf03093)	Contig46-orf03093		Glycine, serine and threonine metabolism	0	0	1000	0		4.2.3.1	iNJ661v		R01466
DS0453	L threonine deaminse reversible	thr-L[d] -> 2obut[d] + nh3[d]	(Contig46-orf02110)	Contig46-orf02110		Glycine, serine and threonine metabolism	0	0	1000	0		4.3.1.19	iNJ661v		R00996
DS0454	methionine oxidation spontaneous	trdrd[d] + metsox-S-L[d] -> trdox[d] + met-L[d] + h2o[d]	(Contig46-orf00426)	Contig46-orf00426		Cysteine and methionine metabolism	0	0	1000	0		1.8.4.11 1.8.4.13	iNJ661v		R07606
DS0455	methionine oxidation 2 spontaneous	metsox-R-L[d] + trdrd[d] -> h2o[d] + met-L[d] + trdox[d]	(Contig46-orf00426)	Contig46-orf00426		Cysteine and methionine metabolism	0	0	1000	0		1.8.4.14	iNJ661v		R07608
DS0456	methionine synthase	5mthf[d] + hcys-L[d] -> met-L[d] + thf[d]	(Contig46-orf02529)	Contig46-orf02529		Cysteine and methionine metabolism	0	0	1000	0		2.1.1.13	ATCC13032&iNJ661v		R00946
DS0457	S-Adenosyl-L-methionine:L-homocysteine S-methyltransferase	hcys-L[d] + amet[d] -> ahcys[d] + met-L[d] + h[d]	(Contig46-orf02529) or (Contig46-orf04393)	Contig46-orf02529 Contig46-orf04393		Cysteine and methionine metabolism	0	0	1000	0		2.1.1.5 2.1.1.10 2.1.1.13 2.1.1.14	ATCC13032		R00650
DS0458	acetyl-CoA:L-serine O-acetyltransferase	ser-L[d] + accoa[d] -> acser[d] + coa[d]	(Contig46-orf00360) or (Contig46-orf04906)	Contig46-orf00360 Contig46-orf04906		Cysteine and methionine metabolism	0	0	1000	0		2.3.1.30	Bing		R00586
DS0459	homoserine O trans acetylase	accoa[d] + hom-L[d] <=> achms[d] + coa[d]	(Contig46-orf01394)	Contig46-orf01394		Cysteine and methionine metabolism	1	-1000	1000	0		2.3.1.31	iNJ661v		R01776
DS0460	cysteine synthase	acser[d] + h2s[d] -> ac[d] + cys-L[d] + h[d]	(Contig46-orf00361)	Contig46-orf00361		Cysteine and methionine metabolism	0	0	1000	0		2.5.1.47 2.5.1.65	iNJ661v		R00897
DS0461	O succinylhomoserine lyase reversible	cys-L[d] + suchms[d] -> cyst-L[d] + h[d] + succ[d]	(Contig46-orf01395) or (Contig46-orf04505)	Contig46-orf01395 Contig46-orf04505		Cysteine and methionine metabolism	0	0	1000	0		2.5.1.48	iNJ661v		R02508
DS0462	O succinylhomoserine lyase elimination reversible	h2o[d] + suchms[d] <=> 2obut[d] + h[d] + nh3[d] + succ[d]	(Contig46-orf01395) or (Contig46-orf04505)	Contig46-orf01395 Contig46-orf04505		Cysteine and methionine metabolism	1	-1000	1000	0		2.5.1.48	iNJ661v		R00999
DS0463	O-acetyl-L-homoserine:hydrogen sulfide S-(3-amino-3-carboxypropyl)transferase	achms[d] + h2s[d] -> hcys-L[d] + ac[d] + h[d]	(Contig46-orf01395)	Contig46-orf01395		Cysteine and methionine metabolism	0	0	1000	0		2.5.1.49	ATCC13032		R01287
DS0464	methionine adenosyltransferase	atp[d] + h2o[d] + met-L[d] -> amet[d] + pi[d] + ppi[d] + h[d]	(Contig46-orf02663)	Contig46-orf02663		Cysteine and methionine metabolism	0	0	1000	0		2.5.1.6	ATCC13032&iNJ661v		R00177
DS0465	Methylthioadenosine methylthioribohydrolase	5mta[d] + h2o[d] -> 5mtr[d] + ade[d]	(Contig46-orf01243)	Contig46-orf01243		Cysteine and methionine metabolism	0	0	1000	0		3.2.2.9 3.2.2.16	ATCC13032		R01401
DS0466	adenosylhomocysteinase	ahcys[d] + h2o[d] <=> adn[d] + hcys-L[d]	(Contig46-orf01480)	Contig46-orf01480		Cysteine and methionine metabolism	1	-1000	1000	0		3.3.1.1	ATCC13032&iNJ661v		R00192
DS0467	cystathionine b lyase	cyst-L[d] + h2o[d] -> hcys-L[d] + nh3[d] + pyr[d]	(Contig46-orf01395)	Contig46-orf01395		Cysteine and methionine metabolism	0	0	1000	0		4.4.1.8	iNJ661v		R01286
DS0468	Selenocystathionine L-homocysteine-lyase (deaminating)	secyst[d] + h2o[d] -> sehcys[d] + nh3[d] + pyr[d]	(Contig46-orf01251)	Contig46-orf01251		Cysteine and methionine metabolism	0	0	1000	0		4.4.1.8	Bing		R01286
DS0469	3-Hydroxy-2-methylpropanoate:NAD+ oxidoreductase	3h2mp[d] + nad[d] -> 2mop[d] + nadh[d] + 2 h[d]	(Contig46-orf03817)	Contig46-orf03817		Valine, leucine and isoleucine degradation	0	0	1000	0		1.1.1.31	Bing		R02047
DS0470	3-Hydroxy-2-methylpropanoate:NAD+ oxidoreductase	hisobut[d] + nad[d] <=> mmsa[d] + nadh[d] + 2 h[d]	(Contig46-orf03817) or (Contig46-orf01238) or (Contig46-orf05320)	Contig46-orf03817 Contig46-orf01238 Contig46-orf05320		Valine, leucine and isoleucine degradation	1	-1000	1000	0		1.1.1.31 1.1.1.35	Bing		R05066
DS0471	(2S,3S)-3-hydroxy-2-methylbutanoyl-CoA:NAD+ oxidoreductase	3h2mbcoa[d] + nad[d] <=> 2macoa[d] + nadh[d] + 2 h[d]	(Contig46-orf01238) or (Contig46-orf05320)	Contig46-orf01238 Contig46-orf05320		Valine, leucine and isoleucine degradation	1	-1000	1000	0		1.1.1.35 1.1.1.178	Bing		R04203
DS0472	acetohydroxy acid isomeroreductase	alac-S[d] + nadph[d] + 2 h[d] <=> 23dhmb[d] + nadp[d]	(Contig46-orf03003)	Contig46-orf03003		Valine, leucine and isoleucine biosynthesis	1	-1000	1000	0		1.1.1.86	iNJ661v		R04439
DS0473	ketol acid reductoisomerase 2 Aceto 2 hydroxybutanoate	2ahbut[d] + 2 h[d] + nadph[d] -> 23dhmp[d] + nadp[d]	(Contig46-orf03003)	Contig46-orf03003		Valine, leucine and isoleucine biosynthesis	0	0	1000	0		1.1.1.86	ATCC13032&iNJ661v		R05068
DS0474	methylmalonate semialdehyde dehydrogenase	2mop[d] + coa[d] + nad[d] -> co2[d] + nadh[d] + ppcoa[d] + h[d]	(Contig46-orf03821)	Contig46-orf03821		Valine, leucine and isoleucine degradation	0	0	1000	0		1.2.1.27	iNJ661v		R00922
DS0475	(S)-Methylmalonate semialdehyde:NAD+ oxidoreductase (CoA-propanoylating)	mmsa[d] + coa[d] + nad[d] -> co2[d] + nadh[d] + ppcoa[d] + h[d]	(Contig46-orf03821)	Contig46-orf03821		Propanoate metabolism	0	0	1000	0		1.2.1.27	Bing		R00935
DS0476	(S)-Methylmalonate semialdehyde:NAD+ oxidoreductase	mmsa[d] + nad[d] + h2o[d] -> mmal[d] + nadh[d] + 3 h[d]	(Contig46-orf01553) or (Contig46-orf00375) or (Contig46-orf02254) or (Contig46-orf03836) or (Contig46-orf04002)	Contig46-orf01553 Contig46-orf00375 Contig46-orf02254 Contig46-orf03836 Contig46-orf04002		Valine, leucine and isoleucine degradation	0	0	1000	0		1.2.1.3	Bing		R03869
DS0477	(S)-2-methylbutanoyl-CoA:acceptor 2,3-oxidoreductase	2mbcoa[d] + mqn8[d] <=> 2mcrotcoa[d] + mql8[d]	(Contig46-orf04850) or (Contig46-orf04628) or (Contig46-orf05003)	Contig46-orf04850 Contig46-orf04628 Contig46-orf05003		Valine, leucine and isoleucine degradation	0	0	1000	0		1.3.8.1 1.3.8.7 1.3.99.12	Bing		R03172
DS0478	2-methylpropanoyl-CoA:(acceptor) 2,3-oxidoreductase	isobutcoa[d] + mqn8[d] <=> 2mpecoa[d] + mql8[d]	(Contig46-orf04850) or (Contig46-orf01557) or (Contig46-orf01566) or (Contig46-orf02010) or (Contig46-orf03260) or (Contig46-orf03285) or (Contig46-orf03805) or (Contig46-orf04877) or (Contig46-orf04628) or (Contig46-orf05003)	Contig46-orf04850 Contig46-orf01557 Contig46-orf01566 Contig46-orf02010 Contig46-orf03260 Contig46-orf03285 Contig46-orf03805 Contig46-orf04877 Contig46-orf04628 Contig46-orf05003		Valine, leucine and isoleucine degradation	1	-1000	1000	0		1.3.8.1 1.3.8.7 1.3.99.12 1.3.99.-	Bing		R02661
DS0479	3-methylbutanoyl-CoA:electron-transfer flavoprotein 2,3-oxidoreductase	3mbcoa[d] + fad[d] <=> 3mcrotcoa[d] + fadh2[d]	(Contig46-orf01557) or (Contig46-orf01566) or (Contig46-orf02010) or (Contig46-orf03260) or (Contig46-orf03285) or (Contig46-orf03805) or (Contig46-orf04788) or (Contig46-orf04825) or (Contig46-orf05003)	Contig46-orf01557 Contig46-orf01566 Contig46-orf02010 Contig46-orf03260 Contig46-orf03285 Contig46-orf03805 Contig46-orf04788 Contig46-orf04825 Contig46-orf05003		Valine, leucine and isoleucine degradation	1	-1000	1000	0		1.3.8.4 1.3.8.7	Bing		R04095
DS0480	acetolactate synthase	alac-S[d] + co2[d] <=> h[d] + 2 pyr[d]	(Contig46-orf03904 and Contig46-orf03004) or (Contig46-orf03004 and Contig46-orf03006)	Contig46-orf03904 Contig46-orf03004 Contig46-orf03006		Valine, leucine and isoleucine biosynthesis	1	-1000	1000	0		2.2.1.6	iNJ661v		R00226
DS0481	2 aceto 2 hydroxybutanoate synthase	2obut[d] + h[d] + pyr[d] -> 2ahbut[d] + co2[d]	(Contig46-orf03006)	Contig46-orf03006		Valine, leucine and isoleucine biosynthesis	0	0	1000	0		2.2.1.6	ATCC13032&iNJ661v		R08648
DS0482	3-methylbutanoyl-CoA:enzyme N6-(dihydrolipoyl)lysine S-(3-methylbutanoyl)transferase	coa[d] + 3mbdhlame[d] + h[d] -> dhlame[d] + 3mbcoa[d]	(Contig46-orf01984)	Contig46-orf01984		Valine, leucine and isoleucine degradation	0	0	1000	0		2.3.1.168	Bing		R04097
DS0483	acetyl CoA C acetyltransferase	2 accoa[d] <=> aacoa[d] + coa[d]	(Contig46-orf01769) or (Contig46-orf01062) or (Contig46-orf01080) or (Contig46-orf01237) or (Contig46-orf03052) or (Contig46-orf03259) or (Contig46-orf03361) or (Contig46-orf05323)	Contig46-orf01769 Contig46-orf01062 Contig46-orf01080 Contig46-orf01237 Contig46-orf03052 Contig46-orf03259 Contig46-orf03361 Contig46-orf05323		Valine, leucine and isoleucine degradation	1	-1000	1000	0		2.3.1.9	ATCC13032&iNJ661v		R00238
DS0484	acetyl-CoA:propanoyl-CoA 2-C-acetyltransferase	2macoa[d] + coa[d] <=> ppcoa[d] + accoa[d]	(Contig46-orf01062) or (Contig46-orf01080) or (Contig46-orf01087) or (Contig46-orf01237) or (Contig46-orf01552) or (Contig46-orf01769) or (Contig46-orf03052) or (Contig46-orf03361) or (Contig46-orf04632) or (Contig46-orf05323)	Contig46-orf01062 Contig46-orf01080 Contig46-orf01087 Contig46-orf01237 Contig46-orf01552 Contig46-orf01769 Contig46-orf03052 Contig46-orf03361 Contig46-orf04632 Contig46-orf05323		Valine, leucine and isoleucine degradation	1	-1000	1000	0		2.3.1.9 2.3.1.16	Bing		R00927
DS0485	2 isopropylmalate synthase	3mob[d] + accoa[d] + h2o[d] -> 3c3hmp[d] + coa[d] + h[d]	(Contig46-orf00642)	Contig46-orf00642		Valine, leucine and isoleucine biosynthesis	0	0	1000	0		2.3.3.13	ATCC13032&iNJ661v		R01213
DS0486	isoleucine transaminase	akg[d] + ile-L[d] <=> 3mop[d] + glu-L[d]	(Contig46-orf01968) or (Contig46-orf01993)	Contig46-orf01968 Contig46-orf01993		Valine, leucine and isoleucine degradation	1	-1000	1000	0		2.6.1.42	ATCC13032&iNJ661v		R02199
DS0487	leucine transaminase	akg[d] + leu-L[d] <=> 4mop[d] + glu-L[d]	(Contig46-orf01968) or (Contig46-orf01993)	Contig46-orf01968 Contig46-orf01993		Valine, leucine and isoleucine degradation	1	-1000	1000	0		2.6.1.6 2.6.1.42 2.6.1.67	ATCC13032&iNJ661v		R01090
DS0488	valine transaminase	akg[d] + val-L[d] <=> 3mob[d] + glu-L[d]	(Contig46-orf01968) or (Contig46-orf01993)	Contig46-orf01968 Contig46-orf01993		Valine, leucine and isoleucine degradation	1	-1000	1000	0		2.6.1.6 2.6.2.42	ATCC13032&iNJ661v		R01214
DS0489	L-Valine:pyruvate aminotransferase	ala-L[d] + 3mob[d] <=> pyr[d] + val-L[d]	(Contig46-orf01154)	Contig46-orf01154		Valine, leucine and isoleucine biosynthesis	1	-1000	1000	0		2.6.1.66	ATCC13032		R01215
DS0490	3 oxoacid CoA transferase	acac[d] + succoa[d] <=> aacoa[d] + succ[d]	(Contig46-orf03624 and Contig46-orf03625)	Contig46-orf03624 Contig46-orf03625		Valine, leucine and isoleucine degradation	1	-1000	1000	0		2.8.3.5	iNJ661v		R00410
DS0491	3-hydroxyisobutyryl-CoA hydrolase	hisobutcoa[d] + h2o[d] -> hisobut[d] + coa[d] + h[d]	(Contig46-orf03550)	Contig46-orf03550		Valine, leucine and isoleucine degradation	0	0	1000	0		3.1.2.4	A3(2)		R05064
DS0492	3-Hydroxy-2-methylpropanoyl-CoA hydrolase	3h2mpcoa[d] + h2o[d] -> 3h2mp[d] + coa[d] + h[d]	(Contig46-orf03550)	Contig46-orf03550		Valine, leucine and isoleucine degradation	0	0	1000	0		3.1.2.4	Bing		R03352
DS0493	(S)-3-hydroxy-3-methylglutaryl-CoA acetoacetate-lyase (acetyl-CoA-forming)	hmgcoa[d] <=> accoa[d] + acac[d]	(Contig46-orf03890)	Contig46-orf03890		Valine, leucine and isoleucine degradation	1	-1000	1000	0		4.1.3.4	Bing		R01360
DS0494	(2S,3S)-3-Hydroxy-2-methylbutanoyl-CoA hydro-liase	2mcrotcoa[d] + h2o[d] <=> 3h2mbcoa[d]	(Contig46-orf01238) or (Contig46-orf05320) or (Contig46-orf00204) or (Contig46-orf00836) or (Contig46-orf00875) or (Contig46-orf01226) or (Contig46-orf01307) or (Contig46-orf02960) or (Contig46-orf03971) or (Contig46-orf04261) or (Contig46-orf05297)	Contig46-orf01238 Contig46-orf05320 Contig46-orf00204 Contig46-orf00836 Contig46-orf00875 Contig46-orf01226 Contig46-orf01307 Contig46-orf02960 Contig46-orf03971 Contig46-orf04261 Contig46-orf05297		Valine, leucine and isoleucine degradation	1	-1000	1000	0		4.2.1.17	Bing		R04204
DS0495	(S)-3-Hydroxyisobutyryl-CoA hydro-lyase	h2o[d] + 2mpecoa[d] <=> hisobutcoa[d]	(Contig46-orf01238) or (Contig46-orf05320) or (Contig46-orf00204) or (Contig46-orf00836) or (Contig46-orf00875) or (Contig46-orf01226) or (Contig46-orf01307) or (Contig46-orf02960) or (Contig46-orf03971) or (Contig46-orf04261) or (Contig46-orf05297)	Contig46-orf01238 Contig46-orf05320 Contig46-orf00204 Contig46-orf00836 Contig46-orf00875 Contig46-orf01226 Contig46-orf01307 Contig46-orf02960 Contig46-orf03971 Contig46-orf04261 Contig46-orf05297		Valine, leucine and isoleucine degradation	1	-1000	1000	0		4.2.1.17	Bing		R04224
DS0496	putative enoyl-CoA hydratase	t3metglucoa[d] + h2o[d] <=> hmgcoa[d]	(Contig46-orf03799)	Contig46-orf03799		Valine, leucine and isoleucine degradation	0	0	1000	0		4.2.1.18	A3(2)		R02085
DS0497	3 isopropylmalate dehydratase	3c2hmp[d] <=> 2ippm[d] + h2o[d]	(Contig46-orf02977 and Contig46-orf02978) or (Contig46-orf00660 and Contig46-orf00661)	Contig46-orf02977 Contig46-orf02978 Contig46-orf00660 Contig46-orf00661		Valine, leucine and isoleucine biosynthesis	1	-1000	1000	0		4.2.1.33	iNJ661v		R04001
DS0498	2 isopropylmalate hydratase	2ippm[d] + h2o[d] <=> 3c3hmp[d]	(Contig46-orf02977 and Contig46-orf02978) or (Contig46-orf00660 and Contig46-orf00661)	Contig46-orf02977 Contig46-orf02978 Contig46-orf00660 Contig46-orf00661		Valine, leucine and isoleucine biosynthesis	1	-1000	1000	0		4.2.1.33	iNJ661v		R03968
DS0499	Dihydroxy acid dehydratase 2 3 dihydroxy 3 methylpentanoate	23dhmp[d] -> 3mop[d] + h2o[d]	(Contig46-orf03012) or (Contig46-orf03198)	Contig46-orf03012 Contig46-orf03198		Valine, leucine and isoleucine biosynthesis	0	0	1000	0		4.2.1.9	ATCC13032&iNJ661v		R05070
DS0500	methylmalonyl CoA epimerase	mmcoa-R[d] <=> mmcoa-S[d]	(Contig46-orf01795) or (Contig46-orf04515)	Contig46-orf01795 Contig46-orf04515		Valine, leucine and isoleucine degradation	1	-1000	1000	0		5.1.99.1	iNJ661v&A3(2)		R02765
DS0501	Methylmalonyl CoA mutase	succoa[d] <=> mmcoa-R[d]	(Contig46-orf02565) or (Contig46-orf02563)	Contig46-orf02565 Contig46-orf02563 Contig46-orf02565		Valine, leucine and isoleucine degradation	1	-1000	1000	0		5.4.99.2	iNJ661v		R00833
DS0502	Aldehyde dehydrogenase (nad+)	mmal[d] + coa[d] + atp[d] -> mmcoa-R[d] + amp[d] + ppi[d] + h[d]	Unknown	Unknown		Valine, leucine and isoleucine degradation	0	0	1000	0		6.2.1.-	A3(2)		R03383
DS0503	Propionyl CoA carboxylase	atp[d] + hco3[d] + ppcoa[d] -> adp[d] + mmcoa-S[d] + pi[d]	(Contig46-orf03803 and Contig46-orf03804) or (Contig46-orf03803 and Contig46-orf01456) or (Contig46-orf03803 and Contig46-orf03637) or (Contig46-orf00482) or (Contig46-orf00611) or (Contig46-orf01451) or (Contig46-orf01754) or (Contig46-orf01511) or (Contig46-orf01916) or (Contig46-orf03636)	Contig46-orf00482 Contig46-orf00611 Contig46-orf01451 Contig46-orf01456 Contig46-orf01754 Contig46-orf01511 Contig46-orf01916 Contig46-orf03636 Contig46-orf03637 Contig46-orf03803 Contig46-orf03804		Valine, leucine and isoleucine degradation	0	0	1000	0		6.4.1.3	iNJ661v&A3(2)		R01859
DS0504	Methylcrotonyl-CoA carboxylase	hco3[d] + 3mcrotcoa[d] + atp[d] <=> pi[d] + t3metglucoa[d] + adp[d]	(Contig46-orf03637)	Contig46-orf03637		Valine, leucine and isoleucine degradation	1	-1000	1000	0		6.4.1.4	A3(2)		R04138
DS0505	(S)-3-methyl-2-oxopentanoate:ferredoxin oxidoreductase (decarboxylating; CoA-2-methylbutanoylating)	3mop[d] + coa[d] + 2 fdxox[d] + 3 h[d] <=> 2mbcoa[d] + 2 fdxrd[d] + co2[d]				Valine, leucine and isoleucine degradation	1	-1000	1000	0		1.2.7.7	Bing		R08567
DS0506		4mop[d] + thmpp[d] + h[d] -> 3mhbthpp[d] + co2[d]				Valine, leucine and isoleucine degradation	0	0	1000	0		1.2.4.4	Bing		R07601
DS0507		3mhbthpp[d] + lpame[d] -> 3mbdhlame[d] + thmpp[d] + h[d]				Valine, leucine and isoleucine degradation	0	0	1000	0		1.2.4.4	Bing		R07602
DS0508	glutarate-semialdehyde dehydrogenase	gsa[d] + nad[d] + h2o[d] -> glut[d] + nadh[d] + 3 h[d]	(Contig46-orf00410) or (Contig46-orf00976)	Contig46-orf00410 Contig46-orf00976		Lysine degradation	0	0	1000	0		1.2.1.20	A3(2)		R02401
DS0509	tetrahydrodipicolinate succinylase	h2o[d] + succoa[d] + thdp[d] -> coa[d] + sl2a6o[d]	(Contig46-orf03157)	Contig46-orf03157		Lysine biosynthesis	0	0	1000	0		2.3.1.117	ATCC13032&iNJ661v		R04365
DS0510	succinyldiaminopimelate transaminase	akg[d] + sl26da[d] <=> glu-L[d] + sl2a6o[d]	(Contig46-orf04834) or (Contig46-orf02823) or (Contig46-orf04910) or (Contig46-orf03159)	Contig46-orf04834 Contig46-orf02823 Contig46-orf04910 Contig46-orf03159		Lysine biosynthesis	1	-1000	1000	0		2.6.1.17	ATCC13032&iNJ661v		R04475
DS0511	succinyl diaminopimelate desuccinylase	h2o[d] + sl26da[d] -> 26dap-LL[d] + succ[d]	(Contig46-orf03154)	Contig46-orf03154		Lysine biosynthesis	0	0	1000	0		3.5.1.18	ATCC13032&iNJ661v		R02734
DS0512	diaminopimelate decarboxylase	26dap-M[d] + h[d] -> co2[d] + lys-L[d]	(Contig46-orf03095)	Contig46-orf03095		Lysine biosynthesis	0	0	1000	0		4.1.1.20	ATCC13032&iNJ661v		R00451
DS0513	diaminopimelate epimerase	26dap-LL[d] <=> 26dap-M[d]	(Contig46-orf02794)	Contig46-orf02794		Lysine biosynthesis	1	-1000	1000	0		5.1.1.7	ATCC13032&iNJ661v		R02735
DS0514	UDP N acetylmuramoyl L alanyl D glutamyl meso 2 6 diaminopimeloyl D alanyl D alanine synthetase	alaala[d] + atp[d] + ugmd[d] -> adp[d] + h[d] + pi[d] + ugmda[d]	(Contig46-orf02066)	Contig46-orf02066		Lysine biosynthesis	0	0	1000	0		6.3.2.10	ATCC13032&iNJ661v		R04617
DS0515	UDP N acetylmuramoyl L alanyl D glutamyl meso 2 6 diaminopimelate synthetase	26dap-M[d] + atp[d] + uamag[d] -> adp[d] + h[d] + pi[d] + ugmd[d]	(Contig46-orf02065)	Contig46-orf02065		Lysine biosynthesis	0	0	1000	0		6.3.2.13	ATCC13032&iNJ661v		R02788
DS0516	dihydrodipicolinate reductase NADPH	htpa[d] + nadph[d] -> nadp[d] + thdp[d] + h2o[d]	(Contig46-orf02829)	Contig46-orf02829		Lysine biosynthesis	0	0	1000	0		1.17.1.8	ATCC13032&iNJ661v		R04199
DS0517	dihydrodipicolinate synthase	aspsa[d] + pyr[d] + h[d] -> htpa[d] + h2o[d]	(Contig46-orf02823) or (Contig46-orf04910)	Contig46-orf02823 Contig46-orf04910		Lysine biosynthesis	0	0	1000	0		4.3.3.7	ATCC13032&iNJ661v		R10147
DS0518	N acetyl g glutamyl phosphate reductase	acg5sa[d] + nadp[d] + pi[d] <=> acg5p[d] + 2 h[d] + nadph[d]	(Contig46-orf02325)	Contig46-orf02325		Arginine and proline metabolism	1	-1000	1000	0		1.2.1.38	ATCC13032&iNJ661v		R03443
DS0519	glutamate 5 semialdehyde dehydrogenase	glu5p[d] + 2 h[d] + nadph[d] -> glu5sa[d] + nadp[d] + pi[d]	(Contig46-orf01811)	Contig46-orf01811		Arginine and proline metabolism	0	0	1000	0		1.2.1.41	ATCC13032&iNJ661v		R03313
DS0520	pyrroline 5 carboxylate reductase	1pyr5c[d] + 3 h[d] + nadph[d] -> nadp[d] + pro-L[d]	(Contig46-orf04333)	Contig46-orf04333		Arginine and proline metabolism	0	0	1000	0		1.5.1.2	ATCC13032&iNJ661v		R01251
DS0521	pyrroline 5 carboxylate reductase	1pyr5c[d] + 3 h[d] + nadh[d] -> nad[d] + pro-L[d]	(Contig46-orf04333)	Contig46-orf04333		Arginine and proline metabolism	0	0	1000	0		1.5.1.2	ATCC13032&iNJ661v		R01248
DS0522	ornithine carbamoyltransferase	cbp[d] + orn[d] <=> citr-L[d] + h[d] + pi[d]	(Contig46-orf02331)	Contig46-orf02331		Arginine and proline metabolism	1	-1000	1000	0		2.1.3.3	iNJ661v		R01398
DS0523	N acetylglutamate synthase	accoa[d] + glu-L[d] <=> acglu[d] + coa[d] + h[d]	(Contig46-orf04752)	Contig46-orf04752		Arginine and proline metabolism	1	-1000	1000	0		2.3.1.1	ATCC13032&iNJ661v		R00259
DS0524	ornithine transacetylase	acorn[d] + glu-L[d] -> acglu[d] + orn[d]	(Contig46-orf04752)	Contig46-orf04752		Arginine and proline metabolism	0	0	1000	0		2.3.1.35	ATCC13032&iNJ661v		R02282
DS0525	glutamate 5 kinase	atp[d] + glu-L[d] -> adp[d] + glu5p[d]	(Contig46-orf01788)	Contig46-orf01788		Arginine and proline metabolism	0	0	1000	0		2.7.2.11	ATCC13032&iNJ661v		R00239
DS0526	acetylglutamate kinase	acglu[d] + atp[d] -> acg5p[d] + adp[d]	(Contig46-orf02329)	Contig46-orf02329		Arginine and proline metabolism	0	0	1000	0		2.7.2.8	ATCC13032&iNJ661v		R02649
DS0527		ppt[d] + 15 h2o[d] -> 15 pro-L[d]	(Contig46-orf01953)	Contig46-orf01953		Arginine and proline metabolism	0	0	1000	0		3.4.11.5	Bing		R00135
DS0528	amidase	ad[d] + h2o[d] -> ac[d] + nh3[d]	(Contig46-orf00168) or (Contig46-orf02472) or (Contig46-orf04243)	Contig46-orf00168 Contig46-orf02472 Contig46-orf04243		Arginine and proline metabolism	0	0	1000	0		3.5.1.4	iNJ661v		R00321
DS0529	N-Carbamoylputrescine amidohydrolase	h2o[d] + cmptrc[d] + 2 h[d] -> nh3[d] + co2[d] + ptrc[d]	(Contig46-orf03499)	Contig46-orf03499		Arginine and proline metabolism	0	0	1000	0		3.5.1.53	ATCC13032		R01152
DS0530	L-ornithine carboxy-lyase (putrescine-forming)	orn[d] + h[d] -> co2[d] + ptrc[d]	Unknown	Unknown		Arginine and proline metabolism	0	0	1000	0		4.1.1.17	ATCC13032		R00670
DS0531	Spontaneous reaction	glu5sa[d] <=> 1pyr5c[d] + h2o[d] + h[d]	Spontaneous	Spontaneous		Arginine and proline metabolism	1	-1000	1000	0			Bing		R03314
DS0532	acetylornithine transaminase	acorn[d] + akg[d] <=> acg5sa[d] + glu-L[d]	(Contig46-orf00979) or (Contig46-orf02330)	Contig46-orf00979 Contig46-orf02330		Arginine and proline metabolism	1	-1000	1000	0		2.6.1.11	ATCC13032&iNJ661v		R02283
DS0533	histidinol dehydrogenase	h2o[d] + histd[d] + 2 nad[d] -> 5 h[d] + his-L[d] + 2 nadh[d]	(Contig46-orf02200)	Contig46-orf02200		Histidine metabolism	0	0	1000	0		1.1.1.23	ATCC13032&iNJ661v		R01158
DS0534	L-Histidinol:nad+ oxidoreductase	histd[d] + nad[d] -> histdal[d] + nadh[d] + 2 h[d]	(Contig46-orf02200)	Contig46-orf02200		Histidine metabolism	0	0	1000	0		1.1.1.23	ATCC13032		R03012
DS0535	L-histidinal:NAD+ oxidoreductase	histdal[d] + h2o[d] + nad[d] -> nadh[d] + 3 h[d] + his-L[d]	(Contig46-orf02200)	Contig46-orf02200		Histidine metabolism	0	0	1000	0		1.1.1.23	Bing		R01163
DS0536	Imidazole glycerol 3 phosphate synthase	gln-L[d] + prlp[d] -> aicar[d] + eig3p[d] + glu-L[d] + 2 h[d]	(Contig46-orf02211)	Contig46-orf02211		Histidine metabolism	0	0	1000	0		2.4.2.- 4.1.3.-	ATCC13032&iNJ661v		R04558
DS0537	ATP phosphoribosyltransferase	atp[d] + prpp[d] -> ppi[d] + prbatp[d]	(Contig46-orf02521)	Contig46-orf02521		Histidine metabolism	0	0	1000	0		2.4.2.17	ATCC13032&iNJ661v		R01071
DS0538	histidinol phosphate transaminase	glu-L[d] + imacp[d] -> akg[d] + hisp[d] + h[d]	(Contig46-orf02202) or (Contig46-orf01938) or (Contig46-orf00540)	Contig46-orf02202 Contig46-orf01938 Contig46-orf00540		Histidine metabolism	0	0	1000	0		2.6.1.9	ATCC13032&iNJ661v		R03243
DS0539	L-histidinol-phosphate phosphohydrolase	hisp[d] + h2o[d] -> histd[d] + pi[d]	(Contig46-orf02209) or (Contig46-orf04795)	Contig46-orf02209 Contig46-orf04795		Histidine metabolism	0	0	1000	0		3.1.3.15	Bing		R03013
DS0540	phosphoribosyl AMP cyclohydrolase	h2o[d] + prbamp[d] + h[d] -> prfp[d]	(Contig46-orf02212)	Contig46-orf02212		Histidine metabolism	0	0	1000	0		3.5.4.19	ATCC13032&iNJ661v		R04037
DS0541	phosphoribosyl ATP pyrophosphatase	h2o[d] + prbatp[d] -> 3 h[d] + ppi[d] + prbamp[d]	(Contig46-orf02522)	Contig46-orf02522		Histidine metabolism	0	0	1000	0		3.6.1.31	ATCC13032&iNJ661v		R04035
DS0542	imidazoleglycerol phosphate dehydratase	eig3p[d] + h[d] -> h2o[d] + imacp[d]	(Contig46-orf02204)	Contig46-orf02204		Histidine metabolism	0	0	1000	0		4.2.1.19	ATCC13032&iNJ661v		R03457
DS0543	1 5 phosphoribosyl 5 5 phosphoribosylamino methylideneamino imidazole 4 carboxamide isomerase irreversible	prfp[d] -> prlp[d]	(Contig46-orf02208)	Contig46-orf02208		Histidine metabolism	0	0	1000	0		5.3.1.16	ATCC13032&iNJ661v		R04640
DS0544	Succinyl-CoA:acetyl-CoA C-acyltransferase	kadcoa[d] + coa[d] -> succoa[d] + accoa[d]	(Contig46-orf03259) or (Contig46-orf04176)	Contig46-orf03259 Contig46-orf04176		Phenylalanine metabolism	0	0	1000	0		2.3.1.16 2.3.1.174 2.3.1.-	Bing		R00829
DS0545	phenylalanine transaminase	akg[d] + phe-L[d] <=> glu-L[d] + phpyr[d]	(Contig46-orf00540) or (Contig46-orf02202)	Contig46-orf00540 Contig46-orf02202		Phenylalanine metabolism	1	-1000	1000	0		2.6.1.1 2.6.1.5 2.6.1.9 2.6.1.57	ATCC13032&iNJ661v		R00694
DS0546	4 hydroxy 2 oxopentanoate aldolase	4h2opntn[d] <=> acal[d] + pyr[d]	(Contig46-orf00622) or (Contig46-orf02211) or (Contig46-orf03890) or (Contig46-orf01020)	Contig46-orf00622 Contig46-orf02211 Contig46-orf03890 Contig46-orf01020		Phenylalanine metabolism	1	-1000	1000	0		4.1.3.39	iNJ661v&A3(2)		R00750
DS0547	2-oxopent-4-enoate hydratase	open[d] + h2o[d] <=> 4h2opntn[d]	(Contig46-orf01011)	Contig46-orf01011		Phenylalanine metabolism	1	-1000	1000	0		4.2.1.80	A3(2)		R02601
DS0548		2acmsa[d] <=> quln[d] + h2o[d] + h[d]	Spontaneous	Spontaneous		Tryptophan metabolism	1	-1000	1000	0		spontaneous	ATCC13032		R04293
DS0549	anthranilate phosphoribosyltransferase	anth[d] + prpp[d] <=> ppi[d] + pran[d] + h[d]	(Contig46-orf02021)	Contig46-orf02021		Phenylalanine, tyrosine and tryptophan biosynthesis	1	-1000	1000	0		2.4.2.18	ATCC13032&iNJ661v		R01073
DS0550	shikimate dehydrogenase	3dhsk[d] + 3 h[d] + nadph[d] <=> nadp[d] + skm[d]	(Contig46-orf02700)	Contig46-orf02700		Phenylalanine, tyrosine and tryptophan biosynthesis	1	-1000	1000	0		1.1.1.25 1.1.1.282	iNJ661v		R02413
DS0551	prephenate dehydrogenase	nad[d] + pphn[d] -> 34hpp[d] + co2[d] + nadh[d] + h[d]	(Contig46-orf00559)	Contig46-orf00559		Phenylalanine, tyrosine and tryptophan biosynthesis	0	0	1000	0		1.3.1.12	ATCC13032&iNJ661v		R01728
DS0552	3 phosphoshikimate 1 carboxyvinyltransferase	pep[d] + skm5p[d] <=> 3psme[d] + pi[d] + h[d]	(Contig46-orf01503)	Contig46-orf01503		Phenylalanine, tyrosine and tryptophan biosynthesis	1	-1000	1000	0		2.5.1.19	ATCC13032&iNJ661v		R03460
DS0553	3 deoxy D arabino heptulosonate 7 phosphate synthetase	e4p[d] + h2o[d] + pep[d] <=> 2dda7p[d] + pi[d]	(Contig46-orf02039) or (Contig46-orf03333)	Contig46-orf02039 Contig46-orf03333		Phenylalanine, tyrosine and tryptophan biosynthesis	1	-1000	1000	0		2.5.1.54	ATCC13032&iNJ661v		R01826
DS0554	L-arogenate:2-oxoglutarate aminotransferase	oaa[d] + arog-L[d] -> asp-L[d] + pphn[d]	(Contig46-orf00540)	Contig46-orf00540		Phenylalanine, tyrosine and tryptophan biosynthesis	0	0	1000	0		2.6.1.57 2.6.1.78	Bing		R01731
DS0555	shikimate kinase	atp[d] + skm[d] -> adp[d] + skm5p[d]	(Contig46-orf02693)	Contig46-orf02693		Phenylalanine, tyrosine and tryptophan biosynthesis	0	0	1000	0		2.7.1.71	ATCC13032&iNJ661v		R02412
DS0556	indole 3 glycerol phosphate synthase	2cpr5p[d] -> 3ig3p[d] + co2[d] + h2o[d] + h[d]	(Contig46-orf02218)	Contig46-orf02218		Phenylalanine, tyrosine and tryptophan biosynthesis	0	0	1000	0		4.1.1.48	iNJ661v		R03508
DS0557	tryptophan synthase indoleglycerol phosphate	3ig3p[d] + 2 h[d] <=> g3p[d] + indole[d]	(Contig46-orf02219 and Contig46-orf02220)	Contig46-orf02219 Contig46-orf02220		Phenylalanine, tyrosine and tryptophan biosynthesis	1	-1000	1000	0		4.1.2.8 4.2.1.20	ATCC13032&iNJ661v		R02340
DS0558	anthranilate synthase	chor[d] + gln-L[d] <=> anth[d] + glu-L[d] + h[d] + pyr[d]	(Contig46-orf02215)	Contig46-orf02215		Phenylalanine, tyrosine and tryptophan biosynthesis	1	-1000	1000	0		4.1.3.27	ATCC13032&iNJ661v		R00986
DS0559	3-Dehydroquinate hydro-lyase	3dhq[d] <=> 3dhsk[d] + h2o[d] + h[d]	(Contig46-orf04871)	Contig46-orf04871		Phenylalanine, tyrosine and tryptophan biosynthesis	1	-1000	1000	0		4.2.1.10	Bing		R03084
DS0560	tryptophan synthase indole	indole[d] + ser-L[d] -> h2o[d] + trp-L[d]	(Contig46-orf02219 and Contig46-orf02220) or (Contig46-orf00036 and Contig46-orf02220)	Contig46-orf02219 Contig46-orf02220 Contig46-orf00036		Phenylalanine, tyrosine and tryptophan biosynthesis	0	0	1000	0		4.2.1.20 4.2.1.122	ATCC13032&iNJ661v		R00674
DS0561	prephenate dehydratase	h[d] + pphn[d] -> co2[d] + h2o[d] + phpyr[d]	(Contig46-orf00443)	Contig46-orf00443		Phenylalanine, tyrosine and tryptophan biosynthesis	0	0	1000	0		4.2.1.51 4.2.1.91	ATCC13032&iNJ661v		R01373
DS0562	L-arogenate hydro-lyase (decarboxylating; L-phenylalanine-forming)	arog-L[d] + h[d] <=> phe-L[d] + h2o[d] + co2[d]	(Contig46-orf00443)	Contig46-orf00443		Phenylalanine, tyrosine and tryptophan biosynthesis	1	-1000	1000	0		4.2.1.51 4.2.1.91	Bing		R00691
DS0563	3 dehydroquinate synthase	2dda7p[d] <=> 3dhq[d] + pi[d]	(Contig46-orf02691)	Contig46-orf02691		Phenylalanine, tyrosine and tryptophan biosynthesis	1	-1000	1000	0		4.2.3.4	ATCC13032&iNJ661v		R03083
DS0564	chorismate synthase	3psme[d] <=> chor[d] + pi[d]	(Contig46-orf02695)	Contig46-orf02695		Phenylalanine, tyrosine and tryptophan biosynthesis	1	-1000	1000	0		4.2.3.5	ATCC13032&iNJ661v		R01714
DS0565	phosphoribosylanthranilate isomerase irreversible	pran[d] -> 2cpr5p[d]	(Contig46-orf02208)	Contig46-orf02208		Phenylalanine, tyrosine and tryptophan biosynthesis	0	0	1000	0		5.3.1.24	ATCC13032&iNJ661v		R03509
DS0566	Chorismate pyruvatemutase	chor[d] <=> pphn[d]				Phenylalanine, tyrosine and tryptophan biosynthesis	1	-1000	1000	0		5.4.99.5	Bing		R01715
DS0567	methylmalonate semialdehyde dehydrogenase malonic semialdehyde	coa[d] + msa[d] + nad[d] -> accoa[d] + co2[d] + nadh[d] + h[d]	(Contig46-orf03821)	Contig46-orf03821		beta-Alanine metabolism	0	0	1000	0		1.2.1.18 1.2.1.27	iNJ661v		R00705
DS0568	beta-alanine:2-oxoglutarate aminotransferase	ala-B[d] + akg[d] <=> glu-L[d] + msa[d]	(Contig46-orf00979) or (Contig46-orf00635)	Contig46-orf00979 Contig46-orf00635		beta-Alanine metabolism	1	-1000	1000	0		2.6.1.19 2.6.1.55	Bing		R00908
DS0569	aspartate 1 decarboxylase	asp-L[d] + h[d] -> ala-B[d] + co2[d]	(Contig46-orf00912)	Contig46-orf00912		beta-Alanine metabolism	0	0	1000	0		4.1.1.11 4.1.1.15	ATCC13032&iNJ661v		R00489
DS0570	3-Hydroxypropionyl-CoA hydro-lyase	ppecoa[d] + h2o[d] <=> hpcoa[d]	(Contig46-orf01238) or (Contig46-orf05320) or (Contig46-orf00204) or (Contig46-orf00836) or (Contig46-orf00875) or (Contig46-orf01226) or (Contig46-orf01307) or (Contig46-orf02960) or (Contig46-orf03971) or (Contig46-orf04261) or (Contig46-orf05297)	Contig46-orf01238 Contig46-orf05320 Contig46-orf00204 Contig46-orf00836 Contig46-orf00875 Contig46-orf01226 Contig46-orf01307 Contig46-orf02960 Contig46-orf03971 Contig46-orf04261 Contig46-orf05297		beta-Alanine metabolism	1	-1000	1000	0		4.2.1.17 4.2.1.116	Bing		R03045
DS0571	acetate kinase	ac[d] + atp[d] <=> actp[d] + adp[d]	(Contig46-orf04482)	Contig46-orf04482		Taurine and hypotaurine metabolism	1	-1000	1000	0		2.7.2.1 2.7.2.15	ATCC13032&iNJ661v		R00315
DS0572	phosphoenolpyruvate 2,3-phosphonomutase	pep[d] + h[d] <=> pep3[d]	(Contig46-orf00664) or (Contig46-orf03218)	Contig46-orf00664 Contig46-orf03218		Phosphonate and phosphinate metabolism	1	-1000	1000	0		5.4.2.9	Bing&KEGG		R00661
DS0573	3-phosphonopyruvate carboxy-lyase	pep3[d] + h[d] -> acaldp[d] + co2[d]				Phosphonate and phosphinate metabolism	0	0	1000	0		4.1.1.82	Bing		R04053
DS0574	(2-Aminoethyl)phosphonate:pyruvate aminotransferase	acaldp[d] + ala-L[d] + h[d] <=> pyr[d] + aethp[d]				Phosphonate and phosphinate metabolism	1	-1000	1000	0		2.6.1.37	Bing		R04152
DS0575		aethp[d] + h2o2[d] <=> etha[d] + pi[d] + 2 h[d]				Phosphonate and phosphinate metabolism	1	-1000	1000	0		4.99.1.-	Bing		R04248
DS0576	Hydrogen selenide:NADP+ oxidoreductase	seo3[d] + 3 nadph[d] + 7 h[d] <=> 3 nadp[d] + 3 h2o[d] + seln[d]	(Contig46-orf00885) or (Contig46-orf05436) or (Contig46-orf03588) or (Contig46-orf04829)	Contig46-orf00885 Contig46-orf05436 Contig46-orf03588 Contig46-orf04829		Selenocompound metabolism	1	-1000	1000	0		1.8.1.9	Bing		R03596
DS0577	selenite:reduced acceptor oxidoreductase	slnt[d] + mql8[d] -> seo3[d] + h2o[d] + mqn8[d]	(Contig46-orf03997)	Contig46-orf03997		Selenocompound metabolism	0	0	1000	0		1.97.1.9	Bing		R07229
DS0578	homocysteine S methyltransferase	amet[d] + hcys-L[d] -> ahcys[d] + met-L[d] + h[d]	(Contig46-orf04316)	Contig46-orf04316		Selenocompound metabolism	0	0	1000	0		2.1.1.12	iNJ661v		R00649
DS0579	5-methyltetrahydropteroyltri-L-glutamate:L-selenohomocysteine Se-methyltransferase	sehcys[d] + 5mthtglu[d] -> semet[d] + thtglu[d]	(Contig46-orf02529) or (Contig46-orf04393) or (Contig46-orf03028)	Contig46-orf02529 Contig46-orf04393 Contig46-orf03028		Selenocompound metabolism	0	0	1000	0		2.1.1.13 2.1.1.14	Bing		R09365
DS0580	selenocysteine lyase	dtt[d] + selcys[d] -> ala-L[d] + dttox[d] + h[d] + seln[d]	(Contig46-orf02608)	Contig46-orf02608		Selenocompound metabolism	0	0	1000	0		4.4.1.16	iNJ661v		R03599
DS0581	Selenomethionine:tRNAMet ligase (AMP-forming)	atp[d] + semet[d] + trnam[d] -> amp[d] + ppi[d] + semtrna[d]	(Contig46-orf03569)	Contig46-orf03569		Selenocompound metabolism	0	0	1000	0		6.1.1.10	Bing		R04773
DS0582	glutamate racemase	glu-D[d] <=> glu-L[d]	(Contig46-orf01623)	Contig46-orf01623		D-glutamine and D-glutamate metabolism	1	-1000	1000	0		5.1.1.3	ATCC13032&iNJ661v		R00260
DS0583	UDP N acetylmuramoyl L alanine synthetase	ala-L[d] + atp[d] + uamr[d] -> adp[d] + h[d] + pi[d] + uama[d]	(Contig46-orf02077)	Contig46-orf02077		D-glutamine and D-glutamate metabolism	0	0	1000	0		6.3.2.8	ATCC13032&iNJ661v		R03193
DS0584	UDP-N-acetylmuramoyl-L-alanyl-D-glutamate synthetase	atp[d] + glu-D[d] + uama[d] -> adp[d] + h[d] + pi[d] + uamag[d]	(Contig46-orf02071)	Contig46-orf02071		D-glutamine and D-glutamate metabolism	0	0	1000	0		6.3.2.9	ATCC13032&iNJ661v		R02783
DS0585	UDP-N-glycolylmuramoyl-L-alanyl-D-glutamate synthetase	atp[d] + glu-D[d] + ugma[d] -> adp[d] + h[d] + pi[d] + ugmag[d]	(Contig46-orf02071)	Contig46-orf02071		D-glutamine and D-glutamate metabolism	0	0	1000	0		6.3.2.9	ATCC13032&iNJ661v		R02783
DS0586	alanine racemase	ala-L[d] <=> ala-D[d]	(Contig46-orf01327) or (Contig46-orf03112)	Contig46-orf01327 Contig46-orf03112		D-alanine metabolism	1	-1000	1000	0		5.1.1.1	ATCC13032&iNJ661v		R00401
DS0587	D alanine D alanine ligase reversible	2 ala-D[d] + atp[d] -> adp[d] + alaala[d] + h[d] + pi[d]	(Contig46-orf02968)	Contig46-orf02968		D-alanine metabolism	0	0	1000	0		6.3.2.4	ATCC13032&iNJ661v		R01150
DS0588	isocitrate dehydrogenase NADP	icit[d] + nadp[d] <=> akg[d] + co2[d] + nadph[d] + h[d]	(Contig46-orf03220)	Contig46-orf03220		Glutathione metabolism	1	-1000	1000	0		1.1.1.42	ATCC13032&iNJ661v		R00267
DS0589	glutathione peroxidase	2 gthrd[d] + h2o2[d] -> gthox[d] + 2 h2o[d]	(Contig46-orf01170) or (Contig46-orf05063)	Contig46-orf01170 Contig46-orf05063		Glutathione Metabolism	0	0	1000	0		1.11.1.9	ATCC13032&A3(2)		R00274
DS0590	glutathione oxidoreductase	gthox[d] + 2 h[d] + nadph[d] -> 2 gthrd[d] + nadp[d]	(Contig46-orf02868)	Contig46-orf02868		Glutathione metabolism	0	0	1000	0		1.8.1.7	ATCC13032&iNJ661v		R00115
DS0591	alanyl aminopeptidase cys gly	cgly[d] + h2o[d] -> cys-L[d] + gly[d]	(Contig46-orf01755) or (Contig46-orf03144)	Contig46-orf01755 Contig46-orf03144		Glutathione Metabolism	0	0	1000	0		3.4.11.1 3.4.11.2 3.4.11.23	iNJ661v&A3(2)		R00899
DS0592		uaagmda[d] -> peptido[d] + udcpdp[d]	(Contig46-orf00052)	Contig46-orf00052		Peptidoglycan biosynthesis	0	0	1000	0		2.4.1.129	ATCC13032		R04519
DS0593	UDP N acetylglucosamine N acetylmuramyl pentapeptide pyrophosphoryl undecaprenol N acetylglucosamine transferase	uaAgla[d] + uacgam[d] -> uaaGgla[d] + udp[d]	(Contig46-orf02075)	Contig46-orf02075		Peptidoglycan biosynthesis	0	0	1000	0		2.4.1.227	iNJ661v		R05662
DS0594	UDP N acetylglucosamine N acetylmuramyl pentapeptide pyrophosphoryl undecaprenol N acetylglucosamine transferase	uacgam[d] + uagmda[d] -> uaagmda[d] + udp[d]	(Contig46-orf02075)	Contig46-orf02075		Peptidoglycan biosynthesis	0	0	1000	0		2.4.1.227	ATCC13032&iNJ661v		R05032
DS0595	UDP N acetylglucosamine N acetylmuramyl pentapeptide pyrophosphoryl undecaprenol N acetylglucosamine transferase	uaAgla[d] + uacgam[d] + 3 h[d] -> uaaAgla[d] + udp[d]	(Contig46-orf02075)	Contig46-orf02075		Peptidoglycan biosynthesis	0	0	1000	0		2.4.1.227	iNJ661v		R05662
DS0596	UDP N glycolylglucosamine N acetylmuramyl pentapeptide pyrophosphoryl undecaprenol N acetylglucosamine transferase	uacgam[d] + ugggmda[d] -> udp[d] + ugagmda[d]	(Contig46-orf02075)	Contig46-orf02075		Peptidoglycan biosynthesis	0	0	1000	0		2.4.1.277	iNJ661v		R05032
DS0597	phospho N acetylmuramoyl pentapeptide transferase gamma glutamate	uGgla[d] + udcpp[d] <=> uaGgla[d] + ump[d]	(Contig46-orf02068)	Contig46-orf02068		Peptidoglycan biosynthesis	1	-1000	1000	0		2.7.8.13	iNJ661v		R05629
DS0598	phospho N acetylmuramoyl pentapeptide transferase meso 2 6 diaminopimelate	udcpp[d] + ugmda[d] <=> uagmda[d] + ump[d]	(Contig46-orf02068)	Contig46-orf02068		Peptidoglycan biosynthesis	1	-1000	1000	0		2.7.8.13	ATCC13032&iNJ661v		R05630
DS0599	phospho N glycolylmuramoyl pentapeptide transferase meso 2 6 diaminopimelate	udcpp[d] + uggmda[d] -> ugggmda[d] + ump[d]	(Contig46-orf02068)	Contig46-orf02068		Peptidoglycan biosynthesis	0	0	1000	0		2.7.8.13	ATCC13032&iNJ661v		R05630
DS0600	phospho N acetylmuramoyl pentapeptide transferase alpha glutamate	uAgla[d] + udcpp[d] <=> uaAgla[d] + ump[d]	(Contig46-orf02068)	Contig46-orf02068		Peptidoglycan biosynthesis	1	-1000	1000	0		2.7.8.13	iNJ661v		R05629
DS0601	UDP N acetylglucosamineundecaprenylphosphate N acetylglucosamine 1 phosphate transferase	uacgam[d] + udcpp[d] -> ump[d] + unaga[d]	(Contig46-orf03078)	Contig46-orf03078		Peptidoglycan biosynthesis	0	0	1000	0		2.7.8.33	iNJ661v		R08856
DS0602	undecaprenyl diphosphatase	h2o[d] + udcpdp[d] -> 2 h[d] + pi[d] + udcpp[d]	(Contig46-orf02539)	Contig46-orf02539		Peptidoglycan biosynthesis	0	0	1000	0		3.6.1.27	ATCC13032&iNJ661v		R05627
DS0603	UDP N acetylmuramoyl L alanyl D glutamyl L lysyl D alanyl D alanine synthetase gamma glutamate	alaala[d] + atp[d] + uGgl[d] -> adp[d] + pi[d] + uGgla[d] + h[d]	(Contig46-orf02066)	Contig46-orf02066		Peptidoglycan biosynthesis	0	0	1000	0		6.3.2.10	iNJ661v		R04573
DS0604	UDP N glycolylmuramoyl L alanyl D glutamyl meso 2 6 diaminopimeloyl D alanyl D alanine synthetase	alaala[d] + atp[d] + uggmd[d] -> adp[d] + h[d] + pi[d] + uggmda[d]	(Contig46-orf02066)	Contig46-orf02066		Peptidoglycan biosynthesis	0	0	1000	0		6.3.2.10	iNJ661v		R04573
DS0605	UDP N glycolylmuramoyl L alanyl D glutamyl meso 2 6 diaminopimelate synthetase	26dap-M[d] + atp[d] + ugmag[d] -> adp[d] + pi[d] + uggmd[d] + h[d]	(Contig46-orf02065)	Contig46-orf02065		Peptidoglycan biosynthesis	0	0	1000	0		6.3.2.13	iNJ661v		R02788
DS0606	UDP N acetylmuramoyl L alanyl D glutamate lysine synthetase alpha glutamate	atp[d] + lys-L[d] + uamag[d] -> adp[d] + pi[d] + uAgl[d] + h[d]	(Contig46-orf02066)	Contig46-orf02066		Peptidoglycan biosynthesis	0	0	1000	0		6.3.2.7	iNJ661v		R02786
DS0607	UDP N acetylmuramoyl L alanyl D glutamyl L lysyl D alanyl D alanine synthetase alpha glutamate	alaala[d] + atp[d] + uAgl[d] -> adp[d] + pi[d] + uAgla[d] + h[d]	(Contig46-orf02066)	Contig46-orf02066		Peptidoglycan biosynthesis	0	0	1000	0		6.3.2.7 6.3.2.10	iNJ661v		R04573
DS0608	UDP-N-glycolylmuramate:L-alanine ligase (ADP-forming)	ala-L[d] + atp[d] + ugmr[d] -> adp[d] + h[d] + pi[d] + ugma[d]	(Contig46-orf02077)	Contig46-orf02077		Peptidoglycan biosynthesis	0	0	1000	0		6.3.2.8	iNJ661v		R03193
DS0609	aldehyde dehydrogenase phenylacetaldehyde NAD	h2o[d] + nad[d] + pacald[d] -> 3 h[d] + nadh[d] + pac[d]	(Contig46-orf00375) or (Contig46-orf00410) or (Contig46-orf00976) or (Contig46-orf01553) or (Contig46-orf00621) or (Contig46-orf04002) or (Contig46-orf02254) or (Contig46-orf03836) or (Contig46-orf04733) or (Contig46-orf05328)	Contig46-orf00375 Contig46-orf00410 Contig46-orf00976 Contig46-orf01553 Contig46-orf00621 Contig46-orf04002 Contig46-orf02254 Contig46-orf03836 Contig46-orf04733 Contig46-orf05328		Peptidoglycan biosynthesis	0	0	1000	0		1.2.1.5 1.2.1.39	iNJ661v&A3(2)		R02536
DS0610	Phenethylamine oxidase	h2o[d] + o2[d] + peamn[d] -> h2o2[d] + nh3[d] + pacald[d]	(Contig46-orf03375) or (Contig46-orf04015)	Contig46-orf03375 Contig46-orf04015		Peptidoglycan biosynthesis	0	0	1000	0		1.4.3.4 1.4.3.21	iNJ661v		R02613
DS0611	1 deoxy D xylulose 5 phosphate synthase	g3p[d] + h[d] + pyr[d] -> co2[d] + dxyl5p[d]	(Contig46-orf02777)	Contig46-orf02777		Thiamine metabolism	0	0	1000	0		2.2.1.7	ATCC13032&iNJ661v		R05636
DS0612	thiamine phosphate diphosphorylase	2mahmp[d] + 4mpetz[d] + h[d] -> ppi[d] + thmmp[d]	(Contig46-orf04470)	Contig46-orf04470		Thiamine metabolism	0	0	1000	0		2.5.1.3	iNJ661v&A3(2)		R03223
DS0613	hydroxymethylpyrimidine kinase ATP	4ahmmp[d] + atp[d] -> 4ampm[d] + adp[d] + h[d]	(Contig46-orf02323)	Contig46-orf02323		Thiamine metabolism	0	0	1000	0		2.7.1.49	iNJ661v&A3(2)		R03471
DS0614	hydroxymethylpyrimidine kinase CTP	4ahmmp[d] + ctp[d] -> 4ampm[d] + cdp[d] + h[d]	(Contig46-orf02323)	Contig46-orf02323		Thiamine metabolism	0	0	1000	0		2.7.1.49	iNJ661v
DS0615	hydroxymethylpyrimidine kinase UTP	4ahmmp[d] + utp[d] -> 4ampm[d] + udp[d] + h[d]	(Contig46-orf02323)	Contig46-orf02323		Thiamine metabolism	0	0	1000	0		2.7.1.49	iNJ661v
DS0616	hydroxymethylpyrimidine kinase GTP	4ahmmp[d] + gtp[d] -> 4ampm[d] + gdp[d] + h[d]	(Contig46-orf02323)	Contig46-orf02323		Thiamine metabolism	0	0	1000	0		2.7.1.49	iNJ661v
DS0617	ATP:4-methyl-5-(2-hydroxyethyl)-thiazole 2-phosphotransferase	4mhetz[d] + atp[d] -> adp[d] + 4mpetz[d] + h[d]	(Contig46-orf04961)	Contig46-orf04961		Thiamine metabolism	0	0	1000	0		2.7.1.50	Bing		R04448
DS0618	thiamine phosphate kinase	atp[d] + thmmp[d] + h[d] -> adp[d] + thmpp[d]	(Contig46-orf02964)	Contig46-orf02964		Thiamine metabolism	0	0	1000	0		2.7.4.16	iNJ661v&A3(2)		R00617
DS0619	phosphomethylpyrimidine kinase	4ampm[d] + atp[d] + h[d] -> 2mahmp[d] + adp[d]	(Contig46-orf02323)	Contig46-orf02323		Thiamine metabolism	0	0	1000	0		2.7.4.7	iNJ661v&A3(2)		R04509
DS0620	thiaminase	h2o[d] + thm[d] -> 4ahmmp[d] + 4mhetz[d] + 2 h[d]	(Contig46-orf00233)	Contig46-orf00233		Thiamine metabolism	0	0	1000	0		3.5.99.2	iNJ661v		R02133
DS0621	nucleoside triphosphate phosphohydrolase	thmpp[d] + h2o[d] -> thmmp[d] + pi[d] + 2 h[d]	(Contig46-orf01627)	Contig46-orf01627		Thiamine metabolism	0	0	1000	0		3.6.1.15	A3(2)		R00615
DS0622	thiamin monophosphate phosphohydrolase	thmmp[d] + h2o[d] -> thm[d] + pi[d]				Thiamine metabolism	0	0	1000	0		3.1.3.-	Bing		R02135
DS0623	5 amino 6 5 phosphoribosylamino uracil reductase	5apru[d] + 2 h[d] + nadph[d] -> 5aprbu[d] + nadp[d]	(Contig46-orf02764)	Contig46-orf02764		Riboflavin metabolism	0	0	1000	0		1.1.1.193	iNJ661v		R03458
DS0624		fmnh2[d] + o2[d] -> dmbzid[d] + e4p[d] + dlur[d]	(Contig46-orf00330)	Contig46-orf00330		Riboflavin metabolism	0	0	1000	0		1.13.11.79	Bing		R09083
DS0625	riboflavin synthase	4r5au[d] + db4p[d] -> dmlz[d] + 2 h2o[d] + pi[d]	(Contig46-orf02653) or (Contig46-orf02649)	Contig46-orf02653 Contig46-orf02649		Riboflavin metabolism	0	0	1000	0		2.5.1.78	ATCC13032&iNJ661v		R04457
DS0626	riboflavin synthase	2 dmlz[d] -> 4r5au[d] + ribflv[d]	(Contig46-orf02653) or (Contig46-orf02649)	Contig46-orf02653 Contig46-orf02649		Riboflavin metabolism	0	0	1000	0		2.5.1.9	ATCC13032&iNJ661v		R00066
DS0627	riboflavin kinase	atp[d] + ribflv[d] -> adp[d] + fmn[d] + h[d]	(Contig46-orf02836)	Contig46-orf02836		Riboflavin metabolism	0	0	1000	0		2.7.1.26	ATCC13032&iNJ661v		R00549
DS0628	FMN adenylyltransferase	atp[d] + fmn[d] -> fad[d] + ppi[d]	(Contig46-orf02836)	Contig46-orf02836		Riboflavin metabolism	0	0	1000	0		2.7.7.2	ATCC13032&iNJ661v		R00161
DS0629	GTP cyclohydrolase II 25drapp	gtp[d] + 3 h2o[d] -> 25drapp[d] + for[d] + 3 h[d] + ppi[d]	(Contig46-orf02650)	Contig46-orf02650		Riboflavin metabolism	0	0	1000	0		3.5.4.25	ATCC13032&iNJ661v		R00425
DS0630	diaminohydroxyphosphoribosylaminopryrimidine deaminase 25drapp	25drapp[d] + h2o[d] + h[d] -> 5apru[d] + nh3[d]	(Contig46-orf02655)	Contig46-orf02655		Riboflavin metabolism	0	0	1000	0		3.5.4.26	ATCC13032&iNJ661v		R03459
DS0631	3 4 Dihydroxy 2 butanone 4 phosphate synthase	ru5p-D[d] -> db4p[d] + for[d] + h[d]	(Contig46-orf02650)	Contig46-orf02650		Riboflavin metabolism	0	0	1000	0		4.1.99.12	ATCC13032&iNJ661v		R07281
DS0632		5aprbu[d] + h2o[d] -> 4r5au[d] + pi[d]				Riboflavin metabolism	0	0	1000	0		3.1.3.-	Bing		R07280
DS0633	pyridoxine 5 phosphate oxidase	o2[d] + pdx5p[d] -> h2o2[d] + pydx5p[d]	(Contig46-orf01298) or (Contig46-orf01404) or (Contig46-orf04773)	Contig46-orf01298 Contig46-orf01404 Contig46-orf04773		Vitamin B6 metabolism	0	0	1000	0		1.4.3.5	iNJ661v		R00278
DS0634	pyridoxamine 5 phosphate oxidase	h2o[d] + o2[d] + pyam5p[d] -> h2o2[d] + nh3[d] + pydx5p[d]	(Contig46-orf01298) or (Contig46-orf01404) or (Contig46-orf04773)	Contig46-orf01298 Contig46-orf01404 Contig46-orf04773		Vitamin B6 metabolism	0	0	1000	0		1.4.3.5	iNJ661v		R00277
DS0635	pyridoxine oxidase	o2[d] + pydxn[d] <=> h2o2[d] + pydx[d]	(Contig46-orf01298) or (Contig46-orf01404) or (Contig46-orf04773)	Contig46-orf01298 Contig46-orf01404 Contig46-orf04773		Vitamin B6 metabolism	1	-1000	1000	0		1.1.3.12 1.4.3.5	iNJ661v		R01711
DS0636	Erythrose 4 phosphate dehydrogenase	e4p[d] + h2o[d] + nad[d] -> 4per[d] + 3 h[d] + nadh[d]	(Contig46-orf02637)	Contig46-orf02637		Vitamin B6 metabolism	0	0	1000	0		1.2.1.72	iNJ661v		R01825
DS0637	Pyridoxamine:oxygen oxidoreductase (deaminating)	pydam[d] + h2o[d] + o2[d] -> pydx[d] + nh3[d] + h2o2[d]	(Contig46-orf01298) or (Contig46-orf01404) or (Contig46-orf04773)	Contig46-orf01298 Contig46-orf01404 Contig46-orf04773		Vitamin B6 metabolism	0	0	1000	0		1.4.3.5	Bing		R01710
DS0638	O Phospho 4 hydroxy L threonine2 oxoglutarate aminotransferase	glu-L[d] + ohpb[d] <=> akg[d] + phthr[d]	(Contig46-orf01296)	Contig46-orf01296		Vitamin B6 metabolism	1	-1000	1000	0		2.6.1.52	iNJ661v		R05085
DS0639	4 Hydroxy L threonine synthase	h2o[d] + phthr[d] -> 4hthr[d] + pi[d]	(Contig46-orf03093)	Contig46-orf03093		Vitamin B6 metabolism	0	0	1000	0		4.2.3.1	iNJ661v		R05086
DS0640	NAD transhydrogenase	nad[d] + nadph[d] -> nadh[d] + nadp[d]	(Contig46-orf00063 and Contig46-orf00067)	Contig46-orf00063 Contig46-orf00067		Nicotinate and nicotinamide metabolism	0	0	1000	0		1.6.1.1 1.6.1.2 1.6.1.3	iNJ661v		R00112
DS0641	N-Ribosylnicotinamide:orthophosphate ribosyltransferase	ncam[d] + r1p[d] + h[d] <=> pi[d] + rsncam[d]	(Contig46-orf01438)	Contig46-orf01438		Nicotinate and nicotinamide metabolism	1	-1000	1000	0		2.4.2.1	Bing		R02294
DS0642	Nicotinate phosphoribosyltransferase	nac[d] + prpp[d] + h[d] -> nicrnt[d] + ppi[d]	(Contig46-orf01617)	Contig46-orf01617		Nicotinate and nicotinamide metabolism	0	0	1000	0		2.4.2.11	ATCC13032&A3(2)		R01724
DS0643	nicotinate nucleotide diphosphorylase carboxylating	2 h[d] + prpp[d] + quln[d] -> co2[d] + nicrnt[d] + ppi[d]	(Contig46-orf02130)	Contig46-orf02130		Nicotinate and nicotinamide metabolism	0	0	1000	0		2.4.2.19	ATCC13032&iNJ661v		R03348
DS0644	quinolinate synthase	dhap[d] + iasp[d] -> 2 h2o[d] + pi[d] + quln[d] + h[d]	(Contig46-orf02128)	Contig46-orf02128		Nicotinate and nicotinamide metabolism	0	0	1000	0		2.5.1.72	iNJ661v		R04292
DS0645	NAD kinase	atp[d] + nad[d] -> adp[d] + h[d] + nadp[d]	(Contig46-orf02343)	Contig46-orf02343		Nicotinate and nicotinamide metabolism	0	0	1000	0		2.7.1.23	ATCC13032&iNJ661v		R00104
DS0646	nicotinate nucleotide adenylyltransferase	atp[d] + nicrnt[d] <=> dnad[d] + ppi[d]	(Contig46-orf01816)	Contig46-orf01816		Nicotinate and nicotinamide metabolism	1	-1000	1000	0		2.7.7.1 2.7.7.18	ATCC13032&iNJ661v		R03005
DS0647	ATP:nicotinamide-nucleotide adenylyltransferase	atp[d] + nmn[d] + h[d] <=> ppi[d] + nad[d]	(Contig46-orf01816)	Contig46-orf01816		Nicotinate and nicotinamide metabolism	1	-1000	1000	0		2.7.7.1 2.7.7.18	Bing		R00137
DS0648	nicotinamide ribonucleotide phosphohydrolase	nmn[d] + h2o[d] -> rsncam[d] + pi[d]	(Contig46-orf00538)	Contig46-orf00538		Nicotinate and nicotinamide metabolism	0	0	1000	0		3.1.3.5 3.1.3.-	Bing		R02323
DS0649	N-ribosylnicotinamide ribohydrolase	rsncam[d] + h2o[d] -> rib-D[d] + ncam[d] + h[d]	(Contig46-orf02550)	Contig46-orf02550		Nicotinate and nicotinamide metabolism	0	0	1000	0		3.2.2.1	Bing		R01273
DS0650	nad+ phosphohydrolase	h2o[d] + nad[d] -> nmn[d] + amp[d] + 3 h[d]	(Contig46-orf01536)	Contig46-orf01536		Nicotinate and nicotinamide metabolism	0	0	1000	0		3.6.1.9 3.6.1.22	ATCC13032		R00103
DS0651	deamido-nad+:ammonia ligase (amp-forming)	nh3[d] + atp[d] + dnad[d] -> amp[d] + ppi[d] + nad[d] + 2 h[d]	(Contig46-orf01591) or (Contig46-orf04884)	Contig46-orf01591 Contig46-orf04884		Nicotinate and nicotinamide metabolism	0	0	1000	0		6.3.1.5 6.3.5.1	ATCC13032		R00189
DS0652	Deamido-nad+:L-glutamine amido-ligase (amp-forming)	atp[d] + dnad[d] + gln-L[d] + h2o[d] -> amp[d] + ppi[d] + nad[d] + glu-L[d] + 2 h[d]	(Contig46-orf01591) or (Contig46-orf04884)	Contig46-orf01591 Contig46-orf04884		Nicotinate and nicotinamide metabolism	0	0	1000	0		6.3.5.1	ATCC13032		R00257
DS0653	L-aspartate:oxygen oxidoreductase	asp-L[d] + nad[d] -> iasp[d] + nadh[d] + 2 h[d]				Nicotinate and nicotinamide metabolism	0	0	1000	0		1.4.1.21	Bing		R07410
DS0654	(R)-Pantoate:NADP+ 2-oxidoreductase	2dhp[d] + nadph[d] + 2 h[d] -> pant-R[d] + nadp[d]	(Contig46-orf05356)	Contig46-orf05356		Pantothenate and CoA biosynthesis	0	0	1000	0		1.1.1.169	Bing		R02472
DS0655	2,3-Dihydroxy-3-methylbutanoate:nadp+ oxidoreductase (isomerizing)	alac[d] + nadph[d] + 2 h[d] <=> 23dhmb[d] + nadp[d]	(Contig46-orf03003)	Contig46-orf03003		Pantothenate and CoA biosynthesis	1	-1000	1000	0		1.1.1.86	ATCC13032		R03051
DS0656	3 methyl 2 oxobutanoate hydroxymethyltransferase	3mob[d] + h2o[d] + mlthf[d] -> 2dhp[d] + thf[d]	(Contig46-orf01951)	Contig46-orf01951		Pantothenate and CoA biosynthesis	0	0	1000	0		2.1.2.11	ATCC13032&iNJ661v		R01226
DS0657	pyruvate:pyruvate acetaldehydetransferase (decarboxylating)	2 pyr[d] + h[d] -> alac[d] + co2[d]	(Contig46-orf03006)	Contig46-orf03006		Pantothenate and CoA biosynthesis	0	0	1000	0		2.2.1.6	ATCC13032		R00006
DS0658	dephospho CoA kinase	atp[d] + dpcoa[d] -> adp[d] + coa[d] + h[d]	(Contig46-orf02289)	Contig46-orf02289		Pantothenate and CoA biosynthesis	0	0	1000	0		2.7.1.24	ATCC13032&iNJ661v		R00130
DS0659	pantothenate kinase	atp[d] + pnto-R[d] -> 4ppan[d] + adp[d] + h[d]	(Contig46-orf03323)	Contig46-orf03323		Pantothenate and CoA biosynthesis	0	0	1000	0		2.7.1.33	iNJ661v		R03018
DS0660	ATP:pantothenate 4'-phosphotransferase	ptcys[d] + atp[d] -> adp[d] + 4ppcys[d] + h[d]	(Contig46-orf03323) or (Contig46-orf00914)	Contig46-orf03323 Contig46-orf00914		Pantothenate and CoA biosynthesis	0	0	1000	0		2.7.1.33	Bing		R04391
DS0661	ATP:pantothenate 4'-phosphotransferase	atp[d] + ptth[d] -> adp[d] + pan4p[d] + h[d]	(Contig46-orf03323) or (Contig46-orf00914)	Contig46-orf03323 Contig46-orf00914		Pantothenate and CoA biosynthesis	0	0	1000	0		2.7.1.33 2.7.1.34	Bing		R02971
DS0662	pantetheine phosphate adenylyltransferase	atp[d] + pan4p[d] -> dpcoa[d] + ppi[d]	(Contig46-orf02954)	Contig46-orf02954		Pantothenate and CoA biosynthesis	0	0	1000	0		2.7.7.3	ATCC13032&iNJ661v		R03035
DS0663	acyl carrier protein synthase	apoACP[d] + coa[d] -> acp[d] + h[d] + pap[d]	(Contig46-orf01650)	Contig46-orf01650		Pantothenate and CoA biosynthesis	0	0	1000	0		2.7.8.7 2.7.8._	iNJ661v		R01625
DS0664	[Acyl-carrier-protein] 4'-pantetheine-phosphohydrolase	acp[d] + h2o[d] -> apoACP[d] + pan4p[d] + 2 h[d]	Unknown	Unknown		Pantothenate and CoA biosynthesis	0	0	1000	0		3.1.4.14	Bing		R01623
DS0665	pantothenoylcysteine decarboxylase	h[d] + ptcys[d] -> co2[d] + ptth[d]	(Contig46-orf03323)	Contig46-orf03323		Pantothenate and CoA biosynthesis	0	0	1000	0		4.1.1.30	iNJ661v		R02972
DS0666	phosphopantothenoylcysteine decarboxylase	4ppcys[d] + h[d] -> co2[d] + pan4p[d]	(Contig46-orf02667)	Contig46-orf02667		Pantothenate and CoA biosynthesis	0	0	1000	0		4.1.1.36	ATCC13032&iNJ661v		R03269
DS0667	dihydroxy acid dehydratase 2 3 dihydroxy 3 methylbutanoate	23dhmb[d] -> 3mob[d] + h2o[d]	(Contig46-orf03012) or (Contig46-orf03198)	Contig46-orf03012 Contig46-orf03198		Pantothenate and CoA biosynthesis	0	0	1000	0		4.2.1.9	ATCC13032&iNJ661v		R01209
DS0668	pantothenate synthase	ala-B[d] + atp[d] + pant-R[d] -> amp[d] + 2 h[d] + pnto-R[d] + ppi[d]	(Contig46-orf00911)	Contig46-orf00911		Pantothenate and CoA biosynthesis	0	0	1000	0		6.3.2.1	ATCC13032&iNJ661v		R02473
DS0669	phosphopantothenate cysteine ligase	4ppan[d] + atp[d] + cys-L[d] -> 4ppcys[d] + amp[d] + ppi[d] + 2 h[d]	(Contig46-orf02667)	Contig46-orf02667		Pantothenate and CoA biosynthesis	0	0	1000	0		6.3.2.5	iNJ661v		R04230
DS0670	phosphopantothenate cysteine ligase	4ppan[d] + ctp[d] + cys-L[d] -> 4ppcys[d] + cmp[d] + 2 h[d] + ppi[d]	(Contig46-orf02667)	Contig46-orf02667		Pantothenate and CoA biosynthesis	0	0	1000	0		6.3.2.5	ATCC13032&iNJ661v		R04231
DS0671	biotin synthase	s[d] + dtbt[d] + 2 amet[d] -> btn[d] + 2 dad-5[d] + 2 met-L[d]	(Contig46-orf00725)	Contig46-orf00725		Biotin metabolism	0	0	1000	0		2.8.1.6	A3(2)		R01078
DS0672	acyl-[acyl-carrier protein],reduced-flavodoxin:oxygen oxidoreductase (pimeloyl-[acyl-carrier protein] forming)	tdacp[d] + 2 flavrd[d] + 3 o2[d] -> pmacp[d] + 2 flavox[d] + hptald[d] + 3 h2o[d]	(Contig46-orf04172)	Contig46-orf04172		Biotin metabolism	0	0	1000	0		1.14.15.12	Bing&KEGG		R10123
DS0673	acyl-[acyl-carrier protein],reduced-flavodoxin:oxygen oxidoreductase (pimeloyl-[acyl-carrier protein] forming)	palmacp[d] + 2 flavrd[d] + 3 o2[d] -> pmacp[d] + 2 flavox[d] + nnald[d] + 3 h2o[d]	(Contig46-orf04172)	Contig46-orf04172		Biotin metabolism	0	0	1000	0		1.14.15.12	Bing&KEGG		R10123
DS0674	acyl-[acyl-carrier protein],reduced-flavodoxin:oxygen oxidoreductase (pimeloyl-[acyl-carrier protein] forming)	ocdacp[d] + 2 flavrd[d] + 3 o2[d] -> pmacp[d] + 2 flavox[d] + c11ald[d] + 3 h2o[d]	(Contig46-orf04172)	Contig46-orf04172		Biotin metabolism	0	0	1000	0		1.14.15.12	Bing&KEGG		R10123
DS0675	acyl-[acyl-carrier protein],reduced-flavodoxin:oxygen oxidoreductase (pimeloyl-[acyl-carrier protein] forming)	arachACP[d] + 2 flavrd[d] + 3 o2[d] -> pmacp[d] + 2 flavox[d] + c13ald[d] + 3 h2o[d]	(Contig46-orf04172)	Contig46-orf04172		Biotin metabolism	0	0	1000	0		1.14.15.12	Bing&KEGG		R10123
DS0676	acyl-[acyl-carrier protein],reduced-flavodoxin:oxygen oxidoreductase (pimeloyl-[acyl-carrier protein] forming)	ttcacp[d] + 2 flavrd[d] + 3 o2[d] -> pmacp[d] + 2 flavox[d] + c17ald[d] + 3 h2o[d]	(Contig46-orf04172)	Contig46-orf04172		Biotin metabolism	0	0	1000	0		1.14.15.12	Bing&KEGG		R10123
DS0677	acyl-[acyl-carrier protein],reduced-flavodoxin:oxygen oxidoreductase (pimeloyl-[acyl-carrier protein] forming)	otcacp[d] + 2 flavrd[d] + 3 o2[d] -> pmacp[d] + 2 flavox[d] + c21ald[d] + 3 h2o[d]	(Contig46-orf04172)	Contig46-orf04172		Biotin metabolism	0	0	1000	0		1.14.15.12	Bing&KEGG		R10123
DS0678	8 amino 7 oxononanoate synthase	ala-L[d] + h[d] + pmcoa[d] -> 8aonn[d] + co2[d] + coa[d]	(Contig46-orf01377) or (Contig46-orf00721)	Contig46-orf01377 Contig46-orf00721		Biotin metabolism	0	0	1000	0		2.3.1.47	iNJ661v&A3(2)		R03210
DS0679	pimeloyl-[acyl-carrier protein]:L-alanine C-pimeloyltransferase (decarboxylating)	pmacp[d] + ala-L[d] -> acp[d] + co2[d] + 8aonn[d]	(Contig46-orf00721)	Contig46-orf00721		Biotin metabolism	0	0	1000	0		2.3.1.47	Bing&KEGG		R10124
DS0680	adenosylmethionine 8 amino 7 oxononanoate transaminase	8aonn[d] + amet[d] + h[d] <=> amob[d] + dann[d]	(Contig46-orf00723)	Contig46-orf00723		Biotin metabolism	1	-1000	1000	0		2.6.1.62	iNJ661v&A3(2)		R03231
DS0681		bccp[d] + 2 h2o[d] -> bct[d] + 2 ppt[d]	(Contig46-orf01560) or (Contig46-orf02765) or (Contig46-orf04308)	Contig46-orf01560 Contig46-orf02765 Contig46-orf04308		Biotin metabolism	0	0	1000	0		3.4.-.-	Bing		R04869
DS0682	biotin acetyl CoA carboxylase ligase	atp[d] + btn[d] -> btamp[d] + ppi[d]	(Contig46-orf01457)	Contig46-orf01457		Biotin metabolism	0	0	1000	0		6.2.1.11 6.3.4.9 6.3.4.10 6.3.4.11	iNJ661v&A3(2)		R01074
DS0683	dethiobiotin synthase	atp[d] + co2[d] + dann[d] -> adp[d] + dtbt[d] + pi[d] + 3 h[d]	(Contig46-orf00720)	Contig46-orf00720		Biotin metabolism	0	0	1000	0		6.3.3.3	iNJ661v		R03182
DS0684	biotin-[acetyl-CoA carboxylase] synthetase	btamp[d] + acarb[d] -> amp[d] + bccp[d] + h[d]	(Contig46-orf01457)	Contig46-orf01457		Biotin metabolism	0	0	1000	0		6.3.4.9 6.3.4.10 6.3.4.11 6.3.4.15	A3(2)		R05145
DS0685	biotin synthase ala L producing	cys-L[d] + dtbt[d] <=> ala-L[d] + btn[d] + 2 h[d]	(Contig46-orf00725)	Contig46-orf00725		Biotin metabolism	1	-1000	1000	0		#N/A	iNJ661v
DS0686	Pimeloyl-CoA synthesis	4 accoa[d] + h2o[d] -> co2[d] + 3 coa[d] + h[d] + pmcoa[d]				Biotin metabolism	0	0	1000	0		#N/A	iNJ661v
DS0687	S-Adenosyl-4-methylthio-2-oxobutanoate conversion	2 amob[d] + 2 nh3[d] -> 2 amet[d] + o2[d] + 2 h[d]				Biotin metabolism	0	0	1000	0		#N/A	iNJ661v
DS0688	dihydropteroate synthase	4abz[d] + 2ahhmd[d] -> dhpt[d] + ppi[d] + h[d]	(Contig46-orf00899) or (Contig46-orf03149)	Contig46-orf00899 Contig46-orf03149		Folate biosynthesis	0	0	1000	0		2.5.1.15	ATCC13032&iNJ661v		R03067
DS0689	4 amino 4 deoxychorismate synthase	chor[d] + gln-L[d] <=> 4adcho[d] + glu-L[d]	(Contig46-orf00048 and Contig46-orf02988) or (Contig46-orf03572 and Contig46-orf02988)	Contig46-orf00048 Contig46-orf02988 Contig46-orf03572		Folate biosynthesis	1	-1000	1000	0		2.6.1.85	ATCC13032&iNJ661v		R01716
DS0690	ATP:2-amino-4-hydroxy-6-hydroxymethyl-7,8-dihydropteridine 6'-pyrophosphotransferase	atp[d] + 2ahhmp[d] -> amp[d] + 2ahhmd[d] + h[d]	(Contig46-orf00904)	Contig46-orf00904		Folate biosynthesis	0	0	1000	0		2.7.6.3	Bing		R03503
DS0691	2-Amino-4-hydroxy-6-(erythro-1,2,3-trihydroxypropyl) dihydropteridine triphosphate phosphohydrolase (alkaline optimum)	ahdt[d] + 3 h2o[d] -> dhnpt[d] + 3 pi[d] + 3 h[d]	(Contig46-orf04534)	Contig46-orf04534		Folate biosynthesis	0	0	1000	0		3.1.3.1	Bing		R04620
DS0692	GTP cyclohydrolase I	gtp[d] + h2o[d] -> ahdt[d] + for[d] + h[d]	(Contig46-orf00897)	Contig46-orf00897		Folate biosynthesis	0	0	1000	0		3.5.4.16	ATCC13032&iNJ661v		R00424
DS0693	Dihydroneopterin monophosphate dephosphorylase	dhpmp[d] + h2o[d] -> dhnpt[d] + pi[d]	(Contig46-orf00155) or (Contig46-orf01532) or (Contig46-orf01539) or (Contig46-orf03659)	Contig46-orf00155 Contig46-orf01532 Contig46-orf01539 Contig46-orf03659		Folate biosynthesis	0	0	1000	0		3.6.1.-	iNJ661v&A3(2)		R04621
DS0694	dihydroneopterin aldolase	dhnpt[d] <=> 2ahhmp[d] + gcald[d]	(Contig46-orf00901)	Contig46-orf00901		Folate biosynthesis	1	-1000	1000	0		4.1.2.25	ATCC13032&iNJ661v		R03504
DS0695	4-amino-4-deoxychorismate pyruvate-lyase	4adcho[d] -> 4abz[d] + pyr[d] + h[d]	(Contig46-orf01194) or (Contig46-orf02701)	Contig46-orf01194 Contig46-orf02701		Folate biosynthesis	0	0	1000	0		4.1.3.38	Bing		R05553
DS0696	dihydrofolate synthase	atp[d] + dhpt[d] + glu-L[d] -> adp[d] + dhf[d] + h[d] + pi[d]	(Contig46-orf01775)	Contig46-orf01775		Folate biosynthesis	0	0	1000	0		6.3.2.12 6.3.2.17	ATCC13032&iNJ661v		R02237
DS0697	TetrahydrofolateL glutamate gamma ligase ADP forming	atp[d] + glu-L[d] + thf[d] -> adp[d] + pi[d] + thfglu[d] + h[d]	(Contig46-orf01775) or (Contig46-orf02065)	Contig46-orf01775 Contig46-orf02065		Folate biosynthesis	0	0	1000	0		6.3.2.17	iNJ661v		R04241
DS0698	Tetrahydrofolate:L-glutamate gamma-ligase (adp-forming)	thf[d] + glu-L[d] + atp[d] -> thfglu[d] + adp[d] + pi[d] + h[d]	(Contig46-orf01775)	Contig46-orf01775		Folate biosynthesis	0	0	1000	0		6.3.2.17	ATCC13032		R00942
DS0699	methylenetetrahydrofolate dehydrogenase NAD	mlthf[d] + nad[d] -> methf[d] + nadh[d]	(Contig46-orf01391)	Contig46-orf01391		One carbon pool by folate	0	0	1000	0		1.5.1.15	iNJ661v		R01218
DS0700	5 10 methylenetetrahydrofolate reductase NADH	2 h[d] + mlthf[d] + nadh[d] -> 5mthf[d] + nad[d]	(Contig46-orf02051)	Contig46-orf02051		One carbon pool by folate	0	0	1000	0		1.5.1.20	ATCC13032&iNJ661v		R07168
DS0701	folate reductase	fol[d] + nadph[d] + 2 h[d] <=> dhf[d] + nadp[d]	(Contig46-orf03676) or (Contig46-orf04199)	Contig46-orf03676 Contig46-orf04199		One carbon pool by folate	1	-1000	1000	0		1.5.1.3	iNJ661v		R02236
DS0702	5,6,7,8-tetrahydrofolate:NADP+ oxidoreductase	fol[d] + 2 nadph[d] + 4 h[d] -> thf[d] + 2 nadp[d]	(Contig46-orf03676)	Contig46-orf03676		One carbon pool by folate	0	0	1000	0		1.5.1.3	Bing		R00940
DS0703	5,6,7,8-tetrahydrofolate:NAD+ oxidoreductase	dhf[d] + nadh[d] + 2 h[d] -> thf[d] + nad[d]	(Contig46-orf03676) or (Contig46-orf02412) or (Contig46-orf03211)	Contig46-orf03676 Contig46-orf02412 Contig46-orf03211		One carbon pool by folate	0	0	1000	0		1.5.1.3	Bing		R00936
DS0704	methylenetetrahydrofolate dehydrogenase NADP	mlthf[d] + nadp[d] <=> methf[d] + nadph[d]	(Contig46-orf01391)	Contig46-orf01391		One carbon pool by folate	0	0	1000	0		1.5.1.5	ATCC13032&iNJ661v		R01220
DS0705	Aminomethyltransferase	10fthf[d] -> 5fthf[d]	(Contig46-orf01991)	Contig46-orf01991		One carbon pool by folate	0	0	1000	0		2.1.2.10	A3(2)
DS0706	S-Aminomethyldihydrolipoylprotein:(6S)-tetrahydrofolate aminomethyltransferase (ammonia-forming)	h2o[d] + methf[d] -> 5fthf[d] + 2 h[d]	(Contig46-orf01991)	Contig46-orf01991		One carbon pool by folate	0	0	1000	0		2.1.2.10	Bing		R02300
DS0707	Methionyl tRNA formyltransferase	10fthf[d] + mettrna[d] -> fmettrna[d] + thf[d]	(Contig46-orf02659)	Contig46-orf02659		One carbon pool by folate	0	0	1000	0		2.1.2.9	iNJ661v		R03940
DS0708	methenyltetrahydrofolate cyclohydrolase	h2o[d] + methf[d] <=> 10fthf[d] + 2 h[d]	(Contig46-orf01391)	Contig46-orf01391		One carbon pool by folate	1	-1000	1000	0		3.5.4.9	ATCC13032&iNJ661v		R01655
DS0709	L-threonine-O-3-phosphate carboxy-lyase	h[d] + thr3p[d] -> applp[d] + co2[d]	(Contig46-orf01938)	Contig46-orf01938		Porphyrin and chlorophyll metabolism	0	0	1000	0		4.1.1.81	Bing		R06530
DS0710	Glutamyl tRNA synthetase	atp[d] + glu-L[d] + trnaglu[d] + h[d] -> amp[d] + glutrna[d] + ppi[d]	(Contig46-orf00572) or (Contig46-orf02987)	Contig46-orf00572 Contig46-orf02987		Porphyrin and chlorophyll metabolism	0	0	1000	0		6.1.1.17 6.1.1.24	iNJ661v		R05578
DS0711	precorrin-3B synthase	pre3a[d] + o2[d] + nadh[d] + 3 h[d] -> pre3b[d] + nad[d] + h2o[d]	(Contig46-orf00335)	Contig46-orf00335		Porphyrin and chlorophyll metabolism	0	0	1000	0		1.14.13.83	A3(2)		R05217
DS0712	cob(II)yrinic acid a,c-diamide reductase	co2dam[d] + fmnh2[d] -> co1dam[d] + fmn[d] + 2 h[d] + 3 h[d]	(Contig46-orf00330) or (Contig46-orf01997)	Contig46-orf00330 Contig46-orf01997		Porphyrin and chlorophyll metabolism	0	0	1000	0		1.16.8.1	A3(2)		R05218
DS0713	Protoporphyrinogen oxidase	3 o2[d] + 2 pppg9[d] -> 2 ppp9[d] + 6 h2o[d]	(Contig46-orf02771)	Contig46-orf02771		Porphyrin and chlorophyll metabolism	0	0	1000	0		1.3.3.4	A3(2)		R03222
DS0714	putative oxygen-independent coproporphyrinogen III oxidase	cpppg3[d] + 2 amet[d] -> pppg9[d] + 2 co2[d] + 2 met-L[d] + 2 dad-5[d]	(Contig46-orf01846)	Contig46-orf01846		Porphyrin and chlorophyll metabolism	0	0	1000	0		1.3.99.22	A3(2)		R06895
DS0715	uroporphyrin-III methyltransferase	pre1[d] + amet[d] -> dscl[d] + ahcys[d]	(Contig46-orf02863) or (Contig46-orf04316)	Contig46-orf02863 Contig46-orf04316		Porphyrin and chlorophyll metabolism	0	0	1000	0		2.1.1.107	A3(2)		R07238
DS0716	uroporphyrin-III methyltransferase	uppg3[d] + amet[d] -> ahcys[d] + pre1[d] + h[d]	(Contig46-orf02863) or (Contig46-orf04316)	Contig46-orf02863 Contig46-orf04316		Porphyrin and chlorophyll metabolism	0	0	1000	0		2.1.1.107	A3(2)		R07237
DS0717	cytochrome oxidase assembly factor	hemeo[d] -> hemea[d] + 2 h[d]	(Contig46-orf02624)	Contig46-orf02624		Porphyrin and chlorophyll metabolism	0	0	1000	0		2.5.1.-	A3(2)		R07412
DS0718	cytochrome oxidase assembly factor	heme[d] + frdp[d] + h2o[d] <=> hemeo[d] + ppi[d] + h[d]	(Contig46-orf02624)	Contig46-orf02624		Porphyrin and chlorophyll metabolism	1	-1000	1000	0		2.5.1.-	A3(2)		R07411
DS0719	Nicotinate-nucleotide-dimethylbenzimidazole phosphoribosyltransferase	5prdmbz[d] + h2o[d] -> rdmbzi[d] + pi[d]				Porphyrin and chlorophyll metabolism	0	0	1000	0		3.1.3.73	A3(2)		R04594
DS0720	adenosylcobinamide-phosphate synthase CobD	adocbi[d] + h2o[d] -> adcobhex[d] + appl[d]	(Contig46-orf01934)	Contig46-orf01934		Porphyrin and chlorophyll metabolism	0	0	1000	0		3.5.1.90	A3(2)		R05226
DS0721	sirohydrochlorin ferrochelatase	scl[d] + fe2[d] <=> sheme[d] + 2 h[d]	(Contig46-orf02863)	Contig46-orf02863		Porphyrin and chlorophyll metabolism	1	-1000	1000	0		4.99.1.4	A3(2)		R02864
DS0722	Glutamate-1-semialdehyde 2,1-aminomutase	glu5sa[d] -> 5aop[d]	(Contig46-orf04307 )	Contig46-orf04307		Porphyrin and chlorophyll metabolism	0	0	1000	0		5.4.3.8	A3(2)
DS0723	glutamyl tRNA reductase	glutrna[d] + nadph[d] -> glu1sa[d] + nadp[d] + trnaglu[d]	(Contig46-orf04319)	Contig46-orf04319		Porphyrin and chlorophyll metabolism	0	0	1000	0		1.2.1.70	iNJ661v		R04109
DS0724	precorrin 6A reductase	copre6[d] + h[d] + nadph[d] -> codhpre6[d] + nadp[d]	(Contig46-orf00249) or (Contig46-orf02497)	Contig46-orf00249 Contig46-orf02497		Porphyrin and chlorophyll metabolism	0	0	1000	0		1.3.1.106	iNJ661v		R05812
DS0725	precorrin 2 C20 methyltransferase	amet[d] + dscl[d] -> ahcys[d] + pre3a[d] + h[d]	(Contig46-orf00332)	Contig46-orf00332		Porphyrin and chlorophyll metabolism	0	0	1000	0		2.1.1.130	iNJ661v		R03948
DS0726	precorrin 3B C17 methyltransferase	amet[d] + copre3[d] -> ahcys[d] + copre4[d]	(Contig46-orf00332)	Contig46-orf00332		Porphyrin and chlorophyll metabolism	0	0	1000	0		2.1.1.131	iNJ661v		R05809
DS0727	precorrin 3B C17 methyltransferase	amet[d] + pre3b[d] -> ahcys[d] + 2 h[d] + pre4[d]	(Contig46-orf00332)	Contig46-orf00332		Porphyrin and chlorophyll metabolism	0	0	1000	0		2.1.1.131	iNJ661v&A3(2)		R05180
DS0728	precorrin 6Y C5 15 methyltransferase decarboxylating	2 amet[d] + pre6b[d] -> 2 ahcys[d] + co2[d] + 12 h[d] + pre8[d]	(Contig46-orf00263)	Contig46-orf00263		Porphyrin and chlorophyll metabolism	0	0	1000	0		2.1.1.132	iNJ661v&A3(2)		R05149
DS0729	S-adenosyl-L-methionine:cobalt-factor-II C20-methyltransferase	copre2[d] + amet[d] -> copre3[d] + ahcys[d]	(Contig46-orf00332)	Contig46-orf00332		Porphyrin and chlorophyll metabolism	0	0	1000	0		2.1.1.151	Bing		R05808
DS0730	S-adenosyl-L-methionine:cobalt-precorrin-6B C15-methyltransferase (C12-decarboxylating)	codhpre6[d] + amet[d] -> copre7[d] + ahcys[d] + co2[d] + h[d]	(Contig46-orf00263)	Contig46-orf00263		Porphyrin and chlorophyll metabolism	0	0	1000	0		2.1.1.196	Bing		R07774
DS0731	precorrin 4 C11 methyltransferase	amet[d] + copre4[d] -> ahcys[d] + copre5a[d] + h[d]	(Contig46-orf00265) or (Contig46-orf02497)	Contig46-orf00265 Contig46-orf02497		Porphyrin and chlorophyll metabolism	0	0	1000	0		2.1.1.271	iNJ661v		R05810
DS0732	S-adenosyl-L-methionine:cobalt-precorrin-7 C5-methyltransferase	copre7[d] + amet[d] -> copre8[d] + ahcys[d]	(Contig46-orf00263)	Contig46-orf00263		Porphyrin and chlorophyll metabolism	0	0	1000	0		2.1.1.289	Bing		R07775
DS0733	Nicotinate nucleotide dimethylbenzimidazole phosphoribosyltransferase	dmbzid[d] + nicrnt[d] -> 5prdmbz[d] + 2 h[d] + nac[d]	(Contig46-orf01997)	Contig46-orf01997		Porphyrin and chlorophyll metabolism	0	0	1000	0		2.4.2.21	iNJ661v&A3(2)		R04148
DS0734	Cobinamide adenyltransferase	atp[d] + cbi[d] + h[d] -> adocbi[d] + pppi[d]	(Contig46-orf00260) or (Contig46-orf01232)	Contig46-orf00260 Contig46-orf01232		Porphyrin and chlorophyll metabolism	0	0	1000	0		2.5.1.17	iNJ661v		R07268
DS0735	cob I alamin adenosyltransferase	atp[d] + cbl1[d] -> adocbl[d] + pppi[d]	(Contig46-orf00260)	Contig46-orf00260		Porphyrin and chlorophyll metabolism	0	0	1000	0		2.5.1.17	iNJ661v		R01492
DS0736	cob I yrinic acid a c diamide adenosyltransferase	atp[d] + co1dam[d] + h[d] -> adcobdam[d] + pppi[d]	(Contig46-orf00260)	Contig46-orf00260		Porphyrin and chlorophyll metabolism	0	0	1000	0		2.5.1.17	iNJ661v&A3(2)		R05220
DS0737	hydroxymethylbilane synthase	h2o[d] + 4 ppbng[d] -> hmbil[d] + 4 nh3[d]	(Contig46-orf04317)	Contig46-orf04317		Porphyrin and chlorophyll metabolism	0	0	1000	0		2.5.1.61	iNJ661v&A3(2)		R00084
DS0738	Adenosyl cobinamide kinase	adocbi[d] + atp[d] <=> adocbip[d] + adp[d] + h[d]	(Contig46-orf01997)	Contig46-orf01997		Porphyrin and chlorophyll metabolism	1	-1000	1000	0		2.7.1.156	iNJ661v&A3(2)		R05221
DS0739	Adenosyl cobinamide phosphate guanyltransferase	adocbip[d] + gtp[d] <=> agdpcbi[d] + ppi[d] + h[d]	(Contig46-orf01997) or (Contig46-orf05017)	Contig46-orf01997 Contig46-orf05017		Porphyrin and chlorophyll metabolism	1	-1000	1000	0		2.7.7.62	iNJ661v&A3(2)		R05222
DS0740	Adenosylcobalamin 5 phosphate synthase	agdpcbi[d] + rdmbzi[d] <=> adocbl[d] + gmp[d] + 2 h[d]	(Contig46-orf01995)	Contig46-orf01995		Porphyrin and chlorophyll metabolism	1	-1000	1000	0		2.7.8.26	iNJ661v&A3(2)		R05223
DS0741	uroporphyrinogen decarboxylase uroporphyrinogen I	4 h[d] + uppg1[d] -> 4 co2[d] + cpppg1[d]	(Contig46-orf02773)	Contig46-orf02773		Porphyrin and chlorophyll metabolism	0	0	1000	0		4.1.1.37	iNJ661v		R04972
DS0742	uroporphyrinogen decarboxylase uroporphyrinogen III	4 h[d] + uppg3[d] -> 4 co2[d] + cpppg3[d]	(Contig46-orf02773)	Contig46-orf02773		Porphyrin and chlorophyll metabolism	0	0	1000	0		4.1.1.37	iNJ661v&A3(2)		R03197
DS0743	porphobilinogen synthase	2 5aop[d] -> 2 h2o[d] + h[d] + ppbng[d]	(Contig46-orf04314)	Contig46-orf04314		Porphyrin and chlorophyll metabolism	0	0	1000	0		4.2.1.24	iNJ661v&A3(2)		R00036
DS0744	uroporphyrinogen III synthase	hmbil[d] -> h2o[d] + uppg3[d]	(Contig46-orf04732) or (Contig46-orf01262) or (Contig46-orf04316)	Contig46-orf04732 Contig46-orf01262 Contig46-orf04316		Porphyrin and chlorophyll metabolism	0	0	1000	0		4.2.1.75	iNJ661v&A3(2)		R03165
DS0745	Ferrochelatase	fe2[d] + ppp9[d] -> 2 h[d] + heme[d]	(Contig46-orf02572)	Contig46-orf02572		Porphyrin and chlorophyll metabolism	0	0	1000	0		4.99.1.1	iNJ661v&A3(2)		R00310
DS0746	glutamate 1 semialdehyde aminotransferase	glu1sa[d] -> 5aop[d]	(Contig46-orf04307)	Contig46-orf04307		Porphyrin and chlorophyll metabolism	0	0	1000	0		5.4.3.8	iNJ661v		R02272
DS0747	precorrin 8X methylmutase	copre8[d] + 2 h[d] -> cobya[d]	(Contig46-orf00333)	Contig46-orf00333		Porphyrin and chlorophyll metabolism	0	0	1000	0		5.4.99.60	iNJ661v		R05814
DS0748	precorrin 8X methylmutase	13 h[d] + pre8[d] <=> hgbyr[d]	(Contig46-orf00333)	Contig46-orf00333		Porphyrin and chlorophyll metabolism	1	-1000	1000	0		5.4.99.61	iNJ661v&A3(2)		R05177
DS0749	adenosylcobinamide phosphate synthase	adcobhex[d] + applp[d] + atp[d] -> adocbip[d] + adp[d] + pi[d] + h[d]	(Contig46-orf01997) or (Contig46-orf01934)	Contig46-orf01997 Contig46-orf01934		Porphyrin and chlorophyll metabolism	0	0	1000	0		6.3.1.10	iNJ661v		R06529
DS0750	adenosylcobyric acid synthase glutamine hydrolysing	adcobdam[d] + 4 atp[d] + 4 gln-L[d] + 4 h2o[d] -> adcobhex[d] + 4 adp[d] + 4 glu-L[d] + 4 h[d] + 4 pi[d]	(Contig46-orf00247) or (Contig46-orf00259) or (Contig46-orf00630)	Contig46-orf00247 Contig46-orf00259 Contig46-orf00630		Porphyrin and chlorophyll metabolism	0	0	1000	0		6.3.5.10	iNJ661v&A3(2)		R05225
DS0751	cobyrinate:L-glutamine amido-ligase (ADP-forming)	cobya[d] + 2 atp[d] + 2 h2o[d] + 2 gln-L[d] -> co2dam[d] + 2 adp[d] + 2 pi[d] + 2 glu-L[d] + 2 h[d]	(Contig46-orf00259)	Contig46-orf00259		Porphyrin and chlorophyll metabolism	0	0	1000	0		6.3.5.11	Bing		R05815
DS0752	Hydrogenobyrinate Hydrogenobyrinate a c diamide	2 atp[d] + 2 gln-L[d] + h2o[d] + hgbyr[d] -> 2 adp[d] + 2 glu-L[d] + h[d] + hgbam[d] + ppi[d]	(Contig46-orf00259)	Contig46-orf00259		Porphyrin and chlorophyll metabolism	0	0	1000	0		6.3.5.9	iNJ661v&A3(2)		R05224
DS0753	cobaltochelatase	atp[d] + cobalt2[d] + h2o[d] + hgbam[d] -> adp[d] + co2dam[d] + h[d] + pi[d]	(Contig46-orf00336)	Contig46-orf00336		Porphyrin and chlorophyll metabolism	0	0	1000	0		6.6.1.2	iNJ661v&A3(2)		R05227
DS0754	precorrin 6Y C5 15 methyltransferase decarboxylating	2 amet[d] + codhpre6[d] -> 2 ahcys[d] + co2[d] + copre8[d] + h[d]	(Contig46-orf00263)	Contig46-orf00263		Porphyrin and chlorophyll metabolism	0	0	1000	0		#N/A	iNJ661v		R05813
DS0755	Spontaneous	hmbil[d] <=> uppg1[d] + h2o[d]	Spontaneous	Spontaneous		Porphyrin and chlorophyll metabolism	1	-1000	1000	0			Bing		R03166
DS0756	adenosylcobinamide phosphate synthase	adcobhex[d] + appl[d] + atp[d] -> adocbi[d] + adp[d] + pi[d] + h[d]	(Contig46-orf01934)	Contig46-orf01934		Porphyrin and chlorophyll metabolism	0	0	1000	0		6.3.1.10	iNJ661v		R07302
DS0757	sirohydrochlorin dehydrogenase NAD	dscl[d] + nad[d] <=> 3 h[d] + nadh[d] + scl[d]	(Contig46-orf02863)	Contig46-orf02863		Porphyrin and chlorophyll metabolism	1	-1000	1000	0		1.3.1.76	iNJ661v&A3(2)		R03947
DS0758	Precorrin 5 Precorrin 6X	amet[d] + h2o[d] + pre5[d] -> ac[d] + ahcys[d] + 2 h[d] + pre6a[d]	(Contig46-orf00338)	Contig46-orf00338		Porphyrin and chlorophyll metabolism	0	0	1000	0		2.1.1.152	iNJ661v&A3(2)		R05219
DS0759	precorrin 6A reductase	2 h[d] + nadph[d] + pre6a[d] <=> nadp[d] + pre6b[d]	(Contig46-orf00249) or (Contig46-orf02497)	Contig46-orf00249 Contig46-orf02497		Porphyrin and chlorophyll metabolism	1	-1000	1000	0		1.3.1.54	iNJ661v&A3(2)		R05150
DS0760	coproporphyrinogen oxidase O2 required	cpppg3[d] + 2 h[d] + o2[d] -> 2 co2[d] + 2 h2o[d] + pppg9[d]	(Contig46-orf01846)	Contig46-orf01846		Porphyrin and chlorophyll metabolism	0	0	1000	0		1.3.3.3	iNJ661v		R03220
DS0761	uroporphyrinogen methyltransferase	2 amet[d] + uppg3[d] -> 2 ahcys[d] + dscl[d] + h[d]	(Contig46-orf02863)	Contig46-orf02863		Porphyrin and chlorophyll metabolism	0	0	1000	0		2.1.1.107	iNJ661v		R03194
DS0762	precorrin 4 C11 methyltransferase	amet[d] + pre4[d] -> ahcys[d] + pre5[d] + h[d]	(Contig46-orf00265) or (Contig46-orf02497)	Contig46-orf00265 Contig46-orf02497		Porphyrin and chlorophyll metabolism	0	0	1000	0		2.1.1.133	iNJ661v&A3(2)		R05181
DS0763	Mg protoporphyrin IX magnesium lyase	atp[d] + h2o[d] + mg2[d] + ppp9[d] -> adp[d] + mppp9[d] + pi[d] + 3 h[d]	(Contig46-orf03844)	Contig46-orf03844		Porphyrin and chlorophyll metabolism	0	0	1000	0		6.6.1.1	iNJ661v		R03877
DS0764	2-succinyl-6-hydroxy-2,4-cyclohexadiene-1-carboxylate synthase	ichor[d] + akg[d] + h[d] -> 2shchc[d] + co2[d]	(Contig46-orf03936)	Contig46-orf03936		Ubiquinone and other terpenoid-quinone biosynthesis	0	0	1000	0		2.2.1.9	A3(2)		R08165
DS0765	1 4 dihydroxy 2 naphthoate octaprenyltransferase	dhna[d] + octdp[d] -> 2dmmq8[d] + co2[d] + ppi[d]	(Contig46-orf03952)	Contig46-orf03952		Ubiquinone and other terpenoid-quinone biosynthesis	0	0	1000	0		2.5.1.74	iNJ661v		R05617
DS0766	2-Octaprenyl-3-methyl-6-methoxy-1,4-benzoquinone ,NADPH2:oxygen oxidoreductase	octmmb[d] + o2[d] + nadph[d] + 2 h[d] -> octmhmb[d] + nadp[d] + h2o[d]	Unknown	Unknown		Ubiquinone and other terpenoid-quinone biosynthesis	0	0	1000	0		1.14.13.-	Bing		R06146
DS0767		octpp[d] + o2[d] + nadph[d] + 2 h[d] -> octch[d] + nadp[d] + h2o[d]	(Contig46-orf01540)	Contig46-orf01540		Ubiquinone and other terpenoid-quinone biosynthesis	0	0	1000	0		1.14.13.-	Bing		R04987
DS0768	NADH dehydrogenase menaquinone 8 0 protons	2 h[d] + mqn8[d] + nadh[d] -> mql8[d] + nad[d]	(Contig46-orf00593 and Contig46-orf00594 and Contig46-orf00592 and Contig46-orf00591 and Contig46-orf00590 and Contig46-orf00587 and Contig46-orf00584 and Contig46-orf00581 and Contig46-orf00580 and Contig46-orf00579 and Contig46-orf00577 and Contig46-orf00576 and Contig46-orf00575) or (Contig46-orf04836) or (Contig46-orf05200)	Contig46-orf00593 Contig46-orf00594 Contig46-orf00592 Contig46-orf00591 Contig46-orf00590 Contig46-orf00587 Contig46-orf00584 Contig46-orf00581 Contig46-orf00580 Contig46-orf00579 Contig46-orf00577 Contig46-orf00576 Contig46-orf00575 Contig46-orf04836 Contig46-orf04836 Contig46-orf05200		Ubiquinone and other terpenoid-quinone biosynthesis	0	0	1000	0		1.6.5.2	ATCC13032&iNJ661v		R02964
DS0769	S adenosylmethione2 demthylmenaquinone methyltransferase menaquinone 8	2dmmq8[d] + amet[d] -> ahcys[d] + mqn8[d] + 3 h[d]	(Contig46-orf02286) or (Contig46-orf03932)	Contig46-orf02286 Contig46-orf03932		Ubiquinone and other terpenoid-quinone biosynthesis	0	0	1000	0		2.1.1.163	iNJ661v&A3(2)		R04993
DS0770	UDP-L-rhamnose:flavonol-3-O-D-glucoside L-rhamnosyltransferase	octmb[d] + amet[d] + h[d] -> octmmb[d] + ahcys[d] + h[d]	(Contig46-orf03932)	Contig46-orf03932		Ubiquinone and other terpenoid-quinone biosynthesis	0	0	1000	0		2.1.1.201	Bing		R04990
DS0771		octmhmb[d] + amet[d] -> ahcys[d] + q8[d] + h[d]	(Contig46-orf03932) or (Contig46-orf00136) or (Contig46-orf03188)	Contig46-orf03932 Contig46-orf00136 Contig46-orf03188		Ubiquinone and other terpenoid-quinone biosynthesis	0	0	1000	0		2.1.1.64	Bing		R05614
DS0772	all-trans-octaprenyl-diphosphate:4-hydroxybenzoate 3-octaprenyltransferase	4hbz[d] + octdp[d] -> ppi[d] + octhb[d] + h[d]	(Contig46-orf02624) or (Contig46-orf03952) or (Contig46-orf04505)	Contig46-orf02624 Contig46-orf03952 Contig46-orf04505		Ubiquinone and other terpenoid-quinone biosynthesis	0	0	1000	0		2.5.1.-	Bing		R05615
DS0773	tyrosine transaminase	akg[d] + tyr-L[d] <=> 34hpp[d] + glu-L[d]	(Contig46-orf00540) or (Contig46-orf02202)	Contig46-orf00540 Contig46-orf02202		Ubiquinone and other terpenoid-quinone biosynthesis	1	-1000	1000	0		2.6.1.1 2.6.1.5 2.6.1.9 2.6.1.57	ATCC13032&iNJ661v		R00734
DS0774	3-octaprenyl-4-hydroxybenzoate carboxy-lyase	octhb[d] + h[d] -> co2[d] + octpp[d]	Unknown	Unknown		Ubiquinone and other terpenoid-quinone biosynthesis	0	0	1000	0		4.1.1.-	Bing		R04986
DS0775	naphthoate synthase	sbzcoa[d] -> coa[d] + dhna[d]	(Contig46-orf03949)	Contig46-orf03949		Ubiquinone and other terpenoid-quinone biosynthesis	0	0	1000	0		4.1.3.36	iNJ661v&A3(2)		R04150
DS0776	chorismate pyruvate-lyase (4-hydroxybenzoate-forming)	chor[d] -> 4hbz[d] + pyr[d]	Unknown	Unknown		Ubiquinone and other terpenoid-quinone biosynthesis	0	0	1000	0		4.1.3.40	Bing		R01302
DS0777	o-succinylbenzoate synthase	shchc[d] -> sucbz[d] + h2o[d]	(Contig46-orf03947)	Contig46-orf03947		Ubiquinone and other terpenoid-quinone biosynthesis	0	0	1000	0		4.2.1.113	A3(2)		R04031
DS0778	Isochorismate Synthase	chor[d] <=> ichor[d]	(Contig46-orf02988)	Contig46-orf02988		Ubiquinone and other terpenoid-quinone biosynthesis	1	-1000	1000	0		5.4.4.2	iNJ661v&A3(2)		R01717
DS0779	o succinylbenzoate CoA ligase	sucbz[d] + coa[d] + atp[d] -> amp[d] + ppi[d] + sbzcoa[d] + h[d]	(Contig46-orf01001) or (Contig46-orf01100) or (Contig46-orf03950)	Contig46-orf01001 Contig46-orf01100 Contig46-orf03950		Ubiquinone and other terpenoid-quinone biosynthesis	0	0	1000	0		6.2.1.26	iNJ661v&A3(2)		R04030
DS0780	trans,trans-Farnesyl-diphosphate:isopentenyl-diphosphate farnesyltranstransferase	frdp[d] + ipdp[d] -> ppi[d] + ggpp[d] + h[d]	(Contig46-orf03920) or (Contig46-orf02049) or (Contig46-orf03931)	Contig46-orf03920 Contig46-orf02049 Contig46-orf03931		Terpenoid backbone biosynthesis	0	0	1000	0		2.5.1.29	Bing		R02061
DS0781	1 deoxy D xylulose reductoisomerase	dxyl5p[d] + 2 h[d] + nadph[d] <=> 2me4p[d] + nadp[d]	(Contig46-orf02877)	Contig46-orf02877		Terpenoid backbone biosynthesis	1	-1000	1000	0		1.1.1.267	ATCC13032&iNJ661v		R05688
DS0782	1 hydroxy 2 methyl 2 E butenyl 4 diphosphate reductase dmpp	h2mb4p[d] + 2 h[d] + nadh[d] -> dmpp[d] + h2o[d] + nad[d]	(Contig46-orf03235)	Contig46-orf03235		Terpenoid backbone biosynthesis	0	0	1000	0		1.17.1.2	iNJ661v		R08210
DS0783	1 hydroxy 2 methyl 2 E butenyl 4 diphosphate reductase ipdp	h2mb4p[d] + 2 h[d] + nadh[d] -> h2o[d] + ipdp[d] + nad[d]	(Contig46-orf03235)	Contig46-orf03235		Terpenoid backbone biosynthesis	0	0	1000	0		1.17.1.2	iNJ661v		R08209
DS0784	2C methyl D erythritol 2 4 cyclodiphosphate dehydratase	2mecdp[d] + 2 h[d] -> h2mb4p[d] + h2o[d]	(Contig46-orf02873)	Contig46-orf02873		Terpenoid backbone biosynthesis	0	0	1000	0		1.17.7.1	ATCC13032&iNJ661v		R08689
DS0785	dimethylallyltranstransferase	dmpp[d] + ipdp[d] <=> grdp[d] + ppi[d] + h[d]	(Contig46-orf02049)	Contig46-orf02049		Terpenoid backbone biosynthesis	1	-1000	1000	0		2.5.1.1	ATCC13032&iNJ661v		R01658
DS0786	geranyltranstransferase	grdp[d] + ipdp[d] <=> frdp[d] + ppi[d] + h[d]	(Contig46-orf03330)	Contig46-orf03330		Terpenoid backbone biosynthesis	1	-1000	1000	0		2.5.1.10	ATCC13032&iNJ661v		R02003
DS0787	Z-farnesyl diphosphate synthase	grdp[d] + ipdp[d] <=> frdp-tb[d] + ppi[d] + h[d]	(Contig46-orf03330)	Contig46-orf03330		Terpenoid backbone biosynthesis	1	-1000	1000	0		2.5.1.68	Bing		R08528
DS0788	decaprenyl synthase	frdp[d] + 7 ipdp[d] -> decdp[d] + 7 ppi[d] + 7 h[d]	(Contig46-orf03920) or (Contig46-orf02049)	Contig46-orf03920 Contig46-orf02049		Terpenoid backbone biosynthesis	0	0	1000	0		2.5.1.29	iNJ661v		R02061
DS0789	(2Z,6E)-farnesyl-diphosphate:isopentenyl-diphosphate farnesylcistransferase (adding 7 isopentenyl units)	frdp-tb[d] + 7 ipdp[d] -> decdp-tb[d] + 7 ppi[d] + 5 h[d]	(Contig46-orf03920) or (Contig46-orf02049)	Contig46-orf03920 Contig46-orf02049		Terpenoid backbone biosynthesis	0	0	1000	0		2.5.1.86	Bing		R09244
DS0790	Undecaprenyl diphosphate synthase	frdp[d] + 8 ipdp[d] -> 8 ppi[d] + udcpdp[d] + 8 h[d]	(Contig46-orf01862)	Contig46-orf01862		Terpenoid backbone biosynthesis	0	0	1000	0		2.5.1.31	ATCC13032&iNJ661v		R06447
DS0791	4 cytidine 5 diphospho 2 C methyl D erythritol kinase	4c2me[d] + atp[d] -> 2p4c2me[d] + adp[d] + h[d]	(Contig46-orf03560)	Contig46-orf03560		Terpenoid backbone biosynthesis	0	0	1000	0		2.7.1.148	ATCC13032&iNJ661v		R05634
DS0792	2 C methyl D erythritol 4 phosphate cytidylyltransferase	2me4p[d] + ctp[d] -> 4c2me[d] + ppi[d]	(Contig46-orf00957)	Contig46-orf00957		Terpenoid backbone biosynthesis	0	0	1000	0		2.7.7.60	ATCC13032&iNJ661v		R05633
DS0793	2 C methyl D erythritol 2 4 cyclodiphosphate synthase	2p4c2me[d] -> 2mecdp[d] + cmp[d]	(Contig46-orf00957)	Contig46-orf00957		Terpenoid backbone biosynthesis	0	0	1000	0		4.6.1.12	ATCC13032&iNJ661v		R05637
DS0794	isopentenyl diphosphate D isomerase	ipdp[d] <=> dmpp[d]	(Contig46-orf01146)	Contig46-orf01146		Terpenoid backbone biosynthesis	1	-1000	1000	0		5.3.3.2	ATCC13032&iNJ661v		R01123
DS0795	(2E,6E)-farnesyl-diphosphate:isopentenyl-diphosphate farnesyltranstransferase (adding 5 isopentenyl units)	frdp[d] + 5 ipdp[d] -> octdp[d] + 5 ppi[d] + 5 h[d]				Terpenoid backbone biosynthesis	0	0	1000	0		2.5.1.90	Bing		R09248
DS0796	ddtdp-6-deoxy-L-mannose:nadp+ 4-oxidoreductase (3,5-epimerizing)	dtdp4d6dg[d] + nadph[d] + 2 h[d] <=> dtdprmn[d] + nadp[d]	(Contig46-orf04561)	Contig46-orf04561		Polyketide sugar unit biosynthesis	1	-1000	1000	0		1.1.1.-	ATCC13032		R08935
DS0797	dTDP 4 dehydrorhamnose reductase	dtdp4d6dm[d] + 2 h[d] + nadph[d] -> dtdprmn[d] + nadp[d]	(Contig46-orf03980)	Contig46-orf03980		Streptomycin biosynthesis	0	0	1000	0		1.1.1.133	ATCC13032&iNJ661v		R02777
DS0798	glucose 1 phosphate thymidylyltransferase	dttp[d] + g1p[d] <=> dtdpglu[d] + ppi[d]	(Contig46-orf03981)	Contig46-orf03981		Streptomycin biosynthesis	1	-1000	1000	0		2.7.7.24	ATCC13032&iNJ661v		R02328
DS0799	myo inositol 3 phosphatase	h2o[d] + mi3p-D[d] -> inost[d] + pi[d]	(Contig46-orf02209 and Contig46-orf02426) or (Contig46-orf02428 and Contig46-orf02426) or (Contig46-orf01038)	Contig46-orf02209 Contig46-orf02426 Contig46-orf02428 Contig46-orf01038		Streptomycin biosynthesis	0	0	1000	0		3.1.3.25	ATCC13032&iNJ661v		R01187
DS0800	dTDPglucose 4 6 dehydratase	dtdpglu[d] -> dtdp4d6dg[d] + h2o[d]	(Contig46-orf03982) or (Contig46-orf04221) or (Contig46-orf04329)	Contig46-orf03982 Contig46-orf04221 Contig46-orf04329		Streptomycin biosynthesis	0	0	1000	0		4.2.1.46	ATCC13032&iNJ661v		R06513
DS0801	dTDP 4 dehydrorhamnose 3 5 epimerase	dtdp4d6dg[d] -> dtdp4d6dm[d]	(Contig46-orf03972)	Contig46-orf03972		Streptomycin biosynthesis	0	0	1000	0		5.1.3.13	ATCC13032&iNJ661v		R06514
DS0802	FMNH2:NADP+ oxidoreductase	fmn[d] + nadph[d] + 2 h[d] -> fmnh2[d] + nadp[d]	(Contig46-orf03339)	Contig46-orf03339		Butirosin and neomycin biosynthesis	0	0	1000	0		1.5.1.38 1.5.1.39 1.5.1.-	Bing		R05706
DS0803	3-oxoadipate enol-lactonase	5odhf2a[d] + h2o[d] -> kadipate[d] + h[d]	(Contig46-orf01770) or (Contig46-orf04820)	Contig46-orf01770 Contig46-orf04820		Benzoate degradation	0	0	1000	0		3.1.1.24	A3(2)		R02991
DS0804	4 carboxymuconolactone decarboxylase	2c25dho[d] + h[d] -> 5odhf2a[d] + co2[d]	(Contig46-orf03840) or (Contig46-orf05009)	Contig46-orf03840 Contig46-orf05009		Benzoate degradation	0	0	1000	0		4.1.1.44	iNJ661v&A3(2)		R03470
DS0805	4-hydroxy-2-oxohexanoate pyruvate-lyase (propanal-forming)	4hohex[d] <=> pyr[d] + ppal[d]	(Contig46-orf01020)	Contig46-orf01020		Xylene degradation	1	-1000	1000	0		4.1.3.43	Bing		R05298
DS0806	4-Hydroxy-2-oxohexanoate hydro-lyase	2hh24d[d] + h2o[d] -> 4hohex[d]	(Contig46-orf01011)	Contig46-orf01011		Xylene degradation	0	0	1000	0		4.2.1.132	Bing		R05864
DS0807	L-Methionine:tRNAMet ligase (AMP-forming)	atp[d] + met-L[d] + trnam[d] -> amp[d] + mettrna[d] + ppi[d]	(Contig46-orf03569)	Contig46-orf03569		Aminoacyl-tRNA biosynthesis	0	0	1000	0		6.1.1.10	Bing		R03659
DS0808	Alanyl tRNA synthetase	ala-L[d] + atp[d] + trnaala[d] -> alatrna[d] + amp[d] + ppi[d]	(Contig46-orf00572) or (Contig46-orf02987)	Contig46-orf00572 Contig46-orf02987		Aminoacyl-tRNA biosynthesis	0	0	1000	0		6.1.1.7	iNJ661v		R03038
DS0809	superoxide dismutase	2 h[d] + 2 o2s[d] -> h2o2[d] + o2[d]	(Contig46-orf04981) or (Contig46-orf00423)	Contig46-orf04981 Contig46-orf00423			0	0	1000	0		1.15.1.1	iNJ661v&A3(2)		R00275
DS0810	4 amino 5 hydroxymethyl 2 methylpyrimidine synthetase	air[d] + h[d] -> 4ahmmp[d] + gcald[d] + pi[d]	(Contig46-orf04458)	Contig46-orf04458			0	0	1000	0		#N/A	iNJ661v
DS0811	cob II yrinic acid a c diamide reductase	2 co2dam[d] + nadh[d] -> 2 co1dam[d] + 2 h[d] + nad[d]	(Contig46-orf00330)	Contig46-orf00330			0	0	1000	0			iNJ661v
DS0812	transacylase	arachACP[d] + coa[d] -> acp[d] + arachcoa[d]	(Contig46-orf01647)	Contig46-orf01647			0	0	1000	0		2.3.1.-	iNJ661v
DS0813	D alanine D alanine dipeptidase	alaala[d] + h2o[d] -> 2 ala-D[d]	(Contig46-orf01417)	Contig46-orf01417			0	0	1000	0		3.4.13.22	iNJ661v		R07651
DS0814	Long-chain carboxylate:CoA ligase (AMP-forming)	mocdca[d] + atp[d] + coa[d] -> amp[d] + mocdcoa[d] + ppi[d] + h[d]	(Contig46-orf00253) or (Contig46-orf00475) or (Contig46-orf00363) or (Contig46-orf02032) or (Contig46-orf01049) or (Contig46-orf04341) or (Contig46-orf03038) or (Contig46-orf03090) or (Contig46-orf05006)	Contig46-orf00253 Contig46-orf00475 Contig46-orf00363 Contig46-orf02032 Contig46-orf01049 Contig46-orf03038 Contig46-orf04341 Contig46-orf03090 Contig46-orf05006		General reaction	0	0	1000	0		6.2.1.3	Bing		R00390
DS0815	Long-chain carboxylate:CoA ligase (AMP-forming)	prephth[d] + coa[d] + atp[d] + 2 h[d] -> amp[d] + ppi[d] + prephthcoa[d]	(Contig46-orf00253) or (Contig46-orf00475) or (Contig46-orf00363) or (Contig46-orf02032) or (Contig46-orf01049) or (Contig46-orf04341) or (Contig46-orf03038) or (Contig46-orf03090) or (Contig46-orf05006)	Contig46-orf00253 Contig46-orf00475 Contig46-orf00363 Contig46-orf02032 Contig46-orf01049 Contig46-orf03038 Contig46-orf04341 Contig46-orf03090 Contig46-orf05006		General reaction	0	0	1000	0		6.2.1.3	iNJ661v		R00390
DS0816	acyl acyl carrier protein synthetase	4hbz[d] + acp[d] + atp[d] -> 4hbzACP[d] + amp[d] + ppi[d] + h[d]					0	0	1000	0		#N/A	iNJ661v
DS0817	arabinofuranosyl transferase M tb	decda-tb[d] + galfragund[d] -> agalfragund[d] + decd-tb[d] + 2 h[d]	(Contig46-orf00490)	Contig46-orf00490			0	0	1000	0		#N/A	iNJ661v
DS0818	decaprenylphosphoryl arabinose phosphate dephosphatase	decdpa-tb[d] -> decda-tb[d] + pi[d]					0	0	1000	0		#N/A	iNJ661v
DS0819	fatty acid synthase di methyl lignoceric acid	3 h[d] + mbhn[d] + mmcoa-S[d] + 2 nadph[d] -> co2[d] + coa[d] + dmlgnc[d] + h2o[d] + 2 nadp[d]	(Contig46-orf00479)	Contig46-orf00479			0	0	1000	0		#N/A	iNJ661v
DS0820	fatty acid synthase tri methyl cerotic acid	dmlgnc[d] + 5 h[d] + mmcoa-S[d] + 2 nadph[d] -> co2[d] + coa[d] + h2o[d] + 2 nadp[d] + tmhexc[d]	(Contig46-orf00479)	Contig46-orf00479			0	0	1000	0		#N/A	iNJ661v
DS0821	fatty acid synthase tetra methyl octacosanoic acid	5 h[d] + mmcoa-S[d] + 2 nadph[d] + tmhexc[d] -> co2[d] + coa[d] + h2o[d] + 2 nadp[d] + tamocta[d]	(Contig46-orf00479)	Contig46-orf00479			0	0	1000	0		#N/A	iNJ661v
DS0822	galactofuranose transferse M tb	h2o[d] + ragund[d] + 30 udpgalfur[d] -> galfragund[d] + 30 udp[d]	(Contig46-orf00462)	Contig46-orf00462			0	0	1000	0		#N/A	iNJ661v
DS0823	gdp mannosyl phosphate transferase	decd-tb[d] + gdpmann[d] + h[d] -> decdman1p-tb[d] + gdp[d]	(Contig46-orf02491) or (Contig46-orf02493)	Contig46-orf02491 Contig46-orf02493			0	0	1000	0		#N/A	iNJ661v
DS0824	rhamnosyltransferase LPS O16 antigen biosynthesis	dtdprmn[d] + unaga[d] -> dtdp[d] + ragund[d]	(Contig46-orf01466)	Contig46-orf01466			0	0	1000	0		#N/A	iNJ661v
DS0825	PDIM A synthesis Mycobacterium Tuberculosis	2 h[d] + phthiocerol[d] + 2 tamocta[d] -> 2 h2o[d] + pdima[d]	(Contig46-orf00253) or (Contig46-orf00475) or (Contig46-orf00363) or (Contig46-orf02032) or (Contig46-orf01049) or (Contig46-orf04341) or (Contig46-orf03038) or (Contig46-orf03090) or (Contig46-orf05006)	Contig46-orf00253 Contig46-orf00475 Contig46-orf00363 Contig46-orf02032 Contig46-orf01049 Contig46-orf03038 Contig46-orf04341 Contig46-orf03090 Contig46-orf05006			0	0	1000	0		#N/A	iNJ661v
DS0826	phthiocerol precursor synthesis	arachACP[d] + 23 h[d] + 2 malcoa[d] + 2 mmcoa-S[d] + 10 nadph[d] -> 2 co2[d] + 4 coa[d] + 5 h2o[d] + 10 nadp[d] + prephthACP[d]	(Contig46-orf00479) or (Contig46-orf01672)	Contig46-orf00479 Contig46-orf01672			0	0	1000	0		#N/A	iNJ661v
DS0827	phthiocerol precursor ACP transacylase	acp[d] + prephthcoa[d] <=> coa[d] + prephthACP[d] + 4 h[d]					1	-1000	1000	0		#N/A	iNJ661v
DS0828	Nucleoside triphosphate pyrophosphorylase datp	datp[d] + h2o[d] -> damp[d] + 2 h[d] + ppi[d]	(Contig46-orf03494)	Contig46-orf03494		Purine metabolism	0	0	1000	0		3.6.1.19	iNJ661v
DS0829	Nucleoside triphosphate pyrophosphorylase dttp	dttp[d] + h2o[d] -> dtmp[d] + 2 h[d] + ppi[d]	(Contig46-orf03494)	Contig46-orf03494		Purine metabolism	0	0	1000	0		3.6.1.19	iNJ661v
DS0830	phosphoribose transferase undecaprenyl phosphate	decd-tb[d] + prpp[d] + 3 h[d] -> decdpr-tb[d] + ppi[d]	(Contig46-orf00465)	Contig46-orf00465			0	0	1000	0		2.4.2.45	iNJ661v		R10095
DS0831	phosphoribose transferase undecaprenyl phosphate	prpp[d] + decd-tb[d] + h2o[d] + h[d] -> decdpa-tb[d] + ppi[d]					0	0	1000	0		2.4.2.45	iNJ661v		R10095
DS0832	undecaprenyl diphosphate synthase	decdp-tb[d] + ipdp[d] -> ppi[d] + udcpdp[d] + 3 h[d]	(Contig46-orf01862) or (Contig46-orf03330)	Contig46-orf01862 Contig46-orf03330			0	0	1000	0		2.5.1.-	iNJ661v		R07269
DS0833	decaprenyl diphosphatase	decdp-tb[d] + h2o[d] -> decd-tb[d] + 4 h[d] + pi[d]	(Contig46-orf02539)	Contig46-orf02539			0	0	1000	0		3.6.1.-	iNJ661v
DS0834	decaprenylphosphoryl ribose phosphate dephosphatase	decdpr-tb[d] + h2o[d] -> decdr-tb[d] + pi[d] + 4 h[d]					0	0	1000	0		#N/A	iNJ661v
DS0835	decaprenylphosphoryl ribose arabinofuranose isomerization	decdr-tb[d] + 2 h[d] <=> decda-tb[d]	(Contig46-orf00495 and Contig46-orf00491) or (Contig46-orf00495 and Contig46-orf02500)	Contig46-orf00495 Contig46-orf00491 Contig46-orf02500			1	-1000	1000	0		#N/A	iNJ661v
DS0836	undecaprenyl diphosphate synthase	decdp[d] + ipdp[d] -> ppi[d] + udcpdp[d] + h[d]	(Contig46-orf01862) or (Contig46-orf03330)	Contig46-orf01862 Contig46-orf03330			0	0	1000	0		#N/A	iNJ661v
DS0837	mycothiol dependent formaldehyde dehydrogenase	mshfald[d] + nad[d] -> 2 h[d] + mshfaldox[d] + nadh[d]	(Contig46-orf03280)	Contig46-orf03280			0	0	1000	0		1.1.1306	iNJ661v		R09129
DS0838	ferredoxin oxidoreductase	adfdrd[d] + 2 nadp[d] <=> adfdox[d] + 2 nadph[d] + 2 h[d]	(Contig46-orf01750) or (Contig46-orf04507) or (Contig46-orf05109) or (Contig46-orf03160)	Contig46-orf01750 Contig46-orf03160 Contig46-orf04507 Contig46-orf05109			1	-1000	1000	0		1.18.1.2 1.18.1.6	iNJ661v		R10159
DS0839	mycothiol reductase nadp dependent	mssg[d] + nadph[d] + 2 h[d] -> 2 msh[d] + nadp[d]	(Contig46-orf02868)	Contig46-orf02868			0	0	1000	0		1.8.1.15	iNJ661v		R05716
DS0840	mycothiol synthase	accoa[d] + cigam[d] -> coa[d] + msh[d]	(Contig46-orf01211)	Contig46-orf01211			0	0	1000	0		2.3.1.189	iNJ661v		R09622
DS0841	1D myo inositol 2 Acetamido 2 deoxy D glucopyranoside deacetylase	h2o[d] + iacgam[d] -> ac[d] + igam[d]	(Contig46-orf03167) or (Contig46-orf04768)	Contig46-orf03167 Contig46-orf04768			0	0	1000	0		3.5.1.103	iNJ661v		R09651
DS0842	conjugated glutathione amidase Mtb	bmnmsh[d] + h2o[d] -> acysbmn[d] + igam[d]	(Contig46-orf03350) or (Contig46-orf04768)	Contig46-orf03350 Contig46-orf04768			0	0	1000	0		3.5.1.115	iNJ661v		R10617
DS0843	cys 1D myo inositol 2 deoxy D glucopyranoside synthase	atp[d] + cys-L[d] + igam[d] -> amp[d] + cigam[d] + 3 h[d] + ppi[d]	(Contig46-orf00960) or (Contig46-orf02531)	Contig46-orf00960 Contig46-orf02531			0	0	1000	0		6.3.1.13	iNJ661v		R09591
DS0844	conjugated mycothiol synthesis	bmn[d] + msh[d] -> bmnmsh[d] + br[d] + h[d]					0	0	1000	0			iNJ661v
DS0845	Fe III reduction	fadh2[d] + 2 fe3[d] -> fad[d] + 2 fe2[d] + 2 h[d]					0	0	1000	0		#N/A	iNJ661v
DS0846	NADH:acceptor oxidoreductase	mql8[d] + nad[d] <=> mqn8[d] + nadh[d] + 2 h[d]	(Contig46-orf02456)	Contig46-orf02456			1	-1000	1000	0		1.6.99.3 1.6.99.5	Bing		R00281
DS0847	formyl coa CoA ligase	atp[d] + coa[d] + for[d] -> amp[d] + forcoa[d] + ppi[d] + h[d]					0	0	1000	0			iNJ661v
DS0848	1D myo inositol 2 Acetamido 2 deoxy D glucopyranoside synthesis	acgam[d] + mi1p-D[d] -> iacgam[d] + pi[d]	(Contig46-orf02031) or (Contig46-orf04347)	Contig46-orf02031 Contig46-orf04347			0	0	1000	0		#N/A	iNJ661v
DS0849	mshfaldox hydrolysis Mtb	h2o[d] + mshfaldox[d] -> for[d] + h[d] + msh[d]					0	0	1000	0		#N/A	iNJ661v
DS0850	mycothiol reductase glutathione exchange	gthox[d] + 2 msh[d] <=> 2 gthrd[d] + mssg[d]	(Contig46-orf02868)	Contig46-orf02868			1	-1000	1000	0		#N/A	iNJ661v
DS0851	spontaneous	aoxobut[d] + h[d] <=> aact[d] + co2[d]	spontaneous	spontaneous		Glycine, serine and threonine metabolism	1	-1000	1000	0		spontaneous	A3(2)		R03758
DS0852	5'-Phosphoribosyl-5-formamido-4-imidazolecarboxamide	10fthf[d] + aicar[d] -> thf[d] + fprica[d]	(Contig46-orf03648)	Contig46-orf03648			0	0	1000	0		2.1.2.3 3.5.4.10 6.3.4.23	ATCC13032		R04734
DS0853		htpa[d] + nadh[d] -> thdp[d] + nad[d] + h2o[d]	(Contig46-orf02829)	Contig46-orf02829			0	0	1000	0		#N/A	ATCC13032
DS0854	Palmitoyl CoA desaturase n C160CoA n C161CoA	hdcoa[d] + 2 h[d] + nadph[d] -> nadp[d] + pmtcoa[d]	(Contig46-orf01462) or (Contig46-orf01147) or (Contig46-orf03801) or (Contig46-orf03630)	Contig46-orf01462 Contig46-orf01147 Contig46-orf03801 Contig46-orf03630		Fatty acid elongation	0	0	1000	0		1.3.1.8 1.3.1.38	iNJ661v		R01278
DS0855		octmp[d] + o2[d] -> octmb[d] + h2o[d]	Unknown	Unknown		Ubiquinone and other terpenoid-quinone biosynthesis	0	0	1000	0		1.14.13.-	SEED		R04989
DS0856	S-adenosyl-L-methionine:3-(all-trans-octaprenyl)benzene-1,2-diol 2-O-methyltransferase	octch[d] + amet[d] -> octmp[d] + ahcys[d] + h[d]	Unknown	Unknown		Ubiquinone and other terpenoid-quinone biosynthesis	0	0	1000	0		2.1.1.222	SEED		R04988
DS0857	3-methyl-2-oxobutanoate:ferredoxin oxidoreductase (decarboxylating;CoA-2-methylpropanoylating)	3mob[d] + coa[d] + 2 fdxox[d] + 3 h[d] <=> isobutcoa[d] + co2[d] + 2 fdxrd[d]				Valine, leucine and isoleucine degradation	1	-1000	1000	0		1.2.7.7	Bing		R07160
DS0858	2-oxoglutarate:ferredoxin oxidoreductase (decarboxylating)	2 fdxrd[d] + succoa[d] + co2[d] -> 2 fdxox[d] + akg[d] + coa[d] + 3 h[d]	(Contig46-orf00830 and Contig46-orf00827)	Contig46-orf00830 Contig46-orf00827		TCA cycle	0	0	1000	0		1.2.7.3	Bing&KEGG		R01197
DS0859	aldehyde reductase	arab-L[d] + nadh[d] + 2 h[d] <=> arabit-L[d] + nad[d]				Pentose and glucuronate interconversions	1	-1000	1000	0		1.1.1.21	A3(2)		R01758
DS0860	L-arabinitol 4-dehydrogenase	arabit-L[d] + nad[d] <=> xylu-L[d] + nadh[d] + 2 h[d]				Pentose and glucuronate interconversions	1	-1000	1000	0		1.1.1.12	A3(2)		R01903
DS0861	D-iditol 2-dehydrogenase	xylit[d] + nad[d] -> xylu-L[d] + nadh[d] + 2 h[d]				Pentose and glucuronate interconversions	0	0	1000	0		1.1.1.15	A3(2)		R05831
DS0862	aldehyde reductase	xyl-D[d] + nadh[d] + 2 h[d] <=> xylit[d] + nad[d]				Pentose and glucuronate interconversions	1	-1000	1000	0		1.1.1.9	A3(2)		R01896
DS0863	D-arabinitol:NADP+ oxidoreductase	xyl-D[d] <=> rbl-D[d]				Pentose and glucuronate interconversions	1	-1000	1000	0		1.1.1.287	Bing		R07144
DS0864	hydrogen-peroxide:hydrogen-peroxide oxidoreductase	2 h2o2[d] -> o2[d] + 2 h2o[d]	(Contig46-orf00103) or (Contig46-orf00748)	Contig46-orf00103 Contig46-orf00748		Glyoxylate and dicarboxylate metabolism	0	0	1000	0		1.11.1.6 1.11.1.21	Bing&KEGG		R00009
DS0865	L-serine ammonia-lyase	ser-L[d] -> pyr[d] + nh3[d]	(Contig46-orf02110)	Contig46-orf02110		Glycine, serine and threonine metabolism	0	0	1000	0		4.3.1.17 4.3.1.19	Bing&KEGG		R00220
DS0866	glycolate:NADP+ oxidoreductase	glx[d] + nadph[d] + 2 h[d] -> glyclt[d] + nadp[d]				Glyoxylate and dicarboxylate metabolism	0	0	1000	0		1.1.1.79	Bing		R00465
DS0867	triacylglycerol synthase	glyc3p[d] + h2o[d] + 1.272 pmtcoa[d] + 1.315 hdcoa[d] + 0.177 tdcoa[d] + 0.058 c120coa[d] + 0.094 odecoa[d] + 0.038 hpdecoa[d] + 0.023 mocdcoa[d] + 0.023 nndecoa[d] -> tag-c16[d] + 3 coa[d] + pi[d]	(Contig46-orf02037 and Contig46-orf01496) or (Contig46-orf01496 and Contig46-orf01163) or (Contig46-orf00453 and Contig46-orf01496)	Contig46-orf02037 Contig46-orf01496 Contig46-orf01163 Contig46-orf00453		Glycerolipid metabolism	0	0	1000	0			Bing
DS0868	Triacylglycerol bionsynthesis with C16	glyc3p[d] + h2o[d] + 1.272 pmtcoa[d] + 1.300 hdcoa[d] + 0.177 tdcoa[d] + 0.058 c120coa[d] + 0.094 odecoa[d] + 0.038 hpdecoa[d] + 0.023 mocdcoa[d] + 0.023 nndecoa[d] <=> tag-c16[d] + 3 coa[d] + pi[d]	(Contig46-orf02037 and Contig46-orf01496) or (Contig46-orf01496 and Contig46-orf01163) or (Contig46-orf00453 and Contig46-orf01496)	Contig46-orf02037 Contig46-orf01496 Contig46-orf01163 Contig46-orf00453		Glycerolipid metabolism	1	-1000	1000	0		2.3.1.20 3.1.3.4 3.1.3.81 2.3.1.51 2.3.1.15	Bing		R02251 R02239 R02241 R00851
DS0869	Diacylglycerol bionsynthesis with C16	glyc3p[d] + 1.257 pmtcoa[d] + 0.0082 nndecoa[d] + 0.448 hdcoa[d] + 0.093 tdcoa[d] + 0.0238 stcoa[d] + 0.1635 mocdcoa[d] + h2o[d] -> dag-c16[d] + pi[d] + 2 coa[d]	(Contig46-orf02037 and Contig46-orf02866) or (Contig46-orf02037 and Contig46-orf01163) or (Contig46-orf00453 and Contig46-orf02866) or (Contig46-orf00453 and Contig46-orf01163)	Contig46-orf02037 Contig46-orf02866 Contig46-orf01163 Contig46-orf00453		Glycerolipid metabolism	0	0	1000	0		3.1.3.4 3.1.3.81 2.3.1.51 2.3.1.15	Bing		R02239 R02241 R00851
DS0870	Phosphatidylinositol biosynthesis with C16	glyc3p[d] + ctp[d] + inost[d] + 1.118 pmtcoa[d] + 0.518 hpdcoa[d] + 0.226 mocdcoa[d] + 0.098 stcoa[d] + 0.009 hdcoa[d] + 0.009 nndcoa[d] + 0.011 hpdecoa[d] + 0.005 odecoa[d] + 0.004 nndecoa[d] + 0.003 tdcoa[d] -> cmp[d] + h[d] + ptd1in-c16[d] + ppi[d] + 2 coa[d]	(Contig46-orf02740 and Contig46-orf02883 and Contig46-orf02037 and Contig46-orf02866) or (Contig46-orf02740 and Contig46-orf02883 and Contig46-orf02037 and Contig46-orf01163) or (Contig46-orf02740 and Contig46-orf02883 and Contig46-orf00453 and Contig46-orf02866) or (Contig46-orf02740 and Contig46-orf02883 and Contig46-orf00453 and Contig46-orf01163)	Contig46-orf02740 Contig46-orf02883 Contig46-orf02037 Contig46-orf02866 Contig46-orf01163 Contig46-orf00453		Glycerophospholipid metabolism	0	0	1000	0		2.7.8.11 2.7.7.41 2.3.1.51 2.3.1.15	Bing		R01802 R01799 R02241 R00851
DS0871	Phosphatidylglycerol biosynthesis with C16	h2o[d] + ctp[d] + 2 glyc3p[d] + 0.689 odecoa[d] + 0.715 pmtcoa[d] + 0.246 hdcoa[d] + 0.135 hpdcoa[d] + 0.067 nndcoa[d] + 0.050 c182coa[d] + 0.035 hpdecoa[d] + 0.050 stcoa[d] + 0.012 nndecoa[d] -> pg-c16[d] + pi[d] + h[d] + cmp[d] + ppi[d] + 2 coa[d]	(Contig46-orf02037 and Contig46-orf02866) or (Contig46-orf02037 and Contig46-orf01163) or (Contig46-orf00453 and Contig46-orf02866) or (Contig46-orf00453 and Contig46-orf01163)	Contig46-orf02037 Contig46-orf02866 Contig46-orf01163 Contig46-orf00453		Glycerophospholipid metabolism	0	0	1000	0		3.1.3.27 2.7.8.5 2.7.7.41 2.3.1.51 2.3.1.15	Bing		R02029 R01801 R01799 R02241 R00851
DS0872	Cardiolipin biosynthesis with C16	h2o[d] + 2 ctp[d] + 3 glyc3p[d] + 2.331 pmtcoa[d] + 0.933 hdcoa[d] + 0.243 hpdcoa[d] + 0.115 mocdcoa[d] + 0.221 odecoa[d] + 0.046 hpdecoa[d] + 0.114 stcoa[d] -> cdl-c16[d] + 2 cmp[d] + pi[d] + 2 ppi[d] + 4 coa[d]	(Contig46-orf00405 and Contig46-orf02740 and Contig46-orf02883 and Contig46-orf02037 and Contig46-orf02866) or (Contig46-orf00405 and Contig46-orf02740 and Contig46-orf02883 and Contig46-orf02037 and Contig46-orf01163) or (Contig46-orf00405 and Contig46-orf02740 and Contig46-orf02883 and Contig46-orf00453 and Contig46-orf02866) or (Contig46-orf00405 and Contig46-orf02740 and Contig46-orf02883 and…	Contig46-orf00405 Contig46-orf02740 Contig46-orf02883 Contig46-orf02037 Contig46-orf02866 Contig46-orf01163 Contig46-orf00453		Glycerophospholipid metabolism	0	0	1000	0		2.7.8.- 3.1.3.27 2.7.8.5 2.7.7.41 2.3.1.51 2.3.1.15	Bing		R01799 R02241 R00851 R02029 R01801
DS0873	anteiso-heptadecanoyl-[acyl-carrier protein] hydrolase	anthpdeacp[d] + h2o[d] -> acp[d] + hpdeca-ant[d] + h[d]				Fatty acid biosynthesis	0	0	1000	0		3.1.2.21	Bing
DS0874	anteiso-heptadecanoyl-ACP synthase	2mbacp[d] + 6 malacp[d] + 12 nadph[d] + 24 h[d] -> 6 co2[d] + 6 acp[d] + 12 nadp[d] + 6 h2o[d] + anthpdacp[d]	(Contig46-orf01647)	Contig46-orf01647		Fatty acid biosynthesis	0	0	1000	0		2.3.1.-	Bing
DS0875		anthpdacp[d] + mql8[d] + o2[d] -> anthpdeacp[d] + mqn8[d] + 2 h2o[d]				Fatty acid biosynthesis	0	0	1000	0		1.14.19.2	Bing
DS0876	10-methylheptadecanoyl-[acyl-carrier protein] hydrolase	mhptacp[d] + h2o[d] -> acp[d] + mhept[d] + h[d]				Fatty acid biosynthesis	0	0	1000	0		3.1.2.21	Bing
DS0877	2-methylpropanoyl-CoA:[acyl-carrier-protein] S-acetyltransferase	isobutcoa[d] + acp[d] <=> coa[d] + 2mpacp[d]	(Contig46-orf01647)	Contig46-orf01647		Fatty acid biosynthesis	1	-1000	1000	0		2.3.1.-	Bing
DS0878	iso-hexadecanoyl-ACP synthase	2mpacp[d] + 7 malacp[d] + 14 nadph[d] + 28 h[d] -> 7 co2[d] + 7 acp[d] + 14 nadp[d] + 7 h2o[d] + mhptacp[d]	(Contig46-orf01647 and Contig46-orf04641 and Contig46-orf01055 and Contig46-orf02570) or (Contig46-orf01647 and Contig46-orf04641 and Contig46-orf01113 and Contig46-orf02570) or (Contig46-orf01647 and Contig46-orf04641 and Contig46-orf02257 and Contig46-orf02570) or (Contig46-orf01647 and Contig46-orf04641 and Contig46-orf02573 and Contig46-orf02570) or (Contig46-orf01647 and Contig46-orf04641 an…	Contig46-orf01647 Contig46-orf01055 Contig46-orf01113 Contig46-orf01647 Contig46-orf02257 Contig46-orf02573 Contig46-orf03251 Contig46-orf03837 Contig46-orf03975 Contig46-orf04633 Contig46-orf02570 Contig46-orf00614 Contig46-orf04641		Fatty acid metabolism	0	0	1000	0		2.3.1.-	Bing
DS0879	ATP:dTMP phosphotransferase	atp[d] + dtmp[d] + h[d] <=> adp[d] + dtdp[d]	(Contig46-orf01481)	Contig46-orf01481		Pyrimidine metabolism	1	-1000	1000	0		2.7.4.9 2.7.4.12	KAAS		R02094
DS0880	polyphosphate kinase	atp[d] + pi[d] <=> adp[d] + ppi[d]	(Contig46-orf02972) or (Contig46-orf03553)	Contig46-orf02972 Contig46-orf03553		Oxidative phosphorylation	1	-1000	1000	0		2.7.4.1	KAAS		R02184
DS0881	sucrose:sucrose 1'-beta-D-fructosyltransferase	2 suc[d] <=> glc-D[d] + fssuc[d]					1	-1000	1000	0		2.4.1.99	Bing
DS0882		q8[d] + fadh2[d] -> fad[d] + q8h2[d]				Oxidative phosphorylation	0	0	1000	0			Bing
DS0883	sn-Glycerol-3-phosphate:(acceptor) 2-oxidoreductase	glyc3p[d] + fad[d] -> dhap[d] + fadh2[d]	(Contig46-orf04922) or (Contig46-orf01449) or (Contig46-orf03930)	Contig46-orf01449 Contig46-orf04922 Contig46-orf03930		Glycerophospholipid metabolism	0	0	1000	0		1.1.5.3	ATCC13032&iNJ661v		R00848
DS0884	pyruvate:thiamin diphosphate acetaldehydetransferase (decarboxylating)	pyr[d] + thmpp[d] + h[d] -> 2hetpp[d] + co2[d]	(Contig46-orf01924) or (Contig46-orf00273)	Contig46-orf01924 Contig46-orf00273		Pyruvate metabolism	0	0	1000	0		1.2.4.1	A3(2)		R00014
DS0885	Diacylglycerol bionsynthesis with glucose	glyc3p[d] + 0.4977 pmtcoa[d] + 0.3045 hdcoa[d] + 0.0863 hpdcoa[d] + 0.083 hpdecoa[d] + 0.095 stcoa[d] + 0.2169 odecoa[d] + 0.5847 nndcoa[d] + 0.1319 nndecoa[d] + h2o[d] -> dag-glc[d] + pi[d] + 2 coa[d]	(Contig46-orf02037 and Contig46-orf02866) or (Contig46-orf02037 and Contig46-orf01163) or (Contig46-orf00453 and Contig46-orf02866) or (Contig46-orf00453 and Contig46-orf01163)	Contig46-orf02037 Contig46-orf02866 Contig46-orf01163 Contig46-orf00453		Glycerolipid metabolism	0	0	1000	0		3.1.3.4 3.1.3.81 2.3.1.51 2.3.1.15	Bing		R02239 R02241 R00851
DS0886	Triacylglycerol bionsynthesis with glucose	glyc3p[d] + h2o[d] + 0.5601 butcoa[d] + 0.1302 palmcoa[d] + 0.3859 ptdecoa[d] + 0.3938 pmtcoa[d] + 0.4713 hdcoa[d] + 0.1124 hpdecoa[d] + 0.021 stcoa[d] + 0.7942 odecoa[d] + 0.0272 c182coa[d] + 0.1036 nndcoa[d] <=> tag-glc[d] + 3 coa[d] + pi[d]	(Contig46-orf02037 and Contig46-orf01496) or (Contig46-orf01496 and Contig46-orf01163) or (Contig46-orf00453 and Contig46-orf01496)	Contig46-orf02037 Contig46-orf01496 Contig46-orf01163 Contig46-orf00453		Glycerolipid metabolism	1	-1000	1000	0		2.3.1.20 3.1.3.4 3.1.3.81 2.3.1.51 2.3.1.15	Bing		R02251 R02239 R02241 R00851
DS0887	pentadecanoyl-CoA,hydrogen-donor:oxygen oxidoreductase	ptdcoa[d] + 2 focytb[d] + o2[d] + 2 h[d] -> ptdecoa[d] + 2 ficytb[d] + 2 h2o[d]				Biosynthesis of unsaturated fatty acids	0	0	1000	0			Bing
DS0888	Phosphatidylglycerol biosynthesis with glucose	h2o[d] + ctp[d] + 2 glyc3p[d] + 0.613 pmtcoa[d] + 0.3869 hdcoa[d] + 0.5167 odecoa[d] + 0.4832 nndcoa[d] -> pg-glc[d] + pi[d] + h[d] + cmp[d] + ppi[d] + 2 coa[d]	(Contig46-orf02037 and Contig46-orf02866) or (Contig46-orf02037 and Contig46-orf01163) or (Contig46-orf00453 and Contig46-orf02866) or (Contig46-orf00453 and Contig46-orf01163)	Contig46-orf02037 Contig46-orf02866 Contig46-orf01163 Contig46-orf00453		Glycerophospholipid metabolism	0	0	1000	0		3.1.3.27 2.7.8.5 2.7.7.41 2.3.1.51 2.3.1.15	Bing		R02029 R01801 R01799 R02241 R00851
DS0889	Phosphatidylinositol biosynthesis with glucose	glyc3p[d] + ctp[d] + inost[d] + 0.7565 pmtcoa[d] + 0.0864 hdcoa[d] + 0.1226 hpdcoa[d] + 0.1351 stcoa[d] + 0.0341 odecoa[d] + 0.823 nndcoa[d] + 0.0425 nndecoa[d] -> cmp[d] + h[d] + ptd1in-glc[d] + ppi[d] + 2 coa[d]	(Contig46-orf02740 and Contig46-orf02883 and Contig46-orf02037 and Contig46-orf02866) or (Contig46-orf02740 and Contig46-orf02883 and Contig46-orf02037 and Contig46-orf01163) or (Contig46-orf02740 and Contig46-orf02883 and Contig46-orf00453 and Contig46-orf02866) or (Contig46-orf02740 and Contig46-orf02883 and Contig46-orf00453 and Contig46-orf01163)	Contig46-orf02740 Contig46-orf02883 Contig46-orf02037 Contig46-orf02866 Contig46-orf01163 Contig46-orf00453		Glycerophospholipid metabolism	0	0	1000	0		2.7.8.11 2.7.7.41 2.3.1.51 2.3.1.15	Bing		R01802 R01799 R02241 R00851
DS0890	eicosanoyl-CoA,hydrogen-donor:oxygen oxidoreductase	arachcoa[d] + 2 focytb[d] + o2[d] + 2 h[d] -> c201coa[d] + 2 ficytb[d] + 2 h2o[d]				Biosynthesis of unsaturated fatty acids	0	0	1000	0			Bing
DS0891	eicosenoyl-CoA (C20:1),hydrogen-donor:oxygen oxidoreductase	c201coa[d] + 2 focytb[d] + o2[d] + 2 h[d] -> c202coa[d] + 2 ficytb[d] + 2 h2o[d]				Biosynthesis of unsaturated fatty acids	0	0	1000	0			Bing
DS0892	eicosenoyl-CoA (C20:2),hydrogen-donor:oxygen oxidoreductase	c202coa[d] + 4 focytb[d] + 2 o2[d] + 4 h[d] -> c204coa[d] + 4 ficytb[d] + 4 h2o[d]				Biosynthesis of unsaturated fatty acids	0	0	1000	0			Bing
DS0893	docosanoyl-CoA:[acyl-carrier-protein] S-acetyltransferase	dcsacp[d] + coa[d] <=> acp[d] + dcscoa[d]	(Contig46-orf00479) or (Contig46-orf01919)	Contig46-orf00479 Contig46-orf01919		Fatty acid biosynthesis	1	-1000	1000	0		2.3.1.38 2.3.1.85 2.3.1.86 2.3.1.-	Bing		R01624
DS0894	docosanoyl-CoA,hydrogen-donor:oxygen oxidoreductase	dcscoa[d] + 4 focytb[d] + 2 o2[d] + 4 h[d] -> c222coa[d] + 4 ficytb[d] + 4 h2o[d]				Biosynthesis of unsaturated fatty acids	0	0	1000	0			Bing
DS0895	docosenoyl-CoA (C22:2),hydrogen-donor:oxygen oxidoreductase	c222coa[d] + 2 focytb[d] + o2[d] + 2 h[d] -> c223coa[d] + 2 ficytb[d] + 2 h2o[d]				Biosynthesis of unsaturated fatty acids	0	0	1000	0			Bing
DS0896		nndcacp[d] + malacp[d] + nadph[d] + nadh[d] + 4 h[d] + coa[d] -> 2 acp[d] + co2[d] + nadp[d] + h2o[d] + nad[d] + c210coa[d]	(Contig46-orf00614 and Contig46-orf04641) or (Contig46-orf04641 and Contig46-orf01055) or (Contig46-orf04641 and Contig46-orf01113) or (Contig46-orf04641 and Contig46-orf01647) or (Contig46-orf04641 and Contig46-orf02257) or (Contig46-orf04641 and Contig46-orf02570) or (Contig46-orf04641 and Contig46-orf02573) or (Contig46-orf04641 and Contig46-orf03251) or (Contig46-orf04641 and Contig46-orf0383…	Contig46-orf00614 Contig46-orf01055 Contig46-orf01113 Contig46-orf01647 Contig46-orf02257 Contig46-orf02570 Contig46-orf02573 Contig46-orf03251 Contig46-orf03837 Contig46-orf03975 Contig46-orf04633 Contig46-orf04641			0	0	1000	0			Bing
DS0897	heneicosenoyl-CoA,hydrogen-donor:oxygen oxidoreductase	c210coa[d] + 6 focytb[d] + 3 o2[d] + 6 h[d] -> c213coa[d] + 6 ficytb[d] + 6 h2o[d]				Biosynthesis of unsaturated fatty acids	0	0	1000	0			Bing		R02768 R02767 R10208 R01403 R01624
DS0898	Cardiolipin biosynthesis with glucose	h2o[d] + 2 ctp[d] + 3 glyc3p[d] + 0.0224 tdcoa[d] + 1.6065 pmtcoa[d] + 0.3928 hdcoa[d] + 0.307 stcoa[d] + 0.7124 odecoa[d] + 0.5343 nndcoa[d] + 0.0245 nndecoa[d] + 0.1012 arachcoa[d] + 0.0239 c201coa[d] + 0.015 c202coa[d] + 0.0215 c204coa[d] + 0.0215 c213coa[d] + 0.1737 dcscoa[d] + 0.015 c222coa[d] + 0.0173 c223coa[d] -> cdl-glc[d] + 2 cmp[d] + pi[d] + 2 ppi[d] + 4 coa[d]	(Contig46-orf00405 and Contig46-orf02740 and Contig46-orf02883 and Contig46-orf02037 and Contig46-orf02866) or (Contig46-orf00405 and Contig46-orf02740 and Contig46-orf02883 and Contig46-orf02037 and Contig46-orf01163) or (Contig46-orf00405 and Contig46-orf02740 and Contig46-orf02883 and Contig46-orf00453 and Contig46-orf02866) or (Contig46-orf00405 and Contig46-orf02740 and Contig46-orf02883 and…	Contig46-orf00405 Contig46-orf02740 Contig46-orf02883 Contig46-orf02037 Contig46-orf02866 Contig46-orf01163 Contig46-orf00453		Glycerophospholipid metabolism	0	0	1000	0		2.7.8.- 3.1.3.27 2.7.8.5 2.7.7.41 2.3.1.51 2.3.1.15	Bing		R01799 R02241 R00851 R02029 R01801
DS0899	UDP-glucose:D-fructose-6-phosphate 2-alpha-D-glucosyltransferase	udpg[d] + f6p[d] -> udp[d] + suc6p[d]				Starch and sucrose metabolism	0	0	1000	0		2.4.1.14	Bing		R00766
DS0900	sucrose-6F-phosphate phosphohydrolase	suc6p[d] + h2o[d] -> suc[d] + pi[d]				Starch and sucrose metabolism	0	0	1000	0		3.1.3.24	Bing		R00805	0.00122677
DS0901	Guanosine ribohydrolase	gsn[d] + h2o[d] -> gua[d] + rib-D[d]	(Contig46-orf02550)	Contig46-orf02550		Purine metabolism	0	0	1000	0		3.2.2.1 3.2.2.8	KAAS		R01677
DS0902	2-succinyl-6-hydroxy-2,4-cyclohexadiene-1-carboxylate synthase	2shchc[d] -> shchc[d] + pyr[d]				Ubiquinone and other terpenoid-quinone biosynthesis	0	0	1000	0		4.2.99.20	Bing		R08166
DS0903	2-Oxoglutarate dehydrogenase complex	akg[d] + coa[d] + nad[d] -> succoa[d] + co2[d] + nadh[d] + h[d]	(Contig46-orf03119 and Contig46-orf01984 and Contig46-orf01441) or (Contig46-orf03119 and Contig46-orf01984 and Contig46-orf04407)	Contig46-orf03119 Contig46-orf01984 Contig46-orf01441 Contig46-orf04407		TCA cycle	0	0	1000	0		1.2.4.2; 1.8.1.4; 2.3.1.61	Bing		R08549
DS0904	fatty-acid-CoA thioesterase (hexadecenoate)	h2o[d] + hdcoa[d] -> coa[d] + h[d] + hdcea[d]	(Contig46-orf02733)	Contig46-orf02733		Fatty acid elongation	0	0	1000	0		3.1.2.-	Bing
DS0905	NADH:FAD oxidoreductase	nad[d] + fadh2[d] <=> nadh[d] + fad[d] + 2 h[d]	(Contig46-orf00226)	Contig46-orf00226		Riboflavin metabolism	1	-1000	1000	0		1.5.1.37	Bing		R09748
DS0906	L-glutamate:ferredoxin oxidoreductase (transaminating)	akg[d] + gln-L[d] + fdxrd[d] -> 2 glu-L[d] + fdxox[d]	(Contig46-orf00382)	Contig46-orf00382		Glyoxylate and dicarboxylate metabolism	0	0	1000	0		1.4.7.1	Bing		R00021
DS0907	phenylacetyl-CoA ligase (AMP-forming)	atp[d] + pac[d] + coa[d] -> amp[d] + ppi[d] + phaccoa[d] + h[d]	(Contig46-orf01149)	Contig46-orf01149		Phenylalanine metabolism	0	0	1000	0		6.2.1.30	Bing		R02539
DS0908	UMP:diphosphate phospho-alpha-D-ribosyltransferase	ura[d] + prpp[d] -> ump[d] + ppi[d] + h[d]	(Contig46-orf01435) or (Contig46-orf02684)	Contig46-orf01435 Contig46-orf02684		Pyrimidine metabolism	0	0	1000	0		2.4.2.9	Bing		R00966
DS0909		dhura[d] + h2o[d] <=> udpp[d]	(Contig46-orf02243)	Contig46-orf02243		Purine metabolism	1	-1000	1000	0		3.5.2.2	Bing		R02269
DS0910	L-methionine:thioredoxin-disulfide S-oxidoreductase	mets-L[d] + trdrd[d] -> met-L[d] + trdss[d] + h2o[d]	(Contig46-orf02768)	Contig46-orf02768			0	0	1000	0		1.8.4.11 1.8.4.13	Bing		R07606
DS0911	(S)-malate:quinone oxidoreductase	mal-L[d] + q8[d] -> oaa[d] + q8h2[d]	(Contig46-orf02865)	Contig46-orf02865		TCA cycle	0	0	1000	0		1.1.5.4	Bing		R00361
DS0912	Citrate oxaloacetate-lyase	cit[d] -> ac[d] + oaa[d]	(Contig46-orf03125) or (Contig46-orf03630) or (Contig46-orf03713)	Contig46-orf03125 Contig46-orf03630 Contig46-orf03713		Glycolysis	0	0	1000	0		4.1.3.6	Bing		R00362
DS0913	4-hydroxybutanoate CoA-transferase	4hbut[d] + accoa[d] <=> ac[d] + 4hbcoa[d]	(Contig46-orf03179)	Contig46-orf03179		Pyruvate metabolism	1	-1000	1000	0		2.8.3.-	Bing		R05336
DS0914	hydroxyisourate hydrolase	houdhdc[d] + h[d] <=> allantoins[d] + co2[d]	(Contig46-orf04049)	Contig46-orf04049		Purine metabolism	1	-1000	1000	0		4.1.1.97	Bing		R06604
DS0915	UDP-N-acetyl-D-glucosamine 2-epimerase	uacgam[d] <=> uacma[d]	(Contig46-orf04216)	Contig46-orf04216		Amino sugar and nucleotide sugar metabolism	1	-1000	1000	0		5.1.3.14	Bing		R00420
DS0916	L-Glutamate:NADP+ oxidoreductase	glu-L[d] + nadp[d] + h2o[d] <=> akg[d] + nh3[d] + nadph[d] + 2 h[d]	(Contig46-orf04602) or (Contig46-orf00075)	Contig46-orf04602 Contig46-orf00075		Arginine and proline metabolism	1	-1000	1000	0		1.4.1.3 1.4.1.4 1.4.1.13	Bing		R00248
DS0917	NADH peroxidase	nadh[d] + 2 h[d] + h2o2[d] -> nad[d] + 2 h2o[d]	(Contig46-orf04644)	Contig46-orf04644			0	0	1000	0		1.11.1.1	Bing		R00090
DS0918	ADP-ribose diphosphatase	adprib[d] + h2o[d] -> amp[d] + 2 h[d] + r5p[d]	(Contig46-orf04650)	Contig46-orf04650		Purine metabolism	0	0	1000	0		3.6.1.13	Bing		R01054
DS0919	NAD+ glycohydrolase	h2o[d] + nad[d] -> adprib[d] + 2 h[d] + ncam[d]				Nicotinate and nicotinamide metabolism	0	0	1000	0		3.2.2.5	Bing		R00102
DS0920	FADH2:NADP+ oxidoreductase	fad[d] + nadph[d] + 2 h[d] -> fadh2[d] + nadp[d]	(Contig46-orf04893)	Contig46-orf04893			0	0	1000	0		1.5.1.30	Bing		R09520
DS0921	Acetoacetate carboxy-lyase	acac[d] + h[d] -> co2[d] + act[d]	(Contig46-orf04924)	Contig46-orf04924		Propanoate metabolism	0	0	1000	0		4.1.1.4	Bing		R01366
DS0922	N2-Acetyl-L-ornithine amidohydrolase	acorn[d] + h2o[d] -> ac[d] + orn[d]	(Contig46-orf05288)	Contig46-orf05288		Arginine biosynthesis	0	0	1000	0		3.5.1.14 3.5.1.16	Bing		R00669
DS0923	L-glutamate:L-cysteine gamma-ligase (ADP-forming)	atp[d] + glu-L[d] + cys-L[d] -> adp[d] + pi[d] + glucys[d] + h[d]	(Contig46-orf05293)	Contig46-orf05293		Glutathione Metabolism	0	0	1000	0		6.3.2.2	Bing		R00894
DS0924	gamma-L-glutamyl-L-cysteine:glycine ligase (ADP-forming)	atp[d] + glucys[d] + gly[d] -> adp[d] + pi[d] + gthrd[d] + h[d]				Glutathione Metabolism	0	0	1000	0		6.3.2.3	Bing		R00497
DS0925	Hg:NADP+ oxidoreductase	hg[d] + nadp[d] + h[d] <=> hg2[d] + nadph[d] + h[d]	(Contig8-orf00004)	Contig8-orf00004			1	-1000	1000	0		1.16.1.1	Bing		R02807
DS0926	Phosphatidylethanolamine biosynthesis with glucose	ctp[d] + glyc3p[d] + ser-L[d] + 0.5723 pmtcoa[d] + 0.4968 hdcoa[d] + 0.8234 odecoa[d] + 0.1077 c182coa[d] -> pe-glc[d] + cmp[d] + ppi[d] + 2 coa[d] + co2[d] + 3 h[d]	(Contig46-orf02037 and Contig46-orf02866) or (Contig46-orf02037 and Contig46-orf01163) or (Contig46-orf00453 and Contig46-orf02866) or (Contig46-orf00453 and Contig46-orf01163)	Contig46-orf02037 Contig46-orf02866 Contig46-orf01163 Contig46-orf00453		Glycerolipid metabolism	0	0	1000	0		2.3.1.51 2.3.1.15 2.7.7.41 2.7.8.8 4.1.1.65	Bing		R02055 R01800 R001799 R02241 R00851
DS0927	Phosphatidylethanolamine biosynthesis with C16	ctp[d] + glyc3p[d] + ser-L[d] + 0.611 hdcoa[d] + 1.170 odecoa[d] + 0.121 pmtcoa[d] + 0.062 hpdcoa[d] + 0.033 ptdcoa[d] + 0.003 tdcoa[d] -> pe-c16[d] + cmp[d] + ppi[d] + 2 coa[d] + co2[d] + 3 h[d]	(Contig46-orf02037 and Contig46-orf02866) or (Contig46-orf02037 and Contig46-orf01163) or (Contig46-orf00453 and Contig46-orf02866) or (Contig46-orf00453 and Contig46-orf01163)	Contig46-orf02037 Contig46-orf02866 Contig46-orf01163 Contig46-orf00453		Glycerolipid metabolism	0	0	1000	0		2.3.1.51 2.3.1.15 2.7.7.41 2.7.8.8 4.1.1.65	Bing		R02055 R01800 R001799 R02241 R00851
DS0928	Phosphatidylcholine biosynthesis with C16	glyc3p[d] + chol[d] + 0.5777 pmtcoa[d] + 0.4223 stcoa[d] + 0.1803 odecoa[d] + 0.8197 c182coa[d] -> pc-c16[d] + 2 coa[d] + 2 h[d]	(Contig46-orf00190 and Contig46-orf02037 and Contig46-orf02866) or (Contig46-orf00190 and Contig46-orf02037 and Contig46-orf01163) or (Contig46-orf00190 and Contig46-orf00453 and Contig46-orf02866) or (Contig46-orf00190 and Contig46-orf00453 and Contig46-orf01163)	Contig46-orf00190 Contig46-orf02037 Contig46-orf02866 Contig46-orf01163 Contig46-orf00453		Glycerophospholipid metabolism	0	0	1000	0		3.1.4.4 2.3.1.51 2.3.1.15	Bing		R02029 R01799 R02241 R00851
DS0929	Dextrin 6-alpha-D-glucanohydrolase	dxtr[d] + h2o[d] <=> 10 glc-D[d]	(Contig46-orf00089) or (Contig46-orf01727)	Contig46-orf00089 Contig46-orf01727		Starch and sucrose metabolism	1	-1000	1000	0		3.2.1.3 3.2.1.10	Bing		R01791
DS0930	galactitol:NADP+ 1-oxidoreductase	gal[d] + nadh[d] + h[d] <=> galt[d] + nad[d]	(Contig46-orf02587)	Contig46-orf02587		Galactose metabolism	1	-1000	1000	0		1.1.1.21	Bing		R01093
DS0931	N-Acetyl-D-glucosamine 1-phosphate 1,6-phosphomutase	acgam6p[d] <=> acgam1p[d]	(Contig46-orf01230)	Contig46-orf01230		Amino sugar and nucleotide sugar metabolism	1	-1000	1000	0		5.4.2.3	Bing		R08193
DS0932	N-Acetyl-D-glucosamine-6-phosphate amidohydrolase	acgam6p[d] + h2o[d] -> gam6p[d] + ac[d]				Amino sugar and nucleotide sugar metabolism	0	0	1000	0		3.5.1.25	Bing		R02059
DS0933	Galactitol-1-phosphate:NAD oxidoreductase	galt1p[d] + nad[d] <=> tag6p-D[d] + nadh[d] + h[d]	(Contig46-orf03258)	Contig46-orf03258		Galactose metabolism	1	-1000	1000	0		1.1.1.251	Bing		R05571
DS0934	protein-N(pi)-phosphohistidine:galactitol 1-phosphotransferase	galt[d] + pep[d] -> galt1p[d] + pyr[d]	(Contig46-orf05100)	Contig46-orf05100		Galactose metabolism	0	0	1000	0		2.7.1.69	Bing		R05570
DS0935	ATP:D-tagatose-6-phosphate 1-phosphotransferase	tag6p-D[d] + atp[d] -> tagdp-D[d] + adp[d]	(Contig46-orf03017)	Contig46-orf03017		Galactose metabolism	0	0	1000	0		2.7.1.11 2.7.1.56 2.7.1.144	Bing		R03236
DS0936	D-tagatose 1,6-bisphosphate D-glyceraldehyde-3-phosphate-lyase	tagdp-D[d] <=> dhap[d] + g3p[d]				Galactose metabolism	1	-1000	1000	0		4.1.2.40	Bing		R01069
DS0937	D-Mannitol-1-phosphate:NAD+ 5-oxidoreductase	mnl1p[d] + nad[d] <=> f6p[d] + nadh[d] + h[d]	(Contig46-orf00358) or (Contig46-orf02228) or (Contig46-orf03258) or (Contig46-orf03280) or (Contig46-orf00176)	Contig46-orf00358 Contig46-orf02228 Contig46-orf03258 Contig46-orf03280 Contig46-orf00176			1	-1000	1000	0		1.1.1.17	Bing		R02703
DS0938	(S)-lactate:oxygen 2-oxidoreductase (decarboxylating)	lac-L[d] + o2[d] -> ac[d] + co2[d] + h2o[d]	(Contig46-orf03490)	Contig46-orf03490		Pyruvate metabolism	0	0	1000	0		1.13.12.4	Bing		R00319
DS0939	2-Hydroxybutyrate:NAD+ oxidoreductase	2hbut[d] + nad[d] <=> 2obut[d] + nadh[d] + h[d]	(Contig46-orf01362)	Contig46-orf01362		Propanoate metabolism	1	-1000	1000	0		1.1.1.27	Bing		R01000
DS0940	D-Glucuronolactone:NAD+ oxidoreductase	glur[d] + nad[d] + 2 h2o[d] <=> glcr[d] + nadh[d] + h[d]	(Contig46-orf00375) or (Contig46-orf01553) or (Contig46-orf02254) or (Contig46-orf03836) or (Contig46-orf04002)	Contig46-orf00375 Contig46-orf01553 Contig46-orf02254 Contig46-orf03836 Contig46-orf04002		Ascorbate and aldarate metabolism	1	-1000	1000	0		1.2.1.3	Bing		R02957
DS0941	L-quinate:NAD+ 3-oxidoreductase	qnt[d] + nad[d] <=> 3dhq[d] + nadh[d] + h[d]	(Contig46-orf02700)	Contig46-orf02700		Phenylalanine, tryosine and tryptophan biosynthesis	1	-1000	1000	0		1.1.1.24	Bing		R01872
DS0942		gatlct[d] + h2o[d] <=> galctn-D[d]				Galactose metabolism	1	-1000	1000	0			Bing		R10604
DS0943	D-galactonate hydro-lyase	galctn-D[d] -> 2dh3dgal[d] + h2o[d]				Galactose metabolism	0	0	1000	0		4.2.1.6 4.2.1.140	Bing		R03033
DS0944	2-dehydro-3-deoxy-D-galactonate D-glyceraldehyde-lyase (pyruvate-forming)	2dh3dgal[d] <=> pyr[d] + gald[d]				Galactose metabolism	1	-1000	1000	0		4.1.2.51 4.1.2.55	Bing		R10616
DS0945	(5-L-Glutamyl)-L-amino-acid 5-glutamyltransferase (cyclizing)	glucys[d] -> 5oxpro[d] + cys-L[d]	(Contig46-orf01440)	Contig46-orf01440		Glutathione Metabolism	0	0	1000	0		2.3.2.4	Bing		R02743
DS0946	5-oxo-L-proline amidohydrolase (ATP-hydrolysing)	atp[d] + 5oxpro[d] + 2 h2o[d] -> adp[d] + pi[d] + glu-L[d]				Glutathione Metabolism	0	0	1000	0		3.5.2.9	Bing		R00251
DS0947	serine racemase	ser-L[d] <=> ser-D[d]				Glycine, serine and threonine metabolism	1	-1000	1000	0		5.1.1.10 5.1.1.18	Bing		R00589
DS0948	D-Aspartate:oxygen oxidoreductase (deaminating)	asp-D[d] + h2o[d] + o2[d] -> oaa[d] + nh3[d] + h2o2[d]				Alanine, aspartate and glutamate metabolism	0	0	1000	0		1.4.3.1 1.4.3.15	Bing		R00359
DS0949	myo-Inositol:oxygen oxidoreductase	inost[d] + o2[d] -> glcur[d] + h2o[d]				Ascorbate and aldarate metabolism	0	0	1000	0		1.13.99.1	Bing		R01184
DS0950	D-Glucuronolactone lactonohydrolase	glcur[d] <=> glur[d] + h2o[d]				Ascorbate and aldarate metabolism	1	-1000	1000	0		3.1.1.19	Bing		R01483
DS0951	D-Glucarate hydro-lyase	glcr[d] -> 5dh4dglc[d] + h2o[d]				Ascorbate and aldarate metabolism	0	0	1000	0		4.2.1.40	Bing		R02752
DS0952	5-Dehydro-4-deoxy-D-glucarate tartronate-semialdehyde-lyase	5dh4dglc[d] -> 2h3oppan[d] + pyr[d]				Ascorbate and aldarate metabolism	0	0	1000	0		4.1.2.20	Bing		R02754
DS0953	D-Glucitol:NAD+ 2-oxidoreductase	sobt[d] + nad[d] <=> fru[d] + nadh[d] + h[d]	(Contig46-orf03837)	Contig46-orf03837		Fructose and mannose metabolism	1	-1000	1000	0		1.1.1.14 1.1.1.15	Bing		R00875
DS0954	L-rhamnose ketol-isomerase	rmn[d] <=> rml[d]				Fructose and mannose metabolism	1	-1000	1000	0		5.3.1.14	Bing		R02437
DS0955	ATP:L-rhamnulose 1-phosphotransferase	atp[d] + rml[d] -> adp[d] + rml1p[d]	(Contig46-orf01447)	Contig46-orf01447		Fructose and mannose metabolism	0	0	1000	0		2.7.1.5	Bing		R03014
DS0956	L-Rhamnulose-1-phosphate lactaldehyde-lyase	rml1p[d] <=> dhap[d] + lald-L[d]				Fructose and mannose metabolism	1	-1000	1000	0		4.1.2.19	Bing		R02263
DS0957	N-acetyl-D-galactosamine 6-phosphate amidohydrolase	acgal6p[d] + h2o[d] <=> galm6p[d] + ac[d]				Galactose metabolism	1	-1000	1000	0		3.5.1.25	Bing		R05168
DS0958		galm6p[d] + h2o[d] <=> tag6p-D[d] + nh3[d]				Galactose metabolism	1	-1000	1000	0		5.3.1.-	Bing		R08365
DS0959	UDP-N-acetyl-D-glucosamine 2-epimerase	uacgam[d] + h2o[d] <=> acmana[d] + udp[d]	(Contig46-orf04216)	Contig46-orf04216		Amino sugar and nucleotide sugar metabolism	1	-1000	1000	0		3.2.1.183 5.1.3.14	Bing		R00414
DS0960	Salicin 6-phosphate glucohydrolase	sal6p[d] + h2o[d] -> hmph[d] + g6p[d]	(Contig46-orf01589)	Contig46-orf01589		Glycolysis	0	0	1000	0		3.2.1.86	Bing		R05134
DS0961		udpg[d] + hmph[d] <=> udp[d] + salin[d]					1	-1000	1000	0		2.4.1.172	Bing		R03558
DS0962	sucrose glucohydrolase	suc[d] + h2o[d] <=> fru[d] + glc-D[d]	(Contig46-orf01727)	Contig46-orf01727		Galactose metabolism	1	-1000	1000	0		3.2.1.10 3.2.1.20 3.2.1.48	Bing		R00801
DS0963	melibiose galactohydrolase	melib[d] + h2o[d] -> gal[d] + glc-D[d]				Galactose metabolism	0	0	1000	0		3.2.1.22	Bing		R01101
DS0964	(R)-Glycerate:NAD+ oxidoreductase	2h3oppan[d] + nadh[d] + h[d] -> glyct[d] + nad[d]	(Contig46-orf03839)	Contig46-orf03839		Glyoxylate and dicarboxylate metabolism	0	0	1000	0		1.1.1.60	Bing		R01745
DS0965	Alkane,reduced-rubredoxin:oxygen 1-oxidoreductase	octn[d] + 2 rbrdxinrd[d] + o2[d] -> 2 rbrdxinox[d] + octoh[d] + h2o[d] + 2 h[d]	(Contig8-orf00071)	Contig8-orf00071		Fatty acid degradation	0	0	1000	0		1.14.15.3	Bing&KEGG		R02281
DS0966	octanol:NAD+ oxidoreductase	octoh[d] + nad[d] <=> c8ald[d] + 2 h[d] + nadh[d]	(Contig46-orf02228) or (Contig46-orf03309) or (Contig46-orf03681) or (Contig46-orf04541)	Contig46-orf02228 Contig46-orf03309 Contig46-orf03681 Contig46-orf04541		Fatty acid degradation	1	-1000	1000	0		1.1.1.164 1.1.1.192	iNJ661v		R02462
DS0967	aldehyde:NAD+ oxidoreductase	c8ald[d] + nad[d] + h2o[d] <=> nadh[d] + 3 h[d] + octa[d]	(Contig46-orf00375) or (Contig46-orf01553) or (Contig46-orf02254) or (Contig46-orf03836) or (Contig46-orf04002) or (Contig46-orf04960)	Contig46-orf00375 Contig46-orf01553 Contig46-orf02254 Contig46-orf03836 Contig46-orf04002 Contig46-orf04960		Fatty acid degradation	1	-1000	1000	0		1.2.1.3	Bing&KEGG		R00631
DS0968	Alkane,reduced-rubredoxin:oxygen 1-oxidoreductase	dn[d] + 2 rbrdxinrd[d] + o2[d] -> 2 rbrdxinox[d] + doh[d] + h2o[d] + 2 h[d]	(Contig8-orf00071)	Contig8-orf00071		Fatty acid degradation	0	0	1000	0		1.14.15.3	Bing&KEGG		R02281
DS0969	decanol:NAD+ oxidoreductase	doh[d] + nad[d] <=> c10ald[d] + 2 h[d] + nadh[d]	(Contig46-orf02228) or (Contig46-orf03309) or (Contig46-orf03681) or (Contig46-orf04541)	Contig46-orf02228 Contig46-orf03309 Contig46-orf03681 Contig46-orf04541		Fatty acid degradation	1	-1000	1000	0		1.1.1.164 1.1.1.192	iNJ661v		R02462
DS0970	aldehyde:NAD+ oxidoreductase	c10ald[d] + nad[d] + h2o[d] <=> nadh[d] + 3 h[d] + dca[d]	(Contig46-orf00375) or (Contig46-orf01553) or (Contig46-orf02254) or (Contig46-orf03836) or (Contig46-orf04002) or (Contig46-orf04960)	Contig46-orf00375 Contig46-orf01553 Contig46-orf02254 Contig46-orf03836 Contig46-orf04002 Contig46-orf04960		Fatty acid degradation	1	-1000	1000	0		1.2.1.3	Bing&KEGG		R00631
DS0971	Alkane,reduced-rubredoxin:oxygen 1-oxidoreductase	ddn[d] + 2 rbrdxinrd[d] + o2[d] -> 2 rbrdxinox[d] + ddoh[d] + h2o[d] + 2 h[d]	(Contig8-orf00071)	Contig8-orf00071		Fatty acid degradation	0	0	1000	0		1.14.15.3	Bing&KEGG		R02281
DS0972	dodecanol:NAD+ oxidoreductase	ddoh[d] + nad[d] <=> c12ald[d] + 2 h[d] + nadh[d]	(Contig46-orf02228) or (Contig46-orf03309) or (Contig46-orf03681) or (Contig46-orf04541)	Contig46-orf02228 Contig46-orf03309 Contig46-orf03681 Contig46-orf04541		Fatty acid degradation	1	-1000	1000	0		1.1.1.164 1.1.1.192	iNJ661v		R02462
DS0973	aldehyde:NAD+ oxidoreductase	c12ald[d] + nad[d] + h2o[d] <=> nadh[d] + 3 h[d] + ddca[d]	(Contig46-orf00375) or (Contig46-orf01553) or (Contig46-orf02254) or (Contig46-orf03836) or (Contig46-orf04002) or (Contig46-orf04960)	Contig46-orf00375 Contig46-orf01553 Contig46-orf02254 Contig46-orf03836 Contig46-orf04002 Contig46-orf04960		Fatty acid degradation	1	-1000	1000	0		1.2.1.3	Bing&KEGG		R00631
DS0974	Alkane,reduced-rubredoxin:oxygen 1-oxidoreductase	ttdn[d] + 2 rbrdxinrd[d] + o2[d] -> 2 rbrdxinox[d] + tdoh[d] + h2o[d] + 2 h[d]	(Contig8-orf00071)	Contig8-orf00071		Fatty acid degradation	0	0	1000	0		1.14.15.3	Bing&KEGG		R02281
DS0975	tetradecanol:NAD+ oxidoreductase	tdoh[d] + nad[d] <=> c14ald[d] + 2 h[d] + nadh[d]	(Contig46-orf02228) or (Contig46-orf03309) or (Contig46-orf03681) or (Contig46-orf04541)	Contig46-orf02228 Contig46-orf03309 Contig46-orf03681 Contig46-orf04541		Fatty acid degradation	1	-1000	1000	0		1.1.1.164 1.1.1.192	iNJ661v		R02462
DS0976	aldehyde:NAD+ oxidoreductase	c14ald[d] + nad[d] + h2o[d] <=> nadh[d] + 3 h[d] + ttdca[d]	(Contig46-orf00375) or (Contig46-orf01553) or (Contig46-orf02254) or (Contig46-orf03836) or (Contig46-orf04002) or (Contig46-orf04960)	Contig46-orf00375 Contig46-orf01553 Contig46-orf02254 Contig46-orf03836 Contig46-orf04002 Contig46-orf04960		Fatty acid degradation	1	-1000	1000	0		1.2.1.3	Bing&KEGG		R00631
DS0977	Alkane,reduced-rubredoxin:oxygen 1-oxidoreductase	octdn[d] + 2 rbrdxinrd[d] + o2[d] -> 2 rbrdxinox[d] + octdoh[d] + h2o[d] + 2 h[d]	(Contig46-orf00032) or (Contig46-orf00508)	Contig46-orf00032 Contig46-orf00508		Fatty acid degradation	0	0	1000	0		1.14.15.3	Bing&KEGG		R02281
DS0978	octadecanol:NAD+ oxidoreductase	octdoh[d] + nad[d] <=> c18ald[d] + 2 h[d] + nadh[d]	(Contig46-orf02228) or (Contig46-orf03309) or (Contig46-orf03681) or (Contig46-orf04541)	Contig46-orf02228 Contig46-orf03309 Contig46-orf03681 Contig46-orf04541		Fatty acid degradation	1	-1000	1000	0		1.1.1.164 1.1.1.192	iNJ661v		R02462
DS0979	aldehyde:NAD+ oxidoreductase	c18ald[d] + nad[d] + h2o[d] <=> nadh[d] + 3 h[d] + ocdca[d]	(Contig46-orf00375) or (Contig46-orf01553) or (Contig46-orf02254) or (Contig46-orf03836) or (Contig46-orf04002) or (Contig46-orf04960)	Contig46-orf00375 Contig46-orf01553 Contig46-orf02254 Contig46-orf03836 Contig46-orf04002 Contig46-orf04960		Fatty acid degradation	1	-1000	1000	0		1.2.1.3	Bing&KEGG		R00631
DS0980	Alkane,reduced-rubredoxin:oxygen 1-oxidoreductase	c20[d] + 2 rbrdxinrd[d] + o2[d] -> 2 rbrdxinox[d] + c20oh[d] + h2o[d] + 2 h[d]	(Contig46-orf00032) or (Contig46-orf00508)	Contig46-orf00032 Contig46-orf00508		Fatty acid degradation	0	0	1000	0		1.14.15.3	Bing&KEGG		R02281
DS0981	eicosanol:NAD+ oxidoreductase	c20oh[d] + nad[d] <=> c20ald[d] + 2 h[d] + nadh[d]	(Contig46-orf02228) or (Contig46-orf03309) or (Contig46-orf03681) or (Contig46-orf04541)	Contig46-orf02228 Contig46-orf03309 Contig46-orf03681 Contig46-orf04541		Fatty acid degradation	1	-1000	1000	0		1.1.1.164 1.1.1.192	iNJ661v		R02462
DS0982	aldehyde:NAD+ oxidoreductase	c20ald[d] + nad[d] + h2o[d] <=> nadh[d] + 3 h[d] + arach[d]	(Contig46-orf00375) or (Contig46-orf01553) or (Contig46-orf02254) or (Contig46-orf03836) or (Contig46-orf04002) or (Contig46-orf04960)	Contig46-orf00375 Contig46-orf01553 Contig46-orf02254 Contig46-orf03836 Contig46-orf04002 Contig46-orf04960		Fatty acid degradation	1	-1000	1000	0		1.2.1.3	Bing&KEGG		R00631
DS0983	Alkane,reduced-rubredoxin:oxygen 1-oxidoreductase	dcsn[d] + 2 rbrdxinrd[d] + o2[d] -> 2 rbrdxinox[d] + c22oh[d] + h2o[d] + 2 h[d]	(Contig46-orf00032) or (Contig46-orf00508)	Contig46-orf00032 Contig46-orf00508		Fatty acid degradation	0	0	1000	0		1.14.15.3	Bing&KEGG		R02281
DS0984	docosanol:NAD+ oxidoreductase	c22oh[d] + nad[d] <=> c22ald[d] + 2 h[d] + nadh[d]	(Contig46-orf02228) or (Contig46-orf03309) or (Contig46-orf03681) or (Contig46-orf04541)	Contig46-orf02228 Contig46-orf03309 Contig46-orf03681 Contig46-orf04541		Fatty acid degradation	1	-1000	1000	0		1.1.1.164 1.1.1.192	iNJ661v		R02462
DS0985	aldehyde:NAD+ oxidoreductase	c22ald[d] + nad[d] + h2o[d] <=> nadh[d] + 3 h[d] + c220[d]	(Contig46-orf00375) or (Contig46-orf01553) or (Contig46-orf02254) or (Contig46-orf03836) or (Contig46-orf04002) or (Contig46-orf04960)	Contig46-orf00375 Contig46-orf01553 Contig46-orf02254 Contig46-orf03836 Contig46-orf04002 Contig46-orf04960		Fatty acid degradation	1	-1000	1000	0		1.2.1.3	Bing&KEGG		R00631
DS0986	acylCoA synthases	c220[d] + coa[d] + atp[d] -> dcscoa[d] + amp[d] + ppi[d] + h[d]	(Contig46-orf00253) or (Contig46-orf00475) or (Contig46-orf00363) or (Contig46-orf02032) or (Contig46-orf01049) or (Contig46-orf04341) or (Contig46-orf03038) or (Contig46-orf03090) or (Contig46-orf05006)	Contig46-orf00253 Contig46-orf00475 Contig46-orf00363 Contig46-orf02032 Contig46-orf01049 Contig46-orf03038 Contig46-orf04341 Contig46-orf03090 Contig46-orf05006		Fatty acid biosynthesis	0	0	1000	0		6.2.1.3	A3(2)		R01280
DS0987	docosanoyl-CoA oxidoreductase	dcscoa[d] + fad[d] + h2o[d] + nad[d] + coa[d] -> arachcoa[d] + fadh2[d] + nadh[d] + 2 h[d] + accoa[d]	(Contig46-orf00780 and Contig46-orf01238 and Contig46-orf03259) or (Contig46-orf01566 and Contig46-orf01238 and Contig46-orf03259) or (Contig46-orf02010 and Contig46-orf01238 and Contig46-orf03259) or (Contig46-orf03260 and Contig46-orf01238 and Contig46-orf03259) or (Contig46-orf03285 and Contig46-orf01238 and Contig46-orf03259) or (Contig46-orf03805 and Contig46-orf01238 and Contig46-orf03259) …	Contig46-orf00780 Contig46-orf01566 Contig46-orf02010 Contig46-orf03260 Contig46-orf03285 Contig46-orf03805 Contig46-orf04788 Contig46-orf05003 Contig46-orf01238 Contig46-orf05320 Contig46-orf00204 Contig46-orf00836 Contig46-orf00875 Contig46-orf01226 Contig46-orf01307 Contig46-orf02960 Contig46-orf03971 Contig46-orf04261 Contig46-orf05297 Contig46-orf03259 Contig46-orf04176		Fatty acid degradation	0	0	1000	0		1.3.3.6 1.3.8.7 1.3.8.8 1.3.99.- ; 4.2.1.17 4.2.1.74; 1.1.1.35 1.1.1.211; 2.3.1.16	Bing
DS0988	Alkane,reduced-rubredoxin:oxygen 1-oxidoreductase	ttcn[d] + 2 rbrdxinrd[d] + o2[d] -> 2 rbrdxinox[d] + c24oh[d] + h2o[d] + 2 h[d]	(Contig46-orf00032) or (Contig46-orf00508)	Contig46-orf00032 Contig46-orf00508		Fatty acid degradation	0	0	1000	0		1.14.15.3	Bing&KEGG		R02281
DS0989	tetracosanol:NAD+ oxidoreductase	c24oh[d] + nad[d] <=> c24ald[d] + 2 h[d] + nadh[d]	(Contig46-orf02228) or (Contig46-orf03309) or (Contig46-orf03681) or (Contig46-orf04541)	Contig46-orf02228 Contig46-orf03309 Contig46-orf03681 Contig46-orf04541		Fatty acid degradation	1	-1000	1000	0		1.1.1.164 1.1.1.192	iNJ661v		R02462
DS0990	aldehyde:NAD+ oxidoreductase	c24ald[d] + nad[d] + h2o[d] <=> nadh[d] + 3 h[d] + ttc[d]	(Contig46-orf00375) or (Contig46-orf01553) or (Contig46-orf02254) or (Contig46-orf03836) or (Contig46-orf04002) or (Contig46-orf04960)	Contig46-orf00375 Contig46-orf01553 Contig46-orf02254 Contig46-orf03836 Contig46-orf04002 Contig46-orf04960		Fatty acid degradation	1	-1000	1000	0		1.2.1.3	Bing&KEGG		R00631
DS0991	acylCoA synthases	ttc[d] + coa[d] + atp[d] -> ttccoa[d] + amp[d] + ppi[d] + h[d]	(Contig46-orf00253) or (Contig46-orf00475) or (Contig46-orf00363) or (Contig46-orf02032) or (Contig46-orf01049) or (Contig46-orf04341) or (Contig46-orf03038) or (Contig46-orf03090) or (Contig46-orf05006)	Contig46-orf00253 Contig46-orf00475 Contig46-orf00363 Contig46-orf02032 Contig46-orf01049 Contig46-orf03038 Contig46-orf04341 Contig46-orf03090 Contig46-orf05006		Fatty acid biosynthesis	0	0	1000	0		6.2.1.3	A3(2)		R01280
DS0992	docosanoyl-CoA oxidoreductase	ttccoa[d] + fad[d] + h2o[d] + nad[d] + coa[d] -> dcscoa[d] + fadh2[d] + nadh[d] + 2 h[d] + accoa[d]	(Contig46-orf00780 and Contig46-orf01238 and Contig46-orf03259) or (Contig46-orf01566 and Contig46-orf01238 and Contig46-orf03259) or (Contig46-orf02010 and Contig46-orf01238 and Contig46-orf03259) or (Contig46-orf03260 and Contig46-orf01238 and Contig46-orf03259) or (Contig46-orf03285 and Contig46-orf01238 and Contig46-orf03259) or (Contig46-orf03805 and Contig46-orf01238 and Contig46-orf03259) …	Contig46-orf00780 Contig46-orf01566 Contig46-orf02010 Contig46-orf03260 Contig46-orf03285 Contig46-orf03805 Contig46-orf04788 Contig46-orf05003 Contig46-orf01238 Contig46-orf05320 Contig46-orf00204 Contig46-orf00836 Contig46-orf00875 Contig46-orf01226 Contig46-orf01307 Contig46-orf02960 Contig46-orf03971 Contig46-orf04261 Contig46-orf05297 Contig46-orf03259 Contig46-orf04176		Fatty acid degradation	0	0	1000	0		1.3.3.6 1.3.8.7 1.3.8.8 1.3.99.- ; 4.2.1.17 4.2.1.74; 1.1.1.35 1.1.1.211; 2.3.1.16	Bing
DS0993	Alkane,reduced-rubredoxin:oxygen 1-oxidoreductase	hcn[d] + 2 rbrdxinrd[d] + o2[d] -> 2 rbrdxinox[d] + c26oh[d] + h2o[d] + 2 h[d]	(Contig46-orf00032) or (Contig46-orf00508)	Contig46-orf00032 Contig46-orf00508		Fatty acid degradation	0	0	1000	0		1.14.15.3	Bing&KEGG		R02281
DS0994	hexacosanol:NAD+ oxidoreductase	c26oh[d] + nad[d] <=> c26ald[d] + 2 h[d] + nadh[d]	(Contig46-orf02228) or (Contig46-orf03309) or (Contig46-orf03681) or (Contig46-orf04541)	Contig46-orf02228 Contig46-orf03309 Contig46-orf03681 Contig46-orf04541		Fatty acid degradation	1	-1000	1000	0		1.1.1.164 1.1.1.192	iNJ661v		R02462
DS0995	aldehyde:NAD+ oxidoreductase	c26ald[d] + nad[d] + h2o[d] <=> nadh[d] + 3 h[d] + hexc[d]	(Contig46-orf00375) or (Contig46-orf01553) or (Contig46-orf02254) or (Contig46-orf03836) or (Contig46-orf04002) or (Contig46-orf04960)	Contig46-orf00375 Contig46-orf01553 Contig46-orf02254 Contig46-orf03836 Contig46-orf04002 Contig46-orf04960		Fatty acid degradation	1	-1000	1000	0		1.2.1.3	Bing&KEGG		R00631
DS0996	acylCoA synthases	hexc[d] + coa[d] + atp[d] -> hexccoa[d] + amp[d] + ppi[d] + h[d]	(Contig46-orf00253) or (Contig46-orf00475) or (Contig46-orf00363) or (Contig46-orf02032) or (Contig46-orf01049) or (Contig46-orf04341) or (Contig46-orf03038) or (Contig46-orf03090) or (Contig46-orf05006)	Contig46-orf00253 Contig46-orf00475 Contig46-orf00363 Contig46-orf02032 Contig46-orf01049 Contig46-orf03038 Contig46-orf04341 Contig46-orf03090 Contig46-orf05006		Fatty acid biosynthesis	0	0	1000	0		6.2.1.3	A3(2)		R01280
DS0997	hexacosanoyl-CoA oxidoreductase	hexccoa[d] + fad[d] + h2o[d] + nad[d] + coa[d] -> ttccoa[d] + fadh2[d] + nadh[d] + 2 h[d] + accoa[d]	(Contig46-orf00780 and Contig46-orf01238 and Contig46-orf03259) or (Contig46-orf01566 and Contig46-orf01238 and Contig46-orf03259) or (Contig46-orf02010 and Contig46-orf01238 and Contig46-orf03259) or (Contig46-orf03260 and Contig46-orf01238 and Contig46-orf03259) or (Contig46-orf03285 and Contig46-orf01238 and Contig46-orf03259) or (Contig46-orf03805 and Contig46-orf01238 and Contig46-orf03259) …	Contig46-orf00780 Contig46-orf01566 Contig46-orf02010 Contig46-orf03260 Contig46-orf03285 Contig46-orf03805 Contig46-orf04788 Contig46-orf05003 Contig46-orf01238 Contig46-orf05320 Contig46-orf00204 Contig46-orf00836 Contig46-orf00875 Contig46-orf01226 Contig46-orf01307 Contig46-orf02960 Contig46-orf03971 Contig46-orf04261 Contig46-orf05297 Contig46-orf03259 Contig46-orf04176		Fatty acid degradation	0	0	1000	0		1.3.3.6 1.3.8.7 1.3.8.8 1.3.99.- ; 4.2.1.17 4.2.1.74; 1.1.1.35 1.1.1.211; 2.3.1.16	Bing
DS0998	Alkane,reduced-rubredoxin:oxygen 1-oxidoreductase	otcn[d] + 2 rbrdxinrd[d] + o2[d] -> 2 rbrdxinox[d] + c28oh[d] + h2o[d] + 2 h[d]	(Contig46-orf00032) or (Contig46-orf00508)	Contig46-orf00032 Contig46-orf00508		Fatty acid degradation	0	0	1000	0		1.14.15.3	Bing&KEGG		R02281
DS0999	octacosanol:NAD+ oxidoreductase	c28oh[d] + nad[d] <=> c28ald[d] + 2 h[d] + nadh[d]	(Contig46-orf02228) or (Contig46-orf03309) or (Contig46-orf03681) or (Contig46-orf04541)	Contig46-orf02228 Contig46-orf03309 Contig46-orf03681 Contig46-orf04541		Fatty acid degradation	1	-1000	1000	0		1.1.1.164 1.1.1.192	iNJ661v		R02462
DS1000	aldehyde:NAD+ oxidoreductase	c28ald[d] + nad[d] + h2o[d] <=> nadh[d] + 3 h[d] + otc[d]	(Contig46-orf00375) or (Contig46-orf01553) or (Contig46-orf02254) or (Contig46-orf03836) or (Contig46-orf04002) or (Contig46-orf04960)	Contig46-orf00375 Contig46-orf01553 Contig46-orf02254 Contig46-orf03836 Contig46-orf04002 Contig46-orf04960		Fatty acid degradation	1	-1000	1000	0		1.2.1.3	Bing&KEGG		R00631
DS1001	acylCoA synthases	otc[d] + coa[d] + atp[d] -> otccoa[d] + amp[d] + ppi[d] + h[d]	(Contig46-orf00253) or (Contig46-orf00475) or (Contig46-orf00363) or (Contig46-orf02032) or (Contig46-orf01049) or (Contig46-orf04341) or (Contig46-orf03038) or (Contig46-orf03090) or (Contig46-orf05006)	Contig46-orf00253 Contig46-orf00475 Contig46-orf00363 Contig46-orf02032 Contig46-orf01049 Contig46-orf03038 Contig46-orf04341 Contig46-orf03090 Contig46-orf05006		Fatty acid biosynthesis	0	0	1000	0		6.2.1.3	A3(2)		R01280
DS1002	octacosanoyl-CoA oxidoreductase	otccoa[d] + fad[d] + h2o[d] + nad[d] + coa[d] -> hexccoa[d] + fadh2[d] + nadh[d] + 2 h[d] + accoa[d]	(Contig46-orf00780 and Contig46-orf01238 and Contig46-orf03259) or (Contig46-orf01566 and Contig46-orf01238 and Contig46-orf03259) or (Contig46-orf02010 and Contig46-orf01238 and Contig46-orf03259) or (Contig46-orf03260 and Contig46-orf01238 and Contig46-orf03259) or (Contig46-orf03285 and Contig46-orf01238 and Contig46-orf03259) or (Contig46-orf03805 and Contig46-orf01238 and Contig46-orf03259) …	Contig46-orf00780 Contig46-orf01566 Contig46-orf02010 Contig46-orf03260 Contig46-orf03285 Contig46-orf03805 Contig46-orf04788 Contig46-orf05003 Contig46-orf01238 Contig46-orf05320 Contig46-orf00204 Contig46-orf00836 Contig46-orf00875 Contig46-orf01226 Contig46-orf01307 Contig46-orf02960 Contig46-orf03971 Contig46-orf04261 Contig46-orf05297 Contig46-orf03259 Contig46-orf04176		Fatty acid degradation	0	0	1000	0		1.3.3.6 1.3.8.7 1.3.8.8 1.3.99.- ; 4.2.1.17 4.2.1.74; 1.1.1.35 1.1.1.211; 2.3.1.16	Bing
DS1003	Alkane,reduced-rubredoxin:oxygen 1-oxidoreductase	tctn[d] + 2 rbrdxinrd[d] + o2[d] -> 2 rbrdxinox[d] + c30oh[d] + h2o[d] + 2 h[d]	(Contig46-orf00032) or (Contig46-orf00508)	Contig46-orf00032 Contig46-orf00508		Fatty acid degradation	0	0	1000	0		1.14.15.3	Bing&KEGG		R02281
DS1004	triacontanol:NAD+ oxidoreductase	c30oh[d] + nad[d] <=> c30ald[d] + 2 h[d] + nadh[d]	(Contig46-orf02228) or (Contig46-orf03309) or (Contig46-orf03681) or (Contig46-orf04541)	Contig46-orf02228 Contig46-orf03309 Contig46-orf03681 Contig46-orf04541		Fatty acid degradation	1	-1000	1000	0		1.1.1.164 1.1.1.192	iNJ661v		R02462
DS1005	aldehyde:NAD+ oxidoreductase	c30ald[d] + nad[d] + h2o[d] <=> nadh[d] + 3 h[d] + tct[d]	(Contig46-orf00375) or (Contig46-orf01553) or (Contig46-orf02254) or (Contig46-orf03836) or (Contig46-orf04002) or (Contig46-orf04960)	Contig46-orf00375 Contig46-orf01553 Contig46-orf02254 Contig46-orf03836 Contig46-orf04002 Contig46-orf04960		Fatty acid degradation	1	-1000	1000	0		1.2.1.3	Bing&KEGG		R00631
DS1006	acylCoA synthases	tct[d] + coa[d] + atp[d] -> tctcoa[d] + amp[d] + ppi[d] + h[d]	(Contig46-orf00253) or (Contig46-orf00475) or (Contig46-orf00363) or (Contig46-orf02032) or (Contig46-orf01049) or (Contig46-orf04341) or (Contig46-orf03038) or (Contig46-orf03090) or (Contig46-orf05006)	Contig46-orf00253 Contig46-orf00475 Contig46-orf00363 Contig46-orf02032 Contig46-orf01049 Contig46-orf03038 Contig46-orf04341 Contig46-orf03090 Contig46-orf05006		Fatty acid biosynthesis	0	0	1000	0		6.2.1.3	A3(2)		R01280
DS1007	triacontanoyl-CoA oxidoreductase	tctcoa[d] + fad[d] + h2o[d] + nad[d] + coa[d] -> otccoa[d] + fadh2[d] + nadh[d] + 2 h[d] + accoa[d]	(Contig46-orf00780 and Contig46-orf01238 and Contig46-orf03259) or (Contig46-orf01566 and Contig46-orf01238 and Contig46-orf03259) or (Contig46-orf02010 and Contig46-orf01238 and Contig46-orf03259) or (Contig46-orf03260 and Contig46-orf01238 and Contig46-orf03259) or (Contig46-orf03285 and Contig46-orf01238 and Contig46-orf03259) or (Contig46-orf03805 and Contig46-orf01238 and Contig46-orf03259) …	Contig46-orf00780 Contig46-orf01566 Contig46-orf02010 Contig46-orf03260 Contig46-orf03285 Contig46-orf03805 Contig46-orf04788 Contig46-orf05003 Contig46-orf01238 Contig46-orf05320 Contig46-orf00204 Contig46-orf00836 Contig46-orf00875 Contig46-orf01226 Contig46-orf01307 Contig46-orf02960 Contig46-orf03971 Contig46-orf04261 Contig46-orf05297 Contig46-orf03259 Contig46-orf04176		Fatty acid degradation	0	0	1000	0		1.3.3.6 1.3.8.7 1.3.8.8 1.3.99.- ; 4.2.1.17 4.2.1.74; 1.1.1.35 1.1.1.211; 2.3.1.16	Bing
DS1008	Alkane,reduced-rubredoxin:oxygen 1-oxidoreductase	dtctn[d] + 2 rbrdxinrd[d] + o2[d] -> 2 rbrdxinox[d] + c32oh[d] + h2o[d] + 2 h[d]	(Contig46-orf00032) or (Contig46-orf00508)	Contig46-orf00032 Contig46-orf00508		Fatty acid degradation	0	0	1000	0		1.14.15.3	Bing&KEGG		R02281
DS1009	dotriacontanol:NAD+ oxidoreductase	c32oh[d] + nad[d] <=> c32ald[d] + 2 h[d] + nadh[d]	(Contig46-orf02228) or (Contig46-orf03309) or (Contig46-orf03681) or (Contig46-orf04541)	Contig46-orf02228 Contig46-orf03309 Contig46-orf03681 Contig46-orf04541		Fatty acid degradation	1	-1000	1000	0		1.1.1.164 1.1.1.192	iNJ661v		R02462
DS1010	aldehyde:NAD+ oxidoreductase	c32ald[d] + nad[d] + h2o[d] <=> nadh[d] + 3 h[d] + dtct[d]	(Contig46-orf00375) or (Contig46-orf01553) or (Contig46-orf02254) or (Contig46-orf03836) or (Contig46-orf04002) or (Contig46-orf04960)	Contig46-orf00375 Contig46-orf01553 Contig46-orf02254 Contig46-orf03836 Contig46-orf04002 Contig46-orf04960		Fatty acid degradation	1	-1000	1000	0		1.2.1.3	Bing&KEGG		R00631
DS1011	acylCoA synthases	dtct[d] + coa[d] + atp[d] -> dtctcoa[d] + amp[d] + ppi[d] + h[d]	(Contig46-orf00253) or (Contig46-orf00475) or (Contig46-orf00363) or (Contig46-orf02032) or (Contig46-orf01049) or (Contig46-orf04341) or (Contig46-orf03038) or (Contig46-orf03090) or (Contig46-orf05006)	Contig46-orf00253 Contig46-orf00475 Contig46-orf00363 Contig46-orf02032 Contig46-orf01049 Contig46-orf03038 Contig46-orf04341 Contig46-orf03090 Contig46-orf05006		Fatty acid biosynthesis	0	0	1000	0		6.2.1.3	A3(2)		R01280
DS1012	dotriacontanoyl-CoA oxidoreductase	dtctcoa[d] + fad[d] + h2o[d] + nad[d] + coa[d] -> tctcoa[d] + fadh2[d] + nadh[d] + 2 h[d] + accoa[d]	(Contig46-orf00780 and Contig46-orf01238 and Contig46-orf03259) or (Contig46-orf01566 and Contig46-orf01238 and Contig46-orf03259) or (Contig46-orf02010 and Contig46-orf01238 and Contig46-orf03259) or (Contig46-orf03260 and Contig46-orf01238 and Contig46-orf03259) or (Contig46-orf03285 and Contig46-orf01238 and Contig46-orf03259) or (Contig46-orf03805 and Contig46-orf01238 and Contig46-orf03259) …	Contig46-orf00780 Contig46-orf01566 Contig46-orf02010 Contig46-orf03260 Contig46-orf03285 Contig46-orf03805 Contig46-orf04788 Contig46-orf05003 Contig46-orf01238 Contig46-orf05320 Contig46-orf00204 Contig46-orf00836 Contig46-orf00875 Contig46-orf01226 Contig46-orf01307 Contig46-orf02960 Contig46-orf03971 Contig46-orf04261 Contig46-orf05297 Contig46-orf03259 Contig46-orf04176		Fatty acid degradation	0	0	1000	0		1.3.3.6 1.3.8.7 1.3.8.8 1.3.99.- ; 4.2.1.17 4.2.1.74; 1.1.1.35 1.1.1.211; 2.3.1.16	Bing
DS1013	Acetaldehyde:NAD+ oxidoreductase	acal[d] + nad[d] + h2o[d] <=> ac[d] + nadh[d] + 2 h[d]	(Contig46-orf00375) or (Contig46-orf01553) or (Contig46-orf02254) or (Contig46-orf03836) or (Contig46-orf04002)	Contig46-orf00375 Contig46-orf01553 Contig46-orf02254 Contig46-orf03836 Contig46-orf04002		Glycolysis	1	-1000	1000	0		1.2.1.3 1.2.1.5	Bing		R00710
DS1014	Glycoaldehyde reversible transport	gcald[t] <=> gcald[d]	Spontaneous	Spontaneous		Diffusion	1	-1000	1000	0			iNJ661v
DS1015	h2s transport	h2s[d] -> h2s[t]	Spontaneous	Spontaneous		Diffusion	0	0	1000	0			iNJ661v
DS1016	4 hydroxy benzoate transport via diffusion extracellular to cytoplasm	4hba[t] <=> 4hba[d]	Spontaneous	Spontaneous		Diffusion	1	-1000	1000	0			iNJ661v
DS1017	O2 diffusion	o2[t] <=> o2[d]	Spontaneous	Spontaneous		Diffusion	1	-1000	1000	0			Bing
DS1018	urea transport via facilitate diffusion	urea[t] <=> urea[d]	Spontaneous	Spontaneous		Diffusion	1	-1000	1000	0			A3(2)
DS1019	RED efflux via diffusion	quln[d] -> quln[t]	Spontaneous	Spontaneous		Diffusion	0	0	1000	0			A3(2)
DS1020	2-(hydroxymethyl)phenol transport via diffusion	4ahmmp[t] <=> 4ahmmp[d]	Spontaneous	Spontaneous		Diffusion	1	-1000	1000	0			A3(2)
DS1021	acysbmn transport mtb	acysbmn[d] <=> acysbmn[t]	Spontaneous	Spontaneous		Diffusion	1	-1000	1000	0			iNJ661v
DS1022	bimane transport diffusion	bmn[d] <=> bmn[t]	Spontaneous	Spontaneous		Diffusion	1	-1000	1000	0			iNJ661v
DS1023	H2O diffusion	h2o[d] <=> h2o[t]	Spontaneous	Spontaneous		Diffusion	1	-1000	1000	0			Bing&SEED
DS1024	CO2 diffusion	co2[d] <=> co2[t]	Spontaneous	Spontaneous		Diffusion	1	-1000	1000	0			Bing&SEED
DS1025	hexadecane diffusion	hxdn[d] <=> hxdn[t]	Spontaneous	Spontaneous		Diffusion	1	-1000	1000	0			Bing
DS1026	octane diffusion	octn[d] <=> octn[t]	Spontaneous	Spontaneous		Diffusion	1	-1000	1000	0			Bing
DS1027	decane diffusion	dn[d] <=> dn[t]	Spontaneous	Spontaneous		Diffusion	1	-1000	1000	0			Bing
DS1028	decane diffusion	ddn[d] <=> ddn[t]	Spontaneous	Spontaneous		Diffusion	1	-1000	1000	0			Bing
DS1029	tetradecane diffusion	ttdn[d] <=> ttdn[t]	Spontaneous	Spontaneous		Diffusion	1	-1000	1000	0			Bing
DS1030	octadecane diffusion	octdn[d] <=> octdn[t]	Spontaneous	Spontaneous		Diffusion	1	-1000	1000	0			Bing
DS1031	eicosane diffusion	c20[d] <=> c20[t]	Spontaneous	Spontaneous		Diffusion	1	-1000	1000	0			Bing
DS1032	docosane diffusion	dcsn[d] <=> dcsn[t]	Spontaneous	Spontaneous		Diffusion	1	-1000	1000	0			Bing
DS1033	tetracosane diffusion	ttcn[d] <=> ttcn[t]	Spontaneous	Spontaneous		Diffusion	1	-1000	1000	0			Bing
DS1034	hexacosane diffusion	hcn[d] <=> hcn[t]	Spontaneous	Spontaneous		Diffusion	1	-1000	1000	0			Bing
DS1035	octacosane diffusion	otcn[d] <=> otcn[t]	Spontaneous	Spontaneous		Diffusion	1	-1000	1000	0			Bing
DS1036	triacontane diffusion	tctn[d] <=> tctn[t]	Spontaneous	Spontaneous		Diffusion	1	-1000	1000	0			Bing
DS1037	dotriacontane diffusion	dtctn[d] <=> dtctn[t]	Spontaneous	Spontaneous		Diffusion	1	-1000	1000	0			Bing
DS1038	nitrate transport via faciliated diffusion	no3[t] <=> no3[d]	(Contig46-orf00787) or (Contig46-orf01255) or (Contig46-orf03670)	Contig46-orf00787 Contig46-orf01255 Contig46-orf03670		facilitated diffusion	1	-1000	1000	0		2.A.47.1.1	A3(2)&TCDB
DS1039	sulfite transport via faciliated diffusion	so3[t] <=> so3[d]	(Contig46-orf00787) or (Contig46-orf03670)	Contig46-orf00787 Contig46-orf03670		facilitated diffusion	1	-1000	1000	0		2.A.47.1.1	ATCC13032&TCDB
DS1040	acetate transport via faciliated diffusion	ac[t] <=> ac[d]	(Contig46-orf01309)	Contig46-orf01309		facilitated diffusion	1	-1000	1000	0		2.A.47.1.1	ATCC13032&TCDB
DS1041	Propionate transport by faciliated diffusion	ppa[t] <=> ppa[d]	(Contig46-orf01152) or (Contig46-orf01355)	Contig46-orf01152 Contig46-orf01355		facilitated diffusion	1	-1000	1000	0		2.A.47.1.1	iNJ661v&TCDB
DS1042	formate transport via faciliated diffusion	for[t] <=> for[d]	(Contig46-orf01152) or (Contig46-orf01355)	Contig46-orf01152 Contig46-orf01355		facilitated diffusion	1	-1000	1000	0		2.A.47.1.1	A3(2)&TCDB
DS1043	glycolate transport via faciliated diffusion	glyclt[t] <=> glyclt[d]	(Contig46-orf01152) or (Contig46-orf01355)	Contig46-orf01152 Contig46-orf01355		facilitated diffusion	1	-1000	1000	0		2.A.47.1.1	A3(2)&TCDB
DS1044	guanine transport via facilitated diffusion	gua[t] <=> gua[d]	(Contig46-orf01289) or (Contig46-orf01255) or (Contig46-orf00658) or (Contig46-orf04230) or (Contig46-orf05361)	Contig46-orf01289 Contig46-orf01255 Contig46-orf00658 Contig46-orf04230 Contig46-orf05361		facilitated diffusion	1	-1000	1000	0			A3(2)
DS1045	hypoxanthine transport via facilitated diffusion	hxan[t] <=> hxan[d]	(Contig46-orf01289) or (Contig46-orf01255) or (Contig46-orf00658) or (Contig46-orf04230) or (Contig46-orf05361)	Contig46-orf01289 Contig46-orf01255 Contig46-orf00658 Contig46-orf04230 Contig46-orf05361		facilitated diffusion	1	-1000	1000	0			A3(2)
DS1046	glyceraldehyde transport via facilitated diffusion	gald[t] <=> gald[d]	(Contig46-orf01289) or (Contig46-orf01255) or (Contig46-orf00658) or (Contig46-orf04230) or (Contig46-orf05361)	Contig46-orf01289 Contig46-orf01255 Contig46-orf00658 Contig46-orf04230 Contig46-orf05361		facilitated diffusion	1	-1000	1000	0			A3(2)
DS1047	succinate transporter	succ[d] <=> succ[t]	(Contig46-orf01289) or (Contig46-orf01255) or (Contig46-orf00658) or (Contig46-orf04230) or (Contig46-orf05361)	Contig46-orf01289 Contig46-orf01255 Contig46-orf00658 Contig46-orf04230 Contig46-orf05361		facilitated diffusion	1	-1000	1000	0			ATCC13032&TCDB
DS1048	L-lactate transport by faciliated diffusion	lac-L[t] -> lac-L[d]	Unknown	Unknown		facilitated diffusion	0	0	1000	0			ATCC13032&TCDB
DS1049	Glutarate transporter	glut[d] <=> glut[t]	(Contig46-orf01289) or (Contig46-orf01255) or (Contig46-orf00658) or (Contig46-orf04230) or (Contig46-orf05361)	Contig46-orf01289 Contig46-orf01255 Contig46-orf00658 Contig46-orf04230 Contig46-orf05361		facilitated diffusion	1	-1000	1000	0			Bing&TCDB
DS1050	ammonia reversible transport	nh3[t] <=> nh3[d]	(Contig46-orf00069) or (Contig46-orf02928)	Contig46-orf00069 Contig46-orf02928		facilitated diffusion	1	-1000	1000	0		1.A.11.1.2 1.A.11.1.3 1.A.11.5.1 1.A.11.1.4 1.A.11.5.2 1.A.11.3.3 1.A.11.3.4 1.A.11.1.1	iNJ661v&TCDB
DS1051	cobalt transport inout via permease no H	cobalt2[d] <=> cobalt2[t]	(Contig46-orf01289) or (Contig46-orf01255) or (Contig46-orf00658) or (Contig46-orf04230) or (Contig46-orf05361)	Contig46-orf01289 Contig46-orf01255 Contig46-orf00658 Contig46-orf04230 Contig46-orf05361		facilitated diffusion	1	-1000	1000	0		1.A.35.1.1 1.A.35.1.2	iNJ661v&TCDB
DS1052	magnesium transport inout via permease no H	mg2[t] <=> mg2[d]	(Contig46-orf03121) or (Contig46-orf00765)	Contig46-orf03121 Contig46-orf00765		facilitated diffusion	1	-1000	1000	0		1.A.35.1.1 1.A.35.1.2 2.A.47.4.6	iNJ661v&TCDB
DS1053	glycerol transport via channel	glyc[d] <=> glyc[t]	(Contig46-orf03174)	Contig46-orf03174		facilitated diffusion	1	-1000	1000	0		1.A.8.13.1	iNJ661v
DS1054	Glucose uptake	glc-D[t] <=> glc-D[d]	(Contig46-orf01289) or (Contig46-orf01255) or (Contig46-orf00658) or (Contig46-orf04230) or (Contig46-orf05361)	Contig46-orf01289 Contig46-orf01255 Contig46-orf00658 Contig46-orf04230 Contig46-orf05361		facilitated diffusion	1	-1000	1000	0		2.A.1.1.59 2.A.1.1.32 2.A.1.1.35	Bing&TCDB
DS1055	nark	no2[d] <=> no2[t]	(Contig46-orf00787) or (Contig46-orf03670)	Contig46-orf00787 Contig46-orf03670		facilitated diffusion	1	-1000	1000	0		2.A.1.8.1 2.A.1.8.11	iNJ661v&TCDB
DS1056	phenylacetic acid transport via facilitated diffusion	pac[d] <=> pac[t]	(Contig46-orf01309)	Contig46-orf01309		facilitated diffusion	1	-1000	1000	0			A3(2)
DS1057	fatty acid diffusion (C7:0)	hpt[t] <=> hpt[d]	(Contig46-orf01152) or (Contig46-orf01355)	Contig46-orf01152 Contig46-orf01355		facilitated diffusion	1	-1000	1000	0			Bing
DS1058	fatty acid diffusion (C8:0)	octa[t] <=> octa[d]	(Contig46-orf01152) or (Contig46-orf01355)	Contig46-orf01152 Contig46-orf01355		facilitated diffusion	1	-1000	1000	0			Bing
DS1059	fatty acid diffusion (C9:0)	nnn[t] <=> nnn[d]	(Contig46-orf01152) or (Contig46-orf01355)	Contig46-orf01152 Contig46-orf01355		facilitated diffusion	1	-1000	1000	0			Bing
DS1060	fatty acid diffusion (C10:0)	dca[t] <=> dca[d]	(Contig46-orf01152) or (Contig46-orf01355)	Contig46-orf01152 Contig46-orf01355		facilitated diffusion	1	-1000	1000	0			Bing
DS1061	fatty acid diffusion (C11:0)	hdc[t] <=> hdc[d]	(Contig46-orf01152) or (Contig46-orf01355)	Contig46-orf01152 Contig46-orf01355		facilitated diffusion	1	-1000	1000	0			Bing
DS1062	fatty acid diffusion (C12:0)	ddca[t] <=> ddca[d]	(Contig46-orf01152) or (Contig46-orf01355)	Contig46-orf01152 Contig46-orf01355		facilitated diffusion	1	-1000	1000	0			Bing
DS1063	fatty acid diffusion (C14:0)	ttdca[t] <=> ttdca[d]	(Contig46-orf01152) or (Contig46-orf01355)	Contig46-orf01152 Contig46-orf01355		facilitated diffusion	1	-1000	1000	0			Bing
DS1064	fatty acid diffusion (C16:0)	hdca[t] <=> hdca[d]	(Contig46-orf01152) or (Contig46-orf01355)	Contig46-orf01152 Contig46-orf01355		facilitated diffusion	1	-1000	1000	0			Bing
DS1065	fatty acid diffusion (C16:1)	hdcea[t] <=> hdcea[d]	(Contig46-orf01152) or (Contig46-orf01355)	Contig46-orf01152 Contig46-orf01355		facilitated diffusion	1	-1000	1000	0			Bing
DS1066	fatty acid diffusion (C18:0)	ocdca[t] <=> ocdca[d]	(Contig46-orf01152) or (Contig46-orf01355)	Contig46-orf01152 Contig46-orf01355		facilitated diffusion	1	-1000	1000	0			Bing
DS1067	fatty acid diffusion (C18:1)	ocdcea[t] <=> ocdcea[d]	(Contig46-orf01152) or (Contig46-orf01355)	Contig46-orf01152 Contig46-orf01355		facilitated diffusion	1	-1000	1000	0			Bing
DS1068	fatty acid diffusion (C20:0)	arach[t] <=> arach[d]	(Contig46-orf01152) or (Contig46-orf01355)	Contig46-orf01152 Contig46-orf01355		facilitated diffusion	1	-1000	1000	0			Bing
DS1069	fatty acid diffusion (C24:0)	ttc[t] <=> ttc[d]	(Contig46-orf01152) or (Contig46-orf01355)	Contig46-orf01152 Contig46-orf01355		facilitated diffusion	1	-1000	1000	0			Bing
DS1070	fatty acid diffusion (C26:0)	hexc[t] <=> hexc[d]	(Contig46-orf01152) or (Contig46-orf01355)	Contig46-orf01152 Contig46-orf01355		facilitated diffusion	1	-1000	1000	0			Bing
DS1071	fatty acid diffusion (C28:0)	otc[t] <=> otc[d]	(Contig46-orf01152) or (Contig46-orf01355)	Contig46-orf01152 Contig46-orf01355		facilitated diffusion	1	-1000	1000	0			Bing
DS1072	iron uptake	fe3[t] -> fe3[d]	(Contig46-orf05192)	Contig46-orf05192		facilitated diffusion	0	0	1000	0			Bing&SEED
DS1073	Potassium uptake	k[t] <=> k[d]	(Contig46-orf01572) or (Contig46-orf01533) or (Contig46-orf01804) or (Contig46-orf02781) or (Contig46-orf02782) or (Contig46-orf05077)	Contig46-orf01572 Contig46-orf01533 Contig46-orf01804 Contig46-orf02781 Contig46-orf02782		facilitated diffusion	1	-1000	1000	0			Bing&SEED
DS1074	D-xylose diffusion	xyl-D[t] <=> xyl-D[d]	(Contig46-orf01289) or (Contig46-orf01255) or (Contig46-orf00658) or (Contig46-orf04230) or (Contig46-orf05361)	Contig46-orf01289 Contig46-orf01255 Contig46-orf00658 Contig46-orf04230 Contig46-orf05361		facilitated diffusion	1	-1000	1000	0			A3(2)
DS1075	D-mannose diffusion	man[t] <=> man[d]	(Contig46-orf01289) or (Contig46-orf01255) or (Contig46-orf00658) or (Contig46-orf04230) or (Contig46-orf05361)	Contig46-orf01289 Contig46-orf01255 Contig46-orf00658 Contig46-orf04230 Contig46-orf05361		facilitated diffusion	1	-1000	1000	0			Bing&SEED
DS1076	Myo-inositol diffusion	inost[t] <=> inost[d]	(Contig46-orf01289) or (Contig46-orf01255) or (Contig46-orf00658) or (Contig46-orf04230) or (Contig46-orf05361)	Contig46-orf01289 Contig46-orf01255 Contig46-orf00658 Contig46-orf04230 Contig46-orf05361		facilitated diffusion	1	-1000	1000	0		2.A.1.1.25	Bing&TCDB
DS1077	Dextrin uptake	dxtr[t] <=> dxtr[d]	(Contig46-orf01289) or (Contig46-orf01255) or (Contig46-orf00658) or (Contig46-orf04230) or (Contig46-orf05361)	Contig46-orf01289 Contig46-orf01255 Contig46-orf00658 Contig46-orf04230 Contig46-orf05361		facilitated diffusion	1	-1000	1000	0		2.A.1.1.59 2.A.1.1.32 2.A.1.1.35	Bing&TCDB
DS1078	Dextrin uptake	tre[t] <=> tre[d]	(Contig46-orf01289) or (Contig46-orf01255) or (Contig46-orf00658) or (Contig46-orf04230) or (Contig46-orf05361)	Contig46-orf01289 Contig46-orf01255 Contig46-orf00658 Contig46-orf04230 Contig46-orf05361		facilitated diffusion	1	-1000	1000	0		2.A.1.1.59 2.A.1.1.32 2.A.1.1.35	Bing&TCDB
DS1079	D-Fructose uptake	fru[t] <=> fru[d]	(Contig46-orf01289) or (Contig46-orf01255) or (Contig46-orf00658) or (Contig46-orf04230) or (Contig46-orf05361)	Contig46-orf01289 Contig46-orf01255 Contig46-orf00658 Contig46-orf04230 Contig46-orf05361		facilitated diffusion	1	0	1000	0		2.A.1.1.59 2.A.1.1.32 2.A.1.1.35	Bing&TCDB
DS1080	D-Galactose uptake	gal[t] <=> gal[d]	(Contig46-orf01289) or (Contig46-orf01255) or (Contig46-orf00658) or (Contig46-orf04230) or (Contig46-orf05361)	Contig46-orf01289 Contig46-orf01255 Contig46-orf00658 Contig46-orf04230 Contig46-orf05361		facilitated diffusion	1	-1000	1000	0		2.A.1.1.59 2.A.1.1.32 2.A.1.1.35	Bing&TCDB
DS1081	Acetoacetate transport by faciliated diffusion	acac[t] <=> acac[d]	(Contig46-orf01152) or (Contig46-orf01355)	Contig46-orf01152 Contig46-orf01355		facilitated diffusion	1	-1000	1000	0		2.A.47.1.1	Bing
DS1082	2-oxobutanoate transport by faciliated diffusion	2obut[t] <=> 2obut[d]	(Contig46-orf01152) or (Contig46-orf01355)	Contig46-orf01152 Contig46-orf01355		facilitated diffusion	1	-1000	1000	0		2.A.47.1.1	Bing
DS1083	R-3-Hydroxybutanoic acid transport by faciliated diffusion	bhb[t] <=> bhb[d]	(Contig46-orf01152) or (Contig46-orf01355)	Contig46-orf01152 Contig46-orf01355		facilitated diffusion	1	-1000	1000	0		2.A.47.1.1	Bing
DS1084	2-Hydroxybutanoic acid transport by faciliated diffusion	2hbut[t] <=> 2hbut[d]	(Contig46-orf01152) or (Contig46-orf01355)	Contig46-orf01152 Contig46-orf01355		facilitated diffusion	1	-1000	1000	0		2.A.47.1.1	Bing
DS1085	gamma-Aminobutyric acid transport by faciliated diffusion	4abut[t] <=> 4abut[d]	(Contig46-orf01152) or (Contig46-orf01355)	Contig46-orf01152 Contig46-orf01355		facilitated diffusion	1	-1000	1000	0		2.A.47.1.1	Bing
DS1086	L-malate transport by faciliated diffusion	mal-L[t] <=> mal-L[d]	(Contig46-orf01152) or (Contig46-orf01355)	Contig46-orf01152 Contig46-orf01355		facilitated diffusion	1	-1000	1000	0		2.A.47.1.1	Bing
DS1087	alpha-ketoglutarate transport by faciliated diffusion	akg[t] <=> akg[d]	(Contig46-orf01152) or (Contig46-orf01355)	Contig46-orf01152 Contig46-orf01355		facilitated diffusion	1	-1000	1000	0		2.A.47.1.1	Bing
DS1088	D-Glucarate transport by faciliated diffusion	glcr[t] <=> glcr[d]	(Contig46-orf05415) or (Contig46-orf04971) or (Contig46-orf00281)	Contig46-orf05415 Contig46-orf04971 Contig46-orf00281		facilitated diffusion	1	-1000	1000	0		2.A.47.1.1	Bing
DS1089	L-quinate transport by faciliated diffusion	qnt[t] <=> qnt[d]	(Contig46-orf05361)	Contig46-orf05361		facilitated diffusion	1	-1000	1000	0		2.A.47.1.1	Bing
DS1090	D-Galactono-1,5-lactone transport by faciliated diffusion	gatlct[t] <=> gatlct[d]	(Contig46-orf03019)	Contig46-orf03019		facilitated diffusion	1	-1000	1000	0		2.A.47.1.1	Bing
DS1091	D-sorbitol diffusion	sobt[t] <=> sobt[d]	(Contig46-orf01289) or (Contig46-orf01255) or (Contig46-orf00658) or (Contig46-orf04230) or (Contig46-orf05361)	Contig46-orf01289 Contig46-orf01255 Contig46-orf00658 Contig46-orf04230 Contig46-orf05361		facilitated diffusion	1	-1000	1000	0		2.A.1.1.25	Bing&TCDB
DS1092	L-Rhamnulose uptake	rmn[t] <=> rmn[d]	(Contig46-orf01289) or (Contig46-orf01255) or (Contig46-orf00658) or (Contig46-orf04230) or (Contig46-orf05361)	Contig46-orf01289 Contig46-orf01255 Contig46-orf00658 Contig46-orf04230 Contig46-orf05361		facilitated diffusion	1	-1000	1000	0		2.A.1.1.59 2.A.1.1.32 2.A.1.1.35	Bing&TCDB
DS1093	D-melibiose uptake	melib[t] <=> melib[d]	(Contig46-orf01289) or (Contig46-orf01255) or (Contig46-orf00658) or (Contig46-orf04230) or (Contig46-orf05361)	Contig46-orf01289 Contig46-orf01255 Contig46-orf00658 Contig46-orf04230 Contig46-orf05361		facilitated diffusion	1	0	1000	0		2.A.1.1.59 2.A.1.1.32 2.A.1.1.35	Bing&TCDB
DS1094	transport of malonate [extraorganism-cytosol]	maln[t] + na[t] <=> maln[d] + na[d]	(Contig46-orf02903 and Contig46-orf02902)	Contig46-orf02903 Contig46-orf02902		transport	1	-1000	1000	0			Bing
DS1095	uracil transport via proton symport	ura[t] + h[t] <=> ura[d] + h[d]	(Contig46-orf00237)	Contig46-orf00237		Transport	1	-1000	1000	0			A3(2)
DS1096	riboflavin transport in/out via proton symport	h[t] + ribflv[t] -> ribflv[d] + h[d]	Unknown	Unknown		Transport	0	0	1000	0			Bing&SEED
DS1097	Thiamine phosphate transport via proton symport	h[t] + thmmp[t] -> thmmp[d] + h[d]	Unknown	Unknown		Transport	0	0	1000	0			Bing&SEED
DS1098	Folate phosphate transport via proton symport	h[t] + fol[t] -> fol[d] + h[d]	Unknown	Unknown		Transport	0	0	1000	0			Bing&SEED
DS1099	sulfate transport via proton symport	h[t] + so4[t] <=> so4[d] + h[d]	(Contig46-orf04779)	Contig46-orf04779		Transport	1	-1000	1000	0			Bing&SEED
DS1100	L-proline transport via proton symport	h[t] + pro-L[t] <=> pro-L[d] + h[d]	(Contig46-orf00658) or (Contig46-orf03264)	Contig46-orf00658 Contig46-orf03264		Transport	1	-1000	1000	0			Bing&SEED
DS1101	D-glucose uptake via proton symport	glc-D[t] + h[t] -> glc-D[d] + h[d]	(Contig46-orf05078) or (Contig46-orf05361)	Contig46-orf05078 Contig46-orf05361		Transport	0	0	1000	0		2.A.1.1.42	A3(2)
DS1102	Glycine betaine uptake	glyb[t] + na[t] <=> glyb[d] + na[d]	(Contig46-orf00658) or (Contig46-orf04915) or (Contig46-orf03570)	Contig46-orf00658 Contig46-orf04915 Contig46-orf03570		Transport	1	-1000	1000	0		2.A.1.6.4	Bing&SEED&TCDB
DS1103	shikimate transport in via proton symport	h[t] + skm[t] <=> h[d] + skm[d]	(Contig46-orf00658) or (Contig46-orf03813) or (Contig46-orf05177)	Contig46-orf00658 Contig46-orf03813 Contig46-orf05177		Transport	1	-1000	1000	0		2.A.1.6.4 2.A.1.6.6 2.A.1.6.8	iNJ661v&TCDB
DS1104	choline transport via proton symport	chol[t] + na[t] <=> chol[d] + na[d]	(Contig46-orf00658) or (Contig46-orf04915) or (Contig46-orf03570)	Contig46-orf00658 Contig46-orf04915 Contig46-orf03570		Transport	1	-1000	1000	0		2.A.15.1.4 2.A.15.1.2 2.A.15.1.7	A3(2)&TCDB
DS1105	D-alanine transport via sodium symport	ala-D[t] + na[t] <=> ala-D[d] + na[d]	(Contig46-orf03661) or (Contig46-orf00188)	Contig46-orf03661 Contig46-orf00188		Transport	1	-1000	1000	0		2.A.25.1.3 2.A.25.1.4	Bing&TCDB
DS1106	ethanolamine transport via proton symport	h[t] + etha[t] <=> etha[d] + h[d]	(Contig46-orf05118)	Contig46-orf05118		Transport	1	-1000	1000	0		2.A.3.5	Bing&SEED
DS1107	D-gluconate transport via proton symport/putative gluconate permease	glcn[t] + h[t] <=> glcn[d] + h[d]	(Contig46-orf00129)	Contig46-orf00129		Transport	1	-1000	1000	0		2.A.8.1.1	A3(2)&TCDB
DS1108	Maltose transport via ABC system	malt[t] + atp[d] + h2o[d] -> malt[d] + adp[d] + pi[d] + h[d]	(Contig46-orf05345 and Contig46-orf05343 and Contig46-orf05341) or (Contig46-orf05036 and Contig46-orf05034 and Contig46-orf05033)	Contig46-orf05345 Contig46-orf05343 Contig46-orf05341 Contig46-orf05036 Contig46-orf05034 Contig46-orf05033		Transport	0	0	1000	0		3.A.1.1	Bing&SEED
DS1109	betaine transport via ABC system	glyb[t] + atp[d] + h2o[d] -> glyb[d] + adp[d] + pi[d] + h[d]	(Contig46-orf03122 and Contig46-orf04796 and Contig46-orf04797) or (Contig46-orf03122 and Contig46-orf04798 and Contig46-orf04797) or (Contig46-orf04799 and Contig46-orf04798 and Contig46-orf01218) or (Contig46-orf04799 and Contig46-orf04798 and Contig46-orf01446) or (Contig46-orf04799 and Contig46-orf04798 and Contig46-orf01576) or (Contig46-orf04799 and Contig46-orf04798 and Contig46-orf01661) …	Contig46-orf03122 Contig46-orf04799 Contig46-orf04798 Contig46-orf04796 Contig46-orf01218 Contig46-orf01446 Contig46-orf01576 Contig46-orf01661 Contig46-orf01711 Contig46-orf01734 Contig46-orf02176 Contig46-orf02194 Contig46-orf02285 Contig46-orf03293 Contig46-orf03481 Contig46-orf03927 Contig46-orf03960 Contig46-orf04070 Contig46-orf04680 Contig46-orf04797 Contig46-orf04945 Contig46-orf05156 Con…		Transport	0	0	1000	0		3.A.1.12.4 3.A.1.12.1 3.A.1.12.2 3.A.1.12.10 3.A.1.12.11 3.A.1.12.9 3.A.1.12.7	Bing&SEED
DS1110	choline transport via ABC system	chol[t] + atp[d] + h2o[d] -> chol[d] + adp[d] + pi[d] + h[d]	(Contig46-orf03122 and Contig46-orf04796 and Contig46-orf04797) or (Contig46-orf04799 and Contig46-orf04796 and Contig46-orf04797) or (Contig46-orf03122 and Contig46-orf04798 and Contig46-orf04797) or (Contig46-orf04799 and Contig46-orf04798 and Contig46-orf04797) or (Contig46-orf04799 and Contig46-orf04796 and Contig46-orf01218) or (Contig46-orf04799 and Contig46-orf04796 and Contig46-orf01446) …	Contig46-orf03122 Contig46-orf04799 Contig46-orf04796 Contig46-orf04798 Contig46-orf01218 Contig46-orf01446 Contig46-orf02285 Contig46-orf03293 Contig46-orf03960 Contig46-orf04797 Contig46-orf04945 Contig46-orf05156 Contig46-orf05345		Transport	0	0	1000	0		3.A.1.12.4 3.A.1.12.3 3.A.1.12.10	A3(2)&TCDB
DS1111	Vitamin B12 transport via ABC system	atp[d] + h2o[d] + cbl1[t] -> cbl1[d] + adp[d] + h[d] + pi[d]	(Contig46-orf05011 and Contig46-orf00341) or (Contig46-orf05011 and Contig46-orf01241) or (Contig46-orf05011 and Contig46-orf03709) or (Contig46-orf05011 and Contig46-orf01733)	Contig46-orf05011 Contig46-orf00341 Contig46-orf01241 Contig46-orf03709 Contig46-orf01733		Transport	0	0	1000	0		3.A.1.13.1	Bing&SEED&TCDB
DS1112	Zinc transport via ABC system	zn[t] + atp[d] + h2o[d] -> zn[d] + adp[d] + pi[d] + h[d]	(Contig46-orf00966 and Contig46-orf00967 and Contig46-orf00965) or (Contig46-orf00966 and Contig46-orf00967 and Contig46-orf05148) or (Contig46-orf00966 and Contig46-orf00967 and Contig46-orf05153) or (Contig46-orf00966 and Contig46-orf05151 and Contig46-orf00965) or (Contig46-orf00966 and Contig46-orf05151 and Contig46-orf05148) or (Contig46-orf00966 and Contig46-orf05151 and Contig46-orf05153)	Contig46-orf00966 Contig46-orf00967 Contig46-orf05151 Contig46-orf00965 Contig46-orf05148 Contig46-orf05153		Transport	0	0	1000	0		3.A.1.15	Bing&SEED
DS1113	sulfate transport via ABC system	atp[d] + h2o[d] + so4[t] -> adp[d] + h[d] + pi[d] + so4[d]	(Contig46-orf00304 and Contig46-orf04089 and Contig46-orf05159) or (Contig46-orf04089 and Contig46-orf05159 and Contig46-orf00340) or (Contig46-orf04089 and Contig46-orf05159 and Contig46-orf00941) or (Contig46-orf04089 and Contig46-orf05159 and Contig46-orf01204) or (Contig46-orf04089 and Contig46-orf05159 and Contig46-orf01218) or (Contig46-orf04089 and Contig46-orf05159 and Contig46-orf01242) …	Contig46-orf00304 Contig46-orf00340 Contig46-orf00941 Contig46-orf01204 Contig46-orf01218 Contig46-orf01242 Contig46-orf01387 Contig46-orf01446 Contig46-orf01576 Contig46-orf01661 Contig46-orf01675 Contig46-orf01711 Contig46-orf01734 Contig46-orf01878 Contig46-orf02176 Contig46-orf02194 Contig46-orf02285 Contig46-orf03293 Contig46-orf03881 Contig46-orf03927 Contig46-orf03960 Contig46-orf04034 Con…		Transport	0	0	1000	0		3.A.1.18.1 3.A.1.26.7 3.A.1.33.1 3.A.1.26.2 3.A.1.22.1 3.A.1.11.2 3.A.1.6.2 3.A.1.3.10 3.A.1.26.5 3.A.1.26.1 3.A.1.6.7 3.A.1.31.1 3.A.1.3.5 3.A.1.1.35 3.A.1.11.5 3.A.1.6.3 3.A.1.10.1 3.A.1.32.1 3.A.1.6.1 3.A.1.17.2 3.A.1.139.1 3.A.1.12.7 3.A.1.25.1 3.A.1.28.1 3.A.1.14.22 3.A.1.14.12 3.A.1.26.3 3.A.1.14.13 3.A.1.120.5 3.A.1.14.1 3.A.1.14.14 3.A.1.14.3 3.A.1.14.19 3.A.1.14.7 3.A.1.14.15 3.A.1.14.4 …	iNJ661v&A3(4)&TCDB		B00031
DS1114	thiosulfate transport via ABC system	atp[d] + h2o[d] + tsul[t] -> adp[d] + h[d] + pi[d] + tsul[d]	(Contig46-orf00304 and Contig46-orf04089 and Contig46-orf05159) or (Contig46-orf04089 and Contig46-orf05159 and Contig46-orf00340) or (Contig46-orf04089 and Contig46-orf05159 and Contig46-orf00941) or (Contig46-orf04089 and Contig46-orf05159 and Contig46-orf01204) or (Contig46-orf04089 and Contig46-orf05159 and Contig46-orf01218) or (Contig46-orf04089 and Contig46-orf05159 and Contig46-orf01242) …	Contig46-orf00304 Contig46-orf00340 Contig46-orf00941 Contig46-orf01204 Contig46-orf01218 Contig46-orf01242 Contig46-orf01387 Contig46-orf01446 Contig46-orf01576 Contig46-orf01661 Contig46-orf01675 Contig46-orf01711 Contig46-orf01734 Contig46-orf01878 Contig46-orf02176 Contig46-orf02194 Contig46-orf02285 Contig46-orf03293 Contig46-orf03881 Contig46-orf03927 Contig46-orf03960 Contig46-orf04034 Con…		Transport	0	0	1000	0		3.A.1.18.1 3.A.1.26.7 3.A.1.33.1 3.A.1.26.2 3.A.1.22.1 3.A.1.11.2 3.A.1.6.2 3.A.1.3.10 3.A.1.26.5 3.A.1.26.1 3.A.1.6.7 3.A.1.31.1 3.A.1.3.5 3.A.1.1.35 3.A.1.11.5 3.A.1.6.3 3.A.1.10.1 3.A.1.32.1 3.A.1.6.1 3.A.1.17.2 3.A.1.139.1 3.A.1.12.7 3.A.1.25.1 3.A.1.28.1 3.A.1.14.22 3.A.1.14.12 3.A.1.26.3 3.A.1.14.13 3.A.1.120.5 3.A.1.14.1 3.A.1.14.14 3.A.1.14.3 3.A.1.14.19 3.A.1.14.7 3.A.1.14.15 3.A.1.14.4 …	iNJ661v&TCDB
DS1115	iron II transport via ABC system	atp[d] + fe2[t] + h2o[d] -> adp[d] + fe2[d] + h[d] + pi[d]	(Contig46-orf01442 and Contig46-orf01445 and Contig46-orf01446) or (Contig46-orf01442 and Contig46-orf01445 and Contig46-orf03293) or (Contig46-orf03297 and Contig46-orf01445 and Contig46-orf01446) or (Contig46-orf03297 and Contig46-orf01445 and Contig46-orf03293) or (Contig46-orf01442 and Contig46-orf03296 and Contig46-orf01446) or (Contig46-orf01442 and Contig46-orf03296 and Contig46-orf03293) …	Contig46-orf01442 Contig46-orf03297 Contig46-orf01445 Contig46-orf03296 Contig46-orf01446 Contig46-orf03293		Transport	0	0	1000	0		3.A.1.21.2 3.A.1.110.9 3.A.1.109.4 3.A.1.110.10 3.A.1.129.1 3.A.1.119.2 3.A.1.110.4 3.A.1.127.1 3.A.1.202.1 3.A.1.6.3 3.A.1.208.15 3.A.1.120.2 3.A.1.110.7 3.A.1.120.1 3.A.1.26.4 3.A.1.10.3 3.A.1.10.1 3.A.1.10.4 3.A.1.11.2 3.A.1.11.1 3.A.1.10.2 3.A.1.11.6 3.A.1.20.1 3.A.1.1.1 3.A.1.6.1 3.A.1.1.12 3.A.1.1.5 3.A.1.11.4 3.A.1.1.16 3.A.1.1.8 3.A.1.1.24 3.A.1.11.3 3.A.1.1.35 3.A.1.1.23 3.A.1.1.22 3.A.1…	iNJ661v&A3(2)&TCDB		B00029
DS1116	iron III transport via ABC system	atp[d] + fe3[t] + h2o[d] -> adp[d] + fe3[d] + h[d] + pi[d]	(Contig46-orf01446 and Contig46-orf01442 and Contig46-orf01445) or (Contig46-orf03293 and Contig46-orf01442 and Contig46-orf01445) or (Contig46-orf01446 and Contig46-orf03297 and Contig46-orf01445) or (Contig46-orf03293 and Contig46-orf03297 and Contig46-orf01445) or (Contig46-orf01446 and Contig46-orf01388 and Contig46-orf01445) or (Contig46-orf03293 and Contig46-orf01388 and Contig46-orf01445) …	Contig46-orf01446 Contig46-orf03293 Contig46-orf01442 Contig46-orf03297 Contig46-orf01388 Contig46-orf01606 Contig46-orf01445 Contig46-orf03296		Transport	0	0	1000	0		3.A.1.21.2 3.A.1.210.9 3.A.1.210.7 3.A.1.210.8 3.A.1.210.4 3.A.1.210.2 3.A.1.201.6 3.A.1.201.5 3.A.1.106.3 3.A.1.201.1 3.A.1.201.3 3.A.1.201.8 3.A.1.201.11 3.A.1.135.1 3.A.1.106.6 3.A.1.106.7 3.A.1.201.12 3.A.1.201.7 3.A.1.201.2 3.A.1.117.2 3.A.1.201.9 3.A.1.209.1 3.A.1.206.1 3.A.1.110.4 3.A.1.110.9 3.A.1.127.1 3.A.1.5.27 3.A.1.139.1 3.A.1.110.6 3.A.1.3.10 3.A.1.17.2 3.A.1.125.3 3.A.1.16.1 3.A.1.…	iNJ661v&TCDB
DS1117	L-tyrosine transport via ABC system	tyr-L[t] + atp[d] + h2o[d] -> tyr-L[d] + adp[d] + pi[d] + h[d]	(Contig46-orf02284 and Contig46-orf02282 and Contig46-orf01203) or (Contig46-orf02284 and Contig46-orf02282 and Contig46-orf01446) or (Contig46-orf02284 and Contig46-orf02282 and Contig46-orf01676) or (Contig46-orf02284 and Contig46-orf02282 and Contig46-orf02176) or (Contig46-orf02284 and Contig46-orf02282 and Contig46-orf02194) or (Contig46-orf02284 and Contig46-orf02282 and Contig46-orf02285) …	Contig46-orf01203 Contig46-orf01446 Contig46-orf01676 Contig46-orf02194 Contig46-orf02282 Contig46-orf02284 Contig46-orf02285 Contig46-orf03293 Contig46-orf03481 Contig46-orf03927 Contig46-orf03960 Contig46-orf04089 Contig46-orf04477 Contig46-orf04680 Contig46-orf04797 Contig46-orf04939 Contig46-orf04945 Contig46-orf05156 Contig46-orf05345		Transport	0	0	1000	0		3.A.1.3.16 3.A.1.3.19 9.A.10.2.2 3.A.1.3.21 3.A.1.3.8	Bing&TCDB
DS1118	L-tryptophan transport via ABC system	trp-L[t] + atp[d] + h2o[d] -> trp-L[d] + adp[d] + pi[d] + h[d]	(Contig46-orf02284 and Contig46-orf02282 and Contig46-orf01203) or (Contig46-orf02284 and Contig46-orf02282 and Contig46-orf01446) or (Contig46-orf02284 and Contig46-orf02282 and Contig46-orf01676) or (Contig46-orf02284 and Contig46-orf02282 and Contig46-orf02176) or (Contig46-orf02284 and Contig46-orf02282 and Contig46-orf02194) or (Contig46-orf02284 and Contig46-orf02282 and Contig46-orf02285) …	Contig46-orf01203 Contig46-orf01446 Contig46-orf01676 Contig46-orf02194 Contig46-orf02282 Contig46-orf02284 Contig46-orf02285 Contig46-orf03293 Contig46-orf03481 Contig46-orf03927 Contig46-orf03960 Contig46-orf04089 Contig46-orf04477 Contig46-orf04680 Contig46-orf04797 Contig46-orf04939 Contig46-orf04945 Contig46-orf05156 Contig46-orf05345		Transport	0	0	1000	0		3.A.1.3.16 3.A.1.3.19 9.A.10.2.2 3.A.1.3.21 3.A.1.3.8	Bing&TCDB
DS1119	L-cysteine transport via ABC system	cys-L[t] + atp[d] + h2o[d] -> cys-L[d] + adp[d] + pi[d] + h[d]	(Contig46-orf02284 and Contig46-orf02282 and Contig46-orf01203) or (Contig46-orf02284 and Contig46-orf02282 and Contig46-orf01446) or (Contig46-orf02284 and Contig46-orf02282 and Contig46-orf01676) or (Contig46-orf02284 and Contig46-orf02282 and Contig46-orf02176) or (Contig46-orf02284 and Contig46-orf02282 and Contig46-orf02194) or (Contig46-orf02284 and Contig46-orf02282 and Contig46-orf02285) …	Contig46-orf01203 Contig46-orf01446 Contig46-orf01676 Contig46-orf02194 Contig46-orf02282 Contig46-orf02284 Contig46-orf02285 Contig46-orf03293 Contig46-orf03481 Contig46-orf03927 Contig46-orf03960 Contig46-orf04089 Contig46-orf04477 Contig46-orf04680 Contig46-orf04797 Contig46-orf04939 Contig46-orf04945 Contig46-orf05156 Contig46-orf05345		Transport	0	0	1000	0		3.A.1.3.16 3.A.1.3.19 9.A.10.2.2 3.A.1.3.21 3.A.1.3.8	A3(2)&KEGG&TCDB
DS1120	L methionine transport via ABC system	atp[d] + h2o[d] + met-L[t] -> adp[d] + h[d] + met-L[d] + pi[d]	(Contig46-orf02284 and Contig46-orf02282 and Contig46-orf01203) or (Contig46-orf02284 and Contig46-orf02282 and Contig46-orf01446) or (Contig46-orf02284 and Contig46-orf02282 and Contig46-orf01676) or (Contig46-orf02284 and Contig46-orf02282 and Contig46-orf02176) or (Contig46-orf02284 and Contig46-orf02282 and Contig46-orf02194) or (Contig46-orf02284 and Contig46-orf02282 and Contig46-orf02285) …	Contig46-orf01203 Contig46-orf01446 Contig46-orf01676 Contig46-orf02194 Contig46-orf02282 Contig46-orf02284 Contig46-orf02285 Contig46-orf03293 Contig46-orf03481 Contig46-orf03927 Contig46-orf03960 Contig46-orf04089 Contig46-orf04477 Contig46-orf04680 Contig46-orf04797 Contig46-orf04939 Contig46-orf04945 Contig46-orf05156 Contig46-orf05345		Transport	0	0	1000	0		3.A.1.3.16 3.A.1.3.19 9.A.10.2.2 3.A.1.3.21 3.A.1.3.8	iNJ661v&A3(2)&TCDB		B00020
DS1121	lysine/cadaverine antiporter	atp[d] + h2o[d] + lys-L[t] -> adp[d] + lys-L[d] + pi[d] + h[d]	(Contig46-orf02284 and Contig46-orf02282 and Contig46-orf01203) or (Contig46-orf02284 and Contig46-orf02282 and Contig46-orf01446) or (Contig46-orf02284 and Contig46-orf02282 and Contig46-orf01676) or (Contig46-orf02284 and Contig46-orf02282 and Contig46-orf02176) or (Contig46-orf02284 and Contig46-orf02282 and Contig46-orf02194) or (Contig46-orf02284 and Contig46-orf02282 and Contig46-orf02285) …	Contig46-orf01203 Contig46-orf01446 Contig46-orf01676 Contig46-orf02194 Contig46-orf02282 Contig46-orf02284 Contig46-orf02285 Contig46-orf03293 Contig46-orf03481 Contig46-orf03927 Contig46-orf03960 Contig46-orf04089 Contig46-orf04477 Contig46-orf04680 Contig46-orf04797 Contig46-orf04939 Contig46-orf04945 Contig46-orf05156 Contig46-orf05345		Transport	0	0	1000	0		3.A.1.3.16 3.A.1.3.19 9.A.10.2.2 3.A.1.3.21 3.A.1.3.8	Bing&TCDB
DS1122	ornithine transport via ABC system	orn[t] + atp[d] + h2o[d] -> orn[d] + adp[d] + pi[d] + h[d]	(Contig46-orf02284 and Contig46-orf02282 and Contig46-orf01203) or (Contig46-orf02284 and Contig46-orf02282 and Contig46-orf01446) or (Contig46-orf02284 and Contig46-orf02282 and Contig46-orf01676) or (Contig46-orf02284 and Contig46-orf02282 and Contig46-orf02176) or (Contig46-orf02284 and Contig46-orf02282 and Contig46-orf02194) or (Contig46-orf02284 and Contig46-orf02282 and Contig46-orf02285) …	Contig46-orf01203 Contig46-orf01446 Contig46-orf01676 Contig46-orf02194 Contig46-orf02282 Contig46-orf02284 Contig46-orf02285 Contig46-orf03293 Contig46-orf03481 Contig46-orf03927 Contig46-orf03960 Contig46-orf04089 Contig46-orf04477 Contig46-orf04680 Contig46-orf04797 Contig46-orf04939 Contig46-orf04945 Contig46-orf05156 Contig46-orf05345		Transport	0	0	1000	0		3.A.1.3.16 3.A.1.3.19 9.A.10.2.2 3.A.1.3.21 3.A.1.3.8	A3(2)&TCDB
DS1123	L-histidine transport via ABC system	his-L[t] + atp[d] + h2o[d] -> his-L[d] + adp[d] + pi[d] + h[d]	(Contig46-orf02284 and Contig46-orf02282 and Contig46-orf01203) or (Contig46-orf02284 and Contig46-orf02282 and Contig46-orf01446) or (Contig46-orf02284 and Contig46-orf02282 and Contig46-orf01676) or (Contig46-orf02284 and Contig46-orf02282 and Contig46-orf02176) or (Contig46-orf02284 and Contig46-orf02282 and Contig46-orf02194) or (Contig46-orf02284 and Contig46-orf02282 and Contig46-orf02285) …	Contig46-orf01203 Contig46-orf01446 Contig46-orf01676 Contig46-orf02194 Contig46-orf02282 Contig46-orf02284 Contig46-orf02285 Contig46-orf03293 Contig46-orf03481 Contig46-orf03927 Contig46-orf03960 Contig46-orf04089 Contig46-orf04477 Contig46-orf04680 Contig46-orf04797 Contig46-orf04939 Contig46-orf04945 Contig46-orf05156 Contig46-orf05345		Transport	0	0	1000	0		3.A.1.3.16 3.A.1.3.19 9.A.10.2.2 3.A.1.3.21 3.A.1.3.8	A3(2)&TCDB
DS1124	glycine transport via proton symport	gly[t] + atp[d] + h2o[d] -> gly[d] + adp[d] + pi[d] + h[d]	(Contig46-orf02284 and Contig46-orf02282 and Contig46-orf01203) or (Contig46-orf02284 and Contig46-orf02282 and Contig46-orf01446) or (Contig46-orf02284 and Contig46-orf02282 and Contig46-orf01676) or (Contig46-orf02284 and Contig46-orf02282 and Contig46-orf02176) or (Contig46-orf02284 and Contig46-orf02282 and Contig46-orf02194) or (Contig46-orf02284 and Contig46-orf02282 and Contig46-orf02285) …	Contig46-orf01203 Contig46-orf01446 Contig46-orf01676 Contig46-orf02194 Contig46-orf02282 Contig46-orf02284 Contig46-orf02285 Contig46-orf03293 Contig46-orf03481 Contig46-orf03927 Contig46-orf03960 Contig46-orf04089 Contig46-orf04477 Contig46-orf04680 Contig46-orf04797 Contig46-orf04939 Contig46-orf04945 Contig46-orf05156 Contig46-orf05345		Transport	0	0	1000	0		3.A.1.3.16 3.A.1.3.19 9.A.10.2.2 3.A.1.3.21 3.A.1.3.8	A3(2)&TCDB
DS1125	L-glutamine transport via ABC system	gln-L[t] + atp[d] + h2o[d] -> gln-L[d] + adp[d] + pi[d] + h[d]	(Contig46-orf02284 and Contig46-orf02282 and Contig46-orf01203) or (Contig46-orf02284 and Contig46-orf02282 and Contig46-orf01446) or (Contig46-orf02284 and Contig46-orf02282 and Contig46-orf01676) or (Contig46-orf02284 and Contig46-orf02282 and Contig46-orf02176) or (Contig46-orf02284 and Contig46-orf02282 and Contig46-orf02194) or (Contig46-orf02284 and Contig46-orf02282 and Contig46-orf02285) …	Contig46-orf01203 Contig46-orf01446 Contig46-orf01676 Contig46-orf02194 Contig46-orf02282 Contig46-orf02284 Contig46-orf02285 Contig46-orf03293 Contig46-orf03481 Contig46-orf03927 Contig46-orf03960 Contig46-orf04089 Contig46-orf04477 Contig46-orf04680 Contig46-orf04797 Contig46-orf04939 Contig46-orf04945 Contig46-orf05156 Contig46-orf05345		Transport	0	0	1000	0		3.A.1.3.16 3.A.1.3.19 9.A.10.2.2 3.A.1.3.21 3.A.1.3.8	A3(2)&TCDB
DS1126	L-aspartate transport via ABC system	asp-L[t] + atp[d] + h2o[d] -> asp-L[d] + adp[d] + pi[d] + h[d]	(Contig46-orf02284 and Contig46-orf02282 and Contig46-orf01203) or (Contig46-orf02284 and Contig46-orf02282 and Contig46-orf01446) or (Contig46-orf02284 and Contig46-orf02282 and Contig46-orf01676) or (Contig46-orf02284 and Contig46-orf02282 and Contig46-orf02176) or (Contig46-orf02284 and Contig46-orf02282 and Contig46-orf02194) or (Contig46-orf02284 and Contig46-orf02282 and Contig46-orf02285) …	Contig46-orf01203 Contig46-orf01446 Contig46-orf01676 Contig46-orf02194 Contig46-orf02282 Contig46-orf02284 Contig46-orf02285 Contig46-orf03293 Contig46-orf03481 Contig46-orf03927 Contig46-orf03960 Contig46-orf04089 Contig46-orf04477 Contig46-orf04680 Contig46-orf04797 Contig46-orf04939 Contig46-orf04945 Contig46-orf05156 Contig46-orf05345		Transport	0	0	1000	0		3.A.1.3.16 3.A.1.3.19 9.A.10.2.2 3.A.1.3.21 3.A.1.3.8	A3(2)&TCDB
DS1127	L-arginine transport via ABC system	arg-L[t] + atp[d] + h2o[d] -> arg-L[d] + adp[d] + pi[d] + h[d]	(Contig46-orf02284 and Contig46-orf02282 and Contig46-orf01203) or (Contig46-orf02284 and Contig46-orf02282 and Contig46-orf01446) or (Contig46-orf02284 and Contig46-orf02282 and Contig46-orf01676) or (Contig46-orf02284 and Contig46-orf02282 and Contig46-orf02176) or (Contig46-orf02284 and Contig46-orf02282 and Contig46-orf02194) or (Contig46-orf02284 and Contig46-orf02282 and Contig46-orf02285) …	Contig46-orf01203 Contig46-orf01446 Contig46-orf01676 Contig46-orf02194 Contig46-orf02282 Contig46-orf02284 Contig46-orf02285 Contig46-orf03293 Contig46-orf03481 Contig46-orf03927 Contig46-orf03960 Contig46-orf04089 Contig46-orf04477 Contig46-orf04680 Contig46-orf04797 Contig46-orf04939 Contig46-orf04945 Contig46-orf05156 Contig46-orf05345		Transport	0	0	1000	0		3.A.1.3.16 3.A.1.3.19 9.A.10.2.2 3.A.1.3.21 3.A.1.3.8	A3(2)&TCDB
DS1128	L-alanine transport via ABC system	ala-L[t] + atp[d] + h2o[d] -> ala-L[d] + adp[d] + pi[d] + h[d]	(Contig46-orf02284 and Contig46-orf02282 and Contig46-orf01203) or (Contig46-orf02284 and Contig46-orf02282 and Contig46-orf01446) or (Contig46-orf02284 and Contig46-orf02282 and Contig46-orf01676) or (Contig46-orf02284 and Contig46-orf02282 and Contig46-orf02176) or (Contig46-orf02284 and Contig46-orf02282 and Contig46-orf02194) or (Contig46-orf02284 and Contig46-orf02282 and Contig46-orf02285) …	Contig46-orf01203 Contig46-orf01446 Contig46-orf01676 Contig46-orf02194 Contig46-orf02282 Contig46-orf02284 Contig46-orf02285 Contig46-orf03293 Contig46-orf03481 Contig46-orf03927 Contig46-orf03960 Contig46-orf04089 Contig46-orf04477 Contig46-orf04680 Contig46-orf04797 Contig46-orf04939 Contig46-orf04945 Contig46-orf05156 Contig46-orf05345		Transport	0	0	1000	0		3.A.1.3.16 3.A.1.3.19 9.A.10.2.2 3.A.1.3.21 3.A.1.3.8	A3(2)&TCDB
DS1129	L-asparagine transport via ABC system	asn-L[t] + atp[d] + h2o[d] -> asn-L[d] + adp[d] + pi[d] + h[d]	(Contig46-orf02284 and Contig46-orf02282 and Contig46-orf01203) or (Contig46-orf02284 and Contig46-orf02282 and Contig46-orf01446) or (Contig46-orf02284 and Contig46-orf02282 and Contig46-orf01676) or (Contig46-orf02284 and Contig46-orf02282 and Contig46-orf02176) or (Contig46-orf02284 and Contig46-orf02282 and Contig46-orf02194) or (Contig46-orf02284 and Contig46-orf02282 and Contig46-orf02285) …	Contig46-orf01203 Contig46-orf01446 Contig46-orf01676 Contig46-orf02194 Contig46-orf02282 Contig46-orf02284 Contig46-orf02285 Contig46-orf03293 Contig46-orf03481 Contig46-orf03927 Contig46-orf03960 Contig46-orf04089 Contig46-orf04477 Contig46-orf04680 Contig46-orf04797 Contig46-orf04939 Contig46-orf04945 Contig46-orf05156 Contig46-orf05345		Transport	0	0	1000	0		3.A.1.3.16 3.A.1.3.19 9.A.10.2.2 3.A.1.3.21 3.A.1.3.8	A3(2)&TCDB
DS1130	L-glutamate transport via ABC system	glu-L[t] + atp[d] + h2o[d] -> glu-L[d] + adp[d] + pi[d] + h[d]	(Contig46-orf02284 and Contig46-orf02282 and Contig46-orf02285) or (Contig46-orf04941 and Contig46-orf04943 and Contig46-orf04945) or (Contig46-orf04939 and Contig46-orf04943 and Contig46-orf04945)	Contig46-orf02282 Contig46-orf02284 Contig46-orf02285 Contig46-orf04939 Contig46-orf04943 Contig46-orf04945 Contig46-orf04941		Transport	0	0	1000	0		3.A.1.3.16 3.A.1.3.19 9.A.10.2.2 3.A.1.3.21 3.A.1.3.8	A3(2)&TCDB
DS1131	D-glutamate transport via ABC system	glu-D[t] + atp[d] + h2o[d] -> glu-D[d] + adp[d] + pi[d] + h[d]	(Contig46-orf02284 and Contig46-orf02282 and Contig46-orf02285) or (Contig46-orf04941 and Contig46-orf04943 and Contig46-orf04945) or (Contig46-orf04939 and Contig46-orf04943 and Contig46-orf04945)	Contig46-orf02282 Contig46-orf02284 Contig46-orf02285 Contig46-orf04939 Contig46-orf04943 Contig46-orf04945 Contig46-orf04941		Transport	0	0	1000	0		3.A.1.3.16 3.A.1.3.19 9.A.10.2.2 3.A.1.3.21 3.A.1.3.8	A3(2)&TCDB
DS1132	L-serine via ABC system	ser-L[t] + atp[d] + h2o[d] -> ser-L[d] + adp[d] + pi[d] + h[d]	(Contig46-orf02284 and Contig46-orf02282 and Contig46-orf01203) or (Contig46-orf02284 and Contig46-orf02282 and Contig46-orf01446) or (Contig46-orf02284 and Contig46-orf02282 and Contig46-orf01676) or (Contig46-orf02284 and Contig46-orf02282 and Contig46-orf02176) or (Contig46-orf02284 and Contig46-orf02282 and Contig46-orf02194) or (Contig46-orf02284 and Contig46-orf02282 and Contig46-orf02285) …	Contig46-orf01203 Contig46-orf01446 Contig46-orf01676 Contig46-orf02194 Contig46-orf02282 Contig46-orf02284 Contig46-orf02285 Contig46-orf03293 Contig46-orf03481 Contig46-orf03927 Contig46-orf03960 Contig46-orf04089 Contig46-orf04477 Contig46-orf04680 Contig46-orf04797 Contig46-orf04939 Contig46-orf04945 Contig46-orf05156 Contig46-orf05345		Transport	0	0	1000	0		3.A.1.3.16 3.A.1.3.19 9.A.10.2.2 3.A.1.3.21 3.A.1.3.8	A3(2)&TCDB
DS1133	L-phenylalanine via ABC system	phe-L[t] + atp[d] + h2o[d] -> phe-L[d] + adp[d] + pi[d] + h[d]	(Contig46-orf02284 and Contig46-orf02282 and Contig46-orf01203) or (Contig46-orf02284 and Contig46-orf02282 and Contig46-orf01446) or (Contig46-orf02284 and Contig46-orf02282 and Contig46-orf01676) or (Contig46-orf02284 and Contig46-orf02282 and Contig46-orf02176) or (Contig46-orf02284 and Contig46-orf02282 and Contig46-orf02194) or (Contig46-orf02284 and Contig46-orf02282 and Contig46-orf02285) …	Contig46-orf01203 Contig46-orf01446 Contig46-orf01676 Contig46-orf02194 Contig46-orf02282 Contig46-orf02284 Contig46-orf02285 Contig46-orf03293 Contig46-orf03481 Contig46-orf03927 Contig46-orf03960 Contig46-orf04089 Contig46-orf04477 Contig46-orf04680 Contig46-orf04797 Contig46-orf04939 Contig46-orf04945 Contig46-orf05156 Contig46-orf05345		Transport	0	0	1000	0		3.A.1.3.16 3.A.1.3.19 9.A.10.2.2 3.A.1.3.21 3.A.1.3.8	A3(2)&TCDB
DS1134	L-isoleucine transport via ABC system	ile-L[t] + atp[d] + h2o[d] -> ile-L[d] + adp[d] + pi[d] + h[d]	(Contig46-orf04038 and Contig46-orf00255 and Contig46-orf00252) or (Contig46-orf04038 and Contig46-orf00255 and Contig46-orf04180) or (Contig46-orf04038 and Contig46-orf00255 and Contig46-orf00251) or (Contig46-orf04038 and Contig46-orf00255 and Contig46-orf04177) or (Contig46-orf04038 and Contig46-orf04181 and Contig46-orf00252) or (Contig46-orf04038 and Contig46-orf04181 and Contig46-orf04180) …	Contig46-orf00251 Contig46-orf00252 Contig46-orf00255 Contig46-orf00256 Contig46-orf04177 Contig46-orf04180 Contig46-orf04181 Contig46-orf04038		Transport	0	0	1000	0		3.A.1.3.16 3.A.1.3.19 9.A.10.2.2 3.A.1.3.21 3.A.1.4.1 3.A.1.4.2 2.A.78.1.2 3.A.1.4.6	A3(2)&KEGG&TCDB
DS1135	L-leucine transport via ABC system	leu-L[t] + atp[d] + h2o[d] -> leu-L[d] + adp[d] + pi[d] + h[d]	(Contig46-orf04038 and Contig46-orf00255 and Contig46-orf00252) or (Contig46-orf04038 and Contig46-orf00255 and Contig46-orf04180) or (Contig46-orf04038 and Contig46-orf00255 and Contig46-orf00251) or (Contig46-orf04038 and Contig46-orf00255 and Contig46-orf04177) or (Contig46-orf04038 and Contig46-orf04181 and Contig46-orf00252) or (Contig46-orf04038 and Contig46-orf04181 and Contig46-orf04180) …	Contig46-orf00251 Contig46-orf00252 Contig46-orf00255 Contig46-orf00256 Contig46-orf04177 Contig46-orf04180 Contig46-orf04181 Contig46-orf04038		Transport	0	0	1000	0		3.A.1.3.16 3.A.1.3.19 9.A.10.2.2 3.A.1.3.21 3.A.1.4.1 3.A.1.4.2 2.A.78.1.2 3.A.1.4.6	A3(2)&KEGG&TCDB
DS1136	L-valine transport via ABC system	val-L[t] + atp[d] + h2o[d] -> val-L[d] + adp[d] + pi[d] + h[d]	(Contig46-orf04038 and Contig46-orf00255 and Contig46-orf00252) or (Contig46-orf04038 and Contig46-orf00255 and Contig46-orf04180) or (Contig46-orf04038 and Contig46-orf00255 and Contig46-orf00251) or (Contig46-orf04038 and Contig46-orf00255 and Contig46-orf04177) or (Contig46-orf04038 and Contig46-orf04181 and Contig46-orf00252) or (Contig46-orf04038 and Contig46-orf04181 and Contig46-orf04180) …	Contig46-orf00251 Contig46-orf00252 Contig46-orf00255 Contig46-orf00256 Contig46-orf04177 Contig46-orf04180 Contig46-orf04181 Contig46-orf04038		Transport	0	0	1000	0		3.A.1.3.16 3.A.1.3.19 9.A.10.2.2 3.A.1.3.21 3.A.1.4.1 3.A.1.4.2 2.A.78.1.2 3.A.1.4.6	A3(2)&KEGG&TCDB
DS1137	phosphate transport via ABC system	atp[d] + h2o[d] + pi[t] -> adp[d] + h[d] + 2 pi[d]	(Contig46-orf01212 and Contig46-orf01215 and Contig46-orf01218)	Contig46-orf01212 Contig46-orf01218 Contig46-orf01215		Transport	0	0	1000	0		3.A.1.7.2 3.A.1.7.1 3.A.1.3.9 3.A.1.3.8 9.A.10.2.2 3.A.1.12.4 3.A.1.12.3 3.A.1.139.1 3.A.1.3.14 3.A.1.3.4 3.A.1.3.19 3.A.1.12.5 3.A.1.3.10 3.A.1.12.1 3.A.1.20.1 3.A.1.6.3 3.A.1.1.8 3.A.1.122.2 3.A.1.134.2 3.A.1.201.5 3.A.1.201.7 3.A.1.201.6 3.A.1.201.11 3.A.1.110.5 3.A.1.119.2 3.A.1.19.1 3.A.1.127.1 3.A.1.125.1 3.A.1.211.2 3.A.1.105.4 3.A.1.11.3 3.A.1.110.7 3.A.1.125.3 3.A.1.134.4 3.A.1.134.5 3.A…	iNJ661v&A3(3)&TCDB		B00030
DS1138	Ca2+ efflux via ABC system	ca2[d] + atp[d] + h2o[d] -> ca2[t] + adp[d] + pi[d] + h[d]	(Contig46-orf00967 and Contig46-orf02232) or (Contig46-orf00967 and Contig46-orf02526) or (Contig46-orf00967 and Contig46-orf02943) or (Contig46-orf00967 and Contig46-orf04157) or (Contig46-orf00967 and Contig46-orf04984) or (Contig46-orf00967 and Contig46-orf05138) or (Contig46-orf04538 and Contig46-orf02232) or (Contig46-orf04538 and Contig46-orf02526) or (Contig46-orf04538 and Contig46-orf0294…	Contig46-orf02232 Contig46-orf02526 Contig46-orf02943 Contig46-orf04157 Contig46-orf04984 Contig46-orf05138 Contig46-orf00967 Contig46-orf04538		Transport	0	0	1000	0		3.A.3.2.21 3.A.3.2.9 3.A.3.2.3 3.A.3.2.25 3.A.3.9.2 3.A.3.2.1 3.A.3.2.2 3.A.3.2.5 3.A.3.2.22	Bing&SEED
DS1139	cobalt transport via ABC system	cobalt2[t] + atp[d] + h2o[d] -> cobalt2[d] + adp[d] + pi[d] + h[d]	(Contig46-orf00304 and Contig46-orf00299) or (Contig46-orf00967 and Contig46-orf02943) or (Contig46-orf00967 and Contig46-orf02526) or (Contig46-orf00967 and Contig46-orf04111) or (Contig46-orf00967 and Contig46-orf04157) or (Contig46-orf00967 and Contig46-orf04984) or (Contig46-orf00967 and Contig46-orf05136) or (Contig46-orf04538 and Contig46-orf02943) or (Contig46-orf04538 and Contig46-orf0252…	Contig46-orf02943 Contig46-orf02526 Contig46-orf04111 Contig46-orf04157 Contig46-orf04984 Contig46-orf05136 Contig46-orf00967 Contig46-orf04538 Contig46-orf04985		Transport	0	0	1000	0		3.A.3.25.4 3.A.3.5.27 3.A.3.31.1 3.A.3.5.23 3.A.3.6.14 9.B.10.1.1 3.A.1.15.2 1.A.72.3.4	Bing&KEGG&TCDB
DS1140	Copper export via ATPase	atp[d] + cu2[d] + h2o[d] -> adp[d] + cu2[t] + h[d] + pi[d]	(Contig46-orf04111 and Contig46-orf04157 and Contig46-orf04984 and Contig46-orf05138)	Contig46-orf04111 Contig46-orf04157 Contig46-orf04984 Contig46-orf05138		Transport	0	0	1000	0		3.A.3.6.1 3.A.3.6.8 3.A.3.6.9 3.A.3.6.13 3.A.3.6.11 3.A.3.6.14 3.A.3.6.12 3.A.3.6.4 3.A.3.6.2 3.A.3.5.18 3.A.3.5.10 3.A.3.5.15 3.A.3.5.28 3.A.3.5.1 3.A.3.32.2 3.A.3.5.30 3.A.3.5.4 3.A.3.25.2 3.A.3.6.18 3.A.3.25.1 3.A.3.25.4 3.A.3.1.8 3.A.3.2.18 3.A.3.7.1 3.A.3.5.6 3.A.3.5.5 3.A.3.5.27 3.A.3.5.21 3.A.3.5.17 3.A.3.2.18 3.A.3.32.1 3.A.3.25.4 3.A.3.5.19 3.A.3.5.18 3.A.3.5.1 3.A.3.5.15 3.A.3.5.23 3.A.…	iNJ661v&TCDB
DS1141	Copper transport via ABC system	atp[d] + cu2[t] + h2o[d] -> adp[d] + cu2[d] + h[d] + pi[d]	(Contig46-orf04111 and Contig46-orf04157 and Contig46-orf04984 and Contig46-orf05138)	Contig46-orf04111 Contig46-orf04157 Contig46-orf04984 Contig46-orf05138		Transport	0	0	1000	0		3.A.3.6.1 3.A.3.6.8 3.A.3.6.9 3.A.3.6.13 3.A.3.6.11 3.A.3.6.14 3.A.3.6.12 3.A.3.6.4 3.A.3.6.2 3.A.3.5.18 3.A.3.5.10 3.A.3.5.15 3.A.3.5.28 3.A.3.5.1 3.A.3.32.2 3.A.3.5.30 3.A.3.5.4 3.A.3.25.2 3.A.3.6.18 3.A.3.25.1 3.A.3.25.4 3.A.3.1.8 3.A.3.2.18 3.A.3.7.1 3.A.3.5.6 3.A.3.5.5 3.A.3.5.27 3.A.3.5.21 3.A.3.5.17 3.A.3.32.1 3.A.3.5.19 3.A.3.5.23 3.A.3.5.20 3.A.3.5.7 3.A.3.5.3 3.A.3.5.29 3.A.3.2.6 5.A.1.…	iNJ661v&TCDB
DS1142	lead transport via ABC system	pb2[d] + atp[d] + h2o[d] -> pb2[t] + adp[d] + pi[d] + h[d]	(Contig46-orf04538 and Contig46-orf04111) or (Contig46-orf04538 and Contig46-orf05138) or (Contig46-orf04538 and Contig46-orf04157) or (Contig46-orf04985 and Contig46-orf04111) or (Contig46-orf04985 and Contig46-orf05138) or (Contig46-orf04985 and Contig46-orf04157)	Contig46-orf04111 Contig46-orf05138 Contig46-orf04157 Contig46-orf04538 Contig46-orf04985		Transport	0	0	1000	0		3.A.3.6.4 3.A.1.15.2 9.B.10.1.1	Bing&SEED
DS1143	Potassium ABC transporter	atp[d] + h2o[d] + k[t] -> adp[d] + h[d] + k[d] + pi[d]	(Contig46-orf04155 and Contig46-orf04157 and Contig46-orf04158)	Contig46-orf04155 Contig46-orf04157 Contig46-orf04158		Transport	0	0	1000	0		3.A.3.7.1 3.A.3.5.6 3.A.3.5.5 3.A.3.5.27 3.A.3.5.21 3.A.3.5.17 3.A.3.2.18 3.A.3.32.1 3.A.3.25.4 Contig46-orf04158	iNJ661v&TCDB
DS1144	L-proline transport via ABC system	pro-L[t] + atp[d] + h2o[d] -> pro-L[d] + adp[d] + pi[d] + h[d]	(Contig46-orf02284 and Contig46-orf02282 and Contig46-orf01203) or (Contig46-orf02284 and Contig46-orf02282 and Contig46-orf01446) or (Contig46-orf02284 and Contig46-orf02282 and Contig46-orf01676) or (Contig46-orf02284 and Contig46-orf02282 and Contig46-orf02176) or (Contig46-orf02284 and Contig46-orf02282 and Contig46-orf02194) or (Contig46-orf02284 and Contig46-orf02282 and Contig46-orf02285) …	Contig46-orf01203 Contig46-orf01446 Contig46-orf01676 Contig46-orf02194 Contig46-orf02282 Contig46-orf02284 Contig46-orf02285 Contig46-orf03293 Contig46-orf03481 Contig46-orf03927 Contig46-orf03960 Contig46-orf04089 Contig46-orf04477 Contig46-orf04680 Contig46-orf04797 Contig46-orf04939 Contig46-orf04945 Contig46-orf05156 Contig46-orf05345		Transport	0	0	1000	0		9.A.42.1.1 3.A.1.12.1	A3(2)&SEED&TCDB
DS1145	L-threonine transport via ABC system	thr-L[t] + atp[d] + h2o[d] -> thr-L[d] + adp[d] + pi[d] + h[d]	(Contig46-orf04038 and Contig46-orf00255 and Contig46-orf00252) or (Contig46-orf04038 and Contig46-orf00255 and Contig46-orf04180) or (Contig46-orf04038 and Contig46-orf00255 and Contig46-orf00251) or (Contig46-orf04038 and Contig46-orf00255 and Contig46-orf04177) or (Contig46-orf04038 and Contig46-orf04181 and Contig46-orf00252) or (Contig46-orf04038 and Contig46-orf04181 and Contig46-orf04180) …	Contig46-orf00251 Contig46-orf00252 Contig46-orf00255 Contig46-orf00256 Contig46-orf04177 Contig46-orf04180 Contig46-orf04181 Contig46-orf04038		Transport	0	0	1000	0			A3(2)&KEGG
DS1146	citrate transport via ABC system	atp[d] + cit[t] + h2o[d] -> adp[d] + cit[d] + h[d] + pi[d]	(Contig46-orf00344 or Contig46-orf01240 or Contig46-orf01606 or Contig46-orf01735 or Contig46-orf02149 or Contig46-orf03390 or Contig46-orf03705 or Contig46-orf05011) and (Contig46-orf00341 or Contig46-orf01241 or Contig46-orf01733 or Contig46-orf03391 or Contig46-orf03392 or Contig46-orf03708 or Contig46-orf03709 or Contig46-orf05014) and (Contig46-orf00340 or Contig46-orf01242 or Contig46-orf01…	Contig46-orf00344 Contig46-orf01240 Contig46-orf01606 Contig46-orf01735 Contig46-orf02149 Contig46-orf03390 Contig46-orf03705 Contig46-orf05011 Contig46-orf00341 Contig46-orf01241 Contig46-orf01733 Contig46-orf03391 Contig46-orf03392 Contig46-orf03708 Contig46-orf03709 Contig46-orf05014 Contig46-orf00340 Contig46-orf01242 Contig46-orf01734 Contig46-orf02154 Contig46-orf03044 Contig46-orf03393 Con…		Transport	0	0	1000	0			iNJ661v
DS1147	biotin transport via ABC system	atp[d] + h2o[d] + btn[t] -> adp[d] + pi[d] + btn[d] + h[d]	(Contig46-orf02170) or (Contig46-orf02166) or (Contig46-orf02169)	Contig46-orf02170 Contig46-orf02166 Contig46-orf02169		Transport	0	0	1000	0			Bing&SEED
DS1148	alkanesulfonate transport via ABC system	alks[t] + atp[d] + h2o[d] -> alks[d] + adp[d] + pi[d] + h[d]	(Contig46-orf00941)	Contig46-orf00941		Transport	0	0	1000	0			Bing&KEGG
DS1149	molybdate transport via ABC system	mbd[t] + atp[d] + h2o[d] -> mbd[d] + adp[d] + pi[d] + h[d]	(Contig46-orf03923 and Contig46-orf03924 and Contig46-orf03927)	Contig46-orf03923 Contig46-orf03924 Contig46-orf03927		Transport	0	0	1000	0			Bing&KEGG
DS1150	urea transport via ABC system	urea[t] + atp[d] + h2o[d] -> urea[d] + adp[d] + pi[d] + h[d]	(Contig46-orf04038 and Contig46-orf04037 and Contig46-orf04035) or (Contig46-orf04038 and Contig46-orf04037 and Contig46-orf04034) or (Contig46-orf04038 and Contig46-orf04036 and Contig46-orf04035) or (Contig46-orf04038 and Contig46-orf04036 and Contig46-orf04034)	Contig46-orf04038 Contig46-orf04037 Contig46-orf04036 Contig46-orf04035 Contig46-orf04034		Transport	0	0	1000	0			Bing&KEGG
DS1151	Sucrose transport via ABC system	suc[t] + atp[d] + h2o[d] -> suc[d] + adp[d] + pi[d] + h[d]	(Contig46-orf05345 and Contig46-orf05343 and Contig46-orf05341) or (Contig46-orf05345 and Contig46-orf05343 and Contig46-orf05339) or (Contig46-orf05036 and Contig46-orf05034 and Contig46-orf05033)	Contig46-orf05345 Contig46-orf05343 Contig46-orf05341 Contig46-orf05036 Contig46-orf05034 Contig46-orf05033		Transport	0	0	1000	0		3.A.1.1	Bing&SEED
DS1152	D-lactose transport via ABC system	lcts[t] + atp[d] + h2o[d] -> lcts[d] + adp[d] + pi[d] + h[d]	(Contig46-orf05345 and Contig46-orf05343 and Contig46-orf05341) or (Contig46-orf05345 and Contig46-orf05343 and Contig46-orf05339) or (Contig46-orf05036 and Contig46-orf05034 and Contig46-orf05033)	Contig46-orf05345 Contig46-orf05343 Contig46-orf05341 Contig46-orf05036 Contig46-orf05034 Contig46-orf05033		Transport	0	0	1000	0		3.A.1.1	Bing&SEED
DS1153	5-oxo-L-proline transport via ABC system	5oxpro[t] + atp[d] + h2o[d] -> 5oxpro[d] + adp[d] + pi[d] + h[d]	(Contig46-orf02284 and Contig46-orf02282 and Contig46-orf02285) or (Contig46-orf04941 and Contig46-orf04943 and Contig46-orf04945) or (Contig46-orf04939 and Contig46-orf04943 and Contig46-orf04945)	Contig46-orf02282 Contig46-orf02284 Contig46-orf02285 Contig46-orf04939 Contig46-orf04943 Contig46-orf04945 Contig46-orf04941		Transport	0	0	1000	0		3.A.1.3.16 3.A.1.3.19 9.A.10.2.2 3.A.1.3.21 3.A.1.3.8	A3(2)&TCDB
DS1154	D-serine via ABC system	ser-D[t] + atp[d] + h2o[d] -> ser-D[d] + adp[d] + pi[d] + h[d]	(Contig46-orf02284 and Contig46-orf02282 and Contig46-orf01203) or (Contig46-orf02284 and Contig46-orf02282 and Contig46-orf01446) or (Contig46-orf02284 and Contig46-orf02282 and Contig46-orf01676) or (Contig46-orf02284 and Contig46-orf02282 and Contig46-orf02176) or (Contig46-orf02284 and Contig46-orf02282 and Contig46-orf02194) or (Contig46-orf02284 and Contig46-orf02282 and Contig46-orf02285) …	Contig46-orf01203 Contig46-orf01446 Contig46-orf01676 Contig46-orf02194 Contig46-orf02282 Contig46-orf02284 Contig46-orf02285 Contig46-orf03293 Contig46-orf03481 Contig46-orf03927 Contig46-orf03960 Contig46-orf04089 Contig46-orf04477 Contig46-orf04680 Contig46-orf04797 Contig46-orf04939 Contig46-orf04945 Contig46-orf05156 Contig46-orf05345		Transport	0	0	1000	0		3.A.1.3.16 3.A.1.3.19 9.A.10.2.2 3.A.1.3.21 3.A.1.3.8	A3(2)&TCDB
DS1155	D-Aspartate via ABC system	asp-D[t] + atp[d] + h2o[d] -> asp-D[d] + adp[d] + pi[d] + h[d]	(Contig46-orf02284 and Contig46-orf02282 and Contig46-orf01203) or (Contig46-orf02284 and Contig46-orf02282 and Contig46-orf01446) or (Contig46-orf02284 and Contig46-orf02282 and Contig46-orf01676) or (Contig46-orf02284 and Contig46-orf02282 and Contig46-orf02176) or (Contig46-orf02284 and Contig46-orf02282 and Contig46-orf02194) or (Contig46-orf02284 and Contig46-orf02282 and Contig46-orf02285) …	Contig46-orf01203 Contig46-orf01446 Contig46-orf01676 Contig46-orf02194 Contig46-orf02282 Contig46-orf02284 Contig46-orf02285 Contig46-orf03293 Contig46-orf03481 Contig46-orf03927 Contig46-orf03960 Contig46-orf04089 Contig46-orf04477 Contig46-orf04680 Contig46-orf04797 Contig46-orf04939 Contig46-orf04945 Contig46-orf05156 Contig46-orf05345		Transport	0	0	1000	0		3.A.1.3.16 3.A.1.3.19 9.A.10.2.2 3.A.1.3.21 3.A.1.3.8	A3(2)&TCDB
DS1156	D-fructose-6-phosphate transport via ABC system	f6p[t] + atp[d] + h2o[d] -> f6p[d] + adp[d] + pi[d] + h[d]	(Contig46-orf05345 and Contig46-orf05343 and Contig46-orf05341) or (Contig46-orf05036 and Contig46-orf05034 and Contig46-orf05033)	Contig46-orf05345 Contig46-orf05343 Contig46-orf05341 Contig46-orf05036 Contig46-orf05034 Contig46-orf05033		Transport	0	0	1000	0		3.A.1.1	Bing&SEED
DS1157	D-glucose-6-phosphate transport via ABC system	g6p[t] + atp[d] + h2o[d] -> g6p[d] + adp[d] + pi[d] + h[d]	(Contig46-orf05345 and Contig46-orf05343 and Contig46-orf05341) or (Contig46-orf05036 and Contig46-orf05034 and Contig46-orf05033)	Contig46-orf05345 Contig46-orf05343 Contig46-orf05341 Contig46-orf05036 Contig46-orf05034 Contig46-orf05033		Transport	0	0	1000	0		3.A.1.1	Bing&SEED
DS1158	Sodium/calcium antiport	ca2[d] + 3 na[t] -> 3 na[d] + ca2[t]	(Contig46-orf01805) or (Contig46-orf01658)	Contig46-orf01805		Transport	0	0	1000	0		2.A.19.4.2 2.A.19.4.5 2.A.19.4.3	Bing&SEED&TCDB
DS1159	proton sodium antiport	h[d] + na[t] <=> na[d] + h[t]	(Contig46-orf00774 and Contig46-orf00777 and Contig46-orf00771 and Contig46-orf00770 and Contig46-orf00768 and Contig46-orf00766) or (Contig46-orf04437 and Contig46-orf04438 and Contig46-orf04440 and Contig46-orf04442 and Contig46-orf04443 and Contig46-orf04444) or (Contig46-orf03131)	Contig46-orf00774 Contig46-orf00777 Contig46-orf00771 Contig46-orf00770 Contig46-orf00768 Contig46-orf00766 Contig46-orf04437 Contig46-orf04438 Contig46-orf04440 Contig46-orf04442 Contig46-orf04443 Contig46-orf04444 Contig46-orf03131		Transport	1	-1000	1000	0		2.A.63.1.3 2.A.63.1.4 2.A.63.1.2	Bing&SEED
DS1160	protein-N(pi)-phosphohistidine:N-acetyl-D-glucosamine 6-phosphotransferase	pep[d] + acgam[t] -> acgam6p[d] + pyr[d]	(Contig46-orf05100)	Contig46-orf05100		Amino sugar and nucleotide sugar metabolism	0	0	1000	0		2.7.1.69	Bing		R05199
DS1161	protein-N(pi)-phosphohistidine:mannitol 1-phosphotransferase	mnl[t] + pep[d] -> mnl1p[d] + pyr[d]	(Contig46-orf05100)	Contig46-orf05100			0	0	1000	0		2.7.1.69	Bing		R02704
DS1162	D-mannose PTS transport	man[t] + pep[d] -> man6p[d] + pyr[d]	(Contig46-orf05100)	Contig46-orf05100		Fructose and mannose metabolism	0	0	1000	0		2.7.1.69	Bing		R02360
DS1163	protein-N(pi)-phosphohistidine:N-acetyl-D-galactosamine 6-phosphotransferase	acgal[t] + pep[d] -> acgal6p[d] + pyr[d]	(Contig46-orf05100)	Contig46-orf05100		Galactose metabolism	0	0	1000	0		2.7.1.69	Bing		R08366
DS1164	protein-N(pi)-phosphohistidine:salicin 6-phosphotransferase	salin[t] + pep[d] -> sal6p[d] + pyr[d]	(Contig46-orf05100)	Contig46-orf05100		Glycolysis	0	0	1000	0		2.7.1.69	Bing		R04394
DS1165	hydrogen transport	h2[d] <=> h2[t]	Spontaneous	Spontaneous		Diffusion	1	-1000	1000	0			iNJ661v
DS1166	Sink reaction	apoACP[d] <=>				Sink	1	-1000	1000	0		Pantothenate and CoA metabolism
Ex_h2[t]	H2 shuttle	h2[t] <=> h2[e]				shuttle	1	-1000	1000	0			iNJ661v
Ex_glcn[t]	D-gluconate shuttle	glcn[t] <=> glcn[e]				shuttle	1	-1000	1000	0			Bing
Ex_so3[t]	Sulfite shuttle	so3[t] <=> so3[e]				shuttle	1	-1000	1000	0			Bing
Ex_4ahmmp[t]	hydroxymethylpyrimidine shuttle	4ahmmp[t] <=> 4ahmmp[e]				shuttle	1	-1000	1000	0			Bing
Ex_cys-L[t]	L-cysteine shuttle	cys-L[t] <=> cys-L[e]				shuttle	1	-1000	1000	0			Bing
Ex_for[t]	formate shuttle	for[t] <=> for[e]				shuttle	1	-1000	1000	0			Bing
Ex_maln[t]	Malonate shuttle	maln[t] <=> maln[e]				shuttle	1	-1000	1000	0			Bing
Ex_ser-L[t]	L Serine shuttle	ser-L[t] <=> ser-L[e]				shuttle	1	-1000	1000	0			iNJ661v
Ex_phe-L[t]	L Phenylalanine shuttle	phe-L[t] <=> phe-L[e]				shuttle	1	-1000	1000	0			iNJ661v
Ex_asp-L[t]	L Aspartate shuttle	asp-L[t] <=> asp-L[e]				shuttle	1	-1000	1000	0			iNJ661v
Ex_gly[t]	Glycine shuttle	gly[t] <=> gly[e]				shuttle	1	-1000	1000	0			iNJ661v
Ex_his-L[t]	L Histidine shuttle	his-L[t] <=> his-L[e]				shuttle	1	-1000	1000	0			iNJ661v
Ex_lys-L[t]	L Lysine shuttle	lys-L[t] <=> lys-L[e]				shuttle	1	-1000	1000	0			iNJ661v
Ex_4hba[t]	4 Hydroxy benzyl alcohol shuttle	4hba[t] <=> 4hba[e]				shuttle	1	-1000	1000	0			iNJ661v
Ex_acysbmn[t]	acetyl cystine bimane shuttle	acysbmn[t] <=> acysbmn[e]				shuttle	1	-1000	1000	0			iNJ661v
Ex_ala-D[t]	D Alanine shuttle	ala-D[t] <=> ala-D[e]				shuttle	1	-1000	1000	0			iNJ661v
Ex_ala-L[t]	L Alanine shuttle	ala-L[t] <=> ala-L[e]				shuttle	1	-1000	1000	0			iNJ661v
Ex_arg-L[t]	L Arginine shuttle	arg-L[t] <=> arg-L[e]				shuttle	1	-1000	1000	0			iNJ661v
Ex_bmn[t]	bimane shuttle	bmn[t] <=> bmn[e]				shuttle	1	-1000	1000	0			iNJ661v
Ex_chol[t]	Choline shuttle	chol[t] <=> chol[e]				shuttle	1	-1000	1000	0			iNJ661v
Ex_cit[t]	Citrate shuttle	cit[t] <=> cit[e]				shuttle	1	-1000	1000	0			iNJ661v
Ex_cobalt2[t]	Co2 shuttle	cobalt2[t] <=> cobalt2[e]				shuttle	1	-1000	1000	0			iNJ661v
Ex_cu2[t]	Cu2 shuttle	cu2[t] <=> cu2[e]				shuttle	1	-1000	1000	0			iNJ661v
Ex_etha[t]	Ethanolamine shuttle	etha[t] <=> etha[e]				shuttle	1	-1000	1000	0			iNJ661v
Ex_fe2[t]	Fe2 shuttle	fe2[t] <=> fe2[e]				shuttle	1	-1000	1000	0			iNJ661v
Ex_gcald[t]	Glycolaldehyde shuttle	gcald[t] <=> gcald[e]				shuttle	1	-1000	1000	0			iNJ661v
Ex_glu-L[t]	L Glutamate shuttle	glu-L[t] <=> glu-L[e]				shuttle	1	-1000	1000	0			iNJ661v
Ex_glyc[t]	Glycerol shuttle	glyc[t] <=> glyc[e]				shuttle	1	-1000	1000	0			iNJ661v
Ex_h2s[t]	Hydrogen sulfide shuttle	h2s[t] <=> h2s[e]				shuttle	1	-1000	1000	0			iNJ661v
Ex_ile-L[t]	L Isoleucine shuttle	ile-L[t] <=> ile-L[e]				shuttle	1	-1000	1000	0			iNJ661v
Ex_k[t]	K shuttle	k[t] <=> k[e]				shuttle	1	-1000	1000	0			iNJ661v
Ex_lac-L[t]	L Lactate shuttle	lac-L[t] <=> lac-L[e]				shuttle	1	-1000	1000	0			iNJ661v
Ex_leu-L[t]	L Leucine shuttle	leu-L[t] <=> leu-L[e]				shuttle	1	-1000	1000	0			iNJ661v
Ex_met-L[t]	L Methionine shuttle	met-L[t] <=> met-L[e]				shuttle	1	-1000	1000	0			iNJ661v
Ex_mg2[t]	Mg shuttle	mg2[t] <=> mg2[e]				shuttle	1	-1000	1000	0			iNJ661v
Ex_no2[t]	Nitrite shuttle	no2[t] <=> no2[e]				shuttle	1	-1000	1000	0			iNJ661v
Ex_no3[t]	Nitrate shuttle	no3[t] <=> no3[e]				shuttle	1	-1000	1000	0			iNJ661v
Ex_ocdca[t]	octadecanoate n C180 shuttle	ocdca[t] <=> ocdca[e]				shuttle	1	-1000	1000	0			iNJ661v
Ex_orn[t]	Ornithine shuttle	orn[t] <=> orn[e]				shuttle	1	-1000	1000	0			iNJ661v
Ex_pac[t]	Phenylacetic acid shuttle	pac[t] <=> pac[e]				shuttle	1	-1000	1000	0			iNJ661v
Ex_ppa[t]	Propionate shuttle	ppa[t] <=> ppa[e]				shuttle	1	-1000	1000	0			iNJ661v
Ex_pro-L[t]	L Proline shuttle	pro-L[t] <=> pro-L[e]				shuttle	1	-1000	1000	0			iNJ661v
Ex_skm[t]	Shikimate shuttle	skm[t] <=> skm[e]				shuttle	1	-1000	1000	0			iNJ661v
Ex_succ[t]	Succinate shuttle	succ[t] <=> succ[e]				shuttle	1	-1000	1000	0			iNJ661v
Ex_thr-L[t]	L Threonine shuttle	thr-L[t] <=> thr-L[e]				shuttle	1	-1000	1000	0			iNJ661v
Ex_trp-L[t]	L Tryptophan shuttle	trp-L[t] <=> trp-L[e]				shuttle	1	-1000	1000	0			iNJ661v
Ex_tsul[t]	Thiosulfate shuttle	tsul[t] <=> tsul[e]				shuttle	1	-1000	1000	0			iNJ661v
Ex_ttdca[t]	tetradecanoate n C140 shuttle	ttdca[t] <=> ttdca[e]				shuttle	1	-1000	1000	0			iNJ661v
Ex_tyr-L[t]	L Tyrosine shuttle	tyr-L[t] <=> tyr-L[e]				shuttle	1	-1000	1000	0			iNJ661v
Ex_val-L[t]	L Valine shuttle	val-L[t] <=> val-L[e]				shuttle	1	-1000	1000	0			iNJ661v
Ex_xyl-D[t]	D Xylose shuttle	xyl-D[t] <=> xyl-D[e]				shuttle	1	-1000	1000	0			iNJ661v
Ex_octa[t]	Octanoate shuttle	octa[t] <=> octa[e]				shuttle	1	-1000	1000	0			iNJ661v
Ex_dca[t]	Decanoate shuttle	dca[t] <=> dca[e]				shuttle	1	-1000	1000	0			iNJ661v
Ex_ddca[t]	Dodecanoate shuttle	ddca[t] <=> ddca[e]				shuttle	1	-1000	1000	0			iNJ661v
Ex_hdca[t]	Hexadecanoate n C160 shuttle	hdca[t] <=> hdca[e]				shuttle	1	-1000	1000	0			iNJ661v
Ex_hdcea[t]	Hexadecenoate shuttle	hdcea[t] <=> hdcea[e]				shuttle	1	-1000	1000	0			iNJ661v
Ex_ocdcea[t]	Octadecenoate shuttle	ocdcea[t] <=> ocdcea[e]				shuttle	1	-1000	1000	0			iNJ661v
Ex_arach[t]	Arachidic acid shuttle	arach[t] <=> arach[e]				shuttle	1	-1000	1000	0			iNJ661v
Ex_ttc[t]	Tetracosanoate shuttle	ttc[t] <=> ttc[e]				shuttle	1	-1000	1000	0			iNJ661v
Ex_hexc[t]	Hexacosanoate shuttle	hexc[t] <=> hexc[e]				shuttle	1	-1000	1000	0			iNJ661v
Ex_cbl1[t]	Cobinamide shuttle	cbl1[t] <=> cbl1[e]				shuttle	1	-1000	1000	0			Bing
Ex_gald[t]	glyceraldehyde shuttle	gald[t] <=> gald[e]				shuttle	1	-1000	1000	0			Bing
Ex_quln[t]	Quinolinate shuttle	quln[t] <=> quln[e]				shuttle	1	-1000	1000	0			Bing
Ex_ura[t]	uracil shuttle	ura[t] <=> ura[e]				shuttle	1	-1000	1000	0			Bing
Ex_urea[t]	urea shuttle	urea[t] <=> urea[e]				shuttle	1	-1000	1000	0			Bing
Ex_fol[t]	Folate shuttle	fol[t] <=> fol[e]				shuttle	1	-1000	1000	0			Bing
Ex_asn-L[t]	L-asparagine shuttle	asn-L[t] <=> asn-L[e]				shuttle	1	-1000	1000	0			Bing
Ex_gln-L[t]	L-glutamine shuttle	gln-L[t] <=> gln-L[e]				shuttle	1	-1000	1000	0			Bing
Ex_ca2[t]	Calcium shuttle	ca2[t] <=> ca2[e]				shuttle	1	-1000	1000	0			Bing
Ex_inost[t]	myo-inositol shuttle	inost[t] <=> inost[e]				shuttle	1	-1000	1000	0			Bing
Ex_glut[t]	Glutarate shuttle	glut[t] <=> glut[e]				shuttle	1	-1000	1000	0			Bing
Ex_hpt[t]	heptanoic acid shuttle	hpt[t] <=> hpt[e]				shuttle	1	-1000	1000	0			Bing
Ex_nnn[t]	nonanoic acid shuttle	nnn[t] <=> nnn[e]				shuttle	1	-1000	1000	0			Bing
Ex_hdc[t]	hendecanoic acid shuttle	hdc[t] <=> hdc[e]				shuttle	1	-1000	1000	0			Bing
Ex_otc[t]	Octacosanoic acid shuttle	otc[t] <=> otc[e]				shuttle	1	-1000	1000	0			Bing
Ex_gua[t]	Guanine shuttle	gua[t] <=> gua[e]				shuttle	1	-1000	1000	0			Bing
Ex_hxan[t]	Hypoxanthine shuttle	hxan[t] <=> hxan[e]				shuttle	1	-1000	1000	0			Bing
Ex_co2[t]	CO2 shuttle	co2[t] <=> co2[e]				shuttle	1	-1000	1000	0			iNJ661v
Ex_ac[t]	acetate shuttle	ac[t] <=> ac[e]				shuttle	1	-1000	1000	0			Bing
Ex_alks[t]	alkanesulfonate shuttle	alks[t] <=> alks[e]				shuttle	1	-1000	1000	0			Bing
Ex_glu-D[t]	D-Glutamate shuttle	glu-D[t] <=> glu-D[e]				shuttle	1	-1000	1000	0			Bing
Ex_glyb[t]	glycine betaine shuttle	glyb[t] <=> glyb[e]				shuttle	1	-1000	1000	0			Bing
Ex_glyclt[t]	glycolate shuttle	glyclt[t] <=> glyclt[e]				shuttle	1	-1000	1000	0			Bing
Ex_malt[t]	maltose shuttle	malt[t] <=> malt[e]				shuttle	1	-1000	1000	0			Bing
Ex_mbd[t]	molybdate shuttle	mbd[t] <=> mbd[e]				shuttle	1	-1000	1000	0			Bing
Ex_zn[t]	zinc shuttle	zn[t] <=> zn[e]				shuttle	1	-1000	1000	0			Bing
Ex_man[t]	mannose shuttle	man[t] <=> man[e]				shuttle	1	-1000	1000	0			Bing
Ex_ribflv[t]	riboflavin shuttle	ribflv[t] <=> ribflv[e]				shuttle	1	-1000	1000	0			Bing
Ex_thmmp[t]	thiamine-phosphate shuttle	thmmp[t] <=> thmmp[e]				shuttle	1	-1000	1000	0			Bing
Ex_btn[t]	biotin shuttle	btn[t] <=> btn[e]				shuttle	1	-1000	1000	0			Bing
Ex_pb2[t]	lead shuttle	pb2[t] <=> pb2[e]				shuttle	1	-1000	1000	0			Bing
Ex_h2o[t]	H2O shuttle	h2o[t] <=> h2o[e]				shuttle	1	-1000	1000	0			iNJ661v
Ex_h[t]	H shuttle	h[t] <=> h[e]				shuttle	1	-1000	1000	0			iNJ661v
Ex_fe3[t]	Fe3 shuttle	fe3[t] <=> fe3[e]				shuttle	1	-1000	1000	0			iNJ661v
Ex_na[t]	Sodium shuttle	na[t] <=> na[e]				shuttle	1	-1000	1000	0			iNJ661v
Ex_nh3[t]	Ammonia shuttle	nh3[t] <=> nh3[e]				shuttle	1	-1000	1000	0			iNJ661v
Ex_o2[t]	O2 shuttle	o2[t] <=> o2[e]				shuttle	1	-1000	1000	0			iNJ661v
Ex_pi[t]	Phosphate shuttle	pi[t] <=> pi[e]				shuttle	1	-1000	1000	0			iNJ661v
Ex_so4[t]	Sulfate shuttle	so4[t] <=> so4[e]				shuttle	1	-1000	1000	0			iNJ661v
Ex_dxtr[t]	Dextrin shuttle	dxtr[t] <=> dxtr[e]				shuttle	1	-1000	1000	0			Bing
Ex_tre[t]	Trehalose shuttle	tre[t] <=> tre[e]				shuttle	1	-1000	1000	0
Ex_suc[t]	Sucrose shuttle	suc[t] <=> suc[e]				shuttle	1	-1000	1000	0
Ex_lacts[t]	D-lactose shuttle	lcts[t] <=> lcts[e]				shuttle	1	-1000	1000	0
Ex_acgam[t]	N-Acetyl-D-glucosamine shuttle	acgam[t] <=> acgam[e]				shuttle	1	-1000	1000	0			Bing
Ex_fru[t]	D-fructose shuttle	fru[t] <=> fru[e]				shuttle	1	-1000	1000	0			Bing
Ex_gal[t]	D-Galactose shuttle	gal[t] <=> gal[e]				shuttle	1	-1000	1000	0			Bing
Ex_mnl[t]	D-Mannitol shuttle	mnl[t] <=> mnl[e]				shuttle	1	-1000	1000	0			Bing
Ex_acac[t]	D-Mannitol shuttle	acac[t] <=> acac[e]				shuttle	1	-1000	1000	0			Bing
Ex_2obut[t]	2-oxobutanoate shuttle	2obut[t] <=> 2obut[e]				shuttle	1	-1000	1000	0			Bing
Ex_bhb[t]	R-3-Hydroxybutanoic acid shuttle	bhb[t] <=> bhb[e]				shuttle	1	-1000	1000	0			Bing
Ex_2hbut[t]	2-Hydroxybutanoic acid shuttle	2hbut[t] <=> 2hbut[e]				shuttle	1	-1000	1000	0			Bing
Ex_4abut[t]	gamma-Aminobutyric acid acid shuttle	4abut[t] <=> 4abut[e]				shuttle	1	-1000	1000	0			Bing
Ex_mal-L[t]	L-malate acid shuttle	mal-L[t] <=> mal-L[e]				shuttle	1	-1000	1000	0			Bing
Ex_akg[t]	alpha-ketoglutarate shuttle	akg[t] <=> akg[e]				shuttle	1	-1000	1000	0			Bing
Ex_glcr[t]	D-Glucarate shuttle	glcr[t] <=> glcr[e]				shuttle	1	-1000	1000	0			Bing
Ex_qnt[t]	L-quinate shuttle	qnt[t] <=> qnt[e]				shuttle	1	-1000	1000	0			Bing
Ex_gatlct[t]	D-Galactono-1,5-lactone shuttle	gatlct[t] <=> gatlct[e]				shuttle	1	-1000	1000	0			Bing
Ex_5oxpro[t]	5-oxo-L-proline shuttle	5oxpro[t] <=> 5oxpro[e]				shuttle	1	-1000	1000	0			Bing
Ex_ser-D[t]	D Serine shuttle	ser-D[t] <=> ser-D[e]				shuttle	1	-1000	1000	0			iNJ661v
Ex_asp-D[t]	D-Aspartate shuttle	asp-D[t] <=> asp-D[e]				shuttle	1	-1000	1000	0			iNJ661v
Ex_f6p[t]	D-fructose-6-phosphate shuttle	f6p[t] <=> f6p[e]				shuttle	1	-1000	1000	0			iNJ661v
Ex_g6p[t]	D-glucose-6-phosphate shuttle	g6p[t] <=> g6p[e]				shuttle	1	-1000	1000	0			iNJ661v
Ex_sobt[t]	D-sorbitol shuttle	sobt[t] <=> sobt[e]				shuttle	1	-1000	1000	0			iNJ661v
Ex_rmn[t]	L-Rhamnulose shuttle	rmn[t] <=> rmn[e]				shuttle	1	-1000	1000	0			Bing
Ex_acgal[t]	N-acetyl-D-galactosamine shuttle	acgal[t] <=> acgal[e]				shuttle	1	-1000	1000	0			Bing
Ex_salin[t]	salicin shuttle	salin[t] <=> salin[e]				shuttle	1	-1000	1000	0			Bing
Ex_melib[t]	D-melibiose shuttle	melib[t] <=> melib[e]				shuttle	1	-1000	1000	0			Bing
Ex_octn[t]	octane shuttle	octn[t] <=> octn[e]				shuttle	1	-1000	1000	0			Bing
Ex_dn[t]	decane shuttle	dn[t] <=> dn[e]				shuttle	1	-1000	1000	0			Bing
Ex_ddn[t]	decane shuttle	ddn[t] <=> ddn[e]				shuttle	1	-1000	1000	0			Bing
Ex_ttdn[t]	tetradecane shuttle	ttdn[t] <=> ttdn[e]				shuttle	1	-1000	1000	0			Bing
Ex_octdn[t]	octadecane shuttle	octdn[t] <=> octdn[e]				shuttle	1	-1000	1000	0			Bing
Ex_c20[t]	eicosane shuttle	c20[t] <=> c20[e]				shuttle	1	-1000	1000	0			Bing
Ex_dcsn[t]	docosane shuttle	dcsn[t] <=> dcsn[e]				shuttle	1	-1000	1000	0			Bing
Ex_ttcn[t]	tetracosane shuttle	ttcn[t] <=> ttcn[e]				shuttle	1	-1000	1000	0			Bing
Ex_hcn[t]	hexacosane shuttle	hcn[t] <=> hcn[e]				shuttle	1	-1000	1000	0			Bing
Ex_otcn[t]	octacosane shuttle	otcn[t] <=> otcn[e]				shuttle	1	-1000	1000	0			Bing
Ex_tctn[t]	Triacontane shuttle	tctn[t] <=> tctn[e]				shuttle	1	-1000	1000	0			Bing
Ex_dtctn[t]	Dotriacontane shuttle	dtctn[t] <=> dtctn[e]				shuttle	1	-1000	1000	0			Bing
DS1167	atp phosphohydrolase	atp[d] + h2o[d] -> adp[d] + pi[d] + h[d]	(Contig46-orf03494) or (Contig46-orf05256)	Contig46-orf03494 Contig46-orf05256		Purine metabolism	0	1	1	0		3.6.1.3 3.6.1.5 3.6.1.8 3.6.4.12	ATCC13032		R00086
Ex_glc-D[t]	D Glucose shuttle	glc-D[t] <=> glc-D[e]				shuttle	1	-1000	1000	0			iNJ661v
Ex_hxdn[t]	Hexadecane shuttle	hxdn[t] <=> hxdn[e]				shuttle	1	-1000	1000	0			Bing
DS_biomass_glucose	biomass composition for Dietzia sp. DQ12-45-1b	0.6939 ala-L[d] + 0.0386 cys-L[d] + 0.2056 asp-L[d] + 0.1538 glu-L[d] + 0.0822 phe-L[d] + 0.5739 gly[d] + 0.0694 his-L[d] + 0.1499 ile-L[d] + 0.0668 lys-L[d] + 0.3499 leu-L[d] + 0.0596 met-L[d] + 0.0815 asn-L[d] + 0.2359 pro-L[d] + 0.0993 gln-L[d] + 0.2058 arg-L[d] + 0.2451 ser-L[d] + 0.2319 thr-L[d] + 0.3517 val-L[d] + 0.0344 trp-L[d] + 0.0544 tyr-L[d] + 0.0154 amp[d] + 0.0360 cmp[d] + 0.0360 gm…				Biomass biosynthesis	0	0	0	0			Bing
DS_biomass_C16	biomass composition for Dietzia sp. DQ12-45-1b	0.8341 ala-L[d] + 0.0464 cys-L[d] + 0.2472 asp-L[d] + 0.1849 glu-L[d] + 0.0988 phe-L[d] + 0.6899 gly[d] + 0.0834 his-L[d] + 0.1802 ile-L[d] + 0.0803 lys-L[d] + 0.4206 leu-L[d] + 0.0717 met-L[d] + 0.0980 asn-L[d] + 0.2835 pro-L[d] + 0.1194 gln-L[d] + 0.2474 arg-L[d] + 0.2946 ser-L[d] + 0.2788 thr-L[d] + 0.4228 val-L[d] + 0.0413 trp-L[d] + 0.0653 tyr-L[d] + 0.0131 amp[d] + 0.0254 cmp[d] + 0.0220 gm…				Biomass biosynthesis	0	0.0238	0.0238	0			Bing
Ex_h2[e]	H2 exchange	h2[e] <=>				Exchange	1	0	1000	0			iNJ661v
Ex_glcn[e]	D-gluconate exchange	glcn[e] <=>				Exchange	1	0	1000	0			Bing
Ex_so3[e]	Sulfite exchange	so3[e] <=>				Exchange	1	0	1000	0			Bing
Ex_4ahmmp[e]	hydroxymethylpyrimidine exchange	4ahmmp[e] <=>				Exchange	1	0	1000	0			Bing
Ex_cys-L[e]	L-cysteine exchange	cys-L[e] <=>				Exchange	1	0	1000	0			Bing
Ex_for[e]	formate exchange	for[e] <=>				Exchange	1	0	1000	0			Bing
Ex_maln[e]	Malonate exchange	maln[e] <=>				Exchange	1	0	1000	0			Bing
Ex_ser-L[e]	L Serine exchange	ser-L[e] <=>				Exchange	1	0	1000	0			iNJ661v
Ex_phe-L[e]	L Phenylalanine exchange	phe-L[e] <=>				Exchange	1	0	1000	0			iNJ661v
Ex_asp-L[e]	L Aspartate exchange	asp-L[e] <=>				Exchange	1	0	1000	0			iNJ661v
Ex_gly[e]	Glycine exchange	gly[e] <=>				Exchange	1	0	1000	0			iNJ661v
Ex_his-L[e]	L Histidine exchange	his-L[e] <=>				Exchange	1	0	1000	0			iNJ661v
Ex_lys-L[e]	L Lysine exchange	lys-L[e] <=>				Exchange	1	0	1000	0			iNJ661v
Ex_4hba[e]	4 Hydroxy benzyl alcohol exchange	4hba[e] <=>				Exchange	1	0	1000	0			iNJ661v
Ex_acysbmn[e]	acetyl cystine bimane exchange	acysbmn[e] <=>				Exchange	1	0	1000	0			iNJ661v
Ex_ala-D[e]	D Alanine exchange	ala-D[e] <=>				Exchange	1	0	1000	0			iNJ661v
Ex_ala-L[e]	L Alanine exchange	ala-L[e] <=>				Exchange	1	0	1000	0			iNJ661v
Ex_arg-L[e]	L Arginine exchange	arg-L[e] <=>				Exchange	1	0	1000	0			iNJ661v
Ex_bmn[e]	bimane exchange	bmn[e] <=>				Exchange	1	0	1000	0			iNJ661v
Ex_chol[e]	Choline exchange	chol[e] <=>				Exchange	1	0	1000	0			iNJ661v
Ex_cit[e]	Citrate exchange	cit[e] <=>				Exchange	1	0	1000	0			iNJ661v
Ex_cobalt2[e]	Co2 exchange	cobalt2[e] <=>				Exchange	1	0	1000	0			iNJ661v
Ex_cu2[e]	Cu2 exchange	cu2[e] <=>				Exchange	1	0	1000	0			iNJ661v
Ex_etha[e]	Ethanolamine exchange	etha[e] <=>				Exchange	1	0	1000	0			iNJ661v
Ex_fe2[e]	Fe2 exchange	fe2[e] <=>				Exchange	1	-1000	1000	0			iNJ661v
Ex_gcald[e]	Glycolaldehyde exchange	gcald[e] <=>				Exchange	1	0	1000	0			iNJ661v
Ex_glu-L[e]	L Glutamate exchange	glu-L[e] <=>				Exchange	1	0	1000	0			iNJ661v
Ex_glyc[e]	Glycerol exchange	glyc[e] <=>				Exchange	1	0	1000	0			iNJ661v
Ex_h2s[e]	Hydrogen sulfide exchange	h2s[e] <=>				Exchange	1	0	1000	0			iNJ661v
Ex_ile-L[e]	L Isoleucine exchange	ile-L[e] <=>				Exchange	1	0	1000	0			iNJ661v
Ex_k[e]	K exchange	k[e] <=>				Exchange	1	0	1000	0			iNJ661v
Ex_lac-L[e]	L Lactate exchange	lac-L[e] <=>				Exchange	1	0	1000	0			iNJ661v
Ex_leu-L[e]	L Leucine exchange	leu-L[e] <=>				Exchange	1	0	1000	0			iNJ661v
Ex_met-L[e]	L Methionine exchange	met-L[e] <=>				Exchange	1	0	1000	0			iNJ661v
Ex_mg2[e]	Mg exchange	mg2[e] <=>				Exchange	1	0	1000	0			iNJ661v
Ex_no2[e]	Nitrite exchange	no2[e] <=>				Exchange	1	0	1000	0			iNJ661v
Ex_no3[e]	Nitrate exchange	no3[e] <=>				Exchange	1	0	1000	0			iNJ661v
Ex_ocdca[e]	octadecanoate n C180 exchange	ocdca[e] <=>				Exchange	1	0	1000	0			iNJ661v
Ex_orn[e]	Ornithine exchange	orn[e] <=>				Exchange	1	0	1000	0			iNJ661v
Ex_pac[e]	Phenylacetic acid exchange	pac[e] <=>				Exchange	1	0	1000	0			iNJ661v
Ex_ppa[e]	Propionate exchange	ppa[e] <=>				Exchange	1	0	1000	0			iNJ661v
Ex_pro-L[e]	L Proline exchange	pro-L[e] <=>				Exchange	1	0	1000	0			iNJ661v
Ex_skm[e]	Shikimate exchange	skm[e] <=>				Exchange	1	0	1000	0			iNJ661v
Ex_succ[e]	Succinate exchange	succ[e] <=>				Exchange	1	0	1000	0			iNJ661v
Ex_thr-L[e]	L Threonine exchange	thr-L[e] <=>				Exchange	1	0	1000	0			iNJ661v
Ex_trp-L[e]	L Tryptophan exchange	trp-L[e] <=>				Exchange	1	0	1000	0			iNJ661v
Ex_tsul[e]	Thiosulfate exchange	tsul[e] <=>				Exchange	1	0	1000	0			iNJ661v
Ex_ttdca[e]	tetradecanoate n C140 exchange	ttdca[e] <=>				Exchange	1	0	1000	0			iNJ661v
Ex_tyr-L[e]	L Tyrosine exchange	tyr-L[e] <=>				Exchange	1	0	1000	0			iNJ661v
Ex_val-L[e]	L Valine exchange	val-L[e] <=>				Exchange	1	0	1000	0			iNJ661v
Ex_xyl-D[e]	D Xylose exchange	xyl-D[e] <=>				Exchange	1	0	1000	0			iNJ661v
Ex_octa[e]	Octanoate exchange	octa[e] <=>				Exchange	1	0	1000	0			iNJ661v
Ex_dca[e]	Decanoate exchange	dca[e] <=>				Exchange	1	0	1000	0			iNJ661v
Ex_ddca[e]	Dodecanoate exchange	ddca[e] <=>				Exchange	1	0	1000	0			iNJ661v
Ex_hdca[e]	Hexadecanoate n C160 exchange	hdca[e] <=>				Exchange	1	0	1000	0			iNJ661v
Ex_hdcea[e]	Hexadecenoate exchange	hdcea[e] <=>				Exchange	1	0	1000	0			iNJ661v
Ex_ocdcea[e]	Octadecenoate exchange	ocdcea[e] <=>				Exchange	1	0	1000	0			iNJ661v
Ex_arach[e]	Arachidic acid exchange	arach[e] <=>				Exchange	1	0	1000	0			iNJ661v
Ex_ttc[e]	Tetracosanoate exchange	ttc[e] <=>				Exchange	1	0	1000	0			iNJ661v
Ex_hexc[e]	Hexacosanoate exchange	hexc[e] <=>				Exchange	1	0	1000	0			iNJ661v
Ex_cbl1[e]	Cobinamide exchange	cbl1[e] <=>				Exchange	1	0	1000	0			Bing
Ex_gald[e]	glyceraldehyde exchange	gald[e] <=>				Exchange	1	0	1000	0			Bing
Ex_quln[e]	Quinolinate exchange	quln[e] <=>				Exchange	1	0	1000	0			Bing
Ex_ura[e]	uracil exchange	ura[e] <=>				Exchange	1	0	1000	0			Bing
Ex_urea[e]	urea exchange	urea[e] <=>				Exchange	1	0	1000	0			Bing
Ex_fol[e]	Folate exchange	fol[e] <=>				Exchange	1	0	1000	0			Bing
Ex_asn-L[e]	L-asparagine exchange	asn-L[e] <=>				Exchange	1	0	1000	0			Bing
Ex_gln-L[e]	L-glutamine exchange	gln-L[e] <=>				Exchange	1	0	1000	0			Bing
Ex_ca2[e]	Calcium exchange	ca2[e] <=>				Exchange	1	0	1000	0			Bing
Ex_inost[e]	myo-inositol exchange	inost[e] <=>				Exchange	1	0	1000	0			Bing
Ex_glut[e]	Glutarate exchange	glut[e] <=>				Exchange	1	0	1000	0			Bing
Ex_hpt[e]	heptanoic acid exchange	hpt[e] <=>				Exchange	1	0	1000	0			Bing
Ex_nnn[e]	nonanoic acid exchange	nnn[e] <=>				Exchange	1	0	1000	0			Bing
Ex_hdc[e]	hendecanoic acid exchange	hdc[e] <=>				Exchange	1	0	1000	0			Bing
Ex_otc[e]	Octacosanoic acid exchange	otc[e] <=>				Exchange	1	0	1000	0			Bing
Ex_gua[e]	Guanine exchange	gua[e] <=>				Exchange	1	0	1000	0			Bing
Ex_hxan[e]	Hypoxanthine exchange	hxan[e] <=>				Exchange	1	0	1000	0			Bing
Ex_co2[e]	CO2 exchange	co2[e] <=>				Exchange	1	0	1000	0			iNJ661v
Ex_ac[e]	acetate exchange	ac[e] <=>				Exchange	1	0	1000	0			Bing
Ex_alks[e]	alkanesulfonate exchange	alks[e] <=>				Exchange	1	0	1000	0			Bing
Ex_glu-D[e]	D-Glutamate exchange	glu-D[e] <=>				Exchange	1	0	1000	0			Bing
Ex_glyb[e]	glycine betaine exchange	glyb[e] <=>				Exchange	1	0	1000	0			Bing
Ex_glyclt[e]	glycolate exchange	glyclt[e] <=>				Exchange	1	0	1000	0			Bing
Ex_malt[e]	maltose exchange	malt[e] <=>				Exchange	1	0	1000	0			Bing
Ex_mbd[e]	molybdate exchange	mbd[e] <=>				Exchange	1	0	1000	0			Bing
Ex_zn[e]	zinc exchange	zn[e] <=>				Exchange	1	0	1000	0			Bing
Ex_man[e]	mannose exchange	man[e] <=>				Exchange	1	0	1000	0			Bing
Ex_ribflv[e]	riboflavin exchange	ribflv[e] <=>				Exchange	1	0	1000	0			Bing
Ex_thmmp[e]	thiamine-phosphate exchange	thmmp[e] <=>				Exchange	1	0	1000	0			Bing
Ex_btn[e]	biotin exchange	btn[e] <=>				Exchange	1	0	1000	0			Bing
Ex_pb2[e]	lead exchange	pb2[e] <=>				Exchange	1	0	1000	0			Bing
Ex_h2o[e]	H2O exchange	h2o[e] <=>				Exchange	1	-1000	1000	0			iNJ661v
Ex_h[e]	H exchange	h[e] <=>				Exchange	1	-1000	1000	0			iNJ661v
Ex_fe3[e]	Fe3 exchange	fe3[e] <=>				Exchange	1	-1000	1000	0			iNJ661v
Ex_na[e]	Sodium exchange	na[e] <=>				Exchange	1	-1000	1000	0			iNJ661v
Ex_nh3[e]	Ammonia exchange	nh3[e] <=>				Exchange	1	-1000	1000	0			iNJ661v
Ex_o2[e]	O2 exchange	o2[e] <=>				Exchange	1	-1000	1000	0			iNJ661v
Ex_pi[e]	Phosphate exchange	pi[e] <=>				Exchange	1	-1000	1000	0			iNJ661v
Ex_so4[e]	Sulfate exchange	so4[e] <=>				Exchange	1	-1000	1000	0			iNJ661v
Ex_dxtr[e]	Dextrin exchange	dxtr[e] <=>				Exchange	1	0	1000	0			Bing
Ex_tre[e]	Trehalose exchange	tre[e] <=>				Exchange	1	0	1000	0
Ex_suc[e]	Sucrose exchange	suc[e] <=>				Exchange	1	0	1000	0
Ex_lacts[e]	D-lactose exchange	lcts[e] <=>				Exchange	1	0	1000	0
Ex_acgam[e]	N-Acetyl-D-glucosamine exchange	acgam[e] <=>				Exchange	1	0	1000	0			Bing
Ex_fru[e]	D-fructose exchange	fru[e] <=>				Exchange	1	0	1000	0			Bing
Ex_gal[e]	D-Galactose exchange	gal[e] <=>				Exchange	1	0	1000	0			Bing
Ex_mnl[e]	D-Mannitol exchange	mnl[e] <=>				Exchange	1	0	1000	0			Bing
Ex_acac[e]	D-Mannitol exchange	acac[e] <=>				Exchange	1	0	1000	0			Bing
Ex_2obut[e]	2-oxobutanoate exchange	2obut[e] <=>				Exchange	1	0	1000	0			Bing
Ex_bhb[e]	R-3-Hydroxybutanoic acid exchange	bhb[e] <=>				Exchange	1	0	1000	0			Bing
Ex_2hbut[e]	2-Hydroxybutanoic acid exchange	2hbut[e] <=>				Exchange	1	0	1000	0			Bing
Ex_4abut[e]	gamma-Aminobutyric acid acid exchange	4abut[e] <=>				Exchange	1	0	1000	0			Bing
Ex_mal-L[e]	L-malate acid exchange	mal-L[e] <=>				Exchange	1	0	1000	0			Bing
Ex_akg[e]	L-malate acid exchange	akg[e] <=>				Exchange	1	0	1000	0			Bing
Ex_glcr[e]	D-Glucarate exchange	glcr[e] <=>				Exchange	1	0	1000	0			Bing
Ex_qnt[e]	L-quinate exchange	qnt[e] <=>				Exchange	1	0	1000	0			Bing
Ex_gatlct[e]	D-Galactono-1,5-lactone exchange	gatlct[e] <=>				Exchange	1	0	1000	0			Bing
Ex_5oxpro[e]	5-oxo-L-proline exchange	5oxpro[e] <=>				Exchange	1	0	1000	0			Bing
Ex_ser-D[e]	D Serine exchange	ser-D[e] <=>				Exchange	1	0	1000	0			iNJ661v
Ex_asp-D[e]	D-Aspartate exchange	asp-D[e] <=>				Exchange	1	0	1000	0			iNJ661v
Ex_f6p[e]	D-fructose-6-phosphate exchange	f6p[e] <=>				Exchange	1	0	1000	0			iNJ661v
Ex_g6p[e]	D-glucose-6-phosphate exchange	g6p[e] <=>				Exchange	1	0	1000	0			iNJ661v
Ex_sobt[e]	D-sorbitol exchange	sobt[e] <=>				Exchange	1	0	1000	0			iNJ661v
Ex_rmn[e]	L-Rhamnulose exchange	rmn[e] <=>				Exchange	1	0	1000	0			Bing
Ex_acgal[e]	N-acetyl-D-galactosamine exchange	acgal[e] <=>				Exchange	1	0	1000	0			Bing
Ex_salin[e]	salicin exchange	salin[e] <=>				Exchange	1	0	1000	0			Bing
Ex_melib[e]	D-melibiose exchange	melib[e] <=>				Exchange	1	0	1000	0			Bing
Ex_octn[e]	octane exchange	octn[e] <=>				Exchange	1	0	1000	0			Bing
Ex_dn[e]	decane exchange	dn[e] <=>				Exchange	1	0	1000	0			Bing
Ex_ddn[e]	decane exchange	ddn[e] <=>				Exchange	1	0	1000	0			Bing
Ex_ttdn[e]	tetradecane exchange	ttdn[e] <=>				Exchange	1	0	1000	0			Bing
Ex_octdn[e]	octadecane exchange	octdn[e] <=>				Exchange	1	0	1000	0			Bing
Ex_c20[e]	eicosane exchange	c20[e] <=>				Exchange	1	0	1000	0			Bing
Ex_dcsn[e]	docosane exchange	dcsn[e] <=>				Exchange	1	0	1000	0			Bing
Ex_ttcn[e]	tetracosane exchange	ttcn[e] <=>				Exchange	1	0	1000	0			Bing
Ex_hcn[e]	hexacosane exchange	hcn[e] <=>				Exchange	1	0	1000	0			Bing
Ex_otcn[e]	octacosane exchange	otcn[e] <=>				Exchange	1	0	1000	0			Bing
Ex_tctn[e]	Triacontane exchange	tctn[e] <=>				Exchange	1	0	1000	0			Bing
Ex_dtctn[e]	Dotriacontane exchange	dtctn[e] <=>				Exchange	1	0	1000	0			Bing
Ex_glc-D[e]	D Glucose exchange	glc-D[e] <=>				Exchange	1	0	1000	0			iNJ661v
Ex_hxdn[e]	Hexadecane exchange	hxdn[e] <=>				Exchange	1	-0.08	1000	0			Bing
PSA3-0001	P1,P4-bis(5'-adenosyl)-tetraphosphate nucleotidebisphosphohydrolase	h2o[p] + b5adotp[p] <=> 2 adp[p]	(A3-orf01006)	A3-orf01006		Purine metabolism	1	-1000	1000	0		3.6.1.41			R00125
PSA3-0002	S-Adenosyl-L-homocysteine hydrolase	h2o[p] + ahcys[p] <=> adn[p] + hcys-L[p]	(A3-orf05958)	A3-orf05958		Cysteine and methionine metabolism	1	-1000	1000	0		3.3.1.1			R00192
PSA3-0003	(S)-Hydroxydecanoyl-CoA hydro-lyase	h2o[p] + dc2coa[p] -> hdcacoa[p]	(A3-orf03846) or (A3-orf04933) or (A3-orf01764) or (A3-orf03939) or (A3-orf03046)	A3-orf01764 A3-orf03939 A3-orf03846 A3-orf03046 A3-orf04933		Fatty acid elongation	0	0	1000	0		4.2.1.17 4.2.1.74			R04744
PSA3-0004	(S)-3-Hydroxytetradecanoyl-CoA:NAD+ oxidoreductase	3htdcoa[p] + nad[p] -> 3otdcoa[p] + 2 h[p] + nadh[p]	(A3-orf03846) or (A3-orf00180)	A3-orf00180 A3-orf03846		Fatty acid elongation	0	0	1000	0		1.1.1.35 1.1.1.211			R04739
PSA3-0005	L-Valine:2-oxoglutarate aminotransferase	val-L[p] + akg[p] <=> glu-L[p] + 3mob[p]	(A3-orf05762)	A3-orf05762		Valine, leucine and isoleucine degradation	1	-1000	1000	0		2.6.1.6 2.6.1.42			R01214
PSA3-0006	Malonyl-CoA:[acyl-carrier-protein] S-malonyltransferase	malcoa[p] + acp[p] + h[p] <=> malacp[p] + coa[p]	(A3-orf04020) or (A3-orf06284)	A3-orf04020 A3-orf06284		Cysteine and methionine metabolism	1	-1000	1000	0		2.3.1.39			R01626
PSA3-0007	(2S,3R)-3-Hydroxybutane-1,2,3-tricarboxylate pyruvate-lyase	micit[p] <=> pyr[p] + succ[p]	(A3-orf03363)	A3-orf03363		Propanoate metabolism	1	-1000	1000	0		4.1.3.30			R00409
PSA3-0008	(R)-Pantoate:NADP+ 2-oxidoreductase	nadph[p] + 2 h[p] + 2dhp[p] -> nadp[p] + pant-R[p]	(A3-orf04856) or (A3-orf03375)	A3-orf03375 A3-orf04856		Pantothenate and CoA biosynthesis	0	0	1000	0		1.1.1.169			R02472
PSA3-0009	5-Amino-2-oxopentanoate:2-oxoglutarate aminotransferase	glu-L[p] + imacp[p] -> hisp[p] + akg[p] + h[p]	(A3-orf01526) or (A3-orf02921)	A3-orf01526 A3-orf02921		Histidine metabolism	0	0	1000	0		2.6.1.9			R03243
PSA3-0010	L-Homoserine:NADP+ oxidoreductase	aspsa[p] + nadph[p] + 2 h[p] -> nadp[p] + hom-L[p]	(A3-orf01737)	A3-orf01737		Glycine, serine and threonine metabolism	0	0	1000	0		1.1.1.3			R01775
PSA3-0011	S-Adenosyl-L-methionine:8-amino-7-oxononanoate aminotransferase	amet[p] + 8aonn[p] + h[p] <=> dann[p] + amob[p]	(A3-orf05970)	A3-orf05970		Biotin metabolism	1	-1000	1000	0		2.6.1.62			R03231
PSA3-0012	Hexanoyl-CoA:acetyl-CoA C-acyltransferase	3oocoa[p] + coa[p] -> accoa[p] + palmcoa[p]	(A3-orf01827) or (A3-orf03844) or (A3-orf02435) or (A3-orf04941)	A3-orf01827 A3-orf03844 A3-orf02435 A3-orf04941		Fatty acid elongation	0	0	1000	0		2.3.1.16			R04747
PSA3-0013	D-Glucose-6-phosphate:NADP+ 1-oxoreductase	g6p[p] + nadp[p] -> 6pgl[p] + nadph[p] + 2 h[p]	(A3-orf00403) or (A3-orf02936) or (A3-orf05199)	A3-orf00403 A3-orf02936 A3-orf05199			0	0	1000	0		1.1.1.49 1.1.1.363			R00835
PSA3-0014	N-(5-Phospho-D-ribosyl)anthranilate:pyrophosphatephosphoribosyl-transferase	prpp[p] + anth[p] -> ppi[p] + pran[p] + h[p]	(A3-orf01041)	A3-orf01041		Phenylalanine, tryosine and tryptophan biosynthesis	0	0	1000	0		2.4.2.18			R01073
PSA3-0015	(S)-3-Hydroxydodecanoyl-CoA:NAD+ oxidoreductase	3hddcoa[p] + nad[p] <=> 2 h[p] + 3oddcoa[p] + nadh[p]	(A3-orf03846) or (A3-orf00180) or (A3-orf00560) or (A3-orf03559)	A3-orf00180 A3-orf00560 A3-orf03846 A3-orf03559		Fatty acid elongation	1	-1000	1000	0		1.1.1.35 1.1.1.211			R04741
PSA3-0016	D-Fructose 6-phosphate:D-glyceraldehyde-3-phosphate glycolaldehyde transferase	g3p[p] + f6p[p] <=> xu5p-D[p] + e4p[p]	(A3-orf05934)	A3-orf05934		Pentose phosphate pathway	1	-1000	1000	0		2.2.1.1			R01830
PSA3-0017	Undecaprenyl-diphosphate phosphohydrolase	h2o[p] + udcpdp[p] -> pi[p] + udcpp[p] + 2 h[p]	(A3-orf03097)	A3-orf03097		Peptidoglycan biosynthesis	0	0	1000	0		3.6.1.27			R05627
PSA3-0018	(S)-3-Hydroxytetradecanoyl-CoA hydro-lyase	h2o[p] + td2coa[p] -> 3htdcoa[p]	(A3-orf03846) or (A3-orf04933) or (A3-orf01764) or (A3-orf03939) or (A3-orf03046)	A3-orf01764 A3-orf03939 A3-orf03846 A3-orf03046 A3-orf04933		Fatty acid elongation	0	0	1000	0		4.2.1.17 4.2.1.74			R04740
PSA3-0019	10-Formyltetrahydrofolate:5'-phosphoribosylglycinamideformyltransferase	10fthf[p] + gar[p] <=> thf[p] + h[p] + fgam[p]	(A3-orf04312) or (A3-orf01724)	A3-orf01724 A3-orf04312		Purine metabolism	1	-1000	1000	0		2.1.2.2			R04325
PSA3-0020	(R)-3-Hydroxybutanoate:NAD+ oxidoreductase	bhb[p] + nad[p] <=> acac[p] + 2 h[p] + nadh[p]	(A3-orf01233)	A3-orf01233		Butanoate metabolism	1	-1000	1000	0		1.1.1.30			R01361
PSA3-0021	Palmitate:CoA ligase (AMP-forming)	hdca[p] + atp[p] + coa[p] -> ppi[p] + pmtcoa[p] + amp[p] + h[p]	(A3-orf04541) or (A3-orf04542) or (A3-orf00193)	A3-orf00193 A3-orf04541 A3-orf04542		Fatty acid degradation	0	0	1000	0		6.2.1.3			R01280
PSA3-0022	Succinyl-CoA:3-oxoadipate CoA-transferase	succoa[p] + kadipate[p] <=> kadcoa[p] + succ[p]	(A3-orf04938 and A3-orf04940) or (A3-orf01825 and A3-orf01826)	A3-orf04938 A3-orf04940 A3-orf01825 A3-orf01826		Benzoate degradation	1	-1000	1000	0		2.8.3.6			R02990
PSA3-0023	ferredoxin-NADP reductase	2 fdxrd[p] + nadp[p] <=> nadph[p] + 2 fdxox[p] + 4 h[p]	(A3-orf01350) or (A3-orf02105)	A3-orf01350 A3-orf02105			1	-1000	1000	0		1.18.1.2			R01195
PSA3-0024	N-Succinyl-L-2,6-diaminoheptanedioate:2-ocoglytarateamino-transferase	akg[p] + sl26da[p] <=> glu-L[p] + sl2a6o[p]	(A3-orf03938) or (A3-orf04317)	A3-orf03938 A3-orf04317		Lysine biosynthesis	1	-1000	1000	0		2.6.1.17			R04475
PSA3-0025	Carbamoyl-phosphate:L-ornithine carbamoyltransferase	orn[p] + cbp[p] <=> pi[p] + h[p] + citr-L[p]	(A3-orf04595) or (A3-orf06033)	A3-orf04595 A3-orf06033		Arginine biosynthesis	1	-1000	1000	0		2.1.3.3			R01398
PSA3-0026	Acetyl-CoA:acetyl-CoA C-acetyltransferase	3ohcoa[p] + coa[p] -> butcoa[p] + accoa[p]	(A3-orf03560) or (A3-orf02435) or (A3-orf03844) or (A3-orf04941)	A3-orf03844 A3-orf03560 A3-orf02435 A3-orf04941		Fatty acid elongation	0	0	1000	0		2.3.1.9 2.3.1.16			R01177
PSA3-0027	(S)-Hydroxyhexanoyl-CoA hydro-lyase	h2o[p] + thcoa[p] -> 3hhcoa[p]	(A3-orf03846) or (A3-orf04933) or (A3-orf01764) or (A3-orf03939) or (A3-orf03046)	A3-orf01764 A3-orf03939 A3-orf03846 A3-orf03046 A3-orf04933		Fatty acid elongation	0	0	1000	0		4.2.1.17 4.2.1.74			R04749
PSA3-0028	ATP:D-ribose-5-phosphate pyrophosphotransferase	r5p[p] + atp[p] -> prpp[p] + amp[p] + h[p]	(A3-orf04905) or (A3-orf01230) or (A3-orf03253)	A3-orf01230 A3-orf03253 A3-orf04905		Pentose phosphate pathway	0	0	1000	0		2.7.6.1			R01049
PSA3-0029	D-Glucosamine 1-phosphate 1,6-phosphomutase	gam1p[p] <=> gam6p[p]	(A3-orf05108)	A3-orf05108		Amino sugar and nucleotide sugar metabolism	1	-1000	1000	0		5.4.2.10			R02060
PSA3-0030	ATP:3-phospho-D-glycerate 1-phosphotransferase	3pg[p] + atp[p] -> adp[p] + 13dpg[p]	(A3-orf05930)	A3-orf05930		Glycolysis/Gluconeogenesis	0	0	1000	0		2.7.2.3			R01512
PSA3-0031	D-Mannose-6-phosphate ketol-isomerase	man6p[p] <=> f6p[p]	(A3-orf01695)	A3-orf01695			1	-1000	1000	0		5.3.1.8			R00772
PSA3-0032	N-(L-Argininosuccinate) arginie-lyase	argsuc[p] <=> arg-L[p] + fum[p]	(A3-orf00884)	A3-orf00884		Pentose phosphate pathway	1	-1000	1000	0		4.3.2.1			R01086
PSA3-0033	3-Isopropylmalate:NAD+ oxidoreductase	3c2hmp[p] + nad[p] <=> 3c4mop[p] + 2 h[p] + nadh[p]	(A3-orf03767)	A3-orf03767		Valine, leucine and isoleucine biosynthesis	1	-1000	1000	0		1.1.1.85			R04426
PSA3-0034	L-Alanine:3-oxopropanoate aminotransferase	mmsa[p] + ala-L[p] <=> pyr[p] + 3aibut[p]	(A3-orf00071) or (A3-orf00106)	A3-orf00071 A3-orf00106		Valine, leucine and isoleucine degradation	1	-1000	1000	0		2.6.1.18			R04187
PSA3-0035	2-Isopropylmalate hydro-lyase	3c3hmp[p] <=> h2o[p] + 2ippm[p]	(A3-orf03770 and A3-orf03772)	A3-orf03772 A3-orf03770		Valine, leucine and isoleucine biosynthesis	1	-1000	1000	0		4.2.1.33			R03968
PSA3-0036	glycine synthase	gly[p] + thf[p] + nad[p] -> co2[p] + nh3[p] + mlthf[p] + nadh[p] + h[p]	(A3-orf06173 and A3-orf06172 and A3-orf06171 and A3-orf03617)	A3-orf03617 A3-orf06171 A3-orf06172 A3-orf06173		Glyoxylate and dicarboxylate metabolism	0	0	1000	0		1.4.4.2 1.8.1.4 2.1.2.10			R01221
PSA3-0037	L-Alanine:2-oxoglutarate aminotransferase	ala-L[p] + akg[p] <=> glu-L[p] + pyr[p]	(A3-orf02363)	A3-orf02363		Arginine biosynthesis	1	-1000	1000	0		2.6.1.2			R00258
PSA3-0038	Isocitrate:NADP+ oxidoreductase (decarboxylating)	icit[p] + nadp[p] -> co2[p] + akg[p] + nadph[p] + h[p]	(A3-orf02972) or (A3-orf02969)	A3-orf02972 A3-orf02969		Glutathione metabolism	0	0	1000	0		1.1.1.42			R00267
PSA3-0039	(R)-2,3-Dihydroxy-3-methylbutanoate:NADP+ oxidoreductase(isomerizing)	3h3mob[p] + nadph[p] + 2 h[p] -> 23dhmb[p] + nadp[p]	(A3-orf05018)	A3-orf05018		Valine, leucine and isoleucine biosynthesis	0	0	1000	0		1.1.1.86			R04440
PSA3-0040	Pyruvate:carbon-dioxide ligase (ADP-forming)	hco3[p] + pyr[p] + atp[p] -> oaa[p] + adp[p] + pi[p]	(A3-orf00409 and A3-orf00411)	A3-orf00409 A3-orf00411		TCA cycle	0	0	1000	0		6.4.1.1			R00344
PSA3-0041	UNK3	glu-L[p] + 2kmb[p] <=> met-L[p] + akg[p]	(A3-orf04590) or (A3-orf05316)	A3-orf04590 A3-orf05316		Cysteine and methionine metabolism	1	-1000	1000	0		2.6.1.5 2.6.1.57			R07396
PSA3-0042	Guanosine 3'-diphosphate 5'-triphosphate 5'-phosphohydrolase	h2o[p] + gdptp[p] -> gu5dp3dp[p] + pi[p] + h[p]	(A3-orf00920)	A3-orf00920		Purine metabolism	0	0	1000	0		3.6.1.11 3.6.1.40			R03409
PSA3-0043	Phosphoenolpyruvate:UDP-N-acetyl-D-glucosamine1-carboxyvinyl-transferase	uacgam[p] + pep[p] -> pi[p] + uaccg[p]	(A3-orf01521)	A3-orf01521		Amino sugar and nucleotide sugar metabolism	0	0	1000	0		2.5.1.7			R00660
PSA3-0044	phosphoadenylyl-sulfate reductase (thioredoxin)	paps[p] + trdrd[p] -> pap[p] + so3[p] + h[p] + trdox[p]	(A3-orf03373)	A3-orf03373		Sulfur metabolism	0	0	1000	0		1.8.4.8			R02021
PSA3-0045	Acetyl-CoA:orthophosphate acetyltransferase	accoa[p] + pi[p] <=> actp[p] + coa[p]	(A3-orf01637)	A3-orf01637		Cysteine and methionine metabolism	1	-1000	1000	0		2.3.1.8			R00230
PSA3-0046	N6-(1,2-Dicarboxyethyl)AMP AMP-lyase	dcamp[p] -> fum[p] + amp[p]	(A3-orf02964)	A3-orf02964		Purine metabolism	0	0	1000	0		4.3.2.2			R01083
PSA3-0047	D-Ribose-5-phosphate ketol-isomerase	r5p[p] <=> ru5p-D[p]	(A3-orf00703)	A3-orf00703		Amino sugar and nucleotide sugar metabolism	1	-1000	1000	0		5.3.1.6			R01056
PSA3-0048	ATP:polyphosphate phosphotransferase	ppi[p] + atp[p] -> adp[p] + pppi[p]	(A3-orf00918)	A3-orf00918		Oxidative phosphorylation	0	0	1000	0		2.7.4.1			R02184
PSA3-0049	L-2,4-diaminobutyrate:2-ketoglutarate 4-aminotransferase, PvdH	dabut[p] + akg[p] <=> glu-L[p] + aspsa[p]	(A3-orf00401)	A3-orf00401		Glycine, serine and threonine metabolism	1	-1000	1000	0		2.6.1.76 2.6.1.-			R06977
PSA3-0050	Orotidine-5'-phosphate:pyrophosphate phosphoribosyltransferase	orot5p[p] + ppi[p] + h[p] <=> prpp[p] + orot[p]	(A3-orf00792)	A3-orf00792		Pyrimidine metabolism	1	-1000	1000	0		2.4.2.10			R01870
PSA3-0051	D-Glyceraldehyde-3-phosphate:NAD+ oxidoreductase(phosphorylating)	g3p[p] + pi[p] + nad[p] <=> 13dpg[p] + 2 h[p] + nadh[p]	(A3-orf00832) or (A3-orf03273) or (A3-orf04066)	A3-orf00832 A3-orf03273 A3-orf04066		Glycolysis/Gluconeogenesis	1	-1000	1000	0		1.2.1.12			R01061
PSA3-0052	ATP:(d)GMP phosphotransferase	atp[p] + dgmp[p] + h[p] -> adp[p] + dgdp[p]	(A3-orf00786)	A3-orf00786		Oxidative phosphorylation	0	0	1000	0		2.7.4.8 2.7.4.12			R02090
PSA3-0053	10-Formyltetrahydrofolate:5'-phosphoribosyl-5-amino-4-imidazolecarboxamide formyltransferase	10fthf[p] + aicar[p] <=> fprica[p] + thf[p]	(A3-orf05050)	A3-orf05050		Glycine, serine and threonine metabolism	1	-1000	1000	0		2.1.2.3			R04560
PSA3-0054	5,10-Methylenetetrahydrofolate:glycine hydroxymethyltransferase	h2o[p] + gly[p] + mlthf[p] <=> ser-L[p] + thf[p]	(A3-orf01361)	A3-orf01361		Methane metabolism	1	-1000	1000	0		2.1.2.1			R09099
PSA3-0055	(S)-3-Hydroxydodecanoyl-CoA hydro-lyase	h2o[p] + dd2coa[p] -> 3hddcoa[p]	(A3-orf03846) or (A3-orf04933) or (A3-orf01764) or (A3-orf03939) or (A3-orf03046)	A3-orf01764 A3-orf03939 A3-orf03846 A3-orf03046 A3-orf04933		Fatty acid elongation	0	0	1000	0		4.2.1.17 4.2.1.74			R04170
PSA3-0056	Hexanoyl-CoA:(acceptor) 2,3-oxidoreductase	fad[p] + palmcoa[p] <=> thcoa[p] + fadh2[p]	(A3-orf05805) or (A3-orf03115) or (A3-orf03952) or (A3-orf03871) or (A3-orf05296) or (A3-orf05773)	A3-orf03952 A3-orf03871 A3-orf03115 A3-orf05296 A3-orf05773 A3-orf05805		Fatty acid degradation	1	-1000	1000	0		1.3.3.6 1.3.8.1 1.3.99.-			R04751
PSA3-0057	Tetrahydrofolate:L-glutamate gamma-ligase (ADP-forming)	glu-L[p] + thf[p] + atp[p] -> adp[p] + thfglu[p] + pi[p] + 3 h[p]	(A3-orf03756)	A3-orf03756		Folate biosynthesis	0	0	1000	0		6.3.2.17			R00942
PSA3-0058	UDPMurAc(oyl-L-Ala-D-gamma-Glu-L-Lys-D-Ala-D-Ala):undecaprenyl-phosphate phospho-N-acetylmuramoyl-pentapeptide-transferase	uggmda[p] + udcpp[p] -> uagmda[p] + ump[p]	(A3-orf01562)	A3-orf01562		Peptidoglycan biosynthesis	0	0	1000	0		2.7.8.13			R05630
PSA3-0059	dTDP-6-deoxy-L-mannose:NADP+ 4-oxidoreductase	dtdp4d6dm[p] + nadph[p] + 2 h[p] -> nadp[p] + dtdprmn[p]	(A3-orf00132) or (A3-orf02656) or (A3-orf05062) or (A3-orf01167)	A3-orf00132 A3-orf02656 A3-orf05062 A3-orf01167		Streptomycin biosynthesis	0	0	1000	0		1.1.1.133			R02777
PSA3-0060	2-Carboxy-2,5-dihydro-5-oxofuran-2-acetate lyase (decyclizing)	2c25dho[p] <=> 3cm[p] + h[p]	(A3-orf01830)	A3-orf01830		Benzoate degradation	1	-1000	1000	0		5.5.1.2			R03307
PSA3-0061	(S)-3-Hydroxybutanoyl-CoA:NAD+ oxidoreductase	3hbcoa[p] + nad[p] -> aacoa[p] + 2 h[p] + nadh[p]	(A3-orf03846) or (A3-orf00180) or (A3-orf00560) or (A3-orf03559)	A3-orf00180 A3-orf00560 A3-orf03846 A3-orf03559		Fatty acid degradation	0	0	1000	0		1.1.1.35			R01975
PSA3-0062	(S)-Hydroxyhexanoyl-CoA:NAD+ oxidoreductase	3hhcoa[p] + nad[p] -> 3ohcoa[p] + 2 h[p] + nadh[p]	(A3-orf03846) or (A3-orf00180) or (A3-orf00560) or (A3-orf03559)	A3-orf00180 A3-orf00560 A3-orf03846 A3-orf03559		Fatty acid elongation	0	0	1000	0		1.1.1.35 1.1.1.211			R04748
PSA3-0063	Myristoyl-CoA:acetylCoA C-myristoyltransferase	accoa[p] + tdcoa[p] <=> 3ohdcoa[p] + coa[p]	(A3-orf03844) or (A3-orf02435)	A3-orf03844 A3-orf02435		Fatty acid degradation	1	-1000	1000	0		2.3.1.16			R03991
PSA3-0064	Alanyl-tRNA synthetase	trnaala[p] + ala-L[p] + atp[p] -> ppi[p] + alatrna[p] + amp[p]	(A3-orf01913)	A3-orf01913		Aminoacyl-tRNA biosynthesis	0	0	1000	0		6.1.1.7			R03038
PSA3-0065	L-Glutamate:NADP+ oxidoreductase (deaminating)	glu-L[p] + h2o[p] + nadp[p] <=> nh3[p] + akg[p] + nadph[p] + 2 h[p]	(A3-orf00951 and A3-orf00952) or (A3-orf01353)	A3-orf00951 A3-orf00952 A3-orf01353		Arginine biosynthesis	1	-1000	1000	0		1.4.1.3 1.4.1.4 1.4.1.13			R00248
PSA3-0066	dTTP:alpha-D-glucose-1-phosphate thymidylyltransferase	g1p[p] + dttp[p] <=> ppi[p] + dtdpglu[p] + 3 h[p]	(A3-orf00136)	A3-orf00136		Streptomycin biosynthesis	1	-1000	1000	0		2.7.7.24			R02328
PSA3-0067	5,10-Methenyltetrahydrofolate 5-hydrolase(decyclizing)	h2o[p] + methf[p] <=> 10fthf[p] + 2 h[p]	(A3-orf03334)	A3-orf03334		One carbon pool by folate	1	-1000	1000	0		3.5.4.9			R01655
PSA3-0068	Propanoate:CoA ligase (AMP-forming)	ppa[p] + atp[p] -> ppi[p] + padnlt[p]	(A3-orf03851)	A3-orf03851		Propanoate metabolism	0	0	1000	0		6.2.1.1 6.2.1.17			R01354
PSA3-0069	Propanoyl-CoA:(acceptor) 2,3-oxidoreductase	ppcoa[p] + fad[p] <=> fadh2[p] + ppecoa[p]	(A3-orf03115) or (A3-orf05296)	A3-orf03115 A3-orf05296		beta-Alanine metabolism	1	-1000	1000	0		1.3.8.7			R00924
PSA3-0070	ATP:thiamin-phosphate phosphotransferase	thmmp[p] + atp[p] + h[p] -> adp[p] + thmpp[p]	(A3-orf01201)	A3-orf01201		Thiamine metabolism	0	0	1000	0		2.7.4.16			R00617
PSA3-0071	Acetyl-CoA:carbon-dioxide ligase (ADP-forming)	hco3[p] + accoa[p] + atp[p] -> adp[p] + pi[p] + malcoa[p]	(A3-orf02155 and A3-orf03757) or (A3-orf05041 and A3-orf05042)	A3-orf02155 A3-orf03757 A3-orf05041 A3-orf05042		Glyoxylate and dicarboxylate metabolism	0	0	1000	0		6.4.1.2			R00742
PSA3-0072	D-Mannitol:NAD+ 2-oxidoreductase	mnl[p] + nad[p] <=> 2 h[p] + fru[p] + nadh[p]	(A3-orf03118)	A3-orf03118		Fructose and mannose metabolism	1	-1000	1000	0		1.1.1.11 1.1.1.67			R00868
PSA3-0073	L-Alanine racemase	ala-L[p] <=> ala-D[p]	(A3-orf05452)	A3-orf05452		Thiamine metabolism	1	-1000	1000	0		5.1.1.1			R00401
PSA3-0074	Succinyl-CoA:3-oxo-acid CoA-transferase	succoa[p] + acac[p] <=> aacoa[p] + succ[p]	(A3-orf04938 and A3-orf04940)	A3-orf04938 A3-orf04940		Valine, leucine and isoleucine degradation	1	-1000	1000	0		2.8.3.5			R00410
PSA3-0075	4-Aminobutanoate:2-oxoglutarate aminotransferase	4abut[p] + akg[p] <=> glu-L[p] + sucsal[p]	(A3-orf01032)	A3-orf01032		Ascorbate and aldarate metabolism	1	-1000	1000	0		2.6.1.19			R01648
PSA3-0076	3-Aminopropanoate:2-oxoglutarate aminotransferase	akg[p] + ala-B[p] <=> glu-L[p] + msa[p]	(A3-orf01032)	A3-orf01032		beta-Alanine metabolism	1	-1000	1000	0		2.6.1.19 2.6.1.55			R00908
PSA3-0077	(S)-3-Hydroxybutanoyl-CoA hydro-lyase	h2o[p] + crtcoa[p] -> 3hbcoa[p]	(A3-orf03846) or (A3-orf03046) or (A3-orf01764) or (A3-orf03939) or (A3-orf03545)	A3-orf01764 A3-orf03939 A3-orf03846 A3-orf03545 A3-orf03046		Fatty acid degradation	0	0	1000	0		4.2.1.17			R03026
PSA3-0078	Glycolate:NAD+ oxidoreductase	glyclt[p] + nad[p] <=> glx[p] + 2 h[p] + nadh[p]	(A3-orf01618)	A3-orf01618		Glyoxylate and dicarboxylate metabolism	1	-1000	1000	0		1.1.1.26 1.1.1.29			R00717
PSA3-0079	(S)-3-Hydroxyhexadecanoyl-CoA hydro-lyase	h2o[p] + hdcoa[p] -> 3hhdcoa[p]	(A3-orf03846) or (A3-orf03545) or (A3-orf03939) or (A3-orf03046)	A3-orf03939 A3-orf03846 A3-orf03545 A3-orf03046		Fatty acid elongation	0	0	1000	0		4.2.1.17			R04738
PSA3-0080	2-Phospho-D-glycerate 2,3-phosphomutase	2pg[p] <=> 3pg[p]	(A3-orf06198)	A3-orf06198		Glycolysis/Gluconeogenesis	1	-1000	1000	0		5.4.2.11 5.4.2.12			R01518
PSA3-0081	(R)-Lactate:NAD+ oxidoreductase	lac-D[p] + nad[p] -> pyr[p] + 2 h[p] + nadh[p]	(A3-orf00445)	A3-orf00445		Glycolysis/Gluconeogenesis	0	0	1000	0		1.1.1.27			R00703
PSA3-0082	ATP:CMP phosphotransferase	dcmp[p] + atp[p] + h[p] -> adp[p] + dcdp[p]	(A3-orf02924)	A3-orf02924		Pyrimidine metabolism	0	0	1000	0		2.7.4.14 2.7.4.25			R01665
PSA3-0083	Nicotinate D-ribonucleotide phosphohydrolase	nicrnt[p] + h2o[p] -> pi[p] + nicrns[p]	(A3-orf02180) or (A3-orf06326)	A3-orf02180 A3-orf06326		Nicotinate and nicotinamide metabolism	0	0	1000	0		3.1.3.5 3.1.3.-			R03346
PSA3-0084	D-4-Hydroxy-2-oxoglutarate glyoxylate-lyase	4h2kg[p] <=> pyr[p] + glx[p]	(A3-orf02939) or (A3-orf05194)	A3-orf02939 A3-orf05194		Arginine and proline metabolism	1	-1000	1000	0		4.1.3.16			R00471
PSA3-0085	1-(5-Phospho-D-ribosyl)-ATP:pyrophosphate phosphoribosyl-transferase	prpp[p] + atp[p] -> ppi[p] + prbatp[p]	(A3-orf01523 and A3-orf05469)	A3-orf01523 A3-orf05469		Histidine metabolism	0	0	1000	0		2.4.2.17			R01071
PSA3-0086	(S)-Lactaldehyde:NAD+ oxidoreductase	h2o[p] + lald-L[p] + nad[p] <=> lac-L[p] + 3 h[p] + nadh[p]	(A3-orf01030) or (A3-orf02798)	A3-orf01030 A3-orf02798		Pyruvate metabolism	1	-1000	1000	0		1.2.1.22			R01446
PSA3-0087	ATP:selenide, water phosphotransferase	h2o[p] + seln[p] + atp[p] -> selnp[p] + pi[p] + amp[p] + 4 h[p]	(A3-orf03576)	A3-orf03576		Selenocompound metabolism	0	0	1000	0		2.7.9.3			R03595
PSA3-0088	ATP:AMP phosphotransferase	amp[p] + atp[p] + h[p] -> 2 adp[p]	(A3-orf04197)	A3-orf04197		Purine metabolism	0	0	1000	0		2.7.4.3			R00127
PSA3-0089	adenosylcobyric acid:(R)-1-aminopropan-2-ol ligase (ADP-forming)	adcobhex[p] + appl[p] + 3 h[p] <=> h2o[p] + adocbi[p]	(A3-orf01882)	A3-orf01882		Porphyrin and chlorophyll metabolism	1	-1000	1000	0		6.3.1.10			R07302
PSA3-0090	Propinol adenylate:CoA ligase (AMP-forming)	padnlt[p] + coa[p] -> ppcoa[p] + amp[p] + h[p]	(A3-orf03851)	A3-orf03851		Propanoate metabolism	0	0	1000	0		6.2.1.1 6.2.1.17			R00926
PSA3-0091	4-Carboxymethylbut-3-en-4-olide enol-lactonohydrolase	h2o[p] + 5odhf2a[p] <=> kadipate[p] + h[p]	(A3-orf01831)	A3-orf01831		Benzoate degradation	1	-1000	1000	0		3.1.1.24			R02991
PSA3-0092	(S)-Hydroxyoctanoyl-CoA:NAD+ oxidoreductase	3hocoa[p] + nad[p] -> 3oocoa[p] + 2 h[p] + nadh[p]	(A3-orf03846) or (A3-orf00180) or (A3-orf00560) or (A3-orf03559)	A3-orf00180 A3-orf00560 A3-orf03846 A3-orf03559		Fatty acid elongation	0	0	1000	0		1.1.1.35 1.1.1.211			R04745
PSA3-0093	4-phospho-D-erythronate:NAD+ 2-oxidoreductase	4per[p] + nad[p] -> ohpb[p] + 2 h[p] + nadh[p]	(A3-orf03697)	A3-orf03697		Vitamin B6 metabolism	0	0	1000	0		1.1.1.290			R04210
PSA3-0094	3-Phospho-D-glycerate:NAD+ 2-oxidoreductase	3pg[p] + nad[p] <=> 2 h[p] + 3php[p] + nadh[p]	(A3-orf00693)	A3-orf00693		Glycine, serine and threonine metabolism	1	-1000	1000	0		1.1.1.95			R01513
PSA3-0095	D-Glucose-6-phosphate ketol-isomerase	g6p[p] <=> f6p[p]	(A3-orf05082)	A3-orf05082		Glycolysis/Gluconeogenesis	1	-1000	1000	0		5.3.1.9			R03321
PSA3-0096	3-Phosphoserine:2-oxoglutarate aminotransferase	pser-L[p] + akg[p] <=> glu-L[p] + 3php[p]	(A3-orf02919) or (A3-orf03319)	A3-orf03319 A3-orf02919		Glycine, serine and threonine metabolism	1	-1000	1000	0		2.6.1.52			R04173
PSA3-0097	L-Alanine:3-oxopropanoate aminotransferase	ala-L[p] + msa[p] <=> pyr[p] + ala-B[p]	(A3-orf00071)	A3-orf00071		beta-Alanine metabolism	1	-1000	1000	0		2.6.1.18			R00907
PSA3-0098	L-Valine:NAD+ oxidoreductase(deaminating)	h2o[p] + val-L[p] + nad[p] -> nh3[p] + 2 h[p] + 3mob[p] + nadh[p]	(A3-orf01247)	A3-orf01247		Valine, leucine and isoleucine degradation	0	0	1000	0		1.4.1.9 1.4.1.23			R01434
PSA3-0099	L-Isoleucine:NAD+ oxidoreductase(deaminating)	h2o[p] + ile-L[p] + nad[p] <=> nh3[p] + 3mop[p] + 2 h[p] + nadh[p]	(A3-orf01247)	A3-orf01247		Valine, leucine and isoleucine biosynthesis	1	-1000	1000	0		1.4.1.9			R02196
PSA3-0100	(S)-2-Acetolactate methylmutase	alac-S[p] <=> 3h3mob[p]	(A3-orf05018)	A3-orf05018		Valine, leucine and isoleucine biosynthesis	1	-1000	1000	0		1.1.1.86 5.4.99.3			R05071
PSA3-0101	(S)-Dihydroorotate amidohydrolase	h2o[p] + dhor-S[p] <=> cbasp[p] + h[p]	(A3-orf01744) or (A3-orf05996)	A3-orf01744 A3-orf05996		Pyrimidine metabolism	1	-1000	1000	0		3.5.2.3			R01993
PSA3-0102	3-Isopropylmalate hydro-lyase	3c2hmp[p] <=> h2o[p] + 2ippm[p]	(A3-orf03770 and A3-orf03772)	A3-orf03772 A3-orf03770		Valine, leucine and isoleucine biosynthesis	1	-1000	1000	0		4.2.1.33			R04001
PSA3-0103	2-Phospho-D-glucerate hydro-lyase	2pg[p] <=> h2o[p] + pep[p]	(A3-orf02160)	A3-orf02160		Glycolysis/Gluconeogenesis	1	-1000	1000	0		4.2.1.11			R00658
PSA3-0104	D-Glyceraldehyde-3-phosphate ketol-isomerase	g3p[p] <=> dhap[p]	(A3-orf05106)	A3-orf05106		Glycolysis/Gluconeogenesis	1	-1000	1000	0		5.3.1.1			R01015
PSA3-0105	ATP:(d)GMP phosphotransferase	atp[p] + gmp[p] + h[p] -> gdp[p] + adp[p]	(A3-orf00786)	A3-orf00786		Purine metabolism	0	0	1000	0		2.7.4.8			R00332
PSA3-0106	dimethylallyl diphosphate:ferredoxin oxidoreductase	h2mb4p[p] + 2 fdxrd[p] <=> dmpp[p] + h2o[p] + 2 fdxox[p] + 2 h[p]	(A3-orf01406)	A3-orf01406		Terpenoid backbone biosynthesis	1	-1000	1000	0		1.17.7.4			R08210
PSA3-0107	GDP:D-mannose-1-phosphate guanylyltransferase	gdp[p] + man1p[p] <=> pi[p] + gdpmann[p]	(A3-orf01695)	A3-orf01695		Fructose and mannose metabolism	1	-1000	1000	0		2.7.7.22			R00883
PSA3-0108	Pyridoxine:oxygen oxidoreductase (deaminating)	o2[p] + pydxn[p] -> pydx[p] + h2o2[p]	(A3-orf02117)	A3-orf02117		Vitamin B6 metabolism	0	0	1000	0		1.4.3.5			R01711
PSA3-0109	2-Methylbutanoyl-CoA:(acceptor) 2,3-oxidoreductase	fad[p] + 2mbcoa[p] <=> 2mcrotcoa[p] + fadh2[p]	(A3-orf03556) or (A3-orf05805) or (A3-orf03115) or (A3-orf05296) or (A3-orf03549) or (A3-orf04928) or (A3-orf05773)	A3-orf03556 A3-orf03549 A3-orf03115 A3-orf04928 A3-orf05296 A3-orf05773 A3-orf05805		Valine, leucine and isoleucine degradation	1	-1000	1000	0		1.3.8.1 1.3.8.7 1.3.99.12			R03172
PSA3-0110	Sedoheptulose-7-phosphate:D-glyceraldehyde-3-phosphateglyceronetransferase	g3p[p] + s7p[p] <=> e4p[p] + f6p[p]	(A3-orf03920)	A3-orf03920		Pentose phosphate pathway	1	-1000	1000	0		2.2.1.2			R01827
PSA3-0111	D-alanine-D-alanine ligase	2 ala-D[p] + atp[p] -> adp[p] + pi[p] + h[p] + alaala[p]	(A3-orf01571)	A3-orf01571		D-Alanine metabolism	0	0	1000	0		6.3.2.4			R01150
PSA3-0112	Glycerol:NAD+ oxidoreductase	glyc[p] + nad[p] <=> gald[p] + 2 h[p] + nadh[p]	(A3-orf00072) or (A3-orf03814) or (A3-orf03313) or (A3-orf05492)	A3-orf00072 A3-orf03814 A3-orf03313 A3-orf05492		Glycerolipid metabolism	1	-1000	1000	0		1.1.1.21 1.1.1.72			R01036
PSA3-0113	L-Glutamate-5-semialdehyde:NADP+ 5-oxidoreductase (phosphorylationg)	glu5p[p] + nadph[p] + 2 h[p] -> glu5sa[p] + pi[p] + nadp[p]	(A3-orf05673)	A3-orf05673		Arginine and proline metabolism	1	-1000	1000	0		1.2.1.41			R03313
PSA3-0114	Propanoyl-CoA:acetyl-CoA C-acyltransferase	coa[p] + 2macoa[p] -> ppcoa[p] + accoa[p]	(A3-orf01827) or (A3-orf02435) or (A3-orf03844) or (A3-orf04941)	A3-orf01827 A3-orf03844 A3-orf02435 A3-orf04941		Valine, leucine and isoleucine degradation	0	0	1000	0		2.3.1.9 2.3.1.16			R00927
PSA3-0115	Hydrogen-sulfide:NADP+ oxidoreductase	so3[p] + 3 nadph[p] + 7 h[p] -> 3 h2o[p] + 3 nadp[p] + h2s[p]	(A3-orf03062 and A3-orf01451)	A3-orf01451 A3-orf03062		Sulfur metabolism	0	0	1000	0		1.8.1.2			R00858
PSA3-0116	L-Aspartate-4-semialdehyde:NADP+ oxidoreductase (phosphorylating)	aspsa[p] + pi[p] + nadp[p] <=> 4pasp[p] + nadph[p] + 2 h[p]	(A3-orf03764) or (A3-orf03766)	A3-orf03766 A3-orf03764		Glycine, serine and threonine metabolism	1	-1000	1000	0		1.2.1.11			R02291
PSA3-0117	2-dehydro-3-deoxy-D-gluconate-6-phosphateD-glyceraldehyde-3-phosphate-lyase	2dh3dpglc[p] -> g3p[p] + pyr[p]	(A3-orf02939) or (A3-orf05194)	A3-orf02939 A3-orf05194		Pentose phosphate pathway	0	0	1000	0		4.1.2.14			R05605
PSA3-0118	L-Phenylalanine:2-oxoglutarate aminotransferase	phe-L[p] + akg[p] <=> phpyr[p] + glu-L[p]	(A3-orf02921) or (A3-orf01526) or (A3-orf04590) or (A3-orf04590)	A3-orf01526 A3-orf02921 A3-orf04590		Pyruvate metabolism	1	-1000	1000	0		2.6.1.1			R00694
PSA3-0119	ATP:acetate phosphotransferase	ac[p] + atp[p] -> adp[p] + actp[p]	(A3-orf01638)	A3-orf01638		Pyruvate metabolism	0	0	1000	0		2.7.2.1 2.7.2.15			R00315
PSA3-0120	ATP:nicotinamide-nucleotide adenylyltransferase	nicrnt[p] + atp[p] -> ppi[p] + dnad[p]	(A3-orf05671)	A3-orf05671		Nicotinate and nicotinamide metabolism	0	0	1000	0		2.7.7.1 2.7.7.18			R03005
PSA3-0121	L-Tyrosine:2-oxoglutarate aminotransferase	tyr-L[p] + akg[p] <=> glu-L[p] + 34hpp[p]	(A3-orf02921) or (A3-orf01526) or (A3-orf04590) or (A3-orf05316)	A3-orf01526 A3-orf02921 A3-orf04590 A3-orf05316		Ubiquinone and other terpenoid-quinone biosynthesis	1	-1000	1000	0		2.6.1.1 2.6.1.5 2.6.1.9			R00734
PSA3-0122	Indole hydro-lyase (adding indoleglycerol-phosphate)	g3p[p] + indole[p] <=> 3ig3p[p]	(A3-orf04424 and A3-orf03818) or (A3-orf04424 and A3-orf04422)	A3-orf03818 A3-orf04422 A3-orf04424		Phenylalanine, tryosine and tryptophan biosynthesis	1	-1000	1000	0		4.1.2.8 4.2.1.20			R02340
PSA3-0123	sn-Glycerol-3-phosphate:NADP+ 2-oxidoreductase	dhap[p] + nadph[p] + 2 h[p] -> glyc3p[p] + nadp[p]	(A3-orf03590)	A3-orf03590		Glycerophospholipid metabolism	0	0	1000	0		1.1.1.94			R00844
PSA3-0124	5,10-Methylenetetrahydrofolate:NADP+ oxidoreductase	mlthf[p] + nadp[p] <=> nadph[p] + methf[p]	(A3-orf03334)	A3-orf03334		One carbon pool by folate	1	-1000	1000	0		1.5.1.5			R01220
PSA3-0125	(S)-Hydroxyoctanoyl-CoA hydro-lyase	h2o[p] + tocoa[p] -> 3hocoa[p]	(A3-orf03846) or (A3-orf04933) or (A3-orf03939) or (A3-orf03046)	A3-orf03939 A3-orf03846 A3-orf03046 A3-orf04933		Fatty acid elongation	0	0	1000	0		4.2.1.17 4.2.1.74			R04746
PSA3-0126	L-Leucine:NAD+ oxidoreductase(deaminating)	h2o[p] + leu-L[p] + nad[p] <=> 4mop[p] + nh3[p] + 2 h[p] + nadh[p]	(A3-orf01247)	A3-orf01247		Valine, leucine and isoleucine degradation	1	-1000	1000	0		1.4.1.9			R01088
PSA3-0127	glutathione:NADP+ oxidoreductase	2 gthrd[p] + nadp[p] <=> gthox[p] + nadph[p] + 2 h[p]	(A3-orf03256)	A3-orf03256		Glutathione metabolism	1	-1000	1000	0		1.8.1.7			R00115
PSA3-0128	UDPglucose 4-epimerase	udpg[p] <=> udpgal[p]	(A3-orf04419) or (A3-orf01169)	A3-orf01169 A3-orf04419		Galactose metabolism	1	-1000	1000	0		5.1.3.2			R00291
PSA3-0129	L-Leucine:2-oxoglutarate aminotransferase	glu-L[p] + 4mop[p] -> akg[p] + leu-L[p]	(A3-orf05762)	A3-orf05762		Valine, leucine and isoleucine degradation	0	0	1000	0		2.6.1.6 2.6.1.42 2.6.1.67			R01090
PSA3-0130	L-Isoleucine:2-oxoglutarate aminotransferase	akg[p] + ile-L[p] <=> glu-L[p] + 3mop[p]	(A3-orf05762)	A3-orf05762		Valine, leucine and isoleucine degradation	1	-1000	1000	0		2.6.1.42			R02199
PSA3-0131	(S)-3-Hydroxy-3-methylglutaryl-CoA hydro-lyase	hmgcoa[p] <=> h2o[p] + t3metglucoa[p]	(A3-orf04933)	A3-orf04933		Valine, leucine and isoleucine degradation	1	-1000	1000	0		4.2.1.18			R02085
PSA3-0132	ATP:CMP phosphotransferase	cmp[p] + atp[p] + h[p] -> adp[p] + cdp[p]	(A3-orf02924)	A3-orf02924		Pyrimidine metabolism	0	0	1000	0		2.7.4.14 2.7.4.25			R00512
PSA3-0133	(2S,3R)-3-Hydroxybutane-1,2,3-tricarboxylate hydro-lyase	micit[p] <=> h2o[p] + btetc[p]	(A3-orf03344)	A3-orf03344		Propanoate metabolism	1	-1000	1000	0		4.2.1.99			R04425
PSA3-0134	L-Threonine acetaldehyde-lyase	thr-L[p] -> acal[p] + gly[p]	(A3-orf03736) or (A3-orf01910)	A3-orf01910 A3-orf03736		Glycine, serine and threonine metabolism	0	0	1000	0		4.1.2.5 4.1.2.48			R00751
PSA3-0135	UMP:pyrophosphate phosphoribosyltransferase	prpp[p] + ura[p] -> ppi[p] + ump[p] + h[p]	(A3-orf05993) or (A3-orf04887)	A3-orf04887 A3-orf05993		Pyrimidine metabolism	0	0	1000	0		2.4.2.9			R00966
PSA3-0136	O-Phospho-4-hydroxy-L-threonine:2-oxoglutarate aminotransferase	akg[p] + phthr[p] <=> glu-L[p] + ohpb[p]	(A3-orf02919)	A3-orf02919		Vitamin B6 metabolism	1	-1000	1000	0		2.6.1.52			R05085
PSA3-0137	N2-Acetyl-L-ornithine:L-glutamate N-acetyltransferase	acorn[p] + glu-L[p] <=> orn[p] + acglu[p]	(A3-orf04873)	A3-orf04873		Arginine biosynthesis	1	-1000	1000	0		2.3.1.35			R02282
PSA3-0138	Nicotinate D-ribonucleotide:pyrophosphate phosphoribosyltransferase	prpp[p] + nac[p] + atp[p] + h2o[p] -> nicrnt[p] + adp[p] + ppi[p] + pi[p]	(A3-orf04809)	A3-orf04809		Nicotinate and nicotinamide metabolism	0	0	1000	0		6.3.4.21			R01724
PSA3-0139	Homoserine O-acetyltransferase	accoa[p] + hom-L[p] <=> achms[p] + coa[p]	(A3-orf06017) or (A3-orf03423)	A3-orf03423 A3-orf06017		Cysteine and methionine metabolism	1	-1000	1000	0		2.3.1.31			R01776
PSA3-0140	L-Glutamate racemase	glu-L[p] <=> glu-D[p]	(A3-orf04893)	A3-orf04893		D-Glutamine and D-glutamate metabolism	1	-1000	1000	0		5.1.1.3			R00260
PSA3-0141	5-Phospho-D-ribosylamine:glycine ligase (ADP-forming)	pram[p] + gly[p] + atp[p] -> adp[p] + pi[p] + h[p] + gar[p]	(A3-orf05052)	A3-orf05052		Purine metabolism	0	0	1000	0		6.3.4.13			R04144
PSA3-0142	1-(5-Phospho-D-ribosyl)-5-amino-4-imidazolecarboxylate carboxy-lyase	h[p] + 5aizc[p] <=> air[p] + co2[p]	(A3-orf00437 and A3-orf00439)	A3-orf00437 A3-orf00439		Purine metabolism	1	-1000	1000	0		4.1.1.21			R04209
PSA3-0143	3-Hydroxypropionyl-CoA hydro-lyase	hpcoa[p] <=> h2o[p] + ppecoa[p]	(A3-orf00180) or (A3-orf00560) or (A3-orf00808) or (A3-orf01766) or (A3-orf03846) or (A3-orf03545) or (A3-orf03046)	A3-orf00180 A3-orf00560 A3-orf00808 A3-orf01766 A3-orf03846 A3-orf03545 A3-orf03046		Propanoate metabolism	1	-1000	1000	0		4.2.1.17			R03045
PSA3-0144	Ethanol:NAD+ oxidoreductase	etoh[p] + nad[p] <=> acal[p] + 2 h[p] + nadh[p]	(A3-orf00563) or (A3-orf02169) or (A3-orf03059) or (A3-orf06348)	A3-orf00563 A3-orf02169 A3-orf03059 A3-orf06348		Glycolysis/Gluconeogenesis	1	-1000	1000	0		1.1.1.1			R00754
PSA3-0145	Succinate:CoA ligase (ADP-forming)	succ[p] + atp[p] + coa[p] -> succoa[p] + adp[p] + pi[p]	(A3-orf03616 and A3-orf03615)	A3-orf03616 A3-orf03615		TCA cycle	0	0	1000	0		5.2.1.5			R00405
PSA3-0146	ATP:nicotinamide-nucleotide adenylyltransferase	nmn[p] + h[p] + atp[p] -> ppi[p] + nad[p]	(A3-orf05671)	A3-orf05671		Nicotinate and nicotinamide metabolism	0	0	1000	0		2.7.7.1 2.7.7.18			R00137
PSA3-0147	(S)-3-Hydroxyhexadecanoyl-CoA:NAD+ oxidoreductase	3hhdcoa[p] + nad[p] -> 3ohdcoa[p] + 2 h[p] + nadh[p]	(A3-orf03846) or (A3-orf00180)	A3-orf00180 A3-orf03846		Fatty acid elongation	0	0	1000	0		1.1.1.35 1.1.1.211			R04737
PSA3-0148	Lauroyl-CoA:acetyl-CoA C-acyltransferase	accoa[p] + c120coa[p] <=> 3otdcoa[p] + coa[p]	(A3-orf01827) or (A3-orf02435) or (A3-orf03844) or (A3-orf04941)	A3-orf01827 A3-orf03844 A3-orf02435 A3-orf04941		Fatty acid degradation	1	-1000	1000	0		2.3.1.16			R03858
PSA3-0149	(S)-3-Hydroxybutanoyl-CoA 3-epimerase	3hbcoa-R[p] <=> 3hbcoa[p]	(A3-orf03846)	A3-orf03846		Fatty acid degradation	1	-1000	1000	0		5.1.2.3			R03276
PSA3-0150	3-Hydroxyisopentyl-CoA hydro-lyase	h2o[p] + 3mcrotcoa[p] -> hisovcoa[p]	(A3-orf03846) or (A3-orf04933) or (A3-orf01764) or (A3-orf03939) or (A3-orf03046)	A3-orf01764 A3-orf03939 A3-orf03846 A3-orf03046 A3-orf04933		Valine, leucine and isoleucine degradation	0	0	1000	0		4.2.1.17			R04137
PSA3-0151	Acetyl-CoA:acetyl-CoA C-acetyltransferase	2 accoa[p] <=> aacoa[p] + coa[p]	(A3-orf03560) or (A3-orf04941)	A3-orf03560 A3-orf04941		Fatty acid degradation	1	-1000	1000	0		2.3.1.9			R00238
PSA3-0152	1-(5'-Phosphoribosyl)-5-amino-4-(N-succinocarboxamide)-imidazoleAMP-lyase	25aics[p] -> aicar[p] + fum[p]	(A3-orf02964)	A3-orf02964		Purine metabolism	0	0	1000	0		4.3.2.2			R04559
PSA3-0153	UDPMurAc(oyl-L-Ala-D-gamma-Glu-L-Lys-D-Ala-D-Ala):undecaprenyl-phosphate phospho-N-acetylmuramoyl-pentapeptide-transferase	udcpp[p] + uAgla[p] -> ump[p] + uaGgla[p]	(A3-orf01562)	A3-orf01562		Peptidoglycan biosynthesis	0	0	1000	0		2.7.8.13			R05629
PSA3-0154	D-Mannose 6-phosphate 1,6-phosphomutase	man6p[p] <=> man1p[p]	(A3-orf00798)	A3-orf00798		Fructose and mannose metabolism	1	-1000	1000	0		5.4.2.8			R01818
PSA3-0155	7,8-Diaminononanoate:carbon-dioxide cyclo-ligase	dann[p] + co2[p] + atp[p] -> adp[p] + dtbt[p] + pi[p] + 3 h[p]	(A3-orf05780)	A3-orf05780		Biotin metabolism	0	0	1000	0		6.3.3.3			R03182
PSA3-0156	Pyridoxine 5-phosphate:oxygen oxidoreductase (deaminating)	o2[p] + pdx5p[p] -> pydx5p[p] + h2o2[p]	(A3-orf02117)	A3-orf02117		Vitamin B6 metabolism	0	0	1000	0		1.4.3.5			R00278
PSA3-0157	2,5-Dihydro-5-oxofuran-2-acetate lyase (decyclizing)	25dho[p] <=> muc[p] + h[p]	(A3-orf03903)	A3-orf03903			1	-1000	1000	0		5.5.1.1			R03959
PSA3-0158	D-Glycerate:NAD+ 2-oxidoreductase	glyct[p] + nad[p] <=> 2 h[p] + hpyr[p] + nadh[p]	(A3-orf01618) or (A3-orf04799) or (A3-orf02210)	A3-orf01618 A3-orf02210 A3-orf04799		Glycine, serine and threonine metabolism	1	-1000	1000	0		1.1.1.26 1.1.1.29 1.1.1.81			R01388
PSA3-0159	Decanoyl-CoA:acetyl-CoA C-acyltransferase	3oddcoa[p] + coa[p] -> accoa[p] + c100coa[p]	(A3-orf03844) or (A3-orf02435)	A3-orf03844 A3-orf02435		Fatty acid elongation	0	0	1000	0		2.3.1.16			R04742
PSA3-0160	LL-2,6-Diaminoheptanedioate 2-epimerase	26dap-LL[p] <=> 26dap-M[p]	(A3-orf00863)	A3-orf00863		Vitamin B6 metabolism	1	-1000	1000	0		5.1.1.7			R02735
PSA3-0161	N-Acetyl-L-glutamate-5-semialdehyde:NADP+ 5-oxidoreductase(phosphrylating)	pi[p] + acg5sa[p] + nadp[p] <=> acg5p[p] + nadph[p] + 2 h[p]	(A3-orf01052)	A3-orf01052		Arginine biosynthesis	1	-1000	1000	0		1.2.1.38			R03443
PSA3-0162	Sedoheptulose-7-phosphate:D-glyceraldehyde-3-phosphateglycolaldehyde transferase	g3p[p] + s7p[p] <=> r5p[p] + xu5p-D[p]	(A3-orf05934)	A3-orf05934		Pentose phosphate pathway	1	-1000	1000	0		2.2.1.1			R01641
PSA3-0163	Guanosine-3',5'-bis(diphosphate) 3'-pyrophosphohydrolase	gu5dp3dp[p] + h2o[p] -> gdp[p] + ppi[p]	(A3-orf00784)	A3-orf00784		Purine metabolism	0	0	1000	0		3.1.7.2			R00336
PSA3-0164	5-Methylthio-5-deoxy-D-ribose-1-phosphate ketol-isomerase	5mtrp[p] <=> 5mdru1p[p]	(A3-orf02915)	A3-orf02915		Cysteine and methionine metabolism	1	-1000	1000	0		5.3.1.23			R04420
PSA3-0165	Cobinamide adenyltransferase	h2o[p] + atp[p] + cbi[p] -> ppi[p] + adocbi[p] + pi[p]	(A3-orf01877) or (A3-orf04861)	A3-orf01877 A3-orf04861		Porphyrin and chlorophyll metabolism	0	0	1000	0		2.5.1.17			R07268
PSA3-0166	(S)-Hydroxydecanoyl-CoA:NAD+ oxidoreductase	hdcacoa[p] + nad[p] <=> 3 h[p] + 3odcoa[p] + nadh[p]	(A3-orf03846) or (A3-orf00180) or (A3-orf00560) or (A3-orf03559)	A3-orf00180 A3-orf00560 A3-orf03846 A3-orf03559		Fatty acid elongation	1	-1000	1000	0		1.1.1.35 1.1.1.211			R04743
PSA3-0167	3-Hydroxy-2-methylpropanoate:NAD+ oxidoreductase	hisobut[p] + nad[p] <=> mmsa[p] + 2 h[p] + nadh[p]	(A3-orf04561) or (A3-orf03546) or (A3-orf00180) or (A3-orf00560) or (A3-orf03846) or (A3-orf03559)	A3-orf00180 A3-orf00560 A3-orf03846 A3-orf03559 A3-orf03546 A3-orf04561		Purine metabolism	1	-1000	1000	0		1.1.1.31 1.1.1.35			R05066
PSA3-0168	ATP:dTMP phosphotransferase	dtmp[p] + atp[p] + h[p] -> adp[p] + dtdp[p]	(A3-orf04010)	A3-orf04010		Pyrimidine metabolism	0	0	1000	0		2.7.4.9			R02094
PSA3-0169	N2-Acetyl-L-ornithine:2-oxoglutarate aminotransferase	glu-L[p] + acg5sa[p] -> acorn[p] + akg[p]	(A3-orf03938)	A3-orf03938		Arginine biosynthesis	0	0	1000	0		2.6.1.11			R02283
PSA3-0170	L-Allothreonine acetaldehyde-lyase	athr-L[p] <=> acal[p] + gly[p]	(A3-orf01910) or (A3-orf03736)	A3-orf01910 A3-orf03736		Glycine, serine and threonine metabolism	1	-1000	1000	0		4.1.2.5 4.1.2.49			R06171
PSA3-0171	Octanoyl-CoA:acetyl-CoA C-acyltransferase	3odcoa[p] + coa[p] + h[p] -> accoa[p] + occoa[p]	(A3-orf03844) or (A3-orf02435) or (A3-orf04941) or (A3-orf01827)	A3-orf01827 A3-orf03844 A3-orf02435 A3-orf04941		Fatty acid elongation	0	0	1000	0		4.2.1.1			R03778
PSA3-0172	ATP:dTMP phosphotransferase	dump[p] + atp[p] + h[p] -> adp[p] + dudp[p]	(A3-orf04010)	A3-orf04010		Pyrimidine metabolism	0	0	1000	0		2.7.4.4 2.7.4.9			R02098
PSA3-0173	HCO3 equilibration reaction	h2o[p] + co2[p] <=> hco3[p] + 2 h[p]	(A3-orf00418) or (A3-orf06357) or (A3-orf04978)	A3-orf00418 A3-orf04978 A3-orf06357		Nitrogen metabolism	1	-1000	1000	0		4.2.1.1			R10092
PSA3-0174	D-Arabinose-5-phosphate ketol-isomerase	ara5p[p] <=> ru5p-D[p]	(A3-orf01509)	A3-orf01509		Lipopolysaccharide biosynthesis	1	-1000	1000	0		5.3.1.13			R01530
PSA3-0175	ATP:dAMP phosphotransferase	damp[p] + atp[p] + h[p] -> adp[p] + dadp[p]	(A3-orf04197)	A3-orf04197		Purine metabolism	0	0	1000	0		2.7.4.3			R01547
PSA3-0176	phosphoglucomutase	g1p[p] <=> g6p[p]	(A3-orf00798) or (A3-orf06344)	A3-orf00798 A3-orf06344		Glycolysis/Gluconeogenesis	1	-1000	1000	0		5.4.2.2			R00959
PSA3-0177	ATP:L-aspartate 4-phosphotransferase	asp-L[p] + atp[p] -> adp[p] + 4pasp[p]	(A3-orf01914) or (A3-orf00396)	A3-orf00396 A3-orf01914		Glycine, serine and threonine metabolism	0	0	1000	0		2.7.2.4			R00480
PSA3-0178	(S)-malate hydro-lyase (fumarate-forming)	mal-L[p] <=> h2o[p] + fum[p]	(A3-orf03891) or (A3-orf01668)	A3-orf01668 A3-orf03891		TCA cycle	1	-1000	1000	0		4.2.1.2			R01082
PSA3-0179	Pyridoxamine:oxygen oxidoreductase (deaminating)	pydam[p] + h2o[p] + o2[p] -> pydx[p] + nh3[p] + h2o2[p]	(A3-orf02117)	A3-orf02117		Vitamin B6 metabolism	0	0	1000	0		1.4.3.5			R01710
PSA3-0180	D-erythrose 4-phosphate:NAD+ oxidoreductase	h2o[p] + e4p[p] + nad[p] -> 4per[p] + 3 h[p] + nadh[p]	(A3-orf05931)	A3-orf05931		Vitamin B6 metabolism	0	0	1000	0		1.2.1.72			R01825
PSA3-0181	Shikimate:NADP+ 5-oxidoreductase	skm[p] + nadp[p] <=> nadph[p] + 2 h[p] + 3dhsk[p]	(A3-orf00042)	A3-orf00042		Phenylalanine metabolism	1	-1000	1000	0		1.1.1.25			R02413
PSA3-0182	UTP:alpha-D-glucose-1-phosphate uridylyltransferase	g1p[p] + utp[p] -> ppi[p] + udpg[p]	(A3-orf03258)	A3-orf03258		Pentose and glucuronate interconversions	0	0	1000	0		2.7.7.9 2.7.7.64			R00289
PSA3-0183	ATP:nucleoside-phosphate phosphotransferase	ump[p] + atp[p] + h[p] -> udp[p] + adp[p]	(A3-orf02137) or (A3-orf02924)	A3-orf02137 A3-orf02924		Pyrimidine metabolism	0	0	1000	0		2.7.4.4 2.7.4.14 2.7.4.22			R00158
PSA3-0184	D-Fructose 1-phosphate D-glyceraldehyde-3-phosphate-lyase	f1p[p] <=> gald[p] + dhap[p]	(A3-orf05924) or (A3-orf05925)	A3-orf05924 A3-orf05925		Phenylalanine, tyrosine and tryptophan biosynthesis	1	-1000	1000	0		4.1.2.13			R02568
PSA3-0185	(2S,3S)-3-Hydroxy-2-methylbutanoyl-CoA hydro-liase	h2o[p] + 2mcrotcoa[p] -> 3h2mbcoa[p]	(A3-orf03846) or (A3-orf04933) or (A3-orf01764) or (A3-orf03939) or (A3-orf03046)	A3-orf01764 A3-orf03939 A3-orf03846 A3-orf03046 A3-orf04933		Valine, leucine and isoleucine degradation	0	0	1000	0		4.2.1.17			R04204
PSA3-0186	D-Ribulose-5-phosphate 3-epimerase	ru5p-D[p] <=> xu5p-D[p]	(A3-orf01034)	A3-orf01034		Pentose and glucuronate interconversions	1	-1000	1000	0		5.1.3.1			R01529
PSA3-0187	(2S,3S)-3-Hydroxy-2-methylbutanoyl-CoA:NAD+ oxidoreductase	3h2mbcoa[p] + nad[p] -> 2 h[p] + 2macoa[p] + nadh[p]	(A3-orf03846) or (A3-orf00560) or (A3-orf00808) or (A3-orf03559)	A3-orf00560 A3-orf00808 A3-orf03846 A3-orf03559		Valine, leucine and isoleucine degradation	0	0	1000	0		1.1.1.35 1.1.1.178			R04203
PSA3-0188	beta-Aminopropion aldehyde:NAD+ oxidoreductase	h2o[p] + appald[p] + nad[p] -> ala-B[p] + 3 h[p] + nadh[p]	(A3-orf00072) or (A3-orf03313) or (A3-orf05492)	A3-orf00072 A3-orf03313 A3-orf05492		beta-Alanine metabolism	0	0	1000	0		1.2.1.3			R00904
PSA3-0189	(3R)-3-Hydroxydodecanoyl-[acyl-carrier-protein]:NADP+ oxidoreductase	3oddecacp[p] + nadph[p] + 2 h[p] -> 3hddecacp[p] + nadp[p]	(A3-orf04844) or (A3-orf04018)	A3-orf04018 A3-orf04844		Fatty acid biosynthesis	0	0	1000	0		1.1.1.100 2.3.1.85 2.3.1.86			R04964
PSA3-0190	Pseudomonas lipid A reaction 2	lpap[p] + 2 ddcaacp[p] -> lpa[p] + 2 acp[p]	(A3-orf01977) or (A3-orf00018)	A3-orf00018 A3-orf01977		Lipopolysaccharide biosynthesis	0	0	1000	0		2.3.1.241			R05146
PSA3-0191	Butanoyl-CoA:oxygen 2-oxidoreductase	butcoa[p] + fad[p] -> crtcoa[p] + fadh2[p]	(A3-orf05805) or (A3-orf03871) or (A3-orf03115) or (A3-orf05296) or (A3-orf03952)	A3-orf03952 A3-orf03871 A3-orf03115 A3-orf05296 A3-orf05805		Fatty acid degradation	0	0	1000	0		1.3.3.6 1.3.8.1 1.3.8.7			R01175
PSA3-0192	2-Oxogluterate dehydrogenase	akg[p] + coa[p] + nad[p] -> succoa[p] + co2[p] + nadh[p] + h[p]	(A3-orf03622 and A3-orf03617 and A3-orf03619)	A3-orf03622 A3-orf03619 A3-orf03617		TCA cycle	0	0	1000	0		1.2.4.2 1.8.1.4 2.3.1.61			R08549
PSA3-0193	GTP:pyruvate O2-phosphotransferase (R)	gdp[p] + h[p] + pep[p] -> pyr[p] + gtp[p]	(A3-orf01673) or (A3-orf04800) or (A3-orf02790)	A3-orf01673 A3-orf04800 A3-orf02790		Purine metabolism	0	0	1000	0		2.7.1.40			R00430
PSA3-0194	1-Deoxy-D-xylulose-5-phosphate isomeroreductase (R)	dxyl5p[p] + nadph[p] + 2 h[p] <=> 2me4p[p] + nadp[p]	(A3-orf02142)	A3-orf02142		Terpenoid backbone biosynthesis	1	-1000	1000	0		1.1.1.267			R05688
PSA3-0195	acetyl-CoA:oxaloacetate C-acetyltransferase (thioester-hydrolysing)	oaa[p] + h2o[p] + accoa[p] -> h[p] + coa[p] + cit[p]	(A3-orf03628)	A3-orf03628		TCA cycle	0	0	1000	0		2.3.3.1			R00351
PSA3-0196	Cytosine deaminase	h2o[p] + cytosin[p] + h[p] -> ura[p] + nh3[p]	(A3-orf05326)	A3-orf05326		Pyrimidine metabolism	0	0	1000	0		3.5.4.1			R00974
PSA3-0197	UDP-N-acetyl-D-glucosamine:undecaprenyl-diphospho-N-acetylmuramoyl-L-alanyl-gamma-D-glutamyl-meso-2,6-diaminopimeloyl-D-alanyl-D-alanine 4-beta-N-acetylglucosaminlytransferase	uagmda[p] + uacgam[p] <=> udp[p] + uaagmda[p]	(A3-orf01567)	A3-orf01567		Peptidoglycan biosynthesis	1	-1000	1000	0		2.4.1.227			R05032
PSA3-0198	Allantoate amidinohydrolase	h2o[p] + allt[p] <=> urea[p] + uglyc[p]	(A3-orf04755)	A3-orf04755		Purine metabolism	1	-1000	1000	0		3.5.3.4			R02422
PSA3-0199	cobyric acid synthase	adcobdam[p] + 4 h2o[p] + 4 gln-L[p] + 4 atp[p] -> 4 glu-L[p] + 4 adp[p] + 4 pi[p] + adcobhex[p] + 7 h[p]	(A3-orf01885)	A3-orf01885		Porphyrin and chlorophyll metabolism	0	0	1000	0		6.3.5.10			R05225
[truncated: 1,020 more rows]

## Sheet: metabolites
Metabolite name	Metabolite description	Metabolite neutral formula	Metabolite charged formula	Metabolite charge	Mttabolitt dompartmtnt	Metabolite KEGGID	Metabolite PubChemID	Metabolite CheBI ID	Metabolite Inchi String	Metabolite Smile
[truncated: 2,284 more rows]
